# Supplementary material for: Destabilization of chromosome structure by histone H3 lysine 27 methylation
Source: PLoS Genet. 2019 Apr 22;15(4):e1008093. doi: 10.1371/journal.pgen.1008093 (PMC6510446; doi:10.1371/journal.pgen.1008093)
Supplement: S1 Table — Listed are all primers used to create plasmids and probes for Southern blots. (XLSX) [file pgen.1008093.s001.xlsx]

## Sheet: Blatt1
S1 Table. Plasmids, strains and primer designed for this study. Listed are all primers used to create plasmids and probes for Southern blots.
Strain	Plasmid designed to create strain	Description (gene ID)	Resistance	Transformed strain	clones confirmed by Southern blot (bold indicates strains used for experiments described in this manuscript)
△kmt6	pES10	△kmt6 (Zt09_chr_4_00551)	hygromycin	Zt09	#108, #273, #283, #285, #365, #383
△kmt1	pES72	△kmt1 (Zt09_chr_1_01919)	hygromycin	Zt09	#39, #68, #75, #77, #80, #90
kmt1+	pES89	kmt1 complementation, in native locus	G418	△kmt1#80	#16, #39, #42, #47, #48, #53
kmt6+	pES76	kmt6 complementation, in native locus	G418	△kmt6#285	#11, #55, #57, #88, #115, #136
△k1/6	pES155	△kmt1△kmt6	hygromycin, nourseothricin	△kmt6#285	#23, #71, #73, #74, #76, #77, #80, #116, #170, #199
Primer name	Purpose	Sequence
oES743_u1_92660	pES10	AGCCGACACGAAATGAGG
oES744_u2_EcoR1_92660	pES10	CTGACAGAATTCGCCGAATGGTGCTGTCTC
oES745_u3_92660	pES10	CCTTCAATATCAAAGCCCGTGCTACTTTCTGTGC
oES746_k1_92660	pES10	CAGAAAGTAGCACGGGCTTTGATATTGAAGGAGC
oES747_k2_92660	pES10	TACCTCCTGCACCACGGCTAGCAGATCTCTATTC
oES748_d1_92660	pES10	TAGAGATCTGCTAGCCGTGGTGCAGGAGGTAATG
oES749_d2_Hind3_92660	pES10	ACGATCAAGCTTAGCCTCATGCTCACGGTC
oES750_d3_92660	pES10	GACCACGACTCCAAATCC
oES751_p1_92660	pES10	TGGCAGTAAGCCTGGAGC
oES752_p2_92660	pES10	GCAGCAGCCGATCCTTTG
oES936_u1_107709	pES72	TGAGATCTGGCGCAGGAGAC
oES937_u2_107709_HindIII	pES72	AAGCTTAGATCCCTTCACATCCACCTTCTC
oES938_u3_107709	pES72	CCTTCAATATCAAAGCGCGTAAGGCGGATATAGTGG
oES939_p1_107709	pES72	GTGCGCAAGATCCCAGTATG
oES940_p2_107709	pES72	CGAACTTGTCCAGGGAGTAG
oES941_d1_107709	pES72	TAGAGATCTGCTAGCCCACCGACTGATCCAGAGTTG
oES942_d2_107709_HindIII	pES72	AAGCTTAGACGCGAGATTCGTTGGGAAGAG
oES943_d3_107709	pES72	ACTGGAGGATGCCAACTAGG
oES944_k1_107709	pES72	TATATCCGCCTTACGCGCTTTGATATTGAAGGAGC
oES945_K2_107709	pES72	TCTGGATCAGTCGGTGGGCTAGCAGATCTCTATTC
oES990_u2_SbfI_92660C	pES76	CCTGCAGGAGCTGAGCAGCGGGTCAATTCAAG
oES991_u3_92660C	pES76	GGTACGTGGTCCTCGAGAACGGACTCAGCAAGTCTC
oES992_k1_genetR_92660C	pES76	GAGACTTGCTGAGTCCGTTCTCGAGGACCACGTACC
oES993_k2_genetR_92660C	pES76	GTCTGCTAGTACGTCCTGGCATGTCGATCGCTCAGA
oES994_d1_92660C	pES76	TCTGAGCGATCGACATGCCAGGACGTACTAGCAGAC
oES995_d2_XbaI_92660C	pES76	TCTAGAAGTCGTCAACAACTCCGGCTACAC
oES1079_u2_dim5-c_xbaI	pES89	AGCTTCTAGACCCTTCACATCCACCTTCTC
oES1080_u3_dim5-c	pES89	GGTACGTGGTCCTCGAGAGCGGAAAGTGTGAATGGG
oES1081_d1_dim5-c	pES89	CTTGACGAGTTCTTCTGACCGACTGATCCAGAGTTG
oES1082_d2_dim5-c_sbfI	pES89	ATGCCCTGCAGGGCGAGATTCGTTGGGAAGAG
oES1083_k1_dim5-c	pES89	CCCATTCACACTTTCCGCTCTCGAGGACCACGTACC
oES1084_k2_dim5-c	pES89	CAACTCTGGATCAGTCGGTCAGAAGAACTCGTCAAG
oES1745_u2_DIM5	pES155	TACGAATTCTTAATTAAGATCCCTTCACATCCACCTTCTC
oES1746_k2_DIM5	pES155	CCTTGATCTTCTCCCTCAACATCTAGGGGCAGGGCATGCT
oES1747_d1_DIM5	pES155	AGCATGCCCTGCCCCTAGATGTTGAGGGAGAAGATCAAGG
oES1748_d1_DIM5	pES155	TCGAGGGTACCGAGCTCGATGCGAGATTCGTTGGGAAGAG
oES2740	chr 1, duplicated region, probe for Southern blot	TGCATCAACGCCTATCTCAG
oES2741	chr 1, duplicated region, probe for Southern blot	CCGTCAAGATCAGTCTTAGC
