# Supplementary material for: Destabilization of chromosome structure by histone H3 lysine 27 methylation
Source: PLoS Genet. 2019 Apr 22;15(4):e1008093. doi: 10.1371/journal.pgen.1008093 (PMC6510446; doi:10.1371/journal.pgen.1008093)
Supplement: S3 Table — RPKM was calculated using cuffdiff (see Material and Methods). (XLSX) [file pgen.1008093.s003.xlsx]

## Sheet: Sheet1
S3 Table. RPKM values of all genes of Zt09 reference and mutant strains. RPKM was calculated using cuffdiff (see Material and Methods).
	RPKM
Gene	Zt09	△kmt6	△kmt1	△k1_k6
Zt09_chr_1_00001	0	0	0.45629	0
Zt09_chr_1_00002	1.24626	3.03403	1.76001	1.93292
Zt09_chr_1_00003	26.6494	22.9178	26.6009	28.4815
Zt09_chr_1_00004	15.5108	6.69685	6.03904	12.8167
Zt09_chr_1_00005	4.34662	3.98711	5.42093	6.65116
Zt09_chr_1_00006	270.145	420.078	271.556	280.022
Zt09_chr_1_00007	28.2416	54.0228	31.0744	35.8873
Zt09_chr_1_00008	51.4433	59.4091	62.6071	57.9879
Zt09_chr_1_00009	169.251	163.927	172.58	147.422
Zt09_chr_1_00010	0.740048	0.905738	3.82312	2.06414
Zt09_chr_1_00011	0.945638	0.495056	0.739106	0.85774
Zt09_chr_1_00012	26.9623	23.7268	36.4121	25.0693
Zt09_chr_1_00013	9.19556	11.8515	6.24914	7.4829
Zt09_chr_1_00014	15.5979	9.11268	10.9215	6.53247
Zt09_chr_1_00015	14.7431	16.1117	20.3335	18.202
Zt09_chr_1_00016	0	0	0.0354295	0.0605145
Zt09_chr_1_00017	0	0	0	0
Zt09_chr_1_00018	3.90867	3.63702	2.00209	2.70659
Zt09_chr_1_00019	81.8434	46.4327	57.8242	47.4299
Zt09_chr_1_00020	117.587	94.6748	100.926	56.2291
Zt09_chr_1_00021	11.2299	4.05023	7.9961	12.4798
Zt09_chr_1_00022	72.1492	63.104	69.7755	47.8142
Zt09_chr_1_00023	112.248	81.5864	58.7259	58.1441
Zt09_chr_1_00024	269.528	409.426	259.931	214.329
Zt09_chr_1_00025	123.292	37.8265	165.197	94.2389
Zt09_chr_1_00026	8.96095	2.74238	3.37732	2.19671
Zt09_chr_1_00027	1.59028	0.707611	2.03702	3.17915
Zt09_chr_1_00028	237.271	214.092	220.736	116.659
Zt09_chr_1_00029	21.1306	25.6727	22.9894	22.3702
Zt09_chr_1_00030	0.470846	0.37554	0.690764	0.809002
Zt09_chr_1_00031	0.21089	0.229165	1.26793	0.564266
Zt09_chr_1_00032	24.7567	20.2971	24.8823	27.5142
Zt09_chr_1_00033	3.45775	1.72153	2.06031	2.6877
Zt09_chr_1_00034	25.052	28.1624	35.3988	27.4523
Zt09_chr_1_00035	31.0464	35.3335	29.2034	33.0964
Zt09_chr_1_00036	55.8142	73.6279	67.7866	50.6958
Zt09_chr_1_00037	0.453139	0.500884	0.426414	1.16897
Zt09_chr_1_00038	13.9932	14.2569	13.86	17.6754
Zt09_chr_1_00039	29.4858	30.9212	26.5674	22.4915
Zt09_chr_1_00040	0	0	0	0.0960558
Zt09_chr_1_00041	19.3643	21.9845	18.2219	22.7322
Zt09_chr_1_00042	3.73873	5.58938	7.0411	6.49969
Zt09_chr_1_00043	0	0	0	0
Zt09_chr_1_00044	0	0	0	0.065142
Zt09_chr_1_00045	0	0.130395	0	0.100409
Zt09_chr_1_00046	0	0	0	0.243999
Zt09_chr_1_00047	0	0	0	0.412671
Zt09_chr_1_00048	139.209	136.068	248.246	131.625
Zt09_chr_1_00049	0.223083	0.394853	0.489251	0.524468
Zt09_chr_1_00050	0	0.0415803	0.0823067	0.245189
Zt09_chr_1_00051	0	0	0	0.0459993
Zt09_chr_1_00052	2.01623	1.18438	1.51455	2.17084
Zt09_chr_1_00053	0	0	0	0
Zt09_chr_1_00054	13.8755	18.3468	12.0418	16.8822
Zt09_chr_1_00055	29.0065	13.8073	43.9455	19.4377
Zt09_chr_1_00056	0	0	0	0.248816
Zt09_chr_1_00057	9.67905	7.49253	10.7243	11.1931
Zt09_chr_1_00058	3.25364	2.94029	5.2635	7.44472
Zt09_chr_1_00059	9.25895	58.8525	779.87	113.474
Zt09_chr_1_00060	26.3669	8.02893	21.5578	13.1057
Zt09_chr_1_00061	16.7925	10.6533	15.2701	10.7712
Zt09_chr_1_00062	38.7879	38.1283	82.635	52.5989
Zt09_chr_1_00063	39.9274	40.1915	153.849	144.584
Zt09_chr_1_00064	0.0249864	0.23767	0.344443	0.861965
Zt09_chr_1_00065	1.16652	35.6541	38.4791	32.8483
Zt09_chr_1_00066	0	0	0	0
Zt09_chr_1_00067	0	0	0	0.439789
Zt09_chr_1_00068	0	0	0	0
Zt09_chr_1_00069	0	0	0	0.0343295
Zt09_chr_1_00070	0	0	0	0.0190778
Zt09_chr_1_00071	0.163249	0.688588	2.55422	1.75656
Zt09_chr_1_00072	2.89216	0.511093	2.67221	2.53846
Zt09_chr_1_00073	0.242577	0.0723564	4.20944	1.21117
Zt09_chr_1_00074	0.292701	0.313512	0.707703	0.845314
Zt09_chr_1_00075	0.116796	0	0	0.332238
Zt09_chr_1_00076	140.516	135.264	149.192	97.0002
Zt09_chr_1_00077	1.70712	2.34009	2.21383	4.64938
Zt09_chr_1_00078	40.305	32.5894	46.3507	37.3708
Zt09_chr_1_00079	4.14381	1.23315	6.50256	8.64681
Zt09_chr_1_00080	14.4555	10.7106	10.5853	7.52247
Zt09_chr_1_00081	0.359843	0.227914	0.552721	0.525105
Zt09_chr_1_00082	1.72506	1.2334	1.96763	1.58131
Zt09_chr_1_00083	1.65798	0.295273	0.16978	0.40109
Zt09_chr_1_00084	0.403346	0	0	0
Zt09_chr_1_00085	3127.82	2344.36	2641.2	1841.01
Zt09_chr_1_00086	3.02816	2.7341	3.31143	5.91779
Zt09_chr_1_00087	20.3898	16.4159	34.0169	23.574
Zt09_chr_1_00088	36.9952	53.9034	49.7356	44.2356
Zt09_chr_1_00089	0.850511	3.17391	10.0891	6.7379
Zt09_chr_1_00090	1.03469	0.394221	1.14887	0.950653
Zt09_chr_1_00091	359.548	237.267	483.463	365.743
Zt09_chr_1_00092	0.633081	0	0	0.458858
Zt09_chr_1_00093	11.2286	17.8038	29.0718	16.1776
Zt09_chr_1_00094	0.293629	0.14044	0.138998	2.13019
Zt09_chr_1_00095	20.1556	30.4819	21.9415	24.6179
Zt09_chr_1_00096	12.6082	57.0889	16.6325	13.3683
Zt09_chr_1_00097	59.006	59.858	50.4422	56.6292
Zt09_chr_1_00098	39.9688	43.8288	54.1697	41.0863
Zt09_chr_1_00099	1.52507	1.26668	0.294933	0.822681
Zt09_chr_1_00100	2.08688	6.81607	3.301	10.9934
Zt09_chr_1_00101	0.616753	1.05055	0	1.89919
Zt09_chr_1_00102	0	0.143661	0.0568743	0.464297
Zt09_chr_1_00103	18.0428	14.6292	19.2563	19.3539
Zt09_chr_1_00104	16.8727	16.9952	17.0547	15.8838
Zt09_chr_1_00105	6.23092	7.42014	7.65779	8.17701
Zt09_chr_1_00106	61.8812	76.4685	56.5667	46.8522
Zt09_chr_1_00107	4.38797	4.6105	9.14409	4.49004
Zt09_chr_1_00108	0	0	0	1.69848
Zt09_chr_1_00109	41.2477	20.2648	29.9866	27.1633
Zt09_chr_1_00110	230.133	123.219	180.215	119.396
Zt09_chr_1_00111	15.1172	14.4375	20.2376	15.8286
Zt09_chr_1_00112	98.3877	114.719	116.411	92.4572
Zt09_chr_1_00113	4125.6	4395.65	3723.33	2661.76
Zt09_chr_1_00114	4995.27	9244	5199.35	3901.77
Zt09_chr_1_00115	17.0063	12.341	14.9242	12.2634
Zt09_chr_1_00116	54.4977	47.1272	55.1123	40.3838
Zt09_chr_1_00117	0.688644	0.210018	24.1622	1.21347
Zt09_chr_1_00118	0.441606	0.120008	3.23768	0.644733
Zt09_chr_1_00119	0.0496746	0	0.90986	0.162556
Zt09_chr_1_00120	30.4864	26.566	19.1405	20.9948
Zt09_chr_1_00121	272.113	290.266	378.611	239.345
Zt09_chr_1_00122	238.647	281.211	301.379	124.005
Zt09_chr_1_00123	1.92539	21.9441	20.737	6.54026
Zt09_chr_1_00124	49.3014	60.856	47.9042	50.0392
Zt09_chr_1_00125	41.6729	29.9895	31.1171	49.6326
Zt09_chr_1_00126	1564.79	1876.89	1427.67	1182.78
Zt09_chr_1_00127	0.297017	1.09742	0	0.215806
Zt09_chr_1_00128	121.669	118.961	133.374	94.2544
Zt09_chr_1_00129	17.6086	16.8402	15.4812	13.8324
Zt09_chr_1_00130	7.54645	7.7579	10.242	8.57871
Zt09_chr_1_00131	1.0849	1.22134	1.1781	1.32247
Zt09_chr_1_00132	1.14848	0	0.164792	0.653193
Zt09_chr_1_00133	38.2354	24.6934	22.1759	19.6168
Zt09_chr_1_00134	25.583	18.6323	12.947	23.0905
Zt09_chr_1_00135	0.350487	0.520751	0.437312	0.385571
Zt09_chr_1_00136	0	0	0	0
Zt09_chr_1_00137	57.6252	41.6796	77.2328	61.9251
Zt09_chr_1_00138	82.7406	55.5478	53.7702	40.8508
Zt09_chr_1_00139	129.659	58.9315	130.137	53.414
Zt09_chr_1_00140	0.0888956	0.0595104	0.312673	0.181176
Zt09_chr_1_00141	110.574	115.248	129.041	94.7143
Zt09_chr_1_00142	50.116	33.0097	43.505	32.9123
Zt09_chr_1_00143	244.859	265.943	584.103	78.917
Zt09_chr_1_00144	102.176	62.0974	82.5681	76.8046
Zt09_chr_1_00145	74.6264	77.0714	75.7732	56.0887
Zt09_chr_1_00146	671.021	659.454	596.371	493.336
Zt09_chr_1_00147	4.71579	4.00662	4.1544	4.57917
Zt09_chr_1_00148	18.9837	18.5912	21.0206	16.999
Zt09_chr_1_00149	176	290.116	196.567	180.077
Zt09_chr_1_00150	1.14089	0.729979	1.85706	1.7309
Zt09_chr_1_00151	0.261405	0.490565	0.909845	1.55589
Zt09_chr_1_00152	9.99445	30.4363	40.5776	28.8251
Zt09_chr_1_00153	1.85385	1.41816	6.2956	2.33793
Zt09_chr_1_00154	265.955	157.027	485.073	185.119
Zt09_chr_1_00155	0	0.20633	0.278438	0.130423
Zt09_chr_1_00156	0	0	0	0.154433
Zt09_chr_1_00157	22.1124	28.7044	26.0854	18.4874
Zt09_chr_1_00158	1.92944	1.39888	4.06569	4.50053
Zt09_chr_1_00159	4.20624	2.6903	4.02598	5.50987
Zt09_chr_1_00160	76.2262	39.2814	55.5577	63.4778
Zt09_chr_1_00161	22.8642	27.3404	33.1912	26.4748
Zt09_chr_1_00162	78.4741	99.3914	63.6231	93.2195
Zt09_chr_1_00163	21.7318	17.9581	18.2014	22.9204
Zt09_chr_1_00164	0.339831	0	0.137709	0.168151
Zt09_chr_1_00165	4.32757	5.31323	2.07893	1.5798
Zt09_chr_1_00166	5.24609	1.26025	7.883	5.20022
Zt09_chr_1_00167	126.46	117.808	104.293	94.4535
Zt09_chr_1_00168	53.6342	61.1648	58.1519	43.0773
Zt09_chr_1_00169	6058.1	11989.7	6566.07	5114.28
Zt09_chr_1_00170	54.9129	46.3091	50.328	44.2192
Zt09_chr_1_00171	0	0	0	0
Zt09_chr_1_00172	14.3809	11.9004	15.3038	18.3632
Zt09_chr_1_00173	4191.33	7732.97	4205.78	3026.98
Zt09_chr_1_00174	23.464	14.6575	18.2693	18.4239
Zt09_chr_1_00175	28.6596	28.4005	26.1265	23.4388
Zt09_chr_1_00176	0	0	0	0.0790663
Zt09_chr_1_00177	11.8124	9.26421	9.32698	9.12119
Zt09_chr_1_00178	0	0	0	0
Zt09_chr_1_00179	34.6227	36.2973	33.8894	32.6356
Zt09_chr_1_00180	133.817	145.791	118.387	92.117
Zt09_chr_1_00181	12.137	13.0455	12.4662	9.04162
Zt09_chr_1_00182	18.8182	20.8777	16.3829	17.0702
Zt09_chr_1_00183	8.08227	5.71562	13.2112	10.7215
Zt09_chr_1_00184	9.71603	9.56455	8.96322	10.7152
Zt09_chr_1_00185	5.73411	4.1297	5.28452	9.98082
Zt09_chr_1_00186	17.5856	8.91131	13.667	24.6553
Zt09_chr_1_00187	27.8905	12.8013	36.4592	72.8327
Zt09_chr_1_00188	119.197	133.982	59.7485	40.7619
Zt09_chr_1_00189	337.254	133.125	210.858	103.814
Zt09_chr_1_00190	469.618	635.216	273.007	136.673
Zt09_chr_1_00191	90.9343	109.991	60.5749	117.255
Zt09_chr_1_00192	6.22387	5.3989	12.0743	11.7336
Zt09_chr_1_00193	2.3825	1.75618	3.58964	6.03183
Zt09_chr_1_00194	0.771134	0.379414	0.558864	0.964884
Zt09_chr_1_00195	69.1686	101.139	55.7643	83.2546
Zt09_chr_1_00196	7.26718	4.27346	2.46376	4.59892
Zt09_chr_1_00197	54.2448	25.7741	53.5961	41.8743
Zt09_chr_1_00198	1.59034	0.927945	3.38419	6.07562
Zt09_chr_1_00199	24.0221	26.1464	21.8864	20.913
Zt09_chr_1_00200	64.4042	54.2239	80.6144	47.9321
Zt09_chr_1_00201	39.5307	32.2098	40.718	33.1299
Zt09_chr_1_00202	4.72063	4.58523	6.31468	4.93966
Zt09_chr_1_00203	36.0068	40.15	161.617	60.0151
Zt09_chr_1_00204	62.0246	54.5275	65.0923	75.4681
Zt09_chr_1_00205	30713.8	49530.4	27134.6	25037.4
Zt09_chr_1_00206	398.887	341.774	516.125	332.251
Zt09_chr_1_00207	8.72117	2.48321	9.35598	7.22353
Zt09_chr_1_00208	2.42388	1.94475	4.30582	5.94108
Zt09_chr_1_00209	15.7024	15.8815	14.9829	16.4589
Zt09_chr_1_00210	6.26161	6.37047	5.30254	6.35087
Zt09_chr_1_00211	9.19021	8.27583	8.32819	10.7977
Zt09_chr_1_00212	48.6691	55.5025	50.6511	37.5605
Zt09_chr_1_00213	2.1348	2.92301	2.64978	3.87231
Zt09_chr_1_00214	47.1025	31.6558	72.2467	40.8277
Zt09_chr_1_00215	0.290287	0.321622	0.490467	0.277897
Zt09_chr_1_00216	26.0673	22.1044	19.508	22.3317
Zt09_chr_1_00217	96.6987	76.8603	91.438	106.488
Zt09_chr_1_00218	77.8568	24.5337	30.7629	19.3773
Zt09_chr_1_00219	120.911	112.609	181.444	130.798
Zt09_chr_1_00220	0	0	0.0292419	0
Zt09_chr_1_00221	0	0	0	0.141844
Zt09_chr_1_00222	6.99917	6.42073	6.69193	9.35832
Zt09_chr_1_00223	90.6421	114.135	68.8967	78.5338
Zt09_chr_1_00224	19.4344	23.6238	14.6139	15.4841
Zt09_chr_1_00225	71.2455	43.4211	86.947	59.2197
Zt09_chr_1_00226	17.2081	18.9288	22.0832	18.0144
Zt09_chr_1_00227	158.516	221.394	171.991	112.294
Zt09_chr_1_00228	0	0	0	0.14226
Zt09_chr_1_00229	0	0	0.130063	0
Zt09_chr_1_00230	10.1201	10.5981	5.93877	6.56349
Zt09_chr_1_00231	530.792	358.886	438.007	320.174
Zt09_chr_1_00232	28.4393	21.2665	27.1508	12.8927
Zt09_chr_1_00233	367.635	373.4	323.399	255.037
Zt09_chr_1_00234	16.7736	11.1777	11.6856	11.9688
Zt09_chr_1_00235	0	0	0	0.362774
Zt09_chr_1_00236	59.9774	48.1433	59.2691	50.7334
Zt09_chr_1_00237	8.90479	3.25102	7.87108	5.74439
Zt09_chr_1_00238	4.57147	4.45248	2.45935	2.68761
Zt09_chr_1_00239	60.4702	56.705	68.8394	51.5368
Zt09_chr_1_00240	29.2919	27.9518	29.5192	21.9234
Zt09_chr_1_00241	17.9218	21.9976	19.9485	16.8979
Zt09_chr_1_00242	0	0	0	0.241996
Zt09_chr_1_00243	298.63	168.94	175.543	123.528
Zt09_chr_1_00244	477.426	674.817	518.974	433.631
Zt09_chr_1_00245	1.5539	1.29708	1.27788	0.771861
Zt09_chr_1_00246	19.9401	7.02017	6.06682	6.83203
Zt09_chr_1_00247	168.923	154.433	202.682	142.037
Zt09_chr_1_00248	8.1137	8.2889	10.2047	16.0284
Zt09_chr_1_00249	3.36299	3.05687	2.896	6.73829
Zt09_chr_1_00250	0	0	0	0
Zt09_chr_1_00251	1582.69	984.612	1204.03	642.661
Zt09_chr_1_00252	28.0488	30.1393	30.1306	31.2076
Zt09_chr_1_00253	26.2952	8.47801	9.01781	22.2019
Zt09_chr_1_00254	8.50947	5.11787	4.81193	3.41375
Zt09_chr_1_00255	4.59832	3.96026	4.59294	9.87307
Zt09_chr_1_00256	2.54539	2.07556	6.31041	6.59403
Zt09_chr_1_00257	58.9456	63.8677	71.9362	70.6804
Zt09_chr_1_00258	37.1986	26.1229	29.6475	15.3474
Zt09_chr_1_00259	223.282	83.0427	121.553	131.636
Zt09_chr_1_00260	0.909363	0.757481	0.550645	1.33846
Zt09_chr_1_00261	50.1381	71.3872	59.294	55.7748
Zt09_chr_1_00262	14.7936	13.4087	10.3813	14.3787
Zt09_chr_1_00263	2.39467	2.1084	2.57799	2.99284
Zt09_chr_1_00264	50.8233	16.3987	765.603	215.691
Zt09_chr_1_00265	25.4482	30.5657	22.163	35.3351
Zt09_chr_1_00266	47.8537	83.2354	57.8118	46.9393
Zt09_chr_1_00267	76.2271	126.514	89.4996	85.0013
Zt09_chr_1_00268	7.24195	8.10659	51.1865	16.325
Zt09_chr_1_00269	0.19402	0.0927985	0.726315	0.466929
Zt09_chr_1_00270	357.284	403.633	310.626	255.418
Zt09_chr_1_00271	1590.83	1841.52	1449.71	1167.91
Zt09_chr_1_00272	2.11309	1.42575	2.23509	3.83276
Zt09_chr_1_00273	41.7077	38.0355	32.4562	39.0014
Zt09_chr_1_00274	38.1536	43.1295	33.4985	33.4996
Zt09_chr_1_00275	28.2423	13.148	13.9553	11.7374
Zt09_chr_1_00276	4.22256	3.67158	5.16392	6.62842
Zt09_chr_1_00277	69.8348	72.8284	79.4503	59.8789
Zt09_chr_1_00278	49.0595	47.4756	58.2483	47.435
Zt09_chr_1_00279	668.286	1024.62	1157.41	1469.79
Zt09_chr_1_00280	25.8019	31.9275	24.1307	26.9453
Zt09_chr_1_00281	35.8042	36.2001	39.6479	33.5701
Zt09_chr_1_00282	1.18851	1.28473	2.88041	2.81121
Zt09_chr_1_00283	508.125	223.967	725.159	395.909
Zt09_chr_1_00284	4.88547	2.48007	6.05576	5.69674
Zt09_chr_1_00285	29.1823	26.3982	29.8303	30.5958
Zt09_chr_1_00286	119.084	191.514	86.4082	127.841
Zt09_chr_1_00287	0.558833	1.06614	1.1583	1.42371
Zt09_chr_1_00288	1.98964	0.230584	1.96705	1.26068
Zt09_chr_1_00289	26.8267	14.3942	22.321	14.6998
Zt09_chr_1_00290	4.90456	3.19349	2.99711	2.39115
Zt09_chr_1_00291	322.284	102.368	176.216	160.755
Zt09_chr_1_00292	0.550957	0.394168	1.48927	0.821242
Zt09_chr_1_00293	0	0	6.94065	5.43368
Zt09_chr_1_00294	12.5497	8.06955	13.763	19.7848
Zt09_chr_1_00295	93.9233	136.255	88.947	81.2117
Zt09_chr_1_00296	1.25155	0.523304	3.08991	6.15474
Zt09_chr_1_00297	229.395	159.376	185.965	210.219
Zt09_chr_1_00298	8.68104	4.39604	3.05492	5.93659
Zt09_chr_1_00299	6.86927	3.69431	3.47905	4.94364
Zt09_chr_1_00300	61.4095	52.877	57.9436	50.7417
Zt09_chr_1_00301	62.3189	43.3112	10.1909	18.6761
Zt09_chr_1_00302	0.766676	0.707374	16.6529	2.55604
Zt09_chr_1_00303	88.4029	113.352	79.6263	84.2931
Zt09_chr_1_00304	84.0902	65.3108	99.4094	64.0957
Zt09_chr_1_00305	1.58023	0.731288	3.79667	5.88118
Zt09_chr_1_00306	26.4589	19.2099	24.107	23.2716
Zt09_chr_1_00307	18.1681	19.5932	17.8796	24.3601
Zt09_chr_1_00308	19.4478	18.5182	37.0612	19.0196
Zt09_chr_1_00309	0	0	0.49482	0.412671
Zt09_chr_1_00310	46.3302	63.1459	60.6385	57.9083
Zt09_chr_1_00311	0.909698	0.794113	0.951415	3.13179
Zt09_chr_1_00312	2.26348	1.90496	2.59493	3.74171
Zt09_chr_1_00313	0.872642	1.2349	10.8692	15.9034
Zt09_chr_1_00314	151.412	162.487	182.369	160.151
Zt09_chr_1_00315	2.82472	3.7113	3.62016	5.35079
Zt09_chr_1_00316	73.0932	68.4135	60.5827	54.7762
Zt09_chr_1_00317	52.347	44.1861	56.9077	57.821
Zt09_chr_1_00318	176.745	67.8425	166.447	127.962
Zt09_chr_1_00319	30.6064	20.6681	30.6902	28.0898
Zt09_chr_1_00320	17.3036	39.3584	22.0102	28.7566
Zt09_chr_1_00321	12.0208	7.1127	7.82977	18.1279
Zt09_chr_1_00322	51.2683	44.2963	45.6629	55.655
Zt09_chr_1_00323	47.5668	12.4025	55.2991	42.4833
Zt09_chr_1_00324	3.31039	4.15911	3.86416	6.88132
Zt09_chr_1_00325	13.0681	13.8726	14.1126	13.7295
Zt09_chr_1_00326	50.6268	84.9482	61.3267	59.3735
Zt09_chr_1_00327	0.956433	0.892759	0.899527	2.45395
Zt09_chr_1_00328	738.462	1188.25	652.138	562.466
Zt09_chr_1_00329	174.365	138.611	174.14	109.345
Zt09_chr_1_00330	0.801089	0.256992	0.870647	1.36218
Zt09_chr_1_00331	0.281519	0.124251	0.531301	0.355466
Zt09_chr_1_00332	69.7077	50.2266	70.7158	54.1679
Zt09_chr_1_00333	89.7332	24.9371	86.771	58.7362
Zt09_chr_1_00334	46.2284	44.7302	46.6242	42.8045
Zt09_chr_1_00335	0.227966	0.0642217	0.0892329	0.323235
Zt09_chr_1_00336	61.8196	83.8642	51.5372	65.4396
Zt09_chr_1_00337	3.19681	2.24696	2.25056	6.08427
Zt09_chr_1_00338	25.3954	11.9444	17.6512	24.9459
Zt09_chr_1_00339	79.4259	56.435	38.6067	33.0336
Zt09_chr_1_00340	102.607	116.416	94.3727	105.162
Zt09_chr_1_00341	71.4216	445.801	365.991	147.241
Zt09_chr_1_00342	23.1239	25.5157	22.5726	23.6628
Zt09_chr_1_00343	35.974	35.0685	36.6514	40.7228
Zt09_chr_1_00344	18.8009	19.7512	17.5959	20.4148
Zt09_chr_1_00345	18.6724	14.8796	9.51598	8.95831
Zt09_chr_1_00346	0.597224	0.515247	0.863767	1.06321
Zt09_chr_1_00347	48.9844	48.5675	47.2802	45.4403
Zt09_chr_1_00348	53.156	62.5807	47.5056	59.2584
Zt09_chr_1_00349	153.986	153.647	133.325	127.204
Zt09_chr_1_00350	49.9031	55.1109	55.1761	53.6298
Zt09_chr_1_00351	0.290287	0.321622	0.172147	0
Zt09_chr_1_00352	42.18	42.3349	43.7595	40.5888
Zt09_chr_1_00353	23.2965	24.2203	23.3342	26.3246
Zt09_chr_1_00354	25.1333	23.408	21.5764	26.2317
Zt09_chr_1_00355	43.8931	39.3931	33.3417	47.549
Zt09_chr_1_00356	12.0542	5.8752	10.1185	7.41035
Zt09_chr_1_00357	2.45734	1.48128	3.68439	3.40831
Zt09_chr_1_00358	0.614458	0.605074	0.531727	1.58585
Zt09_chr_1_00359	8.23929	8.94446	11.1944	14.2883
Zt09_chr_1_00360	31.545	4.76909	37.6633	34.503
Zt09_chr_1_00361	24.7386	36.5744	26.3572	30.0289
Zt09_chr_1_00362	0	0	0	0
Zt09_chr_1_00363	19.6765	12.1153	27.5267	70.4044
Zt09_chr_1_00364	9.39182	0.521883	4.32507	22.564
Zt09_chr_1_00365	30.8684	53.2109	201.805	83.6432
Zt09_chr_1_00366	19.6112	12.9404	21.5309	15.0611
Zt09_chr_1_00367	38.0254	4.82848	21.8492	19.6477
Zt09_chr_1_00368	1.45715	0.3706	0.487448	1.22699
Zt09_chr_1_00369	39.4317	60.7327	33.9428	45.769
Zt09_chr_1_00370	12.1538	15.8539	11.1216	20.3812
Zt09_chr_1_00371	138.203	256.608	169.856	134.261
Zt09_chr_1_00372	48.5521	66.2046	45.2574	65.5188
Zt09_chr_1_00373	1.1535	2.26437	7.57324	3.17519
Zt09_chr_1_00374	556.122	481.739	676.165	822.208
Zt09_chr_1_00375	32.2897	4.44745	13.8953	8.40127
Zt09_chr_1_00376	10.6429	11.9078	10.1167	13.1609
Zt09_chr_1_00377	21.3497	24.7314	17.1172	21.1834
Zt09_chr_1_00378	0	0	0	0.0646913
Zt09_chr_1_00379	3.51388	4.24343	4.31121	6.67446
Zt09_chr_1_00380	15.9824	1.76875	25.0168	4.32032
Zt09_chr_1_00381	17.4323	15.5079	20.24	20.8316
Zt09_chr_1_00382	16.8997	13.6299	19.9415	19.6097
Zt09_chr_1_00383	33.9844	34.6865	52.2952	44.0225
Zt09_chr_1_00384	26.5187	39.5231	28.9796	37.2272
Zt09_chr_1_00385	31.1819	40.5332	35.3856	42.0921
Zt09_chr_1_00386	23.1469	23.1978	25.267	22.0004
Zt09_chr_1_00387	0.492734	0.965671	7.35795	4.36098
Zt09_chr_1_00388	0.303589	0	0.564921	0.746845
Zt09_chr_1_00389	55.8322	64.0411	44.8272	50.318
Zt09_chr_1_00390	27.0151	34.5669	21.4224	28.9845
Zt09_chr_1_00391	68.0968	48.4127	56.0414	42.1618
Zt09_chr_1_00392	229.928	150.818	187.883	168.658
Zt09_chr_1_00393	14.2699	14.5692	24.5093	19.3173
Zt09_chr_1_00394	20.0318	37.4895	31.4005	26.5159
Zt09_chr_1_00395	1418.6	2139.38	1495.41	1293.92
Zt09_chr_1_00396	30.1196	36.3441	37.4847	35.0511
Zt09_chr_1_00397	261.541	381.929	289.163	290.932
Zt09_chr_1_00398	0.0581226	0	0.103404	0.0797314
Zt09_chr_1_00399	241.223	220.001	271.809	181.355
Zt09_chr_1_00400	1.40082	3.64345	2.78217	4.26352
Zt09_chr_1_00401	1.5885	1.16158	1.31368	1.79449
Zt09_chr_1_00402	188.184	85.7535	106.313	86.5516
Zt09_chr_1_00403	13.7928	11.298	35.3469	15.2442
Zt09_chr_1_00404	0	0.105793	0	0
Zt09_chr_1_00405	36.3925	25.9485	27.4891	27.346
Zt09_chr_1_00406	2067.54	2001.73	2109.62	1555.89
Zt09_chr_1_00407	0	0.0464739	0.0801175	0.131477
Zt09_chr_1_00408	0	0.305303	0.424204	0.699617
Zt09_chr_1_00409	102.844	148.296	114.297	108.171
Zt09_chr_1_00410	33.6374	27.9558	18.4333	34.3377
Zt09_chr_1_00411	18.0169	45.84	39.785	20.3055
Zt09_chr_1_00412	72.0416	113.431	77.3957	81.4274
Zt09_chr_1_00413	302.535	305.951	300.943	199.241
Zt09_chr_1_00414	64.3786	45.785	65.5188	60.8089
Zt09_chr_1_00415	82.3392	141.389	94.4834	87.263
Zt09_chr_1_00416	6.22034	3.57504	2.78935	5.71487
Zt09_chr_1_00417	2.30223	1.96766	1.51295	2.44531
Zt09_chr_1_00418	0	0	0.0937682	0
Zt09_chr_1_00419	14.1714	9.60392	15.1216	13.5656
Zt09_chr_1_00420	17.68	30.3982	13.2547	19.1378
Zt09_chr_1_00421	47.3672	52.5669	36.1214	51.8306
Zt09_chr_1_00422	1.67645	1.89589	3.72992	4.06918
Zt09_chr_1_00423	43.856	40.9901	57.4878	49.2534
Zt09_chr_1_00424	33.3437	50.494	39.8185	44.2047
Zt09_chr_1_00425	20.7687	23.4493	21.482	20.9388
Zt09_chr_1_00426	62.65	121.876	79.7754	68.6343
Zt09_chr_1_00427	0.361634	0.75293	0.591921	0.84717
Zt09_chr_1_00428	143.972	160.118	100.594	106.512
Zt09_chr_1_00429	13.4618	18.0642	8.60314	17.2354
Zt09_chr_1_00430	8.19613	4.04771	6.40274	6.38896
Zt09_chr_1_00431	21.4769	25.4317	23.0321	26.0605
Zt09_chr_1_00432	266.055	187.352	329.87	209.131
Zt09_chr_1_00433	0.391984	0.710283	1.14363	1.85473
Zt09_chr_1_00434	279.699	245.119	244.947	172.883
Zt09_chr_1_00435	41.8612	49.9336	52.6332	49.5155
Zt09_chr_1_00436	168.905	169.715	170.078	126.74
Zt09_chr_1_00437	9.17379	21.5141	56.4642	19.2939
Zt09_chr_1_00438	139.691	67.3262	140.025	77.9865
Zt09_chr_1_00439	44.7533	73.8909	48.9728	56.3344
Zt09_chr_1_00440	27.2872	30.1835	30.2197	32.7243
Zt09_chr_1_00441	10.6298	8.09852	48.7507	18.2172
Zt09_chr_1_00442	70.8488	24.6715	45.3041	71.529
Zt09_chr_1_00443	0.298342	3.35042	1.07344	0.703294
Zt09_chr_1_00444	22.7155	18.5533	24.5448	25.5853
Zt09_chr_1_00445	70.5299	73.6037	50.2456	52.4062
Zt09_chr_1_00446	437.929	392.288	260.968	356.762
Zt09_chr_1_00447	0.606304	0.101275	0.258768	0.129396
Zt09_chr_1_00448	36.2507	24.5056	32.9283	30.07
Zt09_chr_1_00449	44.0546	30.1051	64.4158	35.8676
Zt09_chr_1_00450	288.517	412.937	358.294	202.886
Zt09_chr_1_00451	98.5041	84.6646	101.918	74.3994
Zt09_chr_1_00452	80.549	70.0998	121.947	77.7844
Zt09_chr_1_00453	11.079	13.2285	14.039	14.7231
Zt09_chr_1_00454	120.708	148.218	109.287	71.2604
Zt09_chr_1_00455	76.2543	79.5332	81.1537	75.0083
Zt09_chr_1_00456	94.8274	48.149	131.25	98.027
Zt09_chr_1_00457	152.064	164.73	182.298	159.691
Zt09_chr_1_00458	46.8687	34.6636	61.0223	47.793
Zt09_chr_1_00459	130.492	186.08	85.5991	75.5698
Zt09_chr_1_00460	1.46269	1.53551	3.55841	2.05544
Zt09_chr_1_00461	19.2708	18.4752	20.6343	24.7936
Zt09_chr_1_00462	2.55844	1.25028	10.9769	15.7818
Zt09_chr_1_00463	75.2282	71.8043	101.319	89.0423
Zt09_chr_1_00464	73.3137	125.376	79.0231	87.7566
Zt09_chr_1_00465	5.12561	5.0939	14.6824	12.5177
Zt09_chr_1_00466	54.3213	40.9927	58.2508	46.194
Zt09_chr_1_00467	40.3015	35.8052	37.9541	39.4472
Zt09_chr_1_00468	0	0.14044	0.300681	0
Zt09_chr_1_00469	2.88092	2.09535	2.32576	1.30299
Zt09_chr_1_00470	35.443	32.6303	41.1119	33.4955
Zt09_chr_1_00471	0.828623	0.833444	1.54782	4.24352
Zt09_chr_1_00472	4.04315	2.60171	3.28096	7.6807
Zt09_chr_1_00473	68.203	64.2469	66.1585	73.1835
Zt09_chr_1_00474	0.363879	0.348081	0.458745	1.67936
Zt09_chr_1_00475	97.6238	100.114	91.0595	59.1913
Zt09_chr_1_00476	46.5727	62.8937	59.0286	52.9769
Zt09_chr_1_00477	44.5613	53.325	46.3707	45.4893
Zt09_chr_1_00478	28.7361	25.8948	36.1875	33.1984
Zt09_chr_1_00479	142.047	236.415	166.069	169.443
Zt09_chr_1_00480	21.2608	26.4815	27.075	27.9406
Zt09_chr_1_00481	40.5082	40.0234	41.5086	36.9548
Zt09_chr_1_00482	0.725161	1.8225	0.892758	1.00942
Zt09_chr_1_00483	452.179	203.972	383.748	309.819
Zt09_chr_1_00484	177.915	207.271	207.293	144.946
Zt09_chr_1_00485	12.426	6.03576	8.27891	11.6932
Zt09_chr_1_00486	2.17914	1.10577	2.23043	4.17582
Zt09_chr_1_00487	18.9664	29.1925	19.4558	19.2273
Zt09_chr_1_00488	89.7631	75.2696	109.15	65.9601
Zt09_chr_1_00489	25.9068	44.1474	25.7043	25.3099
Zt09_chr_1_00490	25.7254	24.343	25.8679	29.0647
Zt09_chr_1_00491	18.0278	19.8525	22.3202	29.3046
Zt09_chr_1_00492	223.772	221.38	216.74	180.856
Zt09_chr_1_00493	55.1041	69.9452	50.3472	62.5091
Zt09_chr_1_00494	171.214	152.285	195.05	80.3008
Zt09_chr_1_00495	14.0188	14.0396	12.2844	14.8405
Zt09_chr_1_00496	88.2505	88.0174	82.4391	76.3718
Zt09_chr_1_00497	58.7555	68.2816	65.7114	63.0396
Zt09_chr_1_00498	45.2729	14.1555	61.2503	8.25254
Zt09_chr_1_00499	26.1377	25.5962	26.6198	27.9297
Zt09_chr_1_00500	105.117	110.525	112.605	78.0062
Zt09_chr_1_00501	23.8554	30.1353	8.64713	8.74149
Zt09_chr_1_00502	0.31897	0.268448	0.287371	0
Zt09_chr_1_00503	244.337	231.232	277.301	277.57
Zt09_chr_1_00504	20.962	45.905	30.9134	27.5519
Zt09_chr_1_00505	161.398	113.487	173.53	139.684
Zt09_chr_1_00506	0.177815	0.0594034	0	0.100409
Zt09_chr_1_00507	6.85633	4.39451	100.806	36.305
Zt09_chr_1_00508	1.76298	1.60611	3.85256	3.59553
Zt09_chr_1_00509	39.9285	46.4323	37.0413	35.2585
Zt09_chr_1_00510	4.47697	1.17257	3.15403	3.89078
Zt09_chr_1_00511	7.64879	4.68884	8.03206	7.85263
Zt09_chr_1_00512	8.2499	5.37111	8.45294	12.4459
Zt09_chr_1_00513	224.06	325.427	252.81	216.041
Zt09_chr_1_00514	24.01	19.4538	20.2755	15.9568
Zt09_chr_1_00515	1.11606	1.2751	1.59432	2.07555
Zt09_chr_1_00516	104.481	86.8125	137.645	78.4053
Zt09_chr_1_00517	24.0235	28.7291	26.3284	26.2133
Zt09_chr_1_00518	131.09	118.158	104.603	97.4033
Zt09_chr_1_00519	85.7641	85.0356	142.211	114.202
Zt09_chr_1_00520	102.801	127.193	104.856	86.4696
Zt09_chr_1_00521	0.657766	0.432156	0.879027	1.30813
Zt09_chr_1_00522	97.9262	77.8356	107.672	126.202
Zt09_chr_1_00523	74.6412	91.1709	94.9701	95.7977
Zt09_chr_1_00524	24.1335	21.9681	26.0129	23.9964
Zt09_chr_1_00525	0.365442	0.810734	0.536059	0.447734
Zt09_chr_1_00526	40.6811	44.8005	35.5637	45.4422
Zt09_chr_1_00527	94.7932	92.7488	89.8786	70.1241
Zt09_chr_1_00528	33.3455	36.0152	34.5208	30.0728
Zt09_chr_1_00529	60.3365	52.787	74.5677	59.1686
Zt09_chr_1_00530	27.7912	32.1352	21.6188	33.9776
Zt09_chr_1_00531	11.0357	13.044	3.57211	10.1876
Zt09_chr_1_00532	95.9128	69.3095	116.335	76.5132
Zt09_chr_1_00533	97.2976	140.364	162.694	81.3832
Zt09_chr_1_00534	3.65402	2.64414	3.66891	4.91599
Zt09_chr_1_00535	88.113	48.0138	60.5196	58.1618
Zt09_chr_1_00536	27.5681	36.0084	29.0439	32.8233
Zt09_chr_1_00537	177.461	234.479	176.726	160.826
Zt09_chr_1_00538	2678.19	4231.33	2265.21	1969.53
Zt09_chr_1_00539	56.6196	77.0634	71.5234	60.6433
Zt09_chr_1_00540	57.4832	39.2816	36.7628	23.1405
Zt09_chr_1_00541	3.23565	8.87618	4.24128	4.46744
Zt09_chr_1_00542	171.641	83.942	500.247	102.904
Zt09_chr_1_00543	2.46217	1.98624	38.9763	6.8701
Zt09_chr_1_00544	3.06057	2.77465	5.28449	6.17403
Zt09_chr_1_00545	87.104	68.6701	93.0311	85.9641
Zt09_chr_1_00546	97.5521	108.164	123.751	104.245
Zt09_chr_1_00547	149.28	170.699	129.912	172.689
Zt09_chr_1_00548	407.625	574.274	401.923	304.13
Zt09_chr_1_00549	30.3442	23.2608	22.9723	34.1614
Zt09_chr_1_00550	17.7466	16.5865	20.978	20.9488
Zt09_chr_1_00551	155.515	135.862	139.998	115.6
Zt09_chr_1_00552	21.2898	20.3473	20.7958	23.0242
Zt09_chr_1_00553	1595.83	1874.36	1641.08	1542.69
Zt09_chr_1_00554	139.003	307.625	152.543	215.734
Zt09_chr_1_00555	17.1496	14.1855	9.19669	7.35292
Zt09_chr_1_00556	12.8271	8.79075	5.79611	4.02914
Zt09_chr_1_00557	22.0705	35.0249	25.6229	25.0531
Zt09_chr_1_00558	30.3521	26.2786	31.2644	25.9185
Zt09_chr_1_00559	33.7021	16.5689	141.672	16.6022
Zt09_chr_1_00560	28.1296	40.0013	41.0504	27.8735
Zt09_chr_1_00561	48.586	99.008	88.4143	82.3705
Zt09_chr_1_00562	0.0934577	0	0	0.104324
Zt09_chr_1_00563	1.34301	1.02618	0.988216	2.15429
Zt09_chr_1_00564	126.947	85.9935	88.0825	68.6521
Zt09_chr_1_00565	233.158	232.425	150.727	208.28
Zt09_chr_1_00566	1261.48	1587.46	1214.72	937.325
Zt09_chr_1_00567	36.2109	52.3765	50.1117	55.1131
Zt09_chr_1_00568	38.0141	33.1683	40.599	39.5574
Zt09_chr_1_00569	48.9202	95.0994	72.2963	80.3993
Zt09_chr_1_00570	18.84	21.6834	21.9902	23.2385
Zt09_chr_1_00571	0	0	0.0752262	0.131452
Zt09_chr_1_00572	0	0	0.055775	0
Zt09_chr_1_00573	12.7112	10.7824	21.5864	15.9113
Zt09_chr_1_00574	0.951279	0.530719	15.1333	2.61555
Zt09_chr_1_00575	13.4719	10.1261	14.8083	14.2023
Zt09_chr_1_00576	0.187545	0	0.162593	0
Zt09_chr_1_00577	476.858	358.904	348.561	300.499
Zt09_chr_1_00578	40.5715	25.1697	36.5769	47.3294
Zt09_chr_1_00579	39.3493	15.0626	29.1779	20.7498
Zt09_chr_1_00580	56.893	111.637	62.5618	65.4734
Zt09_chr_1_00581	1.919	0.829397	1.11661	1.7948
Zt09_chr_1_00582	158.995	170.281	146.677	114.572
Zt09_chr_1_00583	29.0212	30.5267	30.4562	32.1433
Zt09_chr_1_00584	64.3379	61.3431	98.8177	71.9498
Zt09_chr_1_00585	46.537	8.11917	63.5141	14.809
Zt09_chr_1_00586	177.314	194.016	193.322	163.608
Zt09_chr_1_00587	14.288	11.7168	3.53767	4.761
Zt09_chr_1_00588	52.1136	91.7901	54.1953	69.518
Zt09_chr_1_00589	14.3601	14.5361	20.5282	15.2428
Zt09_chr_1_00590	12.7532	12.1676	14.9913	15.4089
Zt09_chr_1_00591	63.8344	39.7311	123.294	76.911
Zt09_chr_1_00592	0	0	0	0
Zt09_chr_1_00593	10.3622	15.1248	23.9267	12.8989
Zt09_chr_1_00594	79.7523	94.3415	105.573	85.8396
Zt09_chr_1_00595	34.7842	27.9898	40.2274	31.7199
Zt09_chr_1_00596	4.47467	3.41216	6.20332	7.45328
Zt09_chr_1_00597	47.4357	46.7684	46.5753	54.1056
Zt09_chr_1_00598	20.9158	16.2117	17.0601	20.4182
Zt09_chr_1_00599	51.9192	53.4021	46.9162	42.8454
Zt09_chr_1_00600	37.4527	39.2558	43.247	35.9529
Zt09_chr_1_00601	40.5229	51.7162	32.2449	31.9945
Zt09_chr_1_00602	2.85507	1.19473	2.22423	4.24514
Zt09_chr_1_00603	20.3872	18.3046	19.2262	27.9561
Zt09_chr_1_00604	6.74638	2.62973	4.36872	6.06958
Zt09_chr_1_00605	35.0452	37.2651	42.2308	38.9909
Zt09_chr_1_00606	423.25	547.052	398.491	283.595
Zt09_chr_1_00607	7.64099	6.57796	5.31092	8.654
Zt09_chr_1_00608	116.021	96.2448	155.766	263.804
Zt09_chr_1_00609	24.287	40.7021	28.8412	37.89
Zt09_chr_1_00610	72.5862	83.6418	63.2946	74.0121
Zt09_chr_1_00611	17965.9	25268.5	16531	18718.4
Zt09_chr_1_00612	68.0619	59.0224	64.9315	67.1809
Zt09_chr_1_00613	36.7969	8.42174	9.77479	23.1849
Zt09_chr_1_00614	66.2783	14.5511	22.2844	34.7397
Zt09_chr_1_00615	351.387	233.162	96.9976	96.1595
Zt09_chr_1_00616	217.273	241.514	143.882	266.007
Zt09_chr_1_00617	497.575	695.783	620.419	570.91
Zt09_chr_1_00618	96.72	109.836	83.0713	100.785
Zt09_chr_1_00619	18.316	9.77489	87.4443	35.8109
Zt09_chr_1_00620	22.9761	23.4617	22.0091	24.8272
Zt09_chr_1_00621	44.5004	46.1103	46.82	46.1953
Zt09_chr_1_00622	32.4398	11.8575	19.6618	27.3581
Zt09_chr_1_00623	45.0546	53.316	46.0169	61.3201
Zt09_chr_1_00624	1.12437	1.66265	1.15431	1.73711
Zt09_chr_1_00625	47.7462	42.8956	18.2115	30.4517
Zt09_chr_1_00626	10.686	13.6838	8.29967	11.8308
Zt09_chr_1_00627	19.6256	6.4669	45.3126	54.6846
Zt09_chr_1_00628	0.308667	0	0.316081	0.121859
Zt09_chr_1_00629	23.8547	4.41779	52.2454	15.8913
Zt09_chr_1_00630	0.246833	0.112164	7.71307	4.10766
Zt09_chr_1_00631	1.23193	0.454337	1.21783	1.72645
Zt09_chr_1_00632	37.4913	42.5863	32.4691	38.6509
Zt09_chr_1_00633	10.6606	10.0707	12.0061	15.0863
Zt09_chr_1_00634	645.159	855.897	647.19	584.18
Zt09_chr_1_00635	25.9554	29.9622	44.5374	51.4859
Zt09_chr_1_00636	5.77982	8.35377	26.6807	22.657
Zt09_chr_1_00637	32.998	38.5859	17.0846	30.3629
Zt09_chr_1_00638	2.63127	2.13355	2.63868	3.04004
Zt09_chr_1_00639	48.5213	18.2543	40.2676	34.2862
Zt09_chr_1_00640	6.14861	6.56088	63.3898	25.7351
Zt09_chr_1_00641	1.91582	2.32392	46.5948	52.6725
Zt09_chr_1_00642	29.1124	32.201	22.9881	22.1319
Zt09_chr_1_00643	2861.75	4940.69	2893.83	2282.75
Zt09_chr_1_00644	14.2327	12.4176	15.8465	16.7147
Zt09_chr_1_00645	39.6457	52.2798	37.7838	40.6153
Zt09_chr_1_00646	59.8059	89.5494	103.19	82.6825
Zt09_chr_1_00647	16.2456	11.9266	16.0143	19.0474
Zt09_chr_1_00648	32.2916	30.4567	48.8724	43.5033
Zt09_chr_1_00649	46.2265	73.4335	47.8902	47.9532
Zt09_chr_1_00650	256.011	182.603	250.761	229.559
Zt09_chr_1_00651	0	0	0.168389	0.13592
Zt09_chr_1_00652	24.6852	24.3344	30.2671	32.823
Zt09_chr_1_00653	17.7249	18.6455	18.3773	22.7135
Zt09_chr_1_00654	76.8029	126.712	101.096	109.64
Zt09_chr_1_00655	0.53486	0.59951	0.587433	1.50074
Zt09_chr_1_00656	8.32295	6.91969	10.4792	14.2006
Zt09_chr_1_00657	59.6674	51.2725	62.1316	70.4481
Zt09_chr_1_00658	0.272782	0.299669	2.16201	1.79903
Zt09_chr_1_00659	10.7631	11.2689	22.8509	19.8743
Zt09_chr_1_00660	772.477	879.581	765.403	611.43
Zt09_chr_1_00661	52.579	50.1449	71.6099	63.6647
Zt09_chr_1_00662	47.3229	52.3969	54.101	40.96
Zt09_chr_1_00663	3.54788	1.74178	4.50235	3.19445
Zt09_chr_1_00664	31.7626	27.346	29.6854	32.2183
Zt09_chr_1_00665	1.39863	1.24249	1.46176	3.67083
Zt09_chr_1_00666	5.31654	4.10245	4.25109	7.50637
Zt09_chr_1_00667	148.812	147.373	140.822	117.307
Zt09_chr_1_00668	29.451	29.095	36.1587	33.3652
Zt09_chr_1_00669	183.067	227.584	188.2	200.326
Zt09_chr_1_00670	43.0171	35.6848	47.0825	40.6628
Zt09_chr_1_00671	3.25765	0.99749	1.06612	2.27316
Zt09_chr_1_00672	0.680965	0.20733	0.150736	0.0407941
Zt09_chr_1_00673	19.433	14.7831	15.0619	30.1593
Zt09_chr_1_00674	12.282	9.16909	11.9006	23.2538
Zt09_chr_1_00675	21.4242	18.228	26.79	34.4451
Zt09_chr_1_00676	5.07747	7.06412	7.89838	9.36732
Zt09_chr_1_00677	74.2136	95.218	84.1952	103.402
Zt09_chr_1_00678	13.0882	12.9187	18.7439	14.6579
Zt09_chr_1_00679	254.826	195.051	420.124	144.984
Zt09_chr_1_00680	23.3799	18.7946	27.994	22.2499
Zt09_chr_1_00681	0.431549	0.335936	0.693685	0.66439
Zt09_chr_1_00682	135.388	73.2541	144.114	58.6243
Zt09_chr_1_00683	2.22405	1.45768	1.43214	2.65482
Zt09_chr_1_00684	0.0830552	0	0	0
Zt09_chr_1_00685	0	0.176433	0	0.127578
Zt09_chr_1_00686	13.0582	14.7722	18.9558	21.5348
Zt09_chr_1_00687	162.621	213.272	138.287	156.103
Zt09_chr_1_00688	96.4616	127.6	140.201	103.523
Zt09_chr_1_00689	327.874	241.9	258.767	398.187
Zt09_chr_1_00690	33.3582	33.1566	27.7119	24.8167
Zt09_chr_1_00691	5.24113	3.7536	16.8557	18.7157
Zt09_chr_1_00692	0.412486	0.337238	1.0442	1.79953
Zt09_chr_1_00693	1.4197	0.472694	0.305033	0.854027
Zt09_chr_1_00694	0.636199	0.425076	0.841423	2.88167
Zt09_chr_1_00695	206.555	185.654	177.043	145.682
Zt09_chr_1_00696	23.1363	20.7002	13.3138	17.0772
Zt09_chr_1_00697	12.6791	9.9693	5.43701	7.50741
Zt09_chr_1_00698	8.02592	6.46073	8.44698	9.84291
Zt09_chr_1_00699	0.926693	0.438906	0.654254	0.867672
Zt09_chr_1_00700	147.62	116.575	200.449	112.119
Zt09_chr_1_00701	0.347951	0.573373	0.939491	0.511616
Zt09_chr_1_00702	29.6408	76.0312	36.3741	31.6619
Zt09_chr_1_00703	91.418	38.445	109.978	65.8897
Zt09_chr_1_00704	26.4987	21.1134	26.0915	19.8724
Zt09_chr_1_00705	24.9728	30.2802	30.701	23.4959
Zt09_chr_1_00706	89.688	114.794	62.3169	67.6882
Zt09_chr_1_00707	105.126	138.537	124.184	99.8273
Zt09_chr_1_00708	10.6854	11.4513	9.98982	13.1137
Zt09_chr_1_00709	1.2321	0.796287	3.14196	4.60263
Zt09_chr_1_00710	27.8021	36.2544	37.5788	31.0508
Zt09_chr_1_00711	0	0	0.168389	0.13592
Zt09_chr_1_00712	0.258776	0.0943155	0.0844831	0.260568
Zt09_chr_1_00713	0.327088	0.662905	0.373308	0.206567
Zt09_chr_1_00714	34.2023	178.089	34.6064	13.113
Zt09_chr_1_00715	103.507	150.332	62.4734	38.0947
Zt09_chr_1_00716	119.589	69.8328	50.8315	48.9019
Zt09_chr_1_00717	3.66712	0.952305	1.9179	3.39922
Zt09_chr_1_00718	27.6765	25.9342	29.1758	26.0693
Zt09_chr_1_00719	2.42425	1.12372	20.3752	7.57396
Zt09_chr_1_00720	93.3777	133.753	102.151	90.4804
Zt09_chr_1_00721	0.59974	1.35165	1.40854	2.47975
Zt09_chr_1_00722	278.995	102.465	194.303	371.415
Zt09_chr_1_00723	971.148	262.634	756.747	333.923
Zt09_chr_1_00724	1.49345	1.48098	1.18002	1.70629
Zt09_chr_1_00725	73.1058	67.5551	66.1279	67.3716
Zt09_chr_1_00726	7.51373	3.96003	12.92	7.46594
Zt09_chr_1_00727	114.323	187.82	106.602	71.5921
Zt09_chr_1_00728	52.9151	55.9189	75.0388	42.5283
Zt09_chr_1_00729	115.801	133.864	59.451	66.5257
Zt09_chr_1_00730	25.6726	24.1624	41.9326	30.9272
Zt09_chr_1_00731	1921.72	3606.56	2017.44	1455.39
Zt09_chr_1_00732	35.2903	33.4579	32.4938	32.9312
Zt09_chr_1_00733	168	163.493	214.503	189.508
Zt09_chr_1_00734	3.20223	2.58521	9.86341	3.51507
Zt09_chr_1_00735	57.3158	64.6393	74.1996	52.3143
Zt09_chr_1_00736	10.3971	4.9346	12.4059	14.4142
Zt09_chr_1_00737	46.7183	112.175	50.8948	54.1648
Zt09_chr_1_00738	36.7224	14.013	14.9147	20.4154
Zt09_chr_1_00739	4.73109	0.408101	0.627297	1.50603
Zt09_chr_1_00740	111.95	128.53	107.175	112.796
Zt09_chr_1_00741	76.1134	115.012	94.3402	101.146
Zt09_chr_1_00742	131.842	155.839	108.442	83.3787
Zt09_chr_1_00743	13.0402	5.48386	3.70321	5.18671
Zt09_chr_1_00744	46.3282	46.5394	36.9738	55.287
Zt09_chr_1_00745	65.188	53.9987	61.8401	57.0782
Zt09_chr_1_00746	29.9277	38.2938	28.6393	40.0509
Zt09_chr_1_00747	47.5471	102.001	55.5554	62.2545
Zt09_chr_1_00748	0.837769	1.16752	1.39899	2.22934
Zt09_chr_1_00749	58.6943	74.1917	56.1885	51.2487
Zt09_chr_1_00750	61.696	76.53	94.4296	90.4661
Zt09_chr_1_00751	104.182	142.435	139.338	72.9289
Zt09_chr_1_00752	0.0338695	0	0	0
Zt09_chr_1_00753	201.511	102.953	72.2414	87.0914
Zt09_chr_1_00754	476.534	570.018	420.156	368.905
Zt09_chr_1_00755	915.519	1393.05	860.098	964.945
Zt09_chr_1_00756	81.6741	64.5604	71.6186	79.3459
Zt09_chr_1_00757	200.229	175.425	155.579	142.648
Zt09_chr_1_00758	309.592	394.47	279.572	283.049
Zt09_chr_1_00759	166.443	173.462	134.583	100.93
Zt09_chr_1_00760	382.951	422.844	370.954	337.548
Zt09_chr_1_00761	239.048	344.107	2265.52	1003.52
Zt09_chr_1_00762	28.1072	14.7709	21.904	23.2496
Zt09_chr_1_00763	677.562	432.305	641.278	549.162
Zt09_chr_1_00764	61.5794	46.2269	45.4761	54.4001
Zt09_chr_1_00765	28.3827	12.3865	18.6097	14.6507
Zt09_chr_1_00766	25.3622	29.1451	30.4897	29.0081
Zt09_chr_1_00767	334.323	379.906	307.038	235.117
Zt09_chr_1_00768	4.26601	7.11568	7.60868	11.1967
Zt09_chr_1_00769	60.1546	67.2881	64.719	56.7424
Zt09_chr_1_00770	89.4848	79.1084	58.376	74.8492
Zt09_chr_1_00771	0.830253	1.19896	0.874651	1.67608
Zt09_chr_1_00772	0.833021	0.998887	0.613359	0.90864
Zt09_chr_1_00773	5.04009	6.76385	8.08733	7.76282
Zt09_chr_1_00774	1.65759	1.85605	2.48318	4.51283
Zt09_chr_1_00775	0	0	0.729634	1.05146
Zt09_chr_1_00776	0.0537504	0.056432	0.082562	0.0212202
Zt09_chr_1_00777	6.11789	4.23996	4.52503	7.43351
Zt09_chr_1_00778	0	0.199888	0.244261	0.112638
Zt09_chr_1_00779	0.19456	0.0457336	0.236524	0.520564
Zt09_chr_1_00780	296.899	429.79	238.392	187.117
Zt09_chr_1_00781	114.785	89.7095	128.169	146.158
Zt09_chr_1_00782	42519.3	66234.5	34948.2	37468.1
Zt09_chr_1_00783	0.66794	0.461452	0.440105	0.422305
Zt09_chr_1_00784	702.874	607.374	552.07	542.586
Zt09_chr_1_00785	358.65	385.931	311.875	285.907
Zt09_chr_1_00786	22.9621	24.1668	27.0896	27.9858
Zt09_chr_1_00787	73.3799	26.6239	81.3831	55.8179
Zt09_chr_1_00788	18.5186	19.0682	26.1625	23.6734
Zt09_chr_1_00789	157.893	160.55	96.887	80.2292
Zt09_chr_1_00790	0.0800322	0.0591142	0.0925349	0.348599
Zt09_chr_1_00791	18.9451	11.605	14.4582	21.8675
Zt09_chr_1_00792	19.1293	17.4027	21.4169	25.2395
Zt09_chr_1_00793	6.09515	3.64905	6.51236	6.19422
Zt09_chr_1_00794	36.217	35.4799	42.1841	31.8511
Zt09_chr_1_00795	664.217	437.74	450.888	314.424
Zt09_chr_1_00796	0.734742	0.24792	0.978448	0.564459
Zt09_chr_1_00797	175.175	191.155	180.262	134.519
Zt09_chr_1_00798	1.11529	0.998416	1.27568	0.993216
Zt09_chr_1_00799	367.692	389.445	260.709	163.64
Zt09_chr_1_00800	42.7654	31.1012	45.5558	50.6046
Zt09_chr_1_00801	29.7964	28.4703	22.4385	24.1983
Zt09_chr_1_00802	141.921	148.401	130.553	118.039
Zt09_chr_1_00803	25.5804	20.9866	21.5089	28.4117
Zt09_chr_1_00804	249.165	202.536	170.447	157.613
Zt09_chr_1_00805	0.460797	0.337912	0.951457	0.393107
Zt09_chr_1_00806	34.7349	37.5217	32.0476	27.6283
Zt09_chr_1_00807	0	0.545973	0	3.42703
Zt09_chr_1_00808	31.1394	32.4433	28.7017	33.9231
Zt09_chr_1_00809	30.5568	32.7091	26.1235	29.5469
Zt09_chr_1_00810	56.3937	56.6232	50.161	42.3937
Zt09_chr_1_00811	45.2	22.9902	45.9994	27.0078
Zt09_chr_1_00812	26.2895	3.63649	7.71973	8.61243
Zt09_chr_1_00813	15.589	17.2821	15.9145	15.2923
Zt09_chr_1_00814	32.3199	35.1793	51.1806	34.5
Zt09_chr_1_00815	32.9853	42.0145	19.9893	31.645
Zt09_chr_1_00816	125.278	154.56	123.195	122.381
Zt09_chr_1_00817	943.024	1017.2	885.694	524.371
Zt09_chr_1_00818	0.784455	0.501309	2.53401	2.42522
Zt09_chr_1_00819	39.2019	56.6812	39.3581	43.446
Zt09_chr_1_00820	43.0123	55.8258	50.5946	46.4307
Zt09_chr_1_00821	31.4866	35.1516	39.8039	40.1976
Zt09_chr_1_00822	349.41	554.832	307.061	295.015
Zt09_chr_1_00823	52.5759	42.0705	28.4175	23.7499
Zt09_chr_1_00824	34.5275	53.0154	34.2868	34.9239
Zt09_chr_1_00825	15.7736	10.0585	17.1131	17.2026
Zt09_chr_1_00826	5.22537	3.55863	4.03296	5.29883
Zt09_chr_1_00827	4.39776	2.98795	0.995645	1.61395
Zt09_chr_1_00828	3.14629	2.74014	2.61836	3.11976
Zt09_chr_1_00829	7.2227	7.52303	8.12142	6.39649
Zt09_chr_1_00830	368.711	531.801	268.11	453.614
Zt09_chr_1_00831	52.9034	67.6644	48.2805	51.4944
Zt09_chr_1_00832	13.7149	10.8795	11.4608	13.7387
Zt09_chr_1_00833	232.342	292.93	273.743	185.438
Zt09_chr_1_00834	1.31876	1.52478	1.00298	0.500649
Zt09_chr_1_00835	69.6952	43.1391	91.3923	75.7129
Zt09_chr_1_00836	4.36481	2.88402	4.02647	5.96653
Zt09_chr_1_00837	6.63955	6.88647	9.74938	6.66869
Zt09_chr_1_00838	13.1649	10.0605	9.97219	15.573
Zt09_chr_1_00839	169.405	237.968	180.793	183.082
Zt09_chr_1_00840	4.7389	1.3731	6.83713	7.36718
Zt09_chr_1_00841	629.441	243.143	976.916	674.22
Zt09_chr_1_00842	239.537	88.3283	219.324	225.695
Zt09_chr_1_00843	23.5617	9.24153	19.046	9.90108
Zt09_chr_1_00844	78.3131	111.138	70.4639	81.2712
Zt09_chr_1_00845	117.09	114.143	110.776	95.4424
Zt09_chr_1_00846	48.1804	44.818	55.938	56.3943
Zt09_chr_1_00847	34.4705	27.6678	45.4168	38.1801
Zt09_chr_1_00848	661.822	462.419	701.148	535.46
Zt09_chr_1_00849	66.8348	63.4285	96.1165	79.0763
Zt09_chr_1_00850	61.7116	58.4537	96.3599	95.3665
Zt09_chr_1_00851	50.497	32.4481	39.1024	34.3714
Zt09_chr_1_00852	83.6522	110.323	79.1927	80.2152
Zt09_chr_1_00853	42.7366	37.8609	40.2871	40.4675
Zt09_chr_1_00854	64.4949	75.2376	86.6979	77.8516
Zt09_chr_1_00855	2.12822	0	0	0
Zt09_chr_1_00856	167.161	189.231	171.962	139.638
Zt09_chr_1_00857	18.3494	19.6789	16.4992	25.612
Zt09_chr_1_00858	48.7766	55.4621	54.2802	46.0707
Zt09_chr_1_00859	0.513746	0.35749	0.344278	0.642714
Zt09_chr_1_00860	45.6221	65.9146	46.9353	60.0562
Zt09_chr_1_00861	47.1687	22.5065	80.8754	24.8709
Zt09_chr_1_00862	2532.73	4491.44	2364.03	1733.05
Zt09_chr_1_00863	37.7993	31.3237	62.8156	33.9173
Zt09_chr_1_00864	128.002	119.554	180.347	116.413
Zt09_chr_1_00865	37.2952	47.8371	68.3772	49.4656
Zt09_chr_1_00866	32.8151	31.5802	26.4578	29.385
Zt09_chr_1_00867	14.9996	14.8816	11.0372	11.2723
Zt09_chr_1_00868	32.2549	41.5042	37.1184	38.8697
Zt09_chr_1_00869	82.3843	83.9768	43.903	40.9552
Zt09_chr_1_00870	17.5126	19.3841	14.7576	21.7767
Zt09_chr_1_00871	21.8176	7.63096	10.3585	8.04872
Zt09_chr_1_00872	47.7704	96.4318	48.5451	70.5031
Zt09_chr_1_00873	35.6369	45.4121	33.3739	46.364
Zt09_chr_1_00874	8.26958	8.82052	6.54292	11.6883
Zt09_chr_1_00875	34.145	40.4198	32.6781	34.8585
Zt09_chr_1_00876	72.9391	71.6655	48.3064	81.0042
Zt09_chr_1_00877	91.452	77.1515	110.021	86.6962
Zt09_chr_1_00878	50.914	84.6614	29.7152	52.6018
Zt09_chr_1_00879	112.875	125.047	102.725	110.396
Zt09_chr_1_00880	17.3092	20.6905	29.7051	26.569
Zt09_chr_1_00881	6.5355	2.94795	5.14221	6.1837
Zt09_chr_1_00882	26.5414	29.5597	46.5981	32.2189
Zt09_chr_1_00883	2486.55	4814.43	2721.43	2046.69
Zt09_chr_1_00884	22.2306	7.92585	10.4607	12.9054
Zt09_chr_1_00885	103.478	125.922	96.092	97.5055
Zt09_chr_1_00886	38.6743	29.6377	44.9862	28.5254
Zt09_chr_1_00887	29.3651	22.7535	33.957	30.6763
Zt09_chr_1_00888	84.3696	79.4404	67.5017	62.3074
Zt09_chr_1_00889	49.7734	53.6367	53.2387	34.7036
Zt09_chr_1_00890	2.52496	2.08259	3.61748	4.5465
Zt09_chr_1_00891	0.315771	0.463123	0.321743	0.0870745
Zt09_chr_1_00892	3.54543	2.3351	4.99932	4.23411
Zt09_chr_1_00893	27.8968	31.9217	25.6922	21.1617
Zt09_chr_1_00894	384.898	262.576	325.31	194.155
Zt09_chr_1_00895	205.994	93.0009	193.064	84.8723
Zt09_chr_1_00896	6.15248	2.86173	16.085	20.1761
Zt09_chr_1_00897	15.3878	14.1517	12.3435	20.1817
Zt09_chr_1_00898	193.441	287.674	223.521	220.819
Zt09_chr_1_00899	61.7662	34.157	52.0044	60.3336
Zt09_chr_1_00900	27.8772	20.7014	28.0204	22.0944
Zt09_chr_1_00901	56.9701	41.9214	31.943	28.6167
Zt09_chr_1_00902	33.6263	36.2723	20.5323	34.7279
Zt09_chr_1_00903	30.0441	24.4136	20.9091	30.2767
Zt09_chr_1_00904	5653.81	6760.01	4881.44	4011.85
Zt09_chr_1_00905	109.625	107.077	125.39	94.1612
Zt09_chr_1_00906	0.879951	0.430138	0.904572	0.705291
Zt09_chr_1_00907	36.4614	30.017	31.0193	30.9775
Zt09_chr_1_00908	42.6556	62.3011	28.0774	38.5176
Zt09_chr_1_00909	43.4506	17.9493	33.0258	29.2812
Zt09_chr_1_00910	225.869	265.636	214.688	242.783
Zt09_chr_1_00911	86.4309	147.027	87.8609	75.8876
Zt09_chr_1_00912	1590.53	1237.97	1062.14	1476.89
Zt09_chr_1_00913	44.642	52.3987	44.2133	36.4897
Zt09_chr_1_00914	48.4228	38.7007	38.5538	44.4729
Zt09_chr_1_00915	67.3619	97.9036	59.2265	87.4137
Zt09_chr_1_00916	30.6766	27.3953	30.5343	30.1957
Zt09_chr_1_00917	126.053	146.554	136.728	107.462
Zt09_chr_1_00918	138.827	124.543	124.443	135.111
Zt09_chr_1_00919	263.098	287.491	275.199	227.949
Zt09_chr_1_00920	76.2199	63.9758	83.7577	64.291
Zt09_chr_1_00921	736.877	609.182	556.704	590.922
Zt09_chr_1_00922	3658.72	4347.85	3022.85	3336.69
Zt09_chr_1_00923	132.971	84.9059	61.8862	111.335
Zt09_chr_1_00924	43.0201	21.9505	39.6895	48.1652
Zt09_chr_1_00925	229.312	318.416	255.679	228.348
Zt09_chr_1_00926	28.4771	38.6616	27.7453	24.2226
Zt09_chr_1_00927	15.0182	10.0919	11.4255	14.0816
Zt09_chr_1_00928	18.6947	14.4279	14.1246	21.5043
Zt09_chr_1_00929	37.6016	43.2562	37.7837	31.7314
Zt09_chr_1_00930	1254.06	1643.06	1222.76	1266.4
Zt09_chr_1_00931	26.5123	24.7107	27.159	22.4294
Zt09_chr_1_00932	4191.06	8040.94	4628.04	3656.54
Zt09_chr_1_00933	95.0832	108.437	84.628	80.5005
Zt09_chr_1_00934	50.6253	34.4059	35.2761	27.1897
Zt09_chr_1_00935	39.8903	34.3607	35.2488	32.0022
Zt09_chr_1_00936	31.6406	40.4315	57.024	47.4789
Zt09_chr_1_00937	47.6077	40.0737	49.6251	43.6028
Zt09_chr_1_00938	38.3573	56.4015	45.9072	42.8673
Zt09_chr_1_00939	20.1634	25.9068	24.2076	35.7707
Zt09_chr_1_00940	264.318	410.751	230.881	215.956
Zt09_chr_1_00941	30.5063	24.409	25.8841	22.5267
Zt09_chr_1_00942	132.933	49.2141	50.8757	42.8421
Zt09_chr_1_00943	16.1158	19.1599	16.1298	24.7872
Zt09_chr_1_00944	15.2299	20.9646	17.2746	25.0654
Zt09_chr_1_00945	76.0815	122.238	88.1249	69.8131
Zt09_chr_1_00946	97.92	96.5106	88.5451	87.3917
Zt09_chr_1_00947	52.8053	112.134	75.2459	60.5289
Zt09_chr_1_00948	13.2946	6.92445	19.8863	13.506
Zt09_chr_1_00949	64.0021	34.4476	59.4893	43.0388
Zt09_chr_1_00950	315.338	244.738	270.534	184.189
Zt09_chr_1_00951	289.133	506.2	406.279	330.977
Zt09_chr_1_00952	33.2262	54.8276	47.4152	48.2157
Zt09_chr_1_00953	11.942	9.89084	12.9342	12.5034
Zt09_chr_1_00954	6.6062	15.2524	8.75769	8.73545
Zt09_chr_1_00955	63.0854	67.8085	56.1353	58.8172
Zt09_chr_1_00956	137.557	124.435	121.807	116.862
Zt09_chr_1_00957	0	0.0566039	0	0
Zt09_chr_1_00958	14.2579	5.70014	3.04883	3.19234
Zt09_chr_1_00959	18.0263	17.8631	4.09623	5.15079
Zt09_chr_1_00960	65.3738	74.023	88.7174	61.2644
Zt09_chr_1_00961	75.4656	71.1164	98.5452	80.6392
Zt09_chr_1_00962	53.4175	29.5936	51.0615	43.1003
Zt09_chr_1_00963	6.70902	2.39047	3.41505	4.63504
Zt09_chr_1_00964	21.1499	39.7884	29.1993	30.5623
Zt09_chr_1_00965	21.1725	18.0198	20.1747	15.9857
Zt09_chr_1_00966	53.7891	77.0783	73.7935	43.5627
Zt09_chr_1_00967	16.5064	43.8562	41.4083	21.0834
Zt09_chr_1_00968	1.32907	3.80196	4.14784	3.92548
Zt09_chr_1_00969	37.609	37.7935	55.4233	35.3268
Zt09_chr_1_00970	24.5906	25.6677	29.9901	15.0779
Zt09_chr_1_00971	67.2813	68.774	83.4856	74.3653
Zt09_chr_1_00972	19.2517	16.5783	17.3165	17.3013
Zt09_chr_1_00973	22.2022	25.219	29.223	26.412
Zt09_chr_1_00974	63.0936	67.0218	71.6146	60.776
Zt09_chr_1_00975	23.7701	27.9064	55.4876	173.03
Zt09_chr_1_00976	10.6887	6.80182	37.8496	10.8484
Zt09_chr_1_00977	15.4409	32.0484	65.6731	30.6376
Zt09_chr_1_00978	26.1459	20.2417	25.1438	11.4116
Zt09_chr_1_00979	31.498	45.2604	51.3803	30.4832
Zt09_chr_1_00980	13.5292	9.57668	24.5669	18.063
Zt09_chr_1_00981	22.1296	16.5225	85.3158	63.6823
Zt09_chr_1_00982	19.9217	17.9361	36.5014	20.4443
Zt09_chr_1_00983	10021.3	16878.8	9978.34	10052.5
Zt09_chr_1_00984	169.857	113.181	202.573	140.773
Zt09_chr_1_00985	0.0875258	0.0969738	0.407407	0.407814
Zt09_chr_1_00986	216.888	206.5	239.779	187.715
Zt09_chr_1_00987	37.5034	35.4861	46.0172	36.3928
Zt09_chr_1_00988	14.8236	16.777	32.3196	23.7491
Zt09_chr_1_00989	139.599	177.305	206.345	157.751
Zt09_chr_1_00990	6.59531	7.76862	9.31356	7.57077
Zt09_chr_1_00991	1185.1	1304.49	1995.84	812.693
Zt09_chr_1_00992	48.2442	42.0025	45.6464	23.2107
Zt09_chr_1_00993	190.594	134.375	228.133	258.441
Zt09_chr_1_00994	100.652	119.19	174.868	137.746
Zt09_chr_1_00995	15.2621	19.7512	23.4995	23.0321
Zt09_chr_1_00996	5.50899	4.67318	12.1117	9.33631
Zt09_chr_1_00997	158.867	112.298	245.529	128.649
Zt09_chr_1_00998	1.70728	1.36796	3.23466	6.34727
Zt09_chr_1_00999	294.252	224.271	347.973	305.181
Zt09_chr_1_01000	7.62032	5.80211	9.52345	10.2593
Zt09_chr_1_01001	57.9424	65.4828	91.5409	68.8768
Zt09_chr_1_01002	2924.95	4925.1	4192.02	2806.23
Zt09_chr_1_01003	48.8754	40.8149	131.684	48.4636
Zt09_chr_1_01004	0.558327	0	0.640465	0.498644
Zt09_chr_1_01005	19.0987	8.69609	13.4071	16.0726
Zt09_chr_1_01006	7.32325	5.13987	6.84916	10.4074
Zt09_chr_1_01007	63.0792	52.2765	76.5764	61.1902
Zt09_chr_1_01008	46.358	36.796	66.5018	46.9922
Zt09_chr_1_01009	17.0053	24.1153	20.9939	15.0742
Zt09_chr_1_01010	0.0769241	0.0773695	0.880035	0.274844
Zt09_chr_1_01011	1.22982	1.40708	2.23519	2.36299
Zt09_chr_1_01012	276.884	222.58	394.536	438.482
Zt09_chr_1_01013	21.2359	16.3437	29.5627	19.6296
Zt09_chr_1_01014	7.60616	1.52423	91.2924	18.0908
Zt09_chr_1_01015	172.786	136.97	283.213	160.234
Zt09_chr_1_01016	164.405	237.55	262.953	142.327
Zt09_chr_1_01017	21.1725	17.6611	30.1918	25.8683
Zt09_chr_1_01018	16.6298	17.9083	24.8212	18.806
Zt09_chr_1_01019	1.09907	0.98098	6.16418	20.2575
Zt09_chr_1_01020	76.9351	103.175	126.847	91.4834
Zt09_chr_1_01021	164.774	277.911	239.497	192.671
Zt09_chr_1_01022	62.3216	59.2829	88.8321	68.4905
Zt09_chr_1_01023	0.962092	2.05386	2.27869	3.00228
Zt09_chr_1_01024	212.245	281.382	417.22	292.612
Zt09_chr_1_01025	77.2722	60.4785	224.802	99.4137
Zt09_chr_1_01026	40.3377	39.1313	63.1284	50.1706
Zt09_chr_1_01027	248.541	233.058	354.536	289.484
Zt09_chr_1_01028	32.6767	21.4087	50.27	35.9264
Zt09_chr_1_01029	25.5415	48.6802	37.7686	38.4743
Zt09_chr_1_01030	1890.87	1968.17	2584.1	1770.83
Zt09_chr_1_01031	11.6438	5.29239	9.09312	6.26295
Zt09_chr_1_01032	267.734	143.65	461.317	169.209
Zt09_chr_1_01033	1.64534	1.61816	40.5462	17.6134
Zt09_chr_1_01034	1.01132	0.481949	1.28623	0.928176
Zt09_chr_1_01035	0	0.0213537	0	0
Zt09_chr_1_01036	126.35	164.974	253.338	149.922
Zt09_chr_1_01037	58.8489	59.2275	99.5537	62.9079
Zt09_chr_1_01038	29.4546	25.9659	35.3111	23.6241
Zt09_chr_1_01039	21.9144	28.3107	26.4805	34.7308
Zt09_chr_1_01040	134.308	154.045	202.46	137.863
Zt09_chr_1_01041	150.471	220.337	274.097	192.443
Zt09_chr_1_01042	39.1654	30.263	63.2813	32.2204
Zt09_chr_1_01043	76.6587	56.3958	106.91	59.9771
Zt09_chr_1_01044	3003.97	3113.05	5964.39	2796.07
Zt09_chr_1_01045	73.4865	112.539	108.538	102.53
Zt09_chr_1_01046	60.605	55.4785	81.524	59.2477
Zt09_chr_1_01047	27.6435	24.8309	49.9777	34.0047
Zt09_chr_1_01048	345.145	407.076	379.377	276.76
Zt09_chr_1_01049	25.6327	34.3915	26.5493	26.0242
Zt09_chr_1_01050	47.053	54.2875	37.226	38.4868
Zt09_chr_1_01051	10.1015	10.1953	15.0913	12.5265
Zt09_chr_1_01052	61.2251	61.5968	78.9475	66.4002
Zt09_chr_1_01053	51.8653	46.5087	70.4627	65.1012
Zt09_chr_1_01054	38.8751	39.1024	79.218	40.3305
Zt09_chr_1_01055	187.492	288.113	284.758	205.583
Zt09_chr_1_01056	318.883	272.77	481.266	338.189
Zt09_chr_1_01057	28.7086	28.6091	46.416	34.3486
Zt09_chr_1_01058	306.726	758.471	414.244	386.827
Zt09_chr_1_01059	14.8993	6.26366	30.8932	24.2513
Zt09_chr_1_01060	15.3026	16.6658	26.8476	19.6372
Zt09_chr_1_01061	15.4542	9.18186	10.5752	12.6202
Zt09_chr_1_01062	89.6191	84.7776	138.999	120.443
Zt09_chr_1_01063	0.0836144	0.150255	0.416103	0.469416
Zt09_chr_1_01064	43.3648	41.8701	70.4704	43.7593
Zt09_chr_1_01065	72.8839	100.049	139.133	99.4303
Zt09_chr_1_01066	0	0.22348	0.041035	0.104309
Zt09_chr_1_01067	10.6543	10.665	16.3314	13.5218
Zt09_chr_1_01068	29.2021	18.2965	42.3448	31.517
Zt09_chr_1_01069	39.5203	24.0049	50.7412	39.6373
Zt09_chr_1_01070	31.3864	27.321	31.3366	30.3885
Zt09_chr_1_01071	165.76	138.152	219.087	112.421
Zt09_chr_1_01072	331.472	201.665	444.644	270.86
Zt09_chr_1_01073	132.764	106.863	235.548	167.176
Zt09_chr_1_01074	4.10787	5.03882	8.04391	9.80202
Zt09_chr_1_01075	27.6963	19.0056	35.8753	31.2417
Zt09_chr_1_01076	1.12265	0.228749	0.802576	1.09068
Zt09_chr_1_01077	35.1047	36.0777	48.4584	42.9631
Zt09_chr_1_01078	612.358	715.819	832.15	628.488
Zt09_chr_1_01079	16.5411	25.1857	25.4073	17.828
Zt09_chr_1_01080	82.9081	120.686	150.837	143.386
Zt09_chr_1_01081	0.442036	0.463406	0.574229	0.666888
Zt09_chr_1_01082	5.69489	4.9006	8.63293	10.2208
Zt09_chr_1_01083	8.53952	7.56121	15.1713	14.879
Zt09_chr_1_01084	786.941	1292.08	1269.68	714.224
Zt09_chr_1_01085	0.253716	0.34323	0.631496	0.604217
Zt09_chr_1_01086	24.3398	20.6538	32.3853	28.39
Zt09_chr_1_01087	0.0937131	0.300082	0.218104	0.224514
Zt09_chr_1_01088	78.7062	205.563	201.499	125.085
Zt09_chr_1_01089	0.107688	0.150921	1.69309	0.335204
Zt09_chr_1_01090	13.016	5.19822	13.9137	11.5044
Zt09_chr_1_01091	35.3214	37.79	47.1848	45.0984
Zt09_chr_1_01092	69.5812	58.9577	163.282	134.48
Zt09_chr_1_01093	16.1712	12.5429	25.1912	21.7482
Zt09_chr_1_01094	3.49502	1.50898	3.5407	3.21025
Zt09_chr_1_01095	31.466	107.625	129.302	79.6574
Zt09_chr_1_01096	19.5946	17.7678	40.0395	27.4191
Zt09_chr_1_01097	11.98	12.4029	19.2763	19.6988
Zt09_chr_1_01098	10.0607	20.2943	2180.65	222.877
Zt09_chr_1_01099	212.175	90.7555	382.804	221.163
Zt09_chr_1_01100	20.9212	20.2243	23.7019	19.7535
Zt09_chr_1_01101	46.8635	36.5032	50.9446	30.4402
Zt09_chr_1_01102	1.95837	1.44212	6.5387	3.66299
Zt09_chr_1_01103	80.1628	93.4596	119.422	66.2216
Zt09_chr_1_01104	27.69	24.9918	63.1407	36.6295
Zt09_chr_1_01105	8.7239	9.50712	15.8131	11.5329
Zt09_chr_1_01106	34.0082	27.2485	63.6907	33.9074
Zt09_chr_1_01107	19.104	15.2844	37.0114	29.762
Zt09_chr_1_01108	45.1697	41.8407	67.6074	45.2801
Zt09_chr_1_01109	1738.72	273.957	1388.34	982.962
Zt09_chr_1_01110	4.36957	0.821489	3.76875	3.8058
Zt09_chr_1_01111	13.1356	16.5918	135.235	78.5436
Zt09_chr_1_01112	2.15999	7.73169	73.6878	26.1953
Zt09_chr_1_01113	37.406	41.4566	65.6488	29.5993
Zt09_chr_1_01114	47.3877	39.1927	130.57	62.8569
Zt09_chr_1_01115	164.241	232.176	301.162	172.685
Zt09_chr_1_01116	4.69189	3.34705	9.18236	6.52624
Zt09_chr_1_01117	30.5283	20.7802	43.7835	31.406
Zt09_chr_1_01118	78.7653	119.629	289.108	137.194
Zt09_chr_1_01119	14.5078	11.9816	17.3764	9.08095
Zt09_chr_1_01120	1133.85	719.533	1176.54	643.857
Zt09_chr_1_01121	205.688	264.098	319.853	247.711
Zt09_chr_1_01122	15.8674	24.2409	35.6538	25.6734
Zt09_chr_1_01123	21.2918	21.3313	29.9941	27.1476
Zt09_chr_1_01124	23.4596	24.779	32.7732	25.2909
Zt09_chr_1_01125	2.51134	1.68665	4.85025	3.12994
Zt09_chr_1_01126	26.1339	17.9392	42.4832	21.1138
Zt09_chr_1_01127	255.488	201.081	394.034	237.556
Zt09_chr_1_01128	55.8357	47.3262	122.981	79.6429
Zt09_chr_1_01129	155.295	93.5689	208.285	103.77
Zt09_chr_1_01130	72.1578	83.739	84.165	67.9956
Zt09_chr_1_01131	22.9851	22.0947	34.3394	25.3891
Zt09_chr_1_01132	166.022	148.446	270.857	172.636
Zt09_chr_1_01133	45.9984	44.8638	71.5494	48.0591
Zt09_chr_1_01134	17.1926	25.7961	26.3671	38.2661
Zt09_chr_1_01135	5141.69	9472.06	9040.73	5624.14
Zt09_chr_1_01136	2249.65	4073.44	3697.52	2237.21
Zt09_chr_1_01137	2219.67	2542.93	3245.76	2336.14
Zt09_chr_1_01138	22.8615	17.5395	34.2764	28.8773
Zt09_chr_1_01139	9.24377	9.20302	7.82341	8.15529
Zt09_chr_1_01140	67.5435	80.543	109.747	74.3184
Zt09_chr_1_01141	8.70445	2.52426	128.796	84.9656
Zt09_chr_1_01142	19.3915	29.0286	28.2735	23.4104
Zt09_chr_1_01143	30.093	36.831	56.7114	38.9827
Zt09_chr_1_01144	36.9342	35.8337	59.0895	45.8498
Zt09_chr_1_01145	36.4719	42.1514	58.7164	54.1578
Zt09_chr_1_01146	53.414	53.2703	127.063	60.0824
Zt09_chr_1_01147	47.0418	41.7039	60.9937	45.2224
Zt09_chr_1_01148	12.2592	12.6033	26.6679	25.5177
Zt09_chr_1_01149	0.998228	1.09783	1.93829	1.94891
Zt09_chr_1_01150	0.981837	2.26339	2.49812	3.37782
Zt09_chr_1_01151	2.01723	1.65435	2.90218	6.09113
Zt09_chr_1_01152	11.3731	10.5404	7.86372	5.71508
Zt09_chr_1_01153	154.187	164.762	276.723	148.94
Zt09_chr_1_01154	12.1377	16.5933	24.0542	18.6411
Zt09_chr_1_01155	3.80637	2.44338	14.8449	10.0973
Zt09_chr_1_01156	34.1702	36.0653	58.6326	50.1669
Zt09_chr_1_01157	110.812	182.62	159.21	121.015
Zt09_chr_1_01158	32.3172	26.4301	38.0469	31.5051
Zt09_chr_1_01159	1.71997	1.02513	2.06525	1.54253
Zt09_chr_1_01160	10.2053	10.4809	29.7958	24.9317
Zt09_chr_1_01161	0.174931	0.12828	0.293919	0.344582
Zt09_chr_1_01162	89.7695	98.1584	125.168	92.1423
Zt09_chr_1_01163	89.484	98.7511	149.116	127.399
Zt09_chr_1_01164	57.4442	59.5159	83.0205	89.4392
Zt09_chr_1_01165	33.955	67.6742	59.7304	43.3398
Zt09_chr_1_01166	6189.57	10980.6	6439.84	4970.09
Zt09_chr_1_01167	20.1587	28.0118	37.6964	34.7254
Zt09_chr_1_01168	190.031	206.391	278.525	184.764
Zt09_chr_1_01169	20.5427	22.6643	42.1935	31.806
Zt09_chr_1_01170	41.1725	46.6005	71.9761	45.9188
Zt09_chr_1_01171	219.263	248.867	386.624	210.648
Zt09_chr_1_01172	34.4169	30.3536	60.5907	42.3964
Zt09_chr_1_01173	34.4773	35.322	61.1302	37.5387
Zt09_chr_1_01174	24.0949	15.3351	22.4425	10.1889
Zt09_chr_1_01175	0	0	0.0831159	0
Zt09_chr_1_01176	56.6143	59.7476	85.7516	59.26
Zt09_chr_1_01177	93.2988	104.379	197.039	127.387
Zt09_chr_1_01178	178.792	202.404	329.217	220.627
Zt09_chr_1_01179	45.7224	42.0957	143.663	62.6439
Zt09_chr_1_01180	64.741	80.0194	51.2034	34.2299
Zt09_chr_1_01181	138.792	183.166	233.832	116.123
Zt09_chr_1_01182	34.3172	38.1129	71.8113	53.5355
Zt09_chr_1_01183	26.9154	22.3332	41.9634	56.1356
Zt09_chr_1_01184	51.8015	59.5797	96.2707	79.2454
Zt09_chr_1_01185	1.91077	1.96676	7.7863	4.74972
Zt09_chr_1_01186	4.19523	3.98492	10.9746	6.81742
Zt09_chr_1_01187	3.13225	6.10671	8.49187	4.87794
Zt09_chr_1_01188	789.49	965.64	1046.41	863.383
Zt09_chr_1_01189	1.33632	0	3.0503	6.15574
Zt09_chr_1_01190	46.3916	12.0389	21.961	20.2022
Zt09_chr_1_01191	14.1839	13.6192	20.1112	11.7905
Zt09_chr_1_01192	306.326	505.427	471.085	419.829
Zt09_chr_1_01193	35.0291	29.8505	47.0835	35.1563
Zt09_chr_1_01194	378.534	443.942	672.111	359.003
Zt09_chr_1_01195	56.0149	69.5134	90.1006	111.176
Zt09_chr_1_01196	125.282	167.607	223.167	158.855
Zt09_chr_1_01197	6.30898	50.7872	8.39659	5.32592
Zt09_chr_1_01198	176.181	241.355	195.011	72.7342
Zt09_chr_1_01199	20.749	19.7867	22.6624	32.2168
Zt09_chr_1_01200	16.8724	17.6665	22.0722	13.6528
Zt09_chr_1_01201	23.9521	31.714	40.5602	20.7433
Zt09_chr_1_01202	59.4701	75.238	75.9226	37.5373
Zt09_chr_1_01203	78.5069	94.8575	145.958	91.5378
Zt09_chr_1_01204	91.3783	173.282	263.317	159.74
Zt09_chr_1_01205	25.136	19.9324	77.0609	24.6653
Zt09_chr_1_01206	15.1622	8.82894	24.5128	12.7714
Zt09_chr_1_01207	0	0.113598	0.101756	0
Zt09_chr_1_01208	0.387965	0.25972	0.60941	0.695313
Zt09_chr_1_01209	0.408812	0.524688	1.50052	1.72437
Zt09_chr_1_01210	18.8791	26.8693	46.6249	31.2033
Zt09_chr_1_01211	5.38504	5.68902	8.19928	5.97275
Zt09_chr_1_01212	31.6764	33.6778	48.3814	36.8027
Zt09_chr_1_01213	42.0539	51.8875	70.5323	55.4669
Zt09_chr_1_01214	92.5994	80.9485	167.851	96.0364
Zt09_chr_1_01215	82.5998	62.3326	110.43	54.3287
Zt09_chr_1_01216	12.3453	1.77755	34.5512	24.5729
Zt09_chr_1_01217	372.032	647.07	732.072	386.295
Zt09_chr_1_01218	147.516	208.431	231.347	151.885
Zt09_chr_1_01219	66.0876	60.2048	97.1081	62.9744
Zt09_chr_1_01220	107.326	81.0585	179.108	83.333
Zt09_chr_1_01221	13.1909	7.28683	20.5785	10.4022
Zt09_chr_1_01222	35.9838	39.4271	41.1146	44.0004
Zt09_chr_1_01223	134.406	201.163	332.512	217.546
Zt09_chr_1_01224	0	0	0.0792742	0.0640387
Zt09_chr_1_01225	0	0	0.335353	0.766105
Zt09_chr_1_01226	33.6236	32.3983	55.5087	34.8808
Zt09_chr_1_01227	18.8931	18.3084	36.1805	27.2717
Zt09_chr_1_01228	13.7034	12.7976	58.6274	18.5767
Zt09_chr_1_01229	0.888298	0.624277	3.64326	3.21053
Zt09_chr_1_01230	2.69272	3.54762	13.802	5.40159
Zt09_chr_1_01231	37.7411	51.5836	48.3449	54.843
Zt09_chr_1_01232	1686.74	2202.7	2889.56	1646.04
Zt09_chr_1_01233	0.733114	1.02671	1.11554	0.75772
Zt09_chr_1_01234	52.7591	80.7708	83.811	81.6103
Zt09_chr_1_01235	365.26	781.776	867.898	493.692
Zt09_chr_1_01236	57.684	72.5377	145.441	79.2293
Zt09_chr_1_01237	3.1377	2.52583	8.2295	8.24086
Zt09_chr_1_01238	3.90988	1.80219	11.9156	5.7191
Zt09_chr_1_01239	16.645	14.7483	47.8477	33.8447
Zt09_chr_1_01240	825.252	888.893	1582.45	726.853
Zt09_chr_1_01241	211.107	141.649	235.458	110.219
Zt09_chr_1_01242	17.6926	26.2496	36.6948	24.3652
Zt09_chr_1_01243	0	0	0	0
Zt09_chr_1_01244	55.2697	53.3518	92.4628	56.2434
Zt09_chr_1_01245	15.3645	11.0397	22.0096	14.3388
Zt09_chr_1_01246	4.92879	2.71338	14.3065	10.6637
Zt09_chr_1_01247	71.7547	79.7052	150.345	69.4992
Zt09_chr_1_01248	81.2524	97.8156	156.461	90.6881
Zt09_chr_1_01249	12158.2	6254.73	20979.2	8120.76
Zt09_chr_1_01250	825.784	1260.73	1352.13	710.979
Zt09_chr_1_01251	65.6957	66.7397	102.18	44.0655
Zt09_chr_1_01252	323.62	308.995	478.921	258.466
Zt09_chr_1_01253	111.251	136.321	195.843	125.387
Zt09_chr_1_01254	85.0906	119.235	135.087	94.1425
Zt09_chr_1_01255	30.2092	28.7151	56.4709	31.6856
Zt09_chr_1_01256	189.744	148.982	146.665	96.4555
Zt09_chr_1_01257	2.09769	1.39202	4.33453	3.13847
Zt09_chr_1_01258	63.6231	71.7961	149.893	100.617
Zt09_chr_1_01259	84.9477	80.0479	143.469	87.8582
Zt09_chr_1_01260	19.9934	12.456	17.1298	5.38519
Zt09_chr_1_01261	45.5288	51.8276	92.8167	55.7208
Zt09_chr_1_01262	135.277	181.72	241.443	125.675
Zt09_chr_1_01263	16.3834	20.1918	26.0684	21.7201
Zt09_chr_1_01264	47.0511	44.0022	67.9395	42.0591
Zt09_chr_1_01265	35.5296	36.5608	114.331	69.8276
Zt09_chr_1_01266	11.1106	12.7358	19.8332	10.5613
Zt09_chr_1_01267	30.4721	32.2985	56.0636	39.9241
Zt09_chr_1_01268	33.8468	38.2122	61.3836	41.6298
Zt09_chr_1_01269	0.817185	0.130284	57.6511	4.84316
Zt09_chr_1_01270	3.12565	3.31968	71.355	12.1061
Zt09_chr_1_01271	16.975	18.8458	31.4493	14.6752
Zt09_chr_1_01272	17.4461	13.6114	32.4612	13.4768
Zt09_chr_1_01273	7.74149	3.94829	41.8094	6.31351
Zt09_chr_1_01274	43.355	54.3455	71.789	36.0354
Zt09_chr_1_01275	4.78507	2.73618	10.0054	6.50527
Zt09_chr_1_01276	11.7313	5.05459	17.2475	14.5156
Zt09_chr_1_01277	19.3094	12.1546	38.5073	44.5624
Zt09_chr_1_01278	0.801328	0	1.86497	0.748995
Zt09_chr_1_01279	2.97064	0.216317	1.08795	0.535657
Zt09_chr_1_01280	27.5551	30.363	45.0093	28.5643
Zt09_chr_1_01281	51.2836	57.8443	79.3965	48.526
Zt09_chr_1_01282	37.6529	38.371	62.3031	39.465
Zt09_chr_1_01283	250.477	170.837	370.637	167.058
Zt09_chr_1_01284	362.791	329.42	620.062	361.544
Zt09_chr_1_01285	49.3507	131.968	93.6809	59.2202
Zt09_chr_1_01286	9.71042	8.74964	18.0184	11.3687
Zt09_chr_1_01287	243.799	228.698	361.078	205.647
Zt09_chr_1_01288	105.659	101.149	210.659	109.948
Zt09_chr_1_01289	43.1296	30.1739	75.2045	45.2955
Zt09_chr_1_01290	0.209352	0.347948	0.58783	0.96595
Zt09_chr_1_01291	56.1757	50.1597	90.6405	82.8928
Zt09_chr_1_01292	500.208	419.296	838.772	462.959
Zt09_chr_1_01293	42.5353	48.9354	69.6895	43.0617
Zt09_chr_1_01294	130.144	90.9073	238.422	118.822
Zt09_chr_1_01295	16.5849	20.2678	26.1119	22.8824
Zt09_chr_1_01296	1088.16	1276.53	1563.72	1086.44
Zt09_chr_1_01297	42.0463	46.5393	61.1983	44.3679
Zt09_chr_1_01298	30.9327	26.307	40.9845	39.2249
Zt09_chr_1_01299	22.8301	25.4124	22.8772	19.6327
Zt09_chr_1_01300	0.422089	0.233826	87.0375	11.0395
Zt09_chr_1_01301	97.54	109.636	161.333	95.1685
Zt09_chr_1_01302	34.9383	32.2744	96.5105	56.0511
Zt09_chr_1_01303	59.6777	20.0133	108.825	26.9685
Zt09_chr_1_01304	8.39325	9.84379	14.7159	6.08857
Zt09_chr_1_01305	98.906	143.731	174.711	142.056
Zt09_chr_1_01306	142.669	143.245	288.211	223.99
Zt09_chr_1_01307	381.752	384.718	490.025	193.075
Zt09_chr_1_01308	5.31229	3.20432	6.5014	6.51683
Zt09_chr_1_01309	0.874253	0.996569	2.5704	3.07273
Zt09_chr_1_01310	16.2452	0.398349	3.0168	8.48525
Zt09_chr_1_01311	73.1947	35.2604	46.593	46.7037
Zt09_chr_1_01312	9.98796	14.7389	21.5968	19.2347
Zt09_chr_1_01313	33.0963	1.86689	20.7998	35.1215
Zt09_chr_1_01314	77.8014	23.3678	87.751	106.556
Zt09_chr_1_01315	117.133	117.579	139.254	129.548
Zt09_chr_1_01316	20.5634	20.476	40.3377	25.7674
Zt09_chr_1_01317	2.53226	1.43086	22.5481	6.67215
Zt09_chr_1_01318	39.1279	36.3994	45.2826	23.4905
Zt09_chr_1_01319	125.97	137.736	182.772	102.49
Zt09_chr_1_01320	10.2594	6.33897	8.97342	7.91177
Zt09_chr_1_01321	85.2803	107.713	183.358	115.249
Zt09_chr_1_01322	354.71	485.4	612.777	331.03
Zt09_chr_1_01323	239.577	341.934	353.399	190.657
Zt09_chr_1_01324	37.1278	27.5469	54.2211	32.5956
Zt09_chr_1_01325	448.599	723.807	815.357	591.377
Zt09_chr_1_01326	599.702	664.265	939.529	519.025
Zt09_chr_1_01327	13.0499	7.98874	40.3839	22.6659
Zt09_chr_1_01328	13.5774	20.4633	23.7197	14.7889
Zt09_chr_1_01329	2.29131	1.2536	3.73405	2.57978
Zt09_chr_1_01330	38.6888	32.114	54.918	36.6091
Zt09_chr_1_01331	22.9588	19.7255	39.0653	34.1314
Zt09_chr_1_01332	388.168	109.066	568.281	310.118
Zt09_chr_1_01333	1109.98	1104.35	4998.99	2484.42
Zt09_chr_1_01334	98.0354	99.2783	177.123	114.386
Zt09_chr_1_01335	92.0822	103.115	98.3533	84.78
Zt09_chr_1_01336	171.382	211.508	147.626	107.195
Zt09_chr_1_01337	103.885	125.135	84.2575	64.5668
Zt09_chr_1_01338	61.4915	30.941	58.7327	51.144
Zt09_chr_1_01339	17.6897	16.315	18.0267	20.4957
Zt09_chr_1_01340	20.9935	22.2123	23.3792	20.7643
Zt09_chr_1_01341	34.6927	29.4029	46.9788	33.8378
Zt09_chr_1_01342	314.051	251.456	287.104	191.606
Zt09_chr_1_01343	6.7432	4.90066	13.3592	7.90856
Zt09_chr_1_01344	4.06714	4.56092	10.7469	4.95219
Zt09_chr_1_01345	2.96086	1.54024	1.22466	2.78249
Zt09_chr_1_01346	1.497	17.98	5.76773	9.70522
Zt09_chr_1_01347	61.2855	192.188	125.882	159.509
Zt09_chr_1_01348	1.71155	0.50497	1.42792	3.98762
Zt09_chr_1_01349	92.6829	62.5404	74.7618	108.67
Zt09_chr_1_01350	68.1575	131.829	76.7748	82.2287
Zt09_chr_1_01351	82.531	100.13	87.3792	64.8238
Zt09_chr_1_01352	29.8915	28.0982	23.7775	25.1495
Zt09_chr_1_01353	46.6637	33.0828	32.4549	49.6485
Zt09_chr_1_01354	635.827	573.074	732.373	431.882
Zt09_chr_1_01355	75.8238	94.3655	67.4083	56.584
Zt09_chr_1_01356	56.8038	78.4919	52.7173	38.0724
Zt09_chr_1_01357	33.5505	28.2313	27.1081	38.4689
Zt09_chr_1_01358	45.4718	104.858	55.8179	60.8155
Zt09_chr_1_01359	157.792	188.677	168.243	145.922
Zt09_chr_1_01360	6.59135	5.15953	12.2464	14.9601
Zt09_chr_1_01361	1034.34	709.01	534.209	367.254
Zt09_chr_1_01362	50.3149	55.6638	38.1936	53.7475
Zt09_chr_1_01363	41.6858	45.4575	36.5958	37.3342
Zt09_chr_1_01364	80.625	73.8998	86.5547	71.2369
Zt09_chr_1_01365	31.6292	78.7344	40.0682	42.6391
Zt09_chr_1_01366	585.045	572.91	418.813	494.464
Zt09_chr_1_01367	18.134	6.52974	26.0742	10.802
Zt09_chr_1_01368	751.218	54.5583	1053.72	929.369
Zt09_chr_1_01369	1.3738	0.392629	0.65033	1.41715
Zt09_chr_1_01370	10.0862	10.6045	43.7372	22.5112
Zt09_chr_1_01371	5.47772	3.55567	7.06478	9.95855
Zt09_chr_1_01372	0	0	0.0877156	0.0731533
Zt09_chr_1_01373	113.856	89.9536	86.9175	64.5492
Zt09_chr_1_01374	194.395	234.007	147.554	127.273
Zt09_chr_1_01375	30.3976	29.2358	20.8012	20.9813
Zt09_chr_1_01376	2.28038	1.70208	1.62065	1.67017
Zt09_chr_1_01377	268.568	287.308	210.757	138.401
Zt09_chr_1_01378	88.5292	69.8585	128.565	79.6743
Zt09_chr_1_01379	36.7402	44.3588	53.1366	28.7723
Zt09_chr_1_01380	17.29	21.6948	18.0469	25.0448
Zt09_chr_1_01381	25.7859	35.4911	22.8414	29.9889
Zt09_chr_1_01382	17.5679	16.1031	14.5724	15.1047
Zt09_chr_1_01383	10.8462	8.77874	7.00158	6.43873
Zt09_chr_1_01384	7.71391	5.46497	21.9166	19.1492
Zt09_chr_1_01385	1.03442	0.901618	2.90609	3.46679
Zt09_chr_1_01386	0.378806	3.4783	21.3078	6.75314
Zt09_chr_1_01387	1.72912	0.979704	0.528727	0.614732
Zt09_chr_1_01388	415.427	401.027	373.234	259.145
Zt09_chr_1_01389	0.316077	0.0875489	0.447391	0.523024
Zt09_chr_1_01390	35.8013	25.7811	82.4031	39.0883
Zt09_chr_1_01391	1.03403	0.762135	2.51698	1.84035
Zt09_chr_1_01392	1.17495	1.47472	2.32396	1.73665
Zt09_chr_1_01393	0.962168	1.44164	2.37118	1.57369
Zt09_chr_1_01394	19.4646	19.6787	25.9657	22.4663
Zt09_chr_1_01395	7.41253	7.14499	8.16004	7.30202
Zt09_chr_1_01396	124.217	104.78	91.4014	77.5213
Zt09_chr_1_01397	9.46045	7.59971	22.2588	18.4508
Zt09_chr_1_01398	387.159	105.312	80.9764	108.154
Zt09_chr_1_01399	301.426	190.822	152.359	160.838
Zt09_chr_1_01400	1.72463	0.68412	2.40891	1.72918
Zt09_chr_1_01401	2.6452	1.44411	18.6023	6.67133
Zt09_chr_1_01402	17.2659	14.2625	199.47	27.2768
Zt09_chr_1_01403	15.7463	5.9589	11.9392	9.71082
Zt09_chr_1_01404	2873.51	4612.92	2845.26	2242.93
Zt09_chr_1_01405	55.885	35.5599	68.2944	39.2361
Zt09_chr_1_01406	167.767	158.38	171.218	98.4963
Zt09_chr_1_01407	119.276	125.591	115.367	108.919
Zt09_chr_1_01408	169.183	157.016	164.823	125.763
Zt09_chr_1_01409	1.91663	2.22225	3.33559	3.02755
Zt09_chr_1_01410	48.962	33.9925	30.9453	32.2535
Zt09_chr_1_01411	0.418746	0.399218	0.321204	0.901216
Zt09_chr_1_01412	28.8298	28.3525	28.3692	26.3551
Zt09_chr_1_01413	1092.42	1426.38	997.886	890.354
Zt09_chr_1_01414	28.6028	26.8578	34.3835	27.087
Zt09_chr_1_01415	132.123	137.879	110.647	103.275
Zt09_chr_1_01416	38.5613	18.878	184.675	104.783
Zt09_chr_1_01417	2.99931	1.40199	1.0531	1.69554
Zt09_chr_1_01418	44.0775	26.713	21.4793	16.1725
Zt09_chr_1_01419	0	0	0	0
Zt09_chr_1_01420	155.523	222.516	165.283	170.23
Zt09_chr_1_01421	0.401791	0.38598	0.475598	0.610305
Zt09_chr_1_01422	19.7969	18.8684	11.6224	10.0892
Zt09_chr_1_01423	111.226	86.8804	98.1832	101.802
Zt09_chr_1_01424	101.798	71.4685	62.9879	64.5535
Zt09_chr_1_01425	98.126	148.576	126.589	133.479
Zt09_chr_1_01426	103.244	34.499	107.162	85.9254
Zt09_chr_1_01427	0.272684	0.238394	0.472895	0.285924
Zt09_chr_1_01428	95.2434	108.912	67.7545	73.7839
Zt09_chr_1_01429	195.856	77.513	57.1263	44.815
Zt09_chr_1_01430	24.0187	29.9427	24.082	23.3017
Zt09_chr_1_01431	108.865	124.885	96.6972	126.506
Zt09_chr_1_01432	20.0551	27.1773	14.9567	16.3564
Zt09_chr_1_01433	71.5166	65.6977	68.4709	64.6962
Zt09_chr_1_01434	47.1125	37.7747	42.5108	30.7465
Zt09_chr_1_01435	50.7631	41.3663	24.7875	27.6464
Zt09_chr_1_01436	35.7715	9.31356	12.4991	15.4089
Zt09_chr_1_01437	48.7143	75.8035	50.3818	47.0981
Zt09_chr_1_01438	63.7899	63.5179	46.9393	41.0105
Zt09_chr_1_01439	45.1559	44.5466	37.2964	31.3251
Zt09_chr_1_01440	0.152544	0.0243202	0.450947	0.617698
Zt09_chr_1_01441	22.0814	22.2331	22.3982	23.6573
Zt09_chr_1_01442	15.6902	13.4982	22.7556	21.8475
Zt09_chr_1_01443	60.794	72.3657	55.8704	48.5038
Zt09_chr_1_01444	12.9228	16.5873	15.2851	17.0701
Zt09_chr_1_01445	1.33771	1.42052	1.29837	1.40591
Zt09_chr_1_01446	139.919	179.656	182.568	151.896
Zt09_chr_1_01447	71.847	123.983	98.7514	91.3738
Zt09_chr_1_01448	118.746	127.174	114.295	83.1467
Zt09_chr_1_01449	38.8349	41.9001	45.6738	38.0754
Zt09_chr_1_01450	228.851	114.092	102.004	56.8129
Zt09_chr_1_01451	28.3117	17.0095	17.8543	23.313
Zt09_chr_1_01452	13.0685	17.8925	25.3156	15.1931
Zt09_chr_1_01453	45.2973	50.4497	59.6188	90.1671
Zt09_chr_1_01454	1.27222	1.15038	1.22098	2.43601
Zt09_chr_1_01455	95.3121	69.6933	58.9676	64.3096
Zt09_chr_1_01456	36.9439	46.6089	42.05	36.7928
Zt09_chr_1_01457	2.19242	2.73751	3.2808	5.75963
Zt09_chr_1_01458	24.0964	25.8165	28.8744	29.2262
Zt09_chr_1_01459	123.322	122.284	119.509	85.3367
Zt09_chr_1_01460	22.9589	18.9141	22.5794	26.334
Zt09_chr_1_01461	29.3472	27.0732	35.3362	17.0132
Zt09_chr_1_01462	0.810943	0.366508	8.2048	2.35672
Zt09_chr_1_01463	28.8604	16.2057	18.1024	13.3568
Zt09_chr_1_01464	1715.91	182.727	882.491	802.478
Zt09_chr_1_01465	37.3561	43.6942	43.3141	54.6579
Zt09_chr_1_01466	20.0414	15.2408	17.4764	23.5846
Zt09_chr_1_01467	32.5597	35.1293	32.6136	34.0824
Zt09_chr_1_01468	33.5591	19.8276	41.0305	50.7627
Zt09_chr_1_01469	25.3673	38.0742	26.4461	37.6605
Zt09_chr_1_01470	511.452	455.809	947.112	787.936
Zt09_chr_1_01471	148.328	250.744	100.928	157.778
Zt09_chr_1_01472	18.7488	18.4888	16.3667	21.7463
Zt09_chr_1_01473	59.2505	78.2535	59.4504	54.0391
Zt09_chr_1_01474	3.00105	1.29949	1.27334	0.397649
Zt09_chr_1_01475	9972.16	14063	7119.2	7986.62
Zt09_chr_1_01476	17101.4	28397.9	13447.5	13643.9
Zt09_chr_1_01477	68.3567	90.9884	70.9955	78.6295
Zt09_chr_1_01478	28.3631	45.1674	46.7075	40.6824
Zt09_chr_1_01479	6.91123	5.5331	46.9321	20.4647
Zt09_chr_1_01480	1.71105	0.800787	2.26832	2.0312
Zt09_chr_1_01481	1.65726	2.89016	2.27384	3.12272
Zt09_chr_1_01482	3236.68	6133.17	3068.65	2242.27
Zt09_chr_1_01483	132.539	135.956	122.642	111.068
Zt09_chr_1_01484	19.2596	19.0039	23.7526	21.1877
Zt09_chr_1_01485	54.4858	71.8355	57.1588	62.5566
Zt09_chr_1_01486	84.7798	103.997	72.994	90.2299
Zt09_chr_1_01487	139.329	250.957	113.832	147.775
Zt09_chr_1_01488	0	0	0.119951	0.0924901
Zt09_chr_1_01489	27.7393	46.3941	32.3111	42.62
Zt09_chr_1_01490	83.9777	130.109	78.596	63.5776
Zt09_chr_1_01491	7.13347	5.5075	5.75635	6.47978
Zt09_chr_1_01492	45.7481	39.0609	56.4903	64.1778
Zt09_chr_1_01493	2.39759	2.28552	3.44723	5.5742
Zt09_chr_1_01494	9.13392	9.00111	16.7684	15.8028
Zt09_chr_1_01495	143.906	119.541	160.111	133.712
Zt09_chr_1_01496	40.0718	40.0334	79.59	20.1784
Zt09_chr_1_01497	76.8585	67.196	125.8	38.6545
Zt09_chr_1_01498	57.999	43.1239	58.0443	36.0936
Zt09_chr_1_01499	14.0484	11.2808	26.2906	15.0003
Zt09_chr_1_01500	44.4281	41.2988	74.0802	54.5071
Zt09_chr_1_01501	0.30463	0.181175	0.619734	0.318516
Zt09_chr_1_01502	150.975	132.932	253.286	63.1994
Zt09_chr_1_01503	19.2165	11.0549	16.8145	15.3423
Zt09_chr_1_01504	61.115	46.4897	50.582	50.0607
Zt09_chr_1_01505	2.14532	0.55066	1.72396	2.33155
Zt09_chr_1_01506	0.633756	0.390613	3.73997	1.36579
Zt09_chr_1_01507	20.4244	11.2173	9.33848	7.4455
Zt09_chr_1_01508	223.306	125.427	101.614	95.8541
Zt09_chr_1_01509	202.173	191.913	216.3	182.843
Zt09_chr_1_01510	35.056	44.7889	31.9904	29.1053
Zt09_chr_1_01511	35.4305	44.9096	23.0164	37.6885
Zt09_chr_1_01512	3.81171	3.15924	6.61617	7.00805
Zt09_chr_1_01513	231.542	234.357	212.428	173.23
Zt09_chr_1_01514	13.2976	9.83355	5.83639	8.04134
Zt09_chr_1_01515	57.4052	62.7075	46.2372	47.1304
Zt09_chr_1_01516	4.4275	3.91659	7.79378	6.87681
Zt09_chr_1_01517	63.8274	1.88908	57.4303	121.091
Zt09_chr_1_01518	11.5158	13.5756	11.7181	10.1293
Zt09_chr_1_01519	11.8092	23.0203	12.6279	11.794
Zt09_chr_1_01520	47.6183	57.5422	46.2796	41.0581
Zt09_chr_1_01521	0	0	0.675982	0.563757
Zt09_chr_1_01522	2.77789	2.62442	2.18229	4.67452
Zt09_chr_1_01523	0	0	1.38464	0.348507
Zt09_chr_1_01524	7.72224	7.4924	12.0897	11.0193
Zt09_chr_1_01525	1.17132	0.784085	1.26147	2.13973
Zt09_chr_1_01526	107.845	123.914	92.7678	83.9067
Zt09_chr_1_01527	7.61686	3.519	9.06575	9.2894
Zt09_chr_1_01528	51.0992	172.461	102.047	98.6131
Zt09_chr_1_01529	116.986	163.729	128.813	97.712
Zt09_chr_1_01530	311.863	420.885	283.191	316.678
Zt09_chr_1_01531	0.320808	0.595368	1.20151	1.81729
Zt09_chr_1_01532	199.869	218.279	201.557	174.702
Zt09_chr_1_01533	6.05374	3.18472	5.77505	4.0674
Zt09_chr_1_01534	16.2184	13.902	9.26552	14.9386
Zt09_chr_1_01535	6.1008	4.37296	8.12467	12.6598
Zt09_chr_1_01536	126.61	190.599	83.6609	75.2187
Zt09_chr_1_01537	11.8488	20.2327	11.6587	13.5156
Zt09_chr_1_01538	31.3011	19.8373	39.3346	36.1919
Zt09_chr_1_01539	14.3148	13.9993	13.4785	7.72435
Zt09_chr_1_01540	0	0	0.0513223	0
Zt09_chr_1_01541	200.089	196.229	173.855	184.846
Zt09_chr_1_01542	2.14955	1.03232	2.32889	1.89792
Zt09_chr_1_01543	128.614	120.614	117.337	104.702
Zt09_chr_1_01544	600.258	869.31	1038.11	641.896
Zt09_chr_1_01545	78.7779	87.9957	163.195	71.8954
Zt09_chr_1_01546	52.3778	31.349	39.0868	40.6671
Zt09_chr_1_01547	46.326	63.0513	50.5603	43.8487
Zt09_chr_1_01548	7.54548	8.99593	20.5596	8.80548
Zt09_chr_1_01549	63.5704	74.5417	91.2369	53.5603
Zt09_chr_1_01550	20.9104	22.2739	25.033	23.6171
Zt09_chr_1_01551	15.8446	15.2364	11.727	12.2789
Zt09_chr_1_01552	35.2372	36.7808	37.6223	30.2484
Zt09_chr_1_01553	21.0873	8.73039	7.37019	8.32953
Zt09_chr_1_01554	13.3984	14.3233	10.9549	8.93408
Zt09_chr_1_01555	7.86239	5.84411	6.82798	12.3169
Zt09_chr_1_01556	107.675	24.2206	44.614	45.6053
Zt09_chr_1_01557	92.0307	123.154	66.5423	72.2306
Zt09_chr_1_01558	141.572	17.0609	11.337	16.2929
Zt09_chr_1_01559	35.9609	11.3721	10.1673	7.94808
Zt09_chr_1_01560	38.581	8.45208	12.4407	15.0486
Zt09_chr_1_01561	34.0928	18.9374	30.289	31.9287
Zt09_chr_1_01562	24.998	28.9572	26.2109	22.3128
Zt09_chr_1_01563	41.3147	37.4057	38.5697	37.1067
Zt09_chr_1_01564	31.2532	27.7345	25.3207	16.0208
Zt09_chr_1_01565	423.567	779.951	363.146	507.507
Zt09_chr_1_01566	2.68035	2.28228	164.834	55.8481
Zt09_chr_1_01567	35.7941	32.5338	165.369	164.98
Zt09_chr_1_01568	1.66851	1.07136	38.7907	17.3962
Zt09_chr_1_01569	127.285	143.866	100.526	79.4725
Zt09_chr_1_01570	74.2283	62.3069	64.4499	61.5194
Zt09_chr_1_01571	18.6559	19.9626	16.4481	19.658
Zt09_chr_1_01572	67.856	83.7135	64.0028	71.7478
Zt09_chr_1_01573	0	0.135403	0.0808583	0.0935205
Zt09_chr_1_01574	27.1722	30.3224	29.1626	32.3689
Zt09_chr_1_01575	71.5146	99.9048	86.7671	72.6721
Zt09_chr_1_01576	0	0	0	0
Zt09_chr_1_01577	22.0846	26.6515	25.2611	29.0513
Zt09_chr_1_01578	67.4144	58.7634	55.2478	67.8844
Zt09_chr_1_01579	3.63674	3.41682	5.66775	5.53485
Zt09_chr_1_01580	72.3568	110.223	59.4595	85.2158
Zt09_chr_1_01581	30.5394	36.6174	35.5092	40.6686
Zt09_chr_1_01582	22.0169	20.3441	19.8407	23.7964
Zt09_chr_1_01583	191.827	307.342	202.779	174.511
Zt09_chr_1_01584	32.223	31.7512	47.7367	35.1882
Zt09_chr_1_01585	2773.83	1506.95	1073.39	855.604
Zt09_chr_1_01586	3.12874	0	45.0215	22.1063
Zt09_chr_1_01587	1.55454	4.14732	2.54179	4.11623
Zt09_chr_1_01588	3.23992	0.540859	6.61138	12.2891
Zt09_chr_1_01589	22.2855	11.4361	70.0975	89.5781
Zt09_chr_1_01590	16.007	9.7796	42.9465	13.6483
Zt09_chr_1_01591	97.3532	6.72043	1.58011	8.64785
Zt09_chr_1_01592	64.722	64.2162	14.7146	13.6119
Zt09_chr_1_01593	9.99037	13.0348	858.244	110.038
Zt09_chr_1_01594	5.04057	4.08743	9.77612	10.2899
Zt09_chr_1_01595	0.0964122	0.259253	0.173723	0.89937
Zt09_chr_1_01596	0.643951	0	1.90363	1.81418
Zt09_chr_1_01597	2.3092	0.648777	3.59804	1.41582
Zt09_chr_1_01598	56.2286	61.6513	119.361	78.6915
Zt09_chr_1_01599	60.4822	73.9553	65.0382	65.6122
Zt09_chr_1_01600	67.2178	64.4328	84.9905	75.91
Zt09_chr_1_01601	13.7478	8.82726	17.3405	20.8314
Zt09_chr_1_01602	95.2814	167.015	124.616	98.4491
Zt09_chr_1_01603	20.0099	26.7676	75.5275	21.7163
Zt09_chr_1_01604	62.753	87.5386	56.3813	53.1895
Zt09_chr_1_01605	1.58006	0.995804	4.51635	3.03558
Zt09_chr_1_01606	8.03773	5.16207	40.535	18.7155
Zt09_chr_1_01607	18.5107	15.5092	21.5699	17.5236
Zt09_chr_1_01608	93.4879	81.7563	71.5205	64.8681
Zt09_chr_1_01609	2427.17	3030.35	2185.19	1950.53
Zt09_chr_1_01610	2777.6	3073.2	2198.1	2137.9
Zt09_chr_1_01611	3.68279	1.89156	5.52633	6.90038
Zt09_chr_1_01612	4.11837	0.33117	0.417265	1.24015
Zt09_chr_1_01613	4.90514	2.8852	2.88653	5.63454
Zt09_chr_1_01614	15.811	15.5628	23.553	15.1181
Zt09_chr_1_01615	0.0685337	0.0759316	0.194012	0.447757
Zt09_chr_1_01616	48.9458	63.9178	66.3232	49.7972
Zt09_chr_1_01617	82.3821	114.822	65.7053	60.6603
Zt09_chr_1_01618	12.0177	15.2538	10.3428	13.591
Zt09_chr_1_01619	119.255	207.37	114.307	98.4917
Zt09_chr_1_01620	93.3749	149.632	106.299	138.354
Zt09_chr_1_01621	25.2153	25.2871	14.5634	22.9192
Zt09_chr_1_01622	0.113049	0.0377668	0.0373791	0.255376
Zt09_chr_1_01623	361.109	425.273	300.64	178.442
Zt09_chr_1_01624	294.209	395.305	293.64	255.601
Zt09_chr_1_01625	49.6152	22.0524	19.5139	22.5572
Zt09_chr_1_01626	26.5129	45.5894	23.7686	30.5421
Zt09_chr_1_01627	50.7277	61.2286	49.8372	57.711
Zt09_chr_1_01628	40.3083	63.4638	35.4999	42.8304
Zt09_chr_1_01629	26.1432	37.8694	24.9521	28.8229
Zt09_chr_1_01630	93.749	134.695	73.3568	67.6433
Zt09_chr_1_01631	13.0036	12.316	17.0185	15.8901
Zt09_chr_1_01632	39.378	24.6179	28.2845	28.4102
Zt09_chr_1_01633	70.0638	90.4868	51.2036	44.9443
Zt09_chr_1_01634	62.6296	68.3926	51.2461	64.887
Zt09_chr_1_01635	8.30082	0.997034	22.202	8.23286
Zt09_chr_1_01636	10.9705	10.2146	15.1226	18.4751
Zt09_chr_1_01637	33.1096	30.6898	31.0902	39.7111
Zt09_chr_1_01638	63.0985	29.4081	21.0706	11.2859
Zt09_chr_1_01639	0.504343	0.134238	0.231416	0.858834
Zt09_chr_1_01640	1.09193	1.2394	1.62909	1.43801
Zt09_chr_1_01641	73.9594	65.594	117.338	79.8974
Zt09_chr_1_01642	10.5419	11.2888	10.1559	12.5131
Zt09_chr_1_01643	8.63025	7.90565	8.15589	8.08308
Zt09_chr_1_01644	14.4823	13.3874	14.5303	11.669
Zt09_chr_1_01645	133.705	161.733	118.759	251.797
Zt09_chr_1_01646	19.0567	14.7978	19.0896	15.6275
Zt09_chr_1_01647	77.9835	78.1026	79.0392	58.6157
Zt09_chr_1_01648	22.5335	25.2143	21.9441	34.7137
Zt09_chr_1_01649	23.0453	24.2291	23.5019	23.0296
Zt09_chr_1_01650	0.0697041	0.0772284	0.152871	0.130528
Zt09_chr_1_01651	0.55487	0.281475	0.32259	0.789986
Zt09_chr_1_01652	0.592734	0	0.325498	0.784557
Zt09_chr_1_01653	92.6339	60.0653	57.6752	48.3366
Zt09_chr_1_01654	1.80908	0.432634	1.33699	0.178552
Zt09_chr_1_01655	115.623	40.533	136.789	55.9134
Zt09_chr_1_01656	47.7459	19.455	54.4335	28.0667
Zt09_chr_1_01657	57.2411	44.5619	52.8782	45.3898
Zt09_chr_1_01658	152.575	228.131	146.189	184.587
Zt09_chr_1_01659	154.653	172.276	125.97	100.31
Zt09_chr_1_01660	19.6819	19.6242	15.3865	14.4879
Zt09_chr_1_01661	23.4697	26.9952	18.142	20.1592
Zt09_chr_1_01662	0	0	0.207862	0.709469
Zt09_chr_1_01663	1.62469	1.38162	1.75433	3.01626
Zt09_chr_1_01664	8.48803	8.52695	12.5694	14.1647
Zt09_chr_1_01665	13.8099	12.49	11.6828	20.597
Zt09_chr_1_01666	4746.63	8654.28	4674.95	3911.56
Zt09_chr_1_01667	2.3649	0.771926	7.89723	3.01564
Zt09_chr_1_01668	36.8529	24.7139	98.0023	69.0981
Zt09_chr_1_01669	0	0.0569166	0.0509831	0.162897
Zt09_chr_1_01670	4.75482	4.23518	5.19923	8.60892
Zt09_chr_1_01671	160.891	209.466	157.149	118.423
Zt09_chr_1_01672	17.8196	16.3066	9.86691	12.4049
Zt09_chr_1_01673	54.6233	33.9481	91.2974	66.3823
Zt09_chr_1_01674	2.51669	1.01783	3.41091	1.93095
Zt09_chr_1_01675	2.80347	3.27256	8.15004	9.09253
Zt09_chr_1_01676	43.461	55.026	42.1107	40.2239
Zt09_chr_1_01677	0.940223	0.956396	7.61105	2.96914
Zt09_chr_1_01678	1.371	0.870631	0.4879	1.73773
Zt09_chr_1_01679	157.662	162.427	162.678	123.538
Zt09_chr_1_01680	7.96241	4.66591	6.73481	13.2007
Zt09_chr_1_01681	0.0211931	0.0420921	0.0241878	0.0396987
Zt09_chr_1_01682	84.4449	103.674	74.5746	76.1596
Zt09_chr_1_01683	141.24	191.749	135.629	139.863
Zt09_chr_1_01684	153.503	177.338	148.233	146.44
Zt09_chr_1_01685	4.35367	5.14329	35.0133	19.6808
Zt09_chr_1_01686	310.151	302.19	272.174	208.609
Zt09_chr_1_01687	247.635	218.218	221.199	177.038
Zt09_chr_1_01688	0.589601	0.287065	0.430286	0.801794
Zt09_chr_1_01689	757.108	1223.29	491.007	214.506
Zt09_chr_1_01690	45.0625	68.6215	46.9649	40.935
Zt09_chr_1_01691	7.30136	5.95942	5.83757	10.5937
Zt09_chr_1_01692	71.345	86.747	50.0063	41.0587
Zt09_chr_1_01693	48.7374	52.095	39.6512	58.4714
Zt09_chr_1_01694	102.062	77.6317	111.556	73.9235
Zt09_chr_1_01695	2323.02	2561.08	2065.73	1602.88
Zt09_chr_1_01696	49.6558	62.1112	50.6361	49.0219
Zt09_chr_1_01697	10.8677	9.86096	10.9527	11.71
Zt09_chr_1_01698	0.657359	0.773023	1.42159	1.67899
Zt09_chr_1_01699	37.347	30.6848	41.7143	31.8229
Zt09_chr_1_01700	0.146472	0.730273	0.173723	0.612343
Zt09_chr_1_01701	16.2141	17.5031	17.0257	13.5808
Zt09_chr_1_01702	36.9499	86.6361	42.4445	45.6724
Zt09_chr_1_01703	116.076	153.99	135.748	114.622
Zt09_chr_1_01704	389.492	227.098	190.445	134.339
Zt09_chr_1_01705	20.4163	26.6118	12.935	19.7854
Zt09_chr_1_01706	10.6875	14.5123	17.5876	17.6485
Zt09_chr_1_01707	108.759	42.6131	83.3704	64.8585
Zt09_chr_1_01708	74.264	34.4304	67.2634	59.4939
Zt09_chr_1_01709	696.117	712.136	584.417	298.062
Zt09_chr_1_01710	70.3385	36.226	65.8327	50.2749
Zt09_chr_1_01711	188.397	121.035	260.373	96.6597
Zt09_chr_1_01712	0	0	0	0
Zt09_chr_1_01713	59.3789	69.0676	51.7349	51.3215
Zt09_chr_1_01714	38.4164	35.1248	44.6166	46.3208
Zt09_chr_1_01715	2.34589	1.79948	3.99035	2.40021
Zt09_chr_1_01716	3210.67	5402.02	3126.62	2213.65
Zt09_chr_1_01717	46.9598	30.415	39.4745	35.0125
Zt09_chr_1_01718	0.714241	0.541748	1.16136	1.6351
Zt09_chr_1_01719	3.70533	3.39684	5.65779	7.87932
Zt09_chr_1_01720	126.782	74.2342	90.4991	124.106
Zt09_chr_1_01721	1064.9	1256.83	1475.26	1168.21
Zt09_chr_1_01722	4712.77	5785.51	4419.19	3215.53
Zt09_chr_1_01723	0	0	0.475206	0
Zt09_chr_1_01724	11.7058	6.77734	13.4185	8.23853
Zt09_chr_1_01725	69.0892	110.666	75.3382	97.2965
Zt09_chr_1_01726	0	0.080238	0.244722	0.06623
Zt09_chr_1_01727	32.8482	31.8162	39.1071	41.2882
Zt09_chr_1_01728	30.4714	34.9088	39.2845	32.0103
Zt09_chr_1_01729	5.07232	8.29645	7.36469	10.3298
Zt09_chr_1_01730	16.2415	22.5113	13.8728	22.603
Zt09_chr_1_01731	0.561762	0.290935	0.504544	0.502073
Zt09_chr_1_01732	29.3508	33.4594	29.6684	30.7869
Zt09_chr_1_01733	40.9433	47.9665	45.6796	45.834
Zt09_chr_1_01734	150.481	125.439	120.44	131.488
Zt09_chr_1_01735	1.38154	2.37561	19.1411	11.5299
Zt09_chr_1_01736	48.314	53.2146	26.5926	33.13
Zt09_chr_1_01737	53.2584	56.3542	37.9378	39.2901
Zt09_chr_1_01738	80.1652	84.0189	50.3524	52.0724
Zt09_chr_1_01739	36.5063	25.0884	27.4765	35.2152
Zt09_chr_1_01740	6.90308	4.11394	3.57672	3.69666
Zt09_chr_1_01741	12.9177	12.5711	8.78407	8.79883
Zt09_chr_1_01742	0.733954	0.0319131	0.226253	0.240875
Zt09_chr_1_01743	51.6892	50.7311	46.1419	38.1876
Zt09_chr_1_01744	59.4717	86.2866	62.4187	76.2167
Zt09_chr_1_01745	79.6929	107.546	61.9031	61.848
Zt09_chr_1_01746	1.49771	0.601571	1.03143	1.46178
Zt09_chr_1_01747	2.24719	0.804756	0.559085	6.48174
Zt09_chr_1_01748	40.2027	42.3068	27.8599	28.5939
Zt09_chr_1_01749	0.91335	1.32286	4.56839	3.00587
Zt09_chr_1_01750	108.081	126.613	101.006	102.253
Zt09_chr_1_01751	5.40489	1.9656	5.48111	6.11413
Zt09_chr_1_01752	280.077	364.503	221.829	189.716
Zt09_chr_1_01753	29.2815	21.6315	18.8419	20.6757
Zt09_chr_1_01754	3.83542	2.88987	2.17413	3.10257
Zt09_chr_1_01755	0	0	0.984293	3.34916
Zt09_chr_1_01756	0	0	0	0
Zt09_chr_1_01757	15.5589	14.5534	18.8862	15.2944
Zt09_chr_1_01758	50.3638	61.3721	57.2277	23.2609
Zt09_chr_1_01759	0.72182	0.315526	0.700341	1.45748
Zt09_chr_1_01760	22.5553	19.7239	13.6526	9.38614
Zt09_chr_1_01761	47.3477	48.4003	44.4066	38.9621
Zt09_chr_1_01762	119.96	94.7611	104.227	89.7015
Zt09_chr_1_01763	38.0562	31.7372	25.9359	27.8844
Zt09_chr_1_01764	1.38917	0.903025	1.4324	1.60327
Zt09_chr_1_01765	3.67481	3.21645	3.27759	3.26452
Zt09_chr_1_01766	6.17156	5.56865	4.98236	8.61816
Zt09_chr_1_01767	90.3148	113.457	81.8948	88.2614
Zt09_chr_1_01768	35.5781	42.4445	29.1456	34.5076
Zt09_chr_1_01769	0.824639	0.471361	0.682468	2.33514
Zt09_chr_1_01770	2.22657	2.23118	2.99485	3.94745
Zt09_chr_1_01771	12.0718	7.44173	7.16714	9.21195
Zt09_chr_1_01772	5.14195	3.21499	3.99972	5.53528
Zt09_chr_1_01773	1.16133	0.283404	0.949991	1.78475
Zt09_chr_1_01774	1.91193	1.70382	1.09672	1.94461
Zt09_chr_1_01775	110.082	122.754	81.5864	89.7984
Zt09_chr_1_01776	113.096	116.875	85.6032	100.306
Zt09_chr_1_01777	0	0	0	0
Zt09_chr_1_01778	0.155197	0.186952	0.359954	0.166595
Zt09_chr_1_01779	0	0	0	3.34279
Zt09_chr_1_01780	12.6941	1.03272	58.3167	20.2385
Zt09_chr_1_01781	0.549759	0.708659	4.38691	1.90106
Zt09_chr_1_01782	16.6479	14.4313	408.716	93.0687
Zt09_chr_1_01783	14.8463	9.67282	50.706	23.4753
Zt09_chr_1_01784	0.0677736	0.0972467	15.9814	3.69315
Zt09_chr_1_01785	1.33122	0.639045	1.32489	3.79368
Zt09_chr_1_01786	1.44671	0	60.4268	7.11559
Zt09_chr_1_01787	0	0	0.125542	0
Zt09_chr_1_01788	35.4557	12.9453	16.7616	18.7834
Zt09_chr_1_01789	0.267977	0.287015	0.614227	0.682025
Zt09_chr_1_01790	19.0043	9.13231	10.0924	7.29175
Zt09_chr_1_01791	0.439221	0.258461	0.397762	0.894573
Zt09_chr_1_01792	0.0188682	0	0.0169991	0.0530618
Zt09_chr_1_01793	0	0.0520965	0	0
Zt09_chr_1_01794	1.16442	0.642612	0.500084	0.601753
Zt09_chr_1_01795	58.0688	67.5742	45.1307	46.8066
Zt09_chr_1_01796	37.4521	49.8432	36.9839	38.1108
Zt09_chr_1_01797	0.239512	0.530733	0.820071	1.67372
Zt09_chr_1_01798	39.3775	45.3565	39.3702	42.2723
Zt09_chr_1_01799	35.0156	26.0321	19.6816	30.6726
Zt09_chr_1_01800	24.6996	24.9719	31.9259	25.1391
Zt09_chr_1_01801	45.8321	59.6193	39.8049	43.6527
Zt09_chr_1_01802	16.826	13.2779	22.9388	17.1827
Zt09_chr_1_01803	0.2956	0.0901503	0.745346	0.759627
Zt09_chr_1_01804	0.575516	0.591668	0.802392	0.986965
Zt09_chr_1_01805	1.2109	0.45168	1.65497	1.69826
Zt09_chr_1_01806	17.1293	19.6646	17.5071	18.7247
Zt09_chr_1_01807	0.0428533	0	0	0.0595388
Zt09_chr_1_01808	0	0	0	0.0357617
Zt09_chr_1_01809	0	0	0	0
Zt09_chr_1_01810	0	0	0	0
Zt09_chr_1_01811	0	0	0.0450526	0
Zt09_chr_1_01812	343.099	281.83	228.221	219.685
Zt09_chr_1_01813	447.25	772.447	420.724	330.736
Zt09_chr_1_01814	8.79416	18.4539	24.9876	13.7779
Zt09_chr_1_01815	0.119058	0.0670812	0.475903	0.592298
Zt09_chr_1_01816	245.61	210.167	217.558	166.769
Zt09_chr_1_01817	5.47115	3.83398	4.02798	3.72832
Zt09_chr_1_01818	8.69205	6.52229	14.7617	11.9612
Zt09_chr_1_01819	6.4343	3.11455	4.57975	8.86278
Zt09_chr_1_01820	6.71623	5.08099	6.61553	11.7236
Zt09_chr_1_01821	9.28024	7.40625	11.6371	11.0364
Zt09_chr_1_01822	1.58692	0.690861	0.695228	1.60993
Zt09_chr_1_01823	3.44237	2.74107	2.81748	3.65388
Zt09_chr_1_01824	10.5034	4.55526	4.53349	1.95943
Zt09_chr_1_01825	2.17448	3.58363	2.84283	2.30095
Zt09_chr_1_01826	4.01539	2.91558	4.11456	4.34232
Zt09_chr_1_01827	1.64913	0.346374	1.16307	0.416421
Zt09_chr_1_01828	3.53363	2.00812	1.50508	1.59935
Zt09_chr_1_01829	2.04343	0.511706	7.46483	4.08035
Zt09_chr_1_01830	29.57	18.8872	43.447	43.8048
Zt09_chr_1_01831	96.7769	62.0921	40.7823	34.3188
Zt09_chr_1_01832	39.068	31.4939	16.1814	12.6393
Zt09_chr_1_01833	62.3471	47.516	44.5345	43.5177
Zt09_chr_1_01834	4.02413	2.90619	1.89641	2.35612
Zt09_chr_1_01835	0.853356	0.813666	0.187215	1.12578
Zt09_chr_1_01836	2.78224	2.11862	1.81805	2.0199
Zt09_chr_1_01837	35.5777	18.8913	14.4482	17.0413
Zt09_chr_1_01838	98.6512	201.312	122.327	313.316
Zt09_chr_1_01839	47.373	30.7861	19.3443	17.6679
Zt09_chr_1_01840	12.1857	10.7352	25.2361	14.7281
Zt09_chr_1_01841	5.52613	1.31687	1.13583	1.4874
Zt09_chr_1_01842	1.99849	2.0868	6.07262	4.01382
Zt09_chr_1_01843	7.71222	13.5598	1.99	1.28724
Zt09_chr_1_01844	80.691	44.4426	58.3514	62.2003
Zt09_chr_1_01845	16.6684	18.1417	22.3622	21.6088
Zt09_chr_1_01846	12.048	7.64187	19.6333	5.53631
Zt09_chr_1_01847	44.3529	52.9776	50.7469	35.9378
Zt09_chr_1_01848	634.987	880.915	489.446	747.918
Zt09_chr_1_01849	41.0575	25.7445	33.7274	30.4144
Zt09_chr_1_01850	95.0537	89.4833	80.5494	76.809
Zt09_chr_1_01851	3982.9	7197.56	4054.83	3145.33
Zt09_chr_1_01852	37.9731	88.6225	51.8492	38.0011
Zt09_chr_1_01853	122.62	109.862	93.4881	85.4075
Zt09_chr_1_01854	169.058	112.725	97.7667	87.8357
Zt09_chr_1_01855	274.272	181.139	398.728	342.496
Zt09_chr_1_01856	10.9826	9.23332	8.90664	8.38451
Zt09_chr_1_01857	2.83592	2.80738	5.52138	2.98743
Zt09_chr_1_01858	12.6158	7.80252	18.0352	16.014
Zt09_chr_1_01859	10.3027	6.28888	9.96523	13.8688
Zt09_chr_1_01860	0.401773	0.217165	0.919322	1.39839
Zt09_chr_1_01861	25.4579	13.8914	45.0466	35.6564
Zt09_chr_1_01862	0.785245	1.82027	4.13438	2.71868
Zt09_chr_1_01863	13.4895	15.3128	22.1043	10.0649
Zt09_chr_1_01864	27.764	13.1443	32.1799	15.7282
Zt09_chr_1_01865	15.78	18.0589	12.6893	19.4054
Zt09_chr_1_01866	58.1132	50.3428	36.9683	57.0454
Zt09_chr_1_01867	21.3543	6.78507	11.0573	11.4322
Zt09_chr_1_01868	18.2837	9.53394	10.689	17.4258
Zt09_chr_1_01869	28.9005	0.621697	2.5061	6.63672
Zt09_chr_1_01870	103.374	2.06709	42.2612	134.682
Zt09_chr_1_01871	360.572	0.652176	6.38974	180.952
Zt09_chr_1_01872	51.8873	0.438208	1.86963	44.1271
Zt09_chr_1_01873	78.1606	66.2498	70.8741	65.9557
Zt09_chr_1_01874	34.1016	26.0384	29.6904	27.8277
Zt09_chr_1_01875	65.8957	86.4972	48.1668	56.8248
Zt09_chr_1_01876	17.1892	8.0657	11.3298	13.059
Zt09_chr_1_01877	1.11084	0.264469	1.14132	1.42044
Zt09_chr_1_01878	7.35696	4.74749	4.99843	5.27875
Zt09_chr_1_01879	7.86819	4.30465	5.17623	7.00656
Zt09_chr_1_01880	23.7152	22.7602	18.0901	25.0596
Zt09_chr_1_01881	17.3506	15.7115	26.6541	23.0829
Zt09_chr_1_01882	97.2921	97.9642	81.3026	124.933
Zt09_chr_1_01883	3.75708	3.64431	4.59906	10.8971
Zt09_chr_1_01884	319.985	9.63753	172.656	140.672
Zt09_chr_1_01885	1.73649	0.788838	1.06553	1.99276
Zt09_chr_1_01886	24.6867	24.5064	23.6869	18.049
Zt09_chr_1_01887	0.0326429	0.148081	0.201427	0.437398
Zt09_chr_1_01888	128.724	38.542	89.6325	73.5654
Zt09_chr_1_01889	128.773	100.842	107.988	84.1311
Zt09_chr_1_01890	49.8204	62.1952	37.2579	26.6159
Zt09_chr_1_01891	549.237	496.461	478.259	510.773
Zt09_chr_1_01892	22.7994	20.9541	15.9278	23.4657
Zt09_chr_1_01893	0	0	0	0.0743453
Zt09_chr_1_01894	0	0	0	0
Zt09_chr_1_01895	10.2888	1.66769	6.69532	9.84613
Zt09_chr_1_01896	19.7987	26.1225	18.233	18.5172
Zt09_chr_1_01897	51.3396	33.3903	49.372	28.5748
Zt09_chr_1_01898	558.804	715.724	507.059	457.037
Zt09_chr_1_01899	41.5379	25.1673	64.1361	38.1689
Zt09_chr_1_01900	55.4779	43.1936	69.8386	44.9916
Zt09_chr_1_01901	3.44044	3.901	12.3413	8.39522
Zt09_chr_1_01902	1166.79	1196.89	944.464	1044.6
Zt09_chr_1_01903	0	0	0	0
Zt09_chr_1_01904	25.4642	7.64702	21.0884	18.1178
Zt09_chr_1_01905	49.2957	34.335	27.2674	29.6493
Zt09_chr_1_01906	0.715284	0.421858	0.79728	0.699732
Zt09_chr_1_01907	116.186	133.548	117.426	107.711
Zt09_chr_1_01908	199.561	171.304	299.403	227.634
Zt09_chr_1_01909	28.5071	23.3382	29.8761	51.1057
Zt09_chr_1_01910	0.152111	0	0.732851	0.0858982
Zt09_chr_1_01911	63.953	64.3274	69.871	60.5634
Zt09_chr_1_01912	23.2203	26.8515	28.4904	29.8873
Zt09_chr_1_01913	14.2099	3.19243	11.2878	7.60289
Zt09_chr_1_01914	0.649275	0.32745	0.630589	0.469478
Zt09_chr_1_01915	17.1568	14.5302	12.9949	19.4114
Zt09_chr_1_01916	0.951707	0.65596	1.36082	4.20489
Zt09_chr_1_01917	34.9527	31.9693	45.0714	31.8338
Zt09_chr_1_01918	14.7663	7.63011	6.46265	7.99655
Zt09_chr_1_01919	19.0978	22.087	0.128069	0.027426
Zt09_chr_1_01920	50.3182	102.968	45.2656	56.2369
Zt09_chr_1_01921	332.182	443.67	345.118	340.093
Zt09_chr_1_01922	1.19224	0.706836	0.668984	1.73083
Zt09_chr_1_01923	56.8385	143.611	77.164	67.5339
Zt09_chr_1_01924	3.28955	2.26531	3.73497	6.1799
Zt09_chr_1_01925	10.1781	7.0357	9.22563	11.8117
Zt09_chr_1_01926	16.8898	21.2188	9.40432	15.7818
Zt09_chr_1_01927	148.819	193.721	107.97	90.2625
Zt09_chr_1_01928	143.405	33.1906	31.5335	30.9618
Zt09_chr_1_01929	13.1528	13.351	11.1164	10.3364
Zt09_chr_1_01930	146.01	103.12	155.238	137.238
Zt09_chr_1_01931	24.7632	31.6425	23.7506	22.4376
Zt09_chr_1_01932	28.4277	27.6959	30.2075	30.2274
Zt09_chr_1_01933	84.5017	98.8425	91.7429	82.3532
Zt09_chr_1_01934	5.12857	5.83742	3.20808	5.52853
Zt09_chr_1_01935	106.885	156.737	80.115	111.536
Zt09_chr_1_01936	0	0	0.140366	0.117063
Zt09_chr_1_01937	116.805	141.954	117.908	97.466
Zt09_chr_1_01938	5209.34	9670.66	5303.23	4469.43
Zt09_chr_1_01939	56.8303	90.1376	48.9182	43.8266
Zt09_chr_1_01940	1.52875	1.93176	1.03794	1.38696
Zt09_chr_1_01941	408.182	140.788	9973.62	5392.28
Zt09_chr_1_01942	8.43271	14.3313	9.5463	9.7342
Zt09_chr_1_01943	54.8012	100.88	47.2535	63.1411
Zt09_chr_1_01944	132.7	158.504	94.5523	122.544
Zt09_chr_1_01945	27	31.8995	26.9695	28.0271
Zt09_chr_1_01946	0	0.128327	0.0635048	0.436342
Zt09_chr_1_01947	99.3489	159.361	108.621	134.184
Zt09_chr_1_01948	30.8945	51.3385	35.7741	41.3053
Zt09_chr_1_01949	23.3525	12.6766	12.3114	13.3171
Zt09_chr_1_01950	9.91741	2.23674	5.52404	2.98388
Zt09_chr_1_01951	32.3471	35.5375	17.6451	23.3176
Zt09_chr_1_01952	577.042	658.443	492.155	435.674
Zt09_chr_1_01953	422.734	486.679	408.43	441.929
Zt09_chr_1_01954	20.4268	28.775	17.875	24.7067
Zt09_chr_1_01955	60.6484	62.7354	46.9514	53.3838
Zt09_chr_1_01956	134.484	117.493	99.1687	88.84
Zt09_chr_1_01957	2.68267	1.42217	2.80952	4.55827
Zt09_chr_1_01958	3.81955	1.55205	3.94444	5.6497
Zt09_chr_1_01959	15.2323	14.3233	20.6336	16.4536
Zt09_chr_1_01960	4.00003	1.6862	5.98189	9.54524
Zt09_chr_1_01961	3.36645	1.74922	6.08429	10.1584
Zt09_chr_1_01962	0	0	0	0.0701345
Zt09_chr_1_01963	140.513	301.807	111.532	123.427
Zt09_chr_1_01964	41.2064	15.6198	28.3151	22.8845
Zt09_chr_1_01965	53.8111	40.4782	63.9013	65.5645
Zt09_chr_1_01966	12.6532	7.74128	11.0798	9.35978
Zt09_chr_1_01967	5.36611	3.53514	4.52787	6.15964
Zt09_chr_1_01968	0	0.0420657	0.0866649	0.0363877
Zt09_chr_1_01969	8.3846	0.664406	4.0482	10.043
Zt09_chr_1_01970	3.99954	1.51419	2.025	2.12788
Zt09_chr_1_01971	4.86726	1.75198	2.69277	1.55701
Zt09_chr_1_01972	13.5366	4.30651	20.62	19.4457
Zt09_chr_1_01973	13.9265	13.2541	9.54342	11.8703
Zt09_chr_1_01974	3.65357	3.33681	2.87235	3.91138
Zt09_chr_1_01975	30.8502	18.0052	56.0448	26.7641
Zt09_chr_1_01976	30.7976	37.6759	79.3569	82.1645
Zt09_chr_1_01977	1639.36	2022.49	1639.83	1309.89
Zt09_chr_1_01978	0.121113	0.229739	0.973892	1.15248
Zt09_chr_1_01979	1.04253	0.989142	11.1412	2.29098
Zt09_chr_1_01980	4166.43	7030.5	3599.47	2973.84
Zt09_chr_1_01981	0.219072	0.442982	1.83542	2.41292
Zt09_chr_1_01982	17.7509	21.7394	17.1607	23.9249
Zt09_chr_1_01983	20.0924	19.1699	21.5512	19.2029
Zt09_chr_1_01984	63.4452	76.7907	67.1452	54.7842
Zt09_chr_1_01985	37.03	50.6084	34.3625	40.8413
Zt09_chr_1_01986	966.403	1098.71	754.723	738.61
Zt09_chr_1_01987	159.045	26.5043	53.6826	29.9406
Zt09_chr_1_01988	133.535	34.0437	54.7714	29.9918
Zt09_chr_1_01989	54.0803	8.82574	18.693	15.3985
Zt09_chr_1_01990	0	0	0	0.154206
Zt09_chr_1_01991	24.3822	23.7544	25.0737	20.2863
Zt09_chr_1_01992	52.4964	56.5734	60.8503	60.6892
Zt09_chr_1_01993	2.0221	1.96368	4.41232	3.14284
Zt09_chr_1_01994	257.362	15.2076	239.097	320.172
Zt09_chr_1_01995	26.8416	15.5336	21.4797	33.5547
Zt09_chr_1_01996	703.479	816.75	745.33	712.174
Zt09_chr_1_01997	599.81	787.555	686.703	389.848
[truncated: 9,842 more rows]
