# Supplementary material for: Destabilization of chromosome structure by histone H3 lysine 27 methylation
Source: PLoS Genet. 2019 Apr 22;15(4):e1008093. doi: 10.1371/journal.pgen.1008093 (PMC6510446; doi:10.1371/journal.pgen.1008093)
Supplement: S4 Table — (XLSX) [file pgen.1008093.s004.xlsx]

## Sheet: Zt09 H3K9me3
S4 Table. Genes associated to either H3K9me3 or H3K27me3 in Zt09 or mutant strains.
Zt09 H3K9me3
Zt09_chr_1_00001
Zt09_chr_1_00002
Zt09_chr_1_00101
Zt09_chr_1_00186
Zt09_chr_1_00827
Zt09_chr_1_01146
Zt09_chr_1_01488
Zt09_chr_1_01567
Zt09_chr_1_01759
Zt09_chr_1_01787
Zt09_chr_1_01838
Zt09_chr_1_02087
Zt09_chr_10_00001
Zt09_chr_10_00002
Zt09_chr_10_00003
Zt09_chr_10_00030
Zt09_chr_10_00167
Zt09_chr_10_00532
Zt09_chr_10_00548
Zt09_chr_10_00555
Zt09_chr_11_00001
Zt09_chr_11_00005
Zt09_chr_11_00006
Zt09_chr_11_00242
Zt09_chr_11_00243
Zt09_chr_11_00244
Zt09_chr_11_00245
Zt09_chr_11_00246
Zt09_chr_11_00247
Zt09_chr_11_00248
Zt09_chr_11_00249
Zt09_chr_11_00250
Zt09_chr_11_00251
Zt09_chr_11_00252
Zt09_chr_11_00253
Zt09_chr_11_00525
Zt09_chr_12_00001
Zt09_chr_12_00006
Zt09_chr_12_00134
Zt09_chr_13_00001
Zt09_chr_13_00002
Zt09_chr_13_00003
Zt09_chr_13_00004
Zt09_chr_13_00005
Zt09_chr_13_00006
Zt09_chr_13_00008
Zt09_chr_13_00009
Zt09_chr_13_00057
Zt09_chr_13_00058
Zt09_chr_13_00059
Zt09_chr_13_00321
Zt09_chr_13_00322
Zt09_chr_13_00344
Zt09_chr_13_00355
Zt09_chr_13_00371
Zt09_chr_14_00011
Zt09_chr_14_00032
Zt09_chr_14_00053
Zt09_chr_14_00056
Zt09_chr_14_00057
Zt09_chr_14_00058
Zt09_chr_14_00064
Zt09_chr_14_00069
Zt09_chr_14_00072
Zt09_chr_14_00073
Zt09_chr_14_00076
Zt09_chr_14_00077
Zt09_chr_14_00078
Zt09_chr_14_00080
Zt09_chr_14_00083
Zt09_chr_14_00085
Zt09_chr_14_00087
Zt09_chr_14_00109
Zt09_chr_15_00001
Zt09_chr_15_00002
Zt09_chr_15_00003
Zt09_chr_15_00004
Zt09_chr_15_00005
Zt09_chr_15_00010
Zt09_chr_15_00011
Zt09_chr_15_00012
Zt09_chr_15_00013
Zt09_chr_15_00014
Zt09_chr_15_00018
Zt09_chr_15_00019
Zt09_chr_15_00020
Zt09_chr_15_00021
Zt09_chr_15_00022
Zt09_chr_15_00031
Zt09_chr_15_00040
Zt09_chr_15_00058
Zt09_chr_15_00062
Zt09_chr_15_00077
Zt09_chr_15_00090
Zt09_chr_15_00091
Zt09_chr_16_00001
Zt09_chr_16_00002
Zt09_chr_16_00003
Zt09_chr_16_00004
Zt09_chr_16_00005
Zt09_chr_16_00093
Zt09_chr_16_00097
Zt09_chr_16_00098
Zt09_chr_16_00099
Zt09_chr_17_00001
Zt09_chr_17_00002
Zt09_chr_17_00003
Zt09_chr_17_00004
Zt09_chr_17_00005
Zt09_chr_17_00020
Zt09_chr_17_00021
Zt09_chr_17_00071
Zt09_chr_17_00086
Zt09_chr_17_00087
Zt09_chr_17_00088
Zt09_chr_17_00089
Zt09_chr_17_00090
Zt09_chr_19_00001
Zt09_chr_19_00004
Zt09_chr_19_00005
Zt09_chr_19_00016
Zt09_chr_19_00017
Zt09_chr_19_00028
Zt09_chr_19_00045
Zt09_chr_19_00046
Zt09_chr_19_00054
Zt09_chr_19_00071
Zt09_chr_19_00077
Zt09_chr_19_00078
Zt09_chr_19_00080
Zt09_chr_19_00082
Zt09_chr_2_00031
Zt09_chr_2_00100
Zt09_chr_2_00248
Zt09_chr_2_00285
Zt09_chr_2_00295
Zt09_chr_2_00391
Zt09_chr_2_00407
Zt09_chr_2_00619
Zt09_chr_2_00625
Zt09_chr_2_01082
Zt09_chr_2_01084
Zt09_chr_2_01191
Zt09_chr_2_01192
Zt09_chr_2_01193
Zt09_chr_2_01194
Zt09_chr_2_01249
Zt09_chr_2_01250
Zt09_chr_2_01251
Zt09_chr_20_00048
Zt09_chr_20_00078
Zt09_chr_20_00091
Zt09_chr_21_00001
Zt09_chr_21_00002
Zt09_chr_21_00003
Zt09_chr_21_00004
Zt09_chr_21_00009
Zt09_chr_21_00010
Zt09_chr_21_00025
Zt09_chr_21_00029
Zt09_chr_21_00034
Zt09_chr_3_00001
Zt09_chr_3_00122
Zt09_chr_3_00188
Zt09_chr_3_00285
Zt09_chr_3_00288
Zt09_chr_3_00398
Zt09_chr_3_00473
Zt09_chr_3_00474
Zt09_chr_3_00616
Zt09_chr_3_00773
Zt09_chr_3_00946
Zt09_chr_3_01137
Zt09_chr_3_01144
Zt09_chr_4_00001
Zt09_chr_4_00029
Zt09_chr_4_00032
Zt09_chr_4_00051
Zt09_chr_4_00184
Zt09_chr_4_00278
Zt09_chr_4_00279
Zt09_chr_4_00281
Zt09_chr_4_00782
Zt09_chr_4_00783
Zt09_chr_4_00830
Zt09_chr_4_00831
Zt09_chr_4_00856
Zt09_chr_4_00896
Zt09_chr_5_00001
Zt09_chr_5_00271
Zt09_chr_5_00553
Zt09_chr_5_00554
Zt09_chr_5_00555
Zt09_chr_5_00556
Zt09_chr_5_00621
Zt09_chr_5_00622
Zt09_chr_5_00676
Zt09_chr_5_00703
Zt09_chr_5_00722
Zt09_chr_5_00808
Zt09_chr_6_00001
Zt09_chr_6_00002
Zt09_chr_6_00003
Zt09_chr_6_00018
Zt09_chr_6_00019
Zt09_chr_6_00020
Zt09_chr_6_00021
Zt09_chr_6_00022
Zt09_chr_6_00023
Zt09_chr_6_00024
Zt09_chr_6_00126
Zt09_chr_6_00146
Zt09_chr_6_00162
Zt09_chr_6_00178
Zt09_chr_6_00179
Zt09_chr_6_00181
Zt09_chr_6_00203
Zt09_chr_6_00214
Zt09_chr_6_00303
Zt09_chr_6_00304
Zt09_chr_6_00305
Zt09_chr_6_00306
Zt09_chr_6_00450
Zt09_chr_6_00567
Zt09_chr_6_00578
Zt09_chr_6_00584
Zt09_chr_6_00590
Zt09_chr_6_00594
Zt09_chr_7_00037
Zt09_chr_7_00039
Zt09_chr_7_00040
Zt09_chr_7_00093
Zt09_chr_7_00180
Zt09_chr_7_00228
Zt09_chr_7_00233
Zt09_chr_7_00278
Zt09_chr_7_00543
Zt09_chr_7_00833
Zt09_chr_8_00075
Zt09_chr_8_00168
Zt09_chr_8_00608
Zt09_chr_8_00675
Zt09_chr_8_00711
Zt09_chr_8_00723
Zt09_chr_8_00724
Zt09_chr_8_00749
Zt09_chr_8_00750
Zt09_chr_9_00001
Zt09_chr_9_00002
Zt09_chr_9_00003
Zt09_chr_9_00004
Zt09_chr_9_00005
Zt09_chr_9_00016
Zt09_chr_9_00062
Zt09_chr_9_00160
Zt09_chr_9_00342
Zt09_chr_9_00363
Zt09_chr_9_00629

## Sheet: △kmt6 H3K9me3
△kmt6 H3K9me3
Zt09_chr_1_00002
Zt09_chr_1_00101
Zt09_chr_1_00186
Zt09_chr_1_00695
Zt09_chr_1_00811
Zt09_chr_1_00827
Zt09_chr_1_01120
Zt09_chr_1_01121
Zt09_chr_1_01145
Zt09_chr_1_01146
Zt09_chr_1_01190
Zt09_chr_1_01488
Zt09_chr_1_01567
Zt09_chr_1_01592
Zt09_chr_1_01741
Zt09_chr_1_01758
Zt09_chr_1_01759
Zt09_chr_1_01760
Zt09_chr_1_01787
Zt09_chr_1_01838
Zt09_chr_1_02087
Zt09_chr_10_00001
Zt09_chr_10_00002
Zt09_chr_10_00003
Zt09_chr_10_00030
Zt09_chr_10_00448
Zt09_chr_10_00532
Zt09_chr_10_00548
Zt09_chr_11_00001
Zt09_chr_11_00006
Zt09_chr_11_00030
Zt09_chr_11_00242
Zt09_chr_11_00243
Zt09_chr_11_00244
Zt09_chr_11_00245
Zt09_chr_11_00246
Zt09_chr_11_00247
Zt09_chr_11_00248
Zt09_chr_11_00249
Zt09_chr_11_00250
Zt09_chr_11_00251
Zt09_chr_11_00252
Zt09_chr_11_00272
Zt09_chr_11_00282
Zt09_chr_11_00525
Zt09_chr_12_00001
Zt09_chr_12_00006
Zt09_chr_12_00134
Zt09_chr_12_00270
Zt09_chr_12_00271
Zt09_chr_12_00323
Zt09_chr_13_00001
Zt09_chr_13_00002
Zt09_chr_13_00003
Zt09_chr_13_00004
Zt09_chr_13_00005
Zt09_chr_13_00009
Zt09_chr_13_00316
Zt09_chr_13_00321
Zt09_chr_13_00322
Zt09_chr_13_00355
Zt09_chr_13_00371
Zt09_chr_14_00011
Zt09_chr_14_00032
Zt09_chr_14_00056
Zt09_chr_14_00057
Zt09_chr_14_00058
Zt09_chr_14_00064
Zt09_chr_14_00069
Zt09_chr_14_00072
Zt09_chr_14_00073
Zt09_chr_14_00076
Zt09_chr_14_00077
Zt09_chr_14_00080
Zt09_chr_14_00083
Zt09_chr_14_00085
Zt09_chr_14_00087
Zt09_chr_15_00004
Zt09_chr_15_00011
Zt09_chr_15_00012
Zt09_chr_15_00018
Zt09_chr_15_00019
Zt09_chr_15_00021
Zt09_chr_15_00031
Zt09_chr_15_00091
Zt09_chr_16_00097
Zt09_chr_16_00098
Zt09_chr_16_00099
Zt09_chr_17_00001
Zt09_chr_17_00002
Zt09_chr_17_00086
Zt09_chr_17_00090
Zt09_chr_19_00001
Zt09_chr_19_00004
Zt09_chr_19_00005
Zt09_chr_19_00017
Zt09_chr_19_00028
Zt09_chr_19_00029
Zt09_chr_19_00045
Zt09_chr_19_00046
Zt09_chr_19_00054
Zt09_chr_19_00071
Zt09_chr_19_00082
Zt09_chr_2_00048
Zt09_chr_2_00094
Zt09_chr_2_00100
Zt09_chr_2_00258
Zt09_chr_2_00285
Zt09_chr_2_00295
Zt09_chr_2_00329
Zt09_chr_2_00391
Zt09_chr_2_00407
Zt09_chr_2_00515
Zt09_chr_2_00547
Zt09_chr_2_00562
Zt09_chr_2_00563
Zt09_chr_2_00625
Zt09_chr_2_00671
Zt09_chr_2_00700
Zt09_chr_2_00701
Zt09_chr_2_00705
Zt09_chr_2_01083
Zt09_chr_2_01084
Zt09_chr_2_01092
Zt09_chr_2_01110
Zt09_chr_2_01112
Zt09_chr_2_01191
Zt09_chr_2_01192
Zt09_chr_2_01193
Zt09_chr_2_01194
Zt09_chr_2_01215
Zt09_chr_2_01230
Zt09_chr_2_01249
Zt09_chr_2_01251
Zt09_chr_20_00078
Zt09_chr_21_00001
Zt09_chr_21_00009
Zt09_chr_21_00025
Zt09_chr_3_00001
Zt09_chr_3_00122
Zt09_chr_3_00188
Zt09_chr_3_00206
Zt09_chr_3_00284
Zt09_chr_3_00285
Zt09_chr_3_00288
Zt09_chr_3_00289
Zt09_chr_3_00318
Zt09_chr_3_00398
Zt09_chr_3_00473
Zt09_chr_3_00474
Zt09_chr_3_00615
Zt09_chr_3_00616
Zt09_chr_3_00619
Zt09_chr_3_00772
Zt09_chr_3_00773
Zt09_chr_3_00946
Zt09_chr_3_01144
Zt09_chr_4_00001
Zt09_chr_4_00025
Zt09_chr_4_00029
Zt09_chr_4_00032
Zt09_chr_4_00051
Zt09_chr_4_00138
Zt09_chr_4_00278
Zt09_chr_4_00279
Zt09_chr_4_00281
Zt09_chr_4_00366
Zt09_chr_4_00708
Zt09_chr_4_00782
Zt09_chr_4_00783
Zt09_chr_4_00798
Zt09_chr_4_00830
Zt09_chr_4_00831
Zt09_chr_4_00856
Zt09_chr_5_00001
Zt09_chr_5_00271
Zt09_chr_5_00323
Zt09_chr_5_00406
Zt09_chr_5_00527
Zt09_chr_5_00553
Zt09_chr_5_00554
Zt09_chr_5_00555
Zt09_chr_5_00556
Zt09_chr_5_00621
Zt09_chr_5_00622
Zt09_chr_5_00676
Zt09_chr_5_00703
Zt09_chr_5_00722
Zt09_chr_5_00808
Zt09_chr_5_00815
Zt09_chr_6_00002
Zt09_chr_6_00126
Zt09_chr_6_00146
Zt09_chr_6_00162
Zt09_chr_6_00178
Zt09_chr_6_00179
Zt09_chr_6_00181
Zt09_chr_6_00203
Zt09_chr_6_00247
Zt09_chr_6_00277
Zt09_chr_6_00303
Zt09_chr_6_00304
Zt09_chr_6_00305
Zt09_chr_6_00306
Zt09_chr_6_00438
Zt09_chr_6_00450
Zt09_chr_6_00578
Zt09_chr_6_00584
Zt09_chr_6_00590
Zt09_chr_6_00594
Zt09_chr_6_00654
Zt09_chr_7_00038
Zt09_chr_7_00039
Zt09_chr_7_00040
Zt09_chr_7_00093
Zt09_chr_7_00180
Zt09_chr_7_00228
Zt09_chr_7_00278
Zt09_chr_7_00298
Zt09_chr_7_00440
Zt09_chr_7_00446
Zt09_chr_7_00536
Zt09_chr_7_00543
Zt09_chr_7_00563
Zt09_chr_7_00564
Zt09_chr_7_00565
Zt09_chr_7_00833
Zt09_chr_8_00074
Zt09_chr_8_00075
Zt09_chr_8_00123
Zt09_chr_8_00168
Zt09_chr_8_00546
Zt09_chr_8_00608
Zt09_chr_8_00674
Zt09_chr_8_00675
Zt09_chr_8_00711
Zt09_chr_8_00723
Zt09_chr_8_00724
Zt09_chr_8_00734
Zt09_chr_8_00735
Zt09_chr_8_00750
Zt09_chr_9_00001
Zt09_chr_9_00016
Zt09_chr_9_00049
Zt09_chr_9_00072
Zt09_chr_9_00113
Zt09_chr_9_00160
Zt09_chr_9_00184
Zt09_chr_9_00216
Zt09_chr_9_00342
Zt09_chr_9_00363
Zt09_chr_9_00520
Zt09_chr_9_00521
Zt09_chr_9_00568

## Sheet: Zt09 H3K27me3
Zt09 H3K27me3
Zt09_chr_1_00001
Zt09_chr_1_00002
Zt09_chr_1_00016
Zt09_chr_1_00017
Zt09_chr_1_00018
Zt09_chr_1_00041
Zt09_chr_1_00042
Zt09_chr_1_00043
Zt09_chr_1_00044
Zt09_chr_1_00045
Zt09_chr_1_00046
Zt09_chr_1_00047
Zt09_chr_1_00050
Zt09_chr_1_00051
Zt09_chr_1_00052
Zt09_chr_1_00053
Zt09_chr_1_00056
Zt09_chr_1_00064
Zt09_chr_1_00065
Zt09_chr_1_00066
Zt09_chr_1_00067
Zt09_chr_1_00068
Zt09_chr_1_00069
Zt09_chr_1_00070
Zt09_chr_1_00071
Zt09_chr_1_00100
Zt09_chr_1_00101
Zt09_chr_1_00443
Zt09_chr_1_01346
Zt09_chr_1_01347
Zt09_chr_1_02116
Zt09_chr_10_00001
Zt09_chr_10_00002
Zt09_chr_10_00003
Zt09_chr_10_00004
Zt09_chr_10_00005
Zt09_chr_10_00006
Zt09_chr_10_00007
Zt09_chr_10_00008
Zt09_chr_10_00009
Zt09_chr_10_00010
Zt09_chr_10_00011
Zt09_chr_10_00012
Zt09_chr_10_00015
Zt09_chr_10_00016
Zt09_chr_10_00017
Zt09_chr_10_00024
Zt09_chr_10_00122
Zt09_chr_10_00445
Zt09_chr_10_00446
Zt09_chr_10_00473
Zt09_chr_10_00474
Zt09_chr_10_00497
Zt09_chr_10_00498
Zt09_chr_10_00499
Zt09_chr_10_00519
Zt09_chr_10_00520
Zt09_chr_10_00521
Zt09_chr_10_00522
Zt09_chr_10_00523
Zt09_chr_10_00524
Zt09_chr_10_00525
Zt09_chr_10_00526
Zt09_chr_10_00527
Zt09_chr_10_00528
Zt09_chr_10_00529
Zt09_chr_10_00530
Zt09_chr_10_00531
Zt09_chr_10_00532
Zt09_chr_10_00551
Zt09_chr_10_00552
Zt09_chr_10_00553
Zt09_chr_10_00554
Zt09_chr_10_00555
Zt09_chr_11_00001
Zt09_chr_11_00002
Zt09_chr_11_00003
Zt09_chr_11_00004
Zt09_chr_11_00005
Zt09_chr_11_00006
Zt09_chr_11_00007
Zt09_chr_11_00015
Zt09_chr_11_00016
Zt09_chr_11_00017
Zt09_chr_11_00077
Zt09_chr_11_00100
Zt09_chr_11_00115
Zt09_chr_11_00225
Zt09_chr_11_00226
Zt09_chr_11_00365
Zt09_chr_11_00455
Zt09_chr_11_00496
Zt09_chr_11_00500
Zt09_chr_11_00501
Zt09_chr_11_00516
Zt09_chr_11_00517
Zt09_chr_11_00520
Zt09_chr_11_00521
Zt09_chr_11_00523
Zt09_chr_11_00524
Zt09_chr_11_00525
Zt09_chr_11_00526
Zt09_chr_11_00527
Zt09_chr_11_00528
Zt09_chr_12_00001
Zt09_chr_12_00002
Zt09_chr_12_00006
Zt09_chr_12_00007
Zt09_chr_12_00036
Zt09_chr_12_00037
Zt09_chr_12_00202
Zt09_chr_12_00203
Zt09_chr_12_00205
Zt09_chr_12_00293
Zt09_chr_12_00296
Zt09_chr_12_00363
Zt09_chr_12_00365
Zt09_chr_12_00366
Zt09_chr_12_00449
Zt09_chr_13_00002
Zt09_chr_13_00003
Zt09_chr_13_00004
Zt09_chr_13_00005
Zt09_chr_13_00006
Zt09_chr_13_00007
Zt09_chr_13_00008
Zt09_chr_13_00009
Zt09_chr_13_00010
Zt09_chr_13_00211
Zt09_chr_13_00212
Zt09_chr_13_00213
Zt09_chr_13_00214
Zt09_chr_13_00245
Zt09_chr_13_00246
Zt09_chr_13_00247
Zt09_chr_13_00248
Zt09_chr_13_00270
Zt09_chr_13_00271
Zt09_chr_13_00370
Zt09_chr_13_00371
Zt09_chr_14_00001
Zt09_chr_14_00002
Zt09_chr_14_00003
Zt09_chr_14_00004
Zt09_chr_14_00005
Zt09_chr_14_00006
Zt09_chr_14_00007
Zt09_chr_14_00008
Zt09_chr_14_00009
Zt09_chr_14_00010
Zt09_chr_14_00011
Zt09_chr_14_00012
Zt09_chr_14_00013
Zt09_chr_14_00014
Zt09_chr_14_00015
Zt09_chr_14_00016
Zt09_chr_14_00021
Zt09_chr_14_00022
Zt09_chr_14_00023
Zt09_chr_14_00024
Zt09_chr_14_00025
Zt09_chr_14_00026
Zt09_chr_14_00027
Zt09_chr_14_00028
Zt09_chr_14_00029
Zt09_chr_14_00030
Zt09_chr_14_00031
Zt09_chr_14_00032
Zt09_chr_14_00033
Zt09_chr_14_00034
Zt09_chr_14_00035
Zt09_chr_14_00036
Zt09_chr_14_00037
Zt09_chr_14_00038
Zt09_chr_14_00039
Zt09_chr_14_00040
Zt09_chr_14_00041
Zt09_chr_14_00042
Zt09_chr_14_00043
Zt09_chr_14_00044
Zt09_chr_14_00045
Zt09_chr_14_00046
Zt09_chr_14_00047
Zt09_chr_14_00048
Zt09_chr_14_00049
Zt09_chr_14_00050
Zt09_chr_14_00051
Zt09_chr_14_00052
Zt09_chr_14_00053
Zt09_chr_14_00054
Zt09_chr_14_00055
Zt09_chr_14_00056
Zt09_chr_14_00057
Zt09_chr_14_00058
Zt09_chr_14_00059
Zt09_chr_14_00060
Zt09_chr_14_00061
Zt09_chr_14_00062
Zt09_chr_14_00063
Zt09_chr_14_00064
Zt09_chr_14_00065
Zt09_chr_14_00066
Zt09_chr_14_00067
Zt09_chr_14_00068
Zt09_chr_14_00069
Zt09_chr_14_00070
Zt09_chr_14_00071
Zt09_chr_14_00072
Zt09_chr_14_00074
Zt09_chr_14_00075
Zt09_chr_14_00076
Zt09_chr_14_00077
Zt09_chr_14_00078
Zt09_chr_14_00079
Zt09_chr_14_00081
Zt09_chr_14_00082
Zt09_chr_14_00083
Zt09_chr_14_00084
Zt09_chr_14_00085
Zt09_chr_14_00086
Zt09_chr_14_00088
Zt09_chr_14_00089
Zt09_chr_14_00090
Zt09_chr_14_00091
Zt09_chr_14_00092
Zt09_chr_14_00093
Zt09_chr_14_00094
Zt09_chr_14_00095
Zt09_chr_14_00096
Zt09_chr_14_00097
Zt09_chr_14_00098
Zt09_chr_14_00099
Zt09_chr_14_00100
Zt09_chr_14_00101
Zt09_chr_14_00102
Zt09_chr_14_00103
Zt09_chr_14_00104
Zt09_chr_14_00105
Zt09_chr_14_00106
Zt09_chr_14_00107
Zt09_chr_14_00108
Zt09_chr_14_00109
Zt09_chr_15_00001
Zt09_chr_15_00002
Zt09_chr_15_00003
Zt09_chr_15_00004
Zt09_chr_15_00005
Zt09_chr_15_00006
Zt09_chr_15_00007
Zt09_chr_15_00008
Zt09_chr_15_00009
Zt09_chr_15_00010
Zt09_chr_15_00011
Zt09_chr_15_00012
Zt09_chr_15_00013
Zt09_chr_15_00014
Zt09_chr_15_00015
Zt09_chr_15_00016
Zt09_chr_15_00017
Zt09_chr_15_00018
Zt09_chr_15_00019
Zt09_chr_15_00020
Zt09_chr_15_00021
Zt09_chr_15_00022
Zt09_chr_15_00023
Zt09_chr_15_00024
Zt09_chr_15_00025
Zt09_chr_15_00026
Zt09_chr_15_00027
Zt09_chr_15_00028
Zt09_chr_15_00029
Zt09_chr_15_00030
Zt09_chr_15_00031
Zt09_chr_15_00032
Zt09_chr_15_00033
Zt09_chr_15_00034
Zt09_chr_15_00035
Zt09_chr_15_00036
Zt09_chr_15_00037
Zt09_chr_15_00038
Zt09_chr_15_00039
Zt09_chr_15_00040
Zt09_chr_15_00041
Zt09_chr_15_00042
Zt09_chr_15_00043
Zt09_chr_15_00044
Zt09_chr_15_00045
Zt09_chr_15_00046
Zt09_chr_15_00047
Zt09_chr_15_00048
Zt09_chr_15_00049
Zt09_chr_15_00050
Zt09_chr_15_00051
Zt09_chr_15_00052
Zt09_chr_15_00053
Zt09_chr_15_00054
Zt09_chr_15_00055
Zt09_chr_15_00056
Zt09_chr_15_00057
Zt09_chr_15_00058
Zt09_chr_15_00060
Zt09_chr_15_00061
Zt09_chr_15_00062
Zt09_chr_15_00063
Zt09_chr_15_00064
Zt09_chr_15_00065
Zt09_chr_15_00066
Zt09_chr_15_00067
Zt09_chr_15_00068
Zt09_chr_15_00069
Zt09_chr_15_00070
Zt09_chr_15_00071
Zt09_chr_15_00072
Zt09_chr_15_00073
Zt09_chr_15_00074
Zt09_chr_15_00075
Zt09_chr_15_00076
Zt09_chr_15_00077
Zt09_chr_15_00078
Zt09_chr_15_00079
Zt09_chr_15_00080
Zt09_chr_15_00081
Zt09_chr_15_00082
Zt09_chr_15_00083
Zt09_chr_15_00084
Zt09_chr_15_00085
Zt09_chr_15_00086
Zt09_chr_15_00087
Zt09_chr_15_00088
Zt09_chr_15_00089
Zt09_chr_15_00090
Zt09_chr_15_00091
Zt09_chr_16_00001
Zt09_chr_16_00002
Zt09_chr_16_00003
Zt09_chr_16_00004
Zt09_chr_16_00005
Zt09_chr_16_00006
Zt09_chr_16_00007
Zt09_chr_16_00008
Zt09_chr_16_00009
Zt09_chr_16_00010
Zt09_chr_16_00011
Zt09_chr_16_00012
Zt09_chr_16_00013
Zt09_chr_16_00014
Zt09_chr_16_00015
Zt09_chr_16_00016
Zt09_chr_16_00017
Zt09_chr_16_00018
Zt09_chr_16_00019
Zt09_chr_16_00020
Zt09_chr_16_00021
Zt09_chr_16_00022
Zt09_chr_16_00023
Zt09_chr_16_00024
Zt09_chr_16_00025
Zt09_chr_16_00026
Zt09_chr_16_00027
Zt09_chr_16_00028
Zt09_chr_16_00029
Zt09_chr_16_00030
Zt09_chr_16_00031
Zt09_chr_16_00032
Zt09_chr_16_00033
Zt09_chr_16_00034
Zt09_chr_16_00035
Zt09_chr_16_00036
Zt09_chr_16_00037
Zt09_chr_16_00038
Zt09_chr_16_00039
Zt09_chr_16_00040
Zt09_chr_16_00041
Zt09_chr_16_00042
Zt09_chr_16_00043
Zt09_chr_16_00044
Zt09_chr_16_00045
Zt09_chr_16_00046
Zt09_chr_16_00047
Zt09_chr_16_00048
Zt09_chr_16_00049
Zt09_chr_16_00050
Zt09_chr_16_00051
Zt09_chr_16_00052
Zt09_chr_16_00053
Zt09_chr_16_00054
Zt09_chr_16_00055
Zt09_chr_16_00056
Zt09_chr_16_00058
Zt09_chr_16_00059
Zt09_chr_16_00060
Zt09_chr_16_00061
Zt09_chr_16_00062
Zt09_chr_16_00063
Zt09_chr_16_00064
Zt09_chr_16_00065
Zt09_chr_16_00066
Zt09_chr_16_00067
Zt09_chr_16_00068
Zt09_chr_16_00069
Zt09_chr_16_00070
Zt09_chr_16_00071
Zt09_chr_16_00072
Zt09_chr_16_00073
Zt09_chr_16_00074
Zt09_chr_16_00075
Zt09_chr_16_00076
Zt09_chr_16_00077
Zt09_chr_16_00078
Zt09_chr_16_00079
Zt09_chr_16_00080
Zt09_chr_16_00081
Zt09_chr_16_00082
Zt09_chr_16_00083
Zt09_chr_16_00084
Zt09_chr_16_00085
Zt09_chr_16_00086
Zt09_chr_16_00087
Zt09_chr_16_00088
Zt09_chr_16_00089
Zt09_chr_16_00090
Zt09_chr_16_00091
Zt09_chr_16_00092
Zt09_chr_16_00093
Zt09_chr_16_00094
Zt09_chr_16_00095
Zt09_chr_16_00096
Zt09_chr_16_00097
Zt09_chr_16_00098
Zt09_chr_16_00099
Zt09_chr_16_00100
Zt09_chr_16_00101
Zt09_chr_16_00102
Zt09_chr_16_00103
Zt09_chr_16_00104
Zt09_chr_16_00105
Zt09_chr_16_00106
Zt09_chr_16_00107
Zt09_chr_16_00108
Zt09_chr_17_00001
Zt09_chr_17_00002
Zt09_chr_17_00003
Zt09_chr_17_00004
Zt09_chr_17_00005
Zt09_chr_17_00006
Zt09_chr_17_00007
Zt09_chr_17_00008
Zt09_chr_17_00009
Zt09_chr_17_00010
Zt09_chr_17_00011
Zt09_chr_17_00012
Zt09_chr_17_00013
Zt09_chr_17_00014
Zt09_chr_17_00015
Zt09_chr_17_00016
Zt09_chr_17_00017
Zt09_chr_17_00018
Zt09_chr_17_00019
Zt09_chr_17_00020
Zt09_chr_17_00021
Zt09_chr_17_00022
Zt09_chr_17_00023
Zt09_chr_17_00024
Zt09_chr_17_00025
Zt09_chr_17_00026
Zt09_chr_17_00027
Zt09_chr_17_00028
Zt09_chr_17_00029
Zt09_chr_17_00030
Zt09_chr_17_00031
Zt09_chr_17_00032
Zt09_chr_17_00033
Zt09_chr_17_00034
Zt09_chr_17_00035
Zt09_chr_17_00036
Zt09_chr_17_00037
Zt09_chr_17_00038
Zt09_chr_17_00039
Zt09_chr_17_00040
Zt09_chr_17_00041
Zt09_chr_17_00042
Zt09_chr_17_00043
Zt09_chr_17_00044
Zt09_chr_17_00045
Zt09_chr_17_00046
Zt09_chr_17_00047
Zt09_chr_17_00048
Zt09_chr_17_00049
Zt09_chr_17_00050
Zt09_chr_17_00051
Zt09_chr_17_00052
Zt09_chr_17_00053
Zt09_chr_17_00054
Zt09_chr_17_00055
Zt09_chr_17_00056
Zt09_chr_17_00057
Zt09_chr_17_00058
Zt09_chr_17_00059
Zt09_chr_17_00060
Zt09_chr_17_00061
Zt09_chr_17_00062
Zt09_chr_17_00063
Zt09_chr_17_00064
Zt09_chr_17_00065
Zt09_chr_17_00066
Zt09_chr_17_00067
Zt09_chr_17_00068
Zt09_chr_17_00069
Zt09_chr_17_00070
Zt09_chr_17_00071
Zt09_chr_17_00072
Zt09_chr_17_00073
Zt09_chr_17_00074
Zt09_chr_17_00075
Zt09_chr_17_00076
Zt09_chr_17_00077
Zt09_chr_17_00078
Zt09_chr_17_00079
Zt09_chr_17_00080
Zt09_chr_17_00081
Zt09_chr_17_00082
Zt09_chr_17_00083
Zt09_chr_17_00084
Zt09_chr_17_00085
Zt09_chr_17_00086
Zt09_chr_17_00087
Zt09_chr_17_00088
Zt09_chr_17_00089
Zt09_chr_17_00090
Zt09_chr_19_00001
Zt09_chr_19_00002
Zt09_chr_19_00003
Zt09_chr_19_00004
Zt09_chr_19_00005
Zt09_chr_19_00006
Zt09_chr_19_00007
Zt09_chr_19_00008
Zt09_chr_19_00009
Zt09_chr_19_00010
Zt09_chr_19_00011
Zt09_chr_19_00014
Zt09_chr_19_00015
Zt09_chr_19_00016
Zt09_chr_19_00017
Zt09_chr_19_00018
Zt09_chr_19_00019
Zt09_chr_19_00020
Zt09_chr_19_00021
Zt09_chr_19_00022
Zt09_chr_19_00023
Zt09_chr_19_00024
Zt09_chr_19_00025
Zt09_chr_19_00026
Zt09_chr_19_00027
Zt09_chr_19_00028
Zt09_chr_19_00029
Zt09_chr_19_00030
Zt09_chr_19_00031
Zt09_chr_19_00032
Zt09_chr_19_00033
Zt09_chr_19_00034
Zt09_chr_19_00035
Zt09_chr_19_00036
Zt09_chr_19_00037
Zt09_chr_19_00038
Zt09_chr_19_00039
Zt09_chr_19_00040
Zt09_chr_19_00041
Zt09_chr_19_00042
Zt09_chr_19_00043
Zt09_chr_19_00044
Zt09_chr_19_00045
Zt09_chr_19_00046
Zt09_chr_19_00047
Zt09_chr_19_00048
Zt09_chr_19_00049
Zt09_chr_19_00050
Zt09_chr_19_00051
Zt09_chr_19_00052
Zt09_chr_19_00053
Zt09_chr_19_00054
Zt09_chr_19_00055
Zt09_chr_19_00056
Zt09_chr_19_00057
Zt09_chr_19_00058
Zt09_chr_19_00059
Zt09_chr_19_00060
Zt09_chr_19_00061
Zt09_chr_19_00062
Zt09_chr_19_00063
Zt09_chr_19_00064
Zt09_chr_19_00065
Zt09_chr_19_00066
Zt09_chr_19_00067
Zt09_chr_19_00068
Zt09_chr_19_00069
Zt09_chr_19_00070
Zt09_chr_19_00071
Zt09_chr_19_00072
Zt09_chr_19_00073
Zt09_chr_19_00074
Zt09_chr_19_00075
Zt09_chr_19_00076
Zt09_chr_19_00077
Zt09_chr_19_00078
Zt09_chr_19_00079
Zt09_chr_19_00080
Zt09_chr_19_00081
Zt09_chr_19_00082
Zt09_chr_2_00001
Zt09_chr_2_00002
Zt09_chr_2_00003
Zt09_chr_2_00016
Zt09_chr_2_00023
Zt09_chr_2_00024
Zt09_chr_2_00025
Zt09_chr_2_00026
Zt09_chr_2_00027
Zt09_chr_2_00031
Zt09_chr_2_00032
Zt09_chr_2_00033
Zt09_chr_2_00034
Zt09_chr_2_00035
Zt09_chr_2_00036
Zt09_chr_2_00037
Zt09_chr_2_00038
Zt09_chr_2_00039
Zt09_chr_2_00042
Zt09_chr_2_00043
Zt09_chr_2_00044
Zt09_chr_2_00045
Zt09_chr_2_00058
Zt09_chr_2_00059
Zt09_chr_2_00060
Zt09_chr_2_00061
Zt09_chr_2_00062
Zt09_chr_2_00063
Zt09_chr_2_00064
Zt09_chr_2_00065
Zt09_chr_2_00066
Zt09_chr_2_00067
Zt09_chr_2_00068
Zt09_chr_2_00069
Zt09_chr_2_00070
Zt09_chr_2_00140
Zt09_chr_2_00141
Zt09_chr_2_00258
Zt09_chr_2_00269
Zt09_chr_2_00319
Zt09_chr_2_00320
Zt09_chr_2_00503
Zt09_chr_2_00504
Zt09_chr_2_00609
Zt09_chr_2_00680
Zt09_chr_2_00681
Zt09_chr_2_01241
Zt09_chr_2_01242
Zt09_chr_2_01243
Zt09_chr_2_01244
Zt09_chr_2_01245
Zt09_chr_2_01246
Zt09_chr_2_01248
Zt09_chr_2_01249
Zt09_chr_2_01250
Zt09_chr_2_01251
Zt09_chr_20_00001
Zt09_chr_20_00002
Zt09_chr_20_00003
Zt09_chr_20_00004
Zt09_chr_20_00005
Zt09_chr_20_00006
Zt09_chr_20_00007
Zt09_chr_20_00008
Zt09_chr_20_00009
Zt09_chr_20_00010
Zt09_chr_20_00011
Zt09_chr_20_00012
Zt09_chr_20_00013
Zt09_chr_20_00014
Zt09_chr_20_00015
Zt09_chr_20_00016
Zt09_chr_20_00017
Zt09_chr_20_00018
Zt09_chr_20_00019
Zt09_chr_20_00020
Zt09_chr_20_00021
Zt09_chr_20_00022
Zt09_chr_20_00023
Zt09_chr_20_00024
Zt09_chr_20_00025
Zt09_chr_20_00026
Zt09_chr_20_00027
Zt09_chr_20_00028
Zt09_chr_20_00029
Zt09_chr_20_00030
Zt09_chr_20_00031
Zt09_chr_20_00032
Zt09_chr_20_00033
Zt09_chr_20_00034
Zt09_chr_20_00035
Zt09_chr_20_00036
Zt09_chr_20_00037
Zt09_chr_20_00038
Zt09_chr_20_00039
Zt09_chr_20_00040
Zt09_chr_20_00041
Zt09_chr_20_00042
Zt09_chr_20_00043
Zt09_chr_20_00044
Zt09_chr_20_00045
Zt09_chr_20_00046
Zt09_chr_20_00047
Zt09_chr_20_00048
Zt09_chr_20_00049
Zt09_chr_20_00050
Zt09_chr_20_00051
Zt09_chr_20_00052
Zt09_chr_20_00053
Zt09_chr_20_00054
Zt09_chr_20_00055
Zt09_chr_20_00056
Zt09_chr_20_00057
Zt09_chr_20_00058
Zt09_chr_20_00059
Zt09_chr_20_00060
Zt09_chr_20_00061
Zt09_chr_20_00062
Zt09_chr_20_00063
Zt09_chr_20_00064
Zt09_chr_20_00065
Zt09_chr_20_00066
Zt09_chr_20_00067
Zt09_chr_20_00068
Zt09_chr_20_00069
Zt09_chr_20_00070
Zt09_chr_20_00071
Zt09_chr_20_00072
Zt09_chr_20_00073
Zt09_chr_20_00074
Zt09_chr_20_00075
Zt09_chr_20_00076
Zt09_chr_20_00077
Zt09_chr_20_00078
Zt09_chr_20_00079
Zt09_chr_20_00080
Zt09_chr_20_00081
Zt09_chr_20_00082
Zt09_chr_20_00083
Zt09_chr_20_00084
Zt09_chr_20_00085
Zt09_chr_20_00086
Zt09_chr_20_00087
Zt09_chr_20_00088
Zt09_chr_20_00089
Zt09_chr_20_00090
Zt09_chr_20_00091
Zt09_chr_21_00001
Zt09_chr_21_00002
Zt09_chr_21_00003
Zt09_chr_21_00004
Zt09_chr_21_00005
Zt09_chr_21_00006
Zt09_chr_21_00007
Zt09_chr_21_00008
Zt09_chr_21_00009
Zt09_chr_21_00010
Zt09_chr_21_00011
Zt09_chr_21_00012
Zt09_chr_21_00013
Zt09_chr_21_00014
Zt09_chr_21_00015
Zt09_chr_21_00016
Zt09_chr_21_00017
Zt09_chr_21_00018
Zt09_chr_21_00019
Zt09_chr_21_00020
Zt09_chr_21_00021
Zt09_chr_21_00022
Zt09_chr_21_00023
Zt09_chr_21_00024
Zt09_chr_21_00025
Zt09_chr_21_00026
Zt09_chr_21_00027
Zt09_chr_21_00028
Zt09_chr_21_00029
Zt09_chr_21_00030
Zt09_chr_21_00031
Zt09_chr_21_00032
Zt09_chr_21_00033
Zt09_chr_21_00034
Zt09_chr_21_00035
Zt09_chr_21_00036
Zt09_chr_21_00037
Zt09_chr_21_00038
Zt09_chr_21_00039
Zt09_chr_21_00040
Zt09_chr_21_00041
Zt09_chr_21_00042
Zt09_chr_21_00043
Zt09_chr_21_00045
Zt09_chr_21_00046
Zt09_chr_21_00047
Zt09_chr_21_00048
Zt09_chr_21_00049
Zt09_chr_21_00050
Zt09_chr_21_00051
Zt09_chr_21_00052
Zt09_chr_21_00053
Zt09_chr_21_00054
Zt09_chr_21_00056
Zt09_chr_21_00057
Zt09_chr_21_00058
Zt09_chr_21_00059
Zt09_chr_21_00060
Zt09_chr_21_00061
Zt09_chr_21_00062
Zt09_chr_21_00063
Zt09_chr_21_00064
Zt09_chr_21_00065
Zt09_chr_21_00066
Zt09_chr_21_00067
Zt09_chr_21_00068
Zt09_chr_21_00069
Zt09_chr_21_00070
Zt09_chr_21_00071
Zt09_chr_21_00072
Zt09_chr_3_00001
Zt09_chr_3_00113
Zt09_chr_3_00114
Zt09_chr_3_00115
Zt09_chr_3_00116
Zt09_chr_3_00121
Zt09_chr_3_00129
Zt09_chr_3_00130
Zt09_chr_3_00149
Zt09_chr_3_00150
Zt09_chr_3_00460
Zt09_chr_3_00467
Zt09_chr_3_00514
Zt09_chr_3_00515
Zt09_chr_3_00516
Zt09_chr_3_01068
Zt09_chr_3_01069
Zt09_chr_3_01081
Zt09_chr_3_01101
Zt09_chr_3_01121
Zt09_chr_3_01122
Zt09_chr_3_01123
Zt09_chr_3_01130
Zt09_chr_3_01131
Zt09_chr_3_01132
Zt09_chr_3_01133
Zt09_chr_3_01134
Zt09_chr_3_01136
Zt09_chr_3_01137
Zt09_chr_3_01138
Zt09_chr_3_01139
Zt09_chr_3_01142
Zt09_chr_3_01143
Zt09_chr_3_01144
Zt09_chr_4_00001
Zt09_chr_4_00002
Zt09_chr_4_00026
Zt09_chr_4_00027
Zt09_chr_4_00036
Zt09_chr_4_00276
Zt09_chr_4_00287
Zt09_chr_4_00288
Zt09_chr_4_00289
Zt09_chr_4_00498
Zt09_chr_4_00567
Zt09_chr_4_00714
Zt09_chr_4_00715
Zt09_chr_4_00716
Zt09_chr_4_00823
Zt09_chr_4_00824
Zt09_chr_4_00825
Zt09_chr_4_00826
Zt09_chr_4_00827
Zt09_chr_4_00828
Zt09_chr_4_00829
Zt09_chr_4_00832
Zt09_chr_4_00833
Zt09_chr_4_00834
Zt09_chr_4_00835
Zt09_chr_4_00836
Zt09_chr_4_00837
Zt09_chr_4_00838
Zt09_chr_4_00839
Zt09_chr_4_00840
Zt09_chr_4_00842
Zt09_chr_4_00843
Zt09_chr_4_00844
Zt09_chr_4_00845
Zt09_chr_4_00846
Zt09_chr_4_00847
Zt09_chr_4_00848
Zt09_chr_4_00849
Zt09_chr_4_00850
Zt09_chr_4_00851
Zt09_chr_4_00852
Zt09_chr_4_00877
Zt09_chr_4_00893
Zt09_chr_4_00894
Zt09_chr_4_00895
Zt09_chr_4_00896
Zt09_chr_5_00001
Zt09_chr_5_00002
Zt09_chr_5_00003
Zt09_chr_5_00062
Zt09_chr_5_00066
Zt09_chr_5_00067
Zt09_chr_5_00068
Zt09_chr_5_00069
Zt09_chr_5_00193
Zt09_chr_5_00551
Zt09_chr_5_00552
Zt09_chr_5_00555
Zt09_chr_5_00556
Zt09_chr_5_00585
Zt09_chr_5_00631
Zt09_chr_5_00743
Zt09_chr_5_00797
Zt09_chr_5_00798
Zt09_chr_5_00799
Zt09_chr_5_00824
Zt09_chr_5_00825
Zt09_chr_5_00826
Zt09_chr_5_00836
Zt09_chr_5_00837
Zt09_chr_5_00838
Zt09_chr_5_00839
Zt09_chr_5_00845
Zt09_chr_5_00846
Zt09_chr_5_00847
Zt09_chr_5_00848
Zt09_chr_5_00849
Zt09_chr_5_00851
Zt09_chr_5_00852
Zt09_chr_5_00853
Zt09_chr_6_00001
Zt09_chr_6_00002
Zt09_chr_6_00003
Zt09_chr_6_00004
Zt09_chr_6_00006
Zt09_chr_6_00007
Zt09_chr_6_00008
Zt09_chr_6_00010
Zt09_chr_6_00011
Zt09_chr_6_00012
Zt09_chr_6_00030
Zt09_chr_6_00033
Zt09_chr_6_00034
Zt09_chr_6_00054
Zt09_chr_6_00055
Zt09_chr_6_00056
Zt09_chr_6_00077
Zt09_chr_6_00078
Zt09_chr_6_00079
Zt09_chr_6_00080
Zt09_chr_6_00081
Zt09_chr_6_00082
Zt09_chr_6_00083
Zt09_chr_6_00084
Zt09_chr_6_00085
Zt09_chr_6_00086
Zt09_chr_6_00087
Zt09_chr_6_00158
Zt09_chr_6_00179
Zt09_chr_6_00192
Zt09_chr_6_00194
Zt09_chr_6_00195
Zt09_chr_6_00392
Zt09_chr_7_00001
Zt09_chr_7_00032
Zt09_chr_7_00033
Zt09_chr_7_00034
Zt09_chr_7_00035
Zt09_chr_7_00036
Zt09_chr_7_00093
Zt09_chr_7_00094
Zt09_chr_7_00095
Zt09_chr_7_00279
Zt09_chr_7_00280
Zt09_chr_7_00440
Zt09_chr_7_00581
Zt09_chr_7_00582
Zt09_chr_7_00583
Zt09_chr_7_00584
Zt09_chr_7_00585
Zt09_chr_7_00586
Zt09_chr_7_00587
Zt09_chr_7_00588
Zt09_chr_7_00589
Zt09_chr_7_00590
Zt09_chr_7_00591
Zt09_chr_7_00592
Zt09_chr_7_00593
Zt09_chr_7_00594
Zt09_chr_7_00595
Zt09_chr_7_00596
Zt09_chr_7_00597
Zt09_chr_7_00598
Zt09_chr_7_00599
Zt09_chr_7_00600
Zt09_chr_7_00601
Zt09_chr_7_00602
Zt09_chr_7_00603
Zt09_chr_7_00604
Zt09_chr_7_00605
Zt09_chr_7_00606
Zt09_chr_7_00607
Zt09_chr_7_00608
Zt09_chr_7_00609
Zt09_chr_7_00610
Zt09_chr_7_00611
Zt09_chr_7_00612
Zt09_chr_7_00613
Zt09_chr_7_00614
Zt09_chr_7_00615
Zt09_chr_7_00616
Zt09_chr_7_00617
Zt09_chr_7_00618
Zt09_chr_7_00619
Zt09_chr_7_00620
Zt09_chr_7_00621
Zt09_chr_7_00622
Zt09_chr_7_00623
Zt09_chr_7_00624
Zt09_chr_7_00625
Zt09_chr_7_00626
Zt09_chr_7_00627
Zt09_chr_7_00628
Zt09_chr_7_00629
Zt09_chr_7_00630
Zt09_chr_7_00631
Zt09_chr_7_00632
Zt09_chr_7_00633
Zt09_chr_7_00634
Zt09_chr_7_00635
Zt09_chr_7_00636
Zt09_chr_7_00637
Zt09_chr_7_00638
Zt09_chr_7_00639
Zt09_chr_7_00640
Zt09_chr_7_00641
Zt09_chr_7_00642
Zt09_chr_7_00643
Zt09_chr_7_00644
Zt09_chr_7_00645
Zt09_chr_7_00646
Zt09_chr_7_00647
Zt09_chr_7_00648
Zt09_chr_7_00649
Zt09_chr_7_00650
Zt09_chr_7_00651
Zt09_chr_7_00652
Zt09_chr_7_00653
Zt09_chr_7_00654
Zt09_chr_7_00655
Zt09_chr_7_00656
Zt09_chr_7_00657
Zt09_chr_7_00658
Zt09_chr_7_00659
Zt09_chr_7_00660
Zt09_chr_7_00661
Zt09_chr_7_00662
Zt09_chr_7_00663
Zt09_chr_7_00664
Zt09_chr_7_00665
Zt09_chr_7_00666
Zt09_chr_7_00667
Zt09_chr_7_00668
Zt09_chr_7_00669
Zt09_chr_7_00670
Zt09_chr_7_00671
Zt09_chr_7_00672
Zt09_chr_7_00673
Zt09_chr_7_00674
Zt09_chr_7_00675
Zt09_chr_7_00676
Zt09_chr_7_00677
Zt09_chr_7_00678
Zt09_chr_7_00679
Zt09_chr_7_00680
Zt09_chr_7_00681
Zt09_chr_7_00682
Zt09_chr_7_00683
Zt09_chr_7_00684
Zt09_chr_7_00685
Zt09_chr_7_00686
Zt09_chr_7_00687
Zt09_chr_7_00688
Zt09_chr_7_00689
Zt09_chr_7_00690
Zt09_chr_7_00691
Zt09_chr_7_00692
Zt09_chr_7_00693
Zt09_chr_7_00694
Zt09_chr_7_00695
Zt09_chr_7_00696
Zt09_chr_7_00697
Zt09_chr_7_00698
Zt09_chr_7_00699
Zt09_chr_7_00700
Zt09_chr_7_00701
Zt09_chr_7_00702
Zt09_chr_7_00703
Zt09_chr_7_00704
Zt09_chr_7_00705
Zt09_chr_7_00706
Zt09_chr_7_00707
Zt09_chr_7_00708
Zt09_chr_7_00709
Zt09_chr_7_00710
Zt09_chr_7_00711
Zt09_chr_7_00712
Zt09_chr_7_00713
Zt09_chr_7_00714
Zt09_chr_7_00715
Zt09_chr_7_00716
Zt09_chr_7_00717
Zt09_chr_7_00718
Zt09_chr_7_00719
Zt09_chr_7_00720
Zt09_chr_7_00721
Zt09_chr_7_00722
Zt09_chr_7_00723
Zt09_chr_7_00724
Zt09_chr_7_00725
Zt09_chr_7_00726
Zt09_chr_7_00727
Zt09_chr_7_00728
Zt09_chr_7_00729
Zt09_chr_7_00730
Zt09_chr_7_00731
Zt09_chr_7_00732
Zt09_chr_7_00733
Zt09_chr_7_00734
Zt09_chr_7_00735
Zt09_chr_7_00736
Zt09_chr_7_00737
Zt09_chr_7_00738
Zt09_chr_7_00739
Zt09_chr_7_00740
Zt09_chr_7_00741
Zt09_chr_7_00742
Zt09_chr_7_00743
Zt09_chr_7_00744
Zt09_chr_7_00745
Zt09_chr_7_00746
Zt09_chr_7_00747
Zt09_chr_7_00748
Zt09_chr_7_00749
Zt09_chr_7_00750
Zt09_chr_7_00751
Zt09_chr_7_00752
Zt09_chr_7_00753
Zt09_chr_7_00754
Zt09_chr_7_00755
Zt09_chr_7_00756
Zt09_chr_7_00757
Zt09_chr_7_00758
Zt09_chr_7_00759
Zt09_chr_7_00760
Zt09_chr_7_00761
Zt09_chr_7_00762
Zt09_chr_7_00763
Zt09_chr_7_00764
Zt09_chr_7_00765
Zt09_chr_7_00766
Zt09_chr_7_00767
Zt09_chr_7_00768
Zt09_chr_7_00769
Zt09_chr_7_00770
Zt09_chr_7_00771
Zt09_chr_7_00772
Zt09_chr_7_00773
Zt09_chr_7_00774
Zt09_chr_7_00775
Zt09_chr_7_00776
Zt09_chr_7_00777
Zt09_chr_7_00778
Zt09_chr_7_00779
Zt09_chr_7_00780
Zt09_chr_7_00781
Zt09_chr_7_00782
Zt09_chr_7_00783
Zt09_chr_7_00784
Zt09_chr_7_00785
Zt09_chr_7_00786
Zt09_chr_7_00787
Zt09_chr_7_00788
Zt09_chr_7_00789
Zt09_chr_7_00790
Zt09_chr_7_00791
Zt09_chr_7_00792
Zt09_chr_7_00793
Zt09_chr_7_00794
Zt09_chr_7_00795
Zt09_chr_7_00796
Zt09_chr_7_00797
Zt09_chr_7_00798
Zt09_chr_7_00799
Zt09_chr_7_00800
Zt09_chr_7_00801
Zt09_chr_7_00802
Zt09_chr_7_00803
Zt09_chr_7_00804
Zt09_chr_7_00805
Zt09_chr_7_00806
Zt09_chr_7_00807
Zt09_chr_7_00808
Zt09_chr_7_00809
Zt09_chr_7_00810
Zt09_chr_7_00811
Zt09_chr_7_00812
Zt09_chr_7_00813
Zt09_chr_7_00814
Zt09_chr_7_00815
Zt09_chr_7_00816
Zt09_chr_7_00817
Zt09_chr_7_00818
Zt09_chr_7_00819
Zt09_chr_7_00820
Zt09_chr_7_00821
Zt09_chr_7_00822
Zt09_chr_7_00823
Zt09_chr_7_00824
Zt09_chr_7_00825
Zt09_chr_7_00826
Zt09_chr_7_00827
Zt09_chr_7_00828
Zt09_chr_7_00831
Zt09_chr_7_00832
Zt09_chr_7_00833
Zt09_chr_7_00834
Zt09_chr_7_00835
Zt09_chr_7_00836
Zt09_chr_7_00837
Zt09_chr_7_00838
Zt09_chr_7_00840
Zt09_chr_7_00841
Zt09_chr_7_00842
Zt09_chr_7_00843
Zt09_chr_7_00844
Zt09_chr_7_00845
Zt09_chr_7_00846
Zt09_chr_7_00847
Zt09_chr_7_00848
Zt09_chr_7_00849
Zt09_chr_7_00850
Zt09_chr_7_00851
Zt09_chr_8_00001
Zt09_chr_8_00002
Zt09_chr_8_00003
Zt09_chr_8_00004
Zt09_chr_8_00007
Zt09_chr_8_00008
Zt09_chr_8_00020
Zt09_chr_8_00021
Zt09_chr_8_00022
Zt09_chr_8_00052
Zt09_chr_8_00055
Zt09_chr_8_00063
Zt09_chr_8_00082
Zt09_chr_8_00266
Zt09_chr_8_00267
Zt09_chr_8_00270
Zt09_chr_8_00271
Zt09_chr_8_00272
Zt09_chr_8_00273
Zt09_chr_8_00274
Zt09_chr_8_00275
Zt09_chr_8_00276
Zt09_chr_8_00277
Zt09_chr_8_00279
Zt09_chr_8_00608
Zt09_chr_8_00628
Zt09_chr_8_00629
Zt09_chr_8_00630
Zt09_chr_8_00631
Zt09_chr_8_00632
Zt09_chr_8_00703
Zt09_chr_8_00704
Zt09_chr_8_00748
Zt09_chr_8_00749
Zt09_chr_8_00750
Zt09_chr_9_00001
Zt09_chr_9_00002
Zt09_chr_9_00003
Zt09_chr_9_00004
Zt09_chr_9_00005
Zt09_chr_9_00006
Zt09_chr_9_00030
Zt09_chr_9_00031
Zt09_chr_9_00034
Zt09_chr_9_00035
Zt09_chr_9_00036
Zt09_chr_9_00043
Zt09_chr_9_00044
Zt09_chr_9_00045
Zt09_chr_9_00046
Zt09_chr_9_00062
Zt09_chr_9_00063
Zt09_chr_9_00064
Zt09_chr_9_00065
Zt09_chr_9_00071
Zt09_chr_9_00072
Zt09_chr_9_00073
Zt09_chr_9_00074
Zt09_chr_9_00075
Zt09_chr_9_00076
Zt09_chr_9_00087
Zt09_chr_9_00088
Zt09_chr_9_00089
Zt09_chr_9_00093
Zt09_chr_9_00094
Zt09_chr_9_00095
Zt09_chr_9_00096
Zt09_chr_9_00097
Zt09_chr_9_00098
Zt09_chr_9_00099
Zt09_chr_9_00102
Zt09_chr_9_00103
Zt09_chr_9_00133
Zt09_chr_9_00134
Zt09_chr_9_00135
Zt09_chr_9_00136
Zt09_chr_9_00137
Zt09_chr_9_00138
Zt09_chr_9_00139
Zt09_chr_9_00140
Zt09_chr_9_00141
Zt09_chr_9_00142
Zt09_chr_9_00159
Zt09_chr_9_00160
Zt09_chr_9_00161
Zt09_chr_9_00162
Zt09_chr_9_00163
Zt09_chr_9_00164
Zt09_chr_9_00165
Zt09_chr_9_00166
Zt09_chr_9_00286
Zt09_chr_9_00289
Zt09_chr_9_00324
Zt09_chr_9_00325
Zt09_chr_9_00326
Zt09_chr_9_00327
Zt09_chr_9_00328
Zt09_chr_9_00329
Zt09_chr_9_00555
Zt09_chr_9_00556
Zt09_chr_9_00557
Zt09_chr_9_00579
Zt09_chr_9_00581
Zt09_chr_9_00582
Zt09_chr_9_00615
Zt09_chr_9_00616
Zt09_chr_9_00617
Zt09_chr_9_00618
Zt09_chr_9_00619
Zt09_chr_9_00627
Zt09_chr_9_00628
Zt09_chr_9_00629

## Sheet: △kmt1 H3K27me3
△kmt1 H3K27me3
Zt09_chr_1_00001
Zt09_chr_1_00002
Zt09_chr_1_00042
Zt09_chr_1_00043
Zt09_chr_1_00044
Zt09_chr_1_00045
Zt09_chr_1_00046
Zt09_chr_1_00047
Zt09_chr_1_00050
Zt09_chr_1_00051
Zt09_chr_1_00052
Zt09_chr_1_00053
Zt09_chr_1_00064
Zt09_chr_1_00065
Zt09_chr_1_00066
Zt09_chr_1_00067
Zt09_chr_1_00068
Zt09_chr_1_00069
Zt09_chr_1_00070
Zt09_chr_1_00071
Zt09_chr_1_00100
Zt09_chr_1_00101
Zt09_chr_1_00443
Zt09_chr_1_01346
Zt09_chr_1_01347
Zt09_chr_10_00001
Zt09_chr_10_00002
Zt09_chr_10_00003
Zt09_chr_10_00006
Zt09_chr_10_00007
Zt09_chr_10_00008
Zt09_chr_10_00009
Zt09_chr_10_00010
Zt09_chr_10_00445
Zt09_chr_10_00446
Zt09_chr_10_00473
Zt09_chr_10_00474
Zt09_chr_10_00519
Zt09_chr_10_00520
Zt09_chr_10_00521
Zt09_chr_10_00522
Zt09_chr_10_00523
Zt09_chr_10_00524
Zt09_chr_10_00525
Zt09_chr_10_00526
Zt09_chr_10_00527
Zt09_chr_10_00528
Zt09_chr_10_00529
Zt09_chr_10_00530
Zt09_chr_10_00531
Zt09_chr_10_00532
Zt09_chr_10_00555
Zt09_chr_11_00001
Zt09_chr_11_00006
Zt09_chr_11_00016
Zt09_chr_11_00017
Zt09_chr_11_00077
Zt09_chr_11_00242
Zt09_chr_11_00243
Zt09_chr_11_00245
Zt09_chr_11_00246
Zt09_chr_11_00247
Zt09_chr_11_00248
Zt09_chr_11_00249
Zt09_chr_11_00250
Zt09_chr_11_00251
Zt09_chr_11_00252
Zt09_chr_11_00253
Zt09_chr_12_00001
Zt09_chr_12_00006
Zt09_chr_12_00014
Zt09_chr_12_00205
Zt09_chr_12_00296
Zt09_chr_12_00365
Zt09_chr_12_00366
Zt09_chr_13_00001
Zt09_chr_13_00002
Zt09_chr_13_00003
Zt09_chr_13_00004
Zt09_chr_13_00005
Zt09_chr_13_00006
Zt09_chr_13_00007
Zt09_chr_13_00008
Zt09_chr_13_00009
Zt09_chr_13_00211
Zt09_chr_13_00212
Zt09_chr_13_00213
Zt09_chr_13_00214
Zt09_chr_13_00245
Zt09_chr_13_00246
Zt09_chr_13_00247
Zt09_chr_13_00321
Zt09_chr_13_00343
Zt09_chr_13_00355
Zt09_chr_13_00364
Zt09_chr_13_00370
Zt09_chr_13_00371
Zt09_chr_14_00001
Zt09_chr_14_00002
Zt09_chr_14_00003
Zt09_chr_14_00004
Zt09_chr_14_00005
Zt09_chr_14_00006
Zt09_chr_14_00007
Zt09_chr_14_00008
Zt09_chr_14_00009
Zt09_chr_14_00010
Zt09_chr_14_00011
Zt09_chr_14_00024
Zt09_chr_14_00025
Zt09_chr_14_00032
Zt09_chr_14_00033
Zt09_chr_14_00034
Zt09_chr_14_00035
Zt09_chr_14_00036
Zt09_chr_14_00045
Zt09_chr_14_00046
Zt09_chr_14_00047
Zt09_chr_14_00048
Zt09_chr_14_00049
Zt09_chr_14_00050
Zt09_chr_14_00051
Zt09_chr_14_00052
Zt09_chr_14_00053
Zt09_chr_14_00054
Zt09_chr_14_00055
Zt09_chr_14_00056
Zt09_chr_14_00057
Zt09_chr_14_00058
Zt09_chr_14_00059
Zt09_chr_14_00060
Zt09_chr_14_00061
Zt09_chr_14_00062
Zt09_chr_14_00063
Zt09_chr_14_00064
Zt09_chr_14_00065
Zt09_chr_14_00069
Zt09_chr_14_00073
Zt09_chr_14_00074
Zt09_chr_14_00078
Zt09_chr_14_00079
Zt09_chr_14_00082
Zt09_chr_14_00102
Zt09_chr_14_00109
Zt09_chr_15_00001
Zt09_chr_15_00002
Zt09_chr_15_00003
Zt09_chr_15_00004
Zt09_chr_15_00005
Zt09_chr_15_00006
Zt09_chr_15_00007
Zt09_chr_15_00008
Zt09_chr_15_00009
Zt09_chr_15_00010
Zt09_chr_15_00011
Zt09_chr_15_00012
Zt09_chr_15_00013
Zt09_chr_15_00014
Zt09_chr_15_00015
Zt09_chr_15_00016
Zt09_chr_15_00017
Zt09_chr_15_00018
Zt09_chr_15_00019
Zt09_chr_15_00020
Zt09_chr_15_00021
Zt09_chr_15_00022
Zt09_chr_15_00023
Zt09_chr_15_00024
Zt09_chr_15_00025
Zt09_chr_15_00026
Zt09_chr_15_00027
Zt09_chr_15_00028
Zt09_chr_15_00029
Zt09_chr_15_00030
Zt09_chr_15_00031
Zt09_chr_15_00032
Zt09_chr_15_00033
Zt09_chr_15_00034
Zt09_chr_15_00035
Zt09_chr_15_00036
Zt09_chr_15_00038
Zt09_chr_15_00039
Zt09_chr_15_00040
Zt09_chr_15_00041
Zt09_chr_15_00042
Zt09_chr_15_00043
Zt09_chr_15_00044
Zt09_chr_15_00045
Zt09_chr_15_00046
Zt09_chr_15_00047
Zt09_chr_15_00048
Zt09_chr_15_00049
Zt09_chr_15_00050
Zt09_chr_15_00051
Zt09_chr_15_00052
Zt09_chr_15_00053
Zt09_chr_15_00054
Zt09_chr_15_00055
Zt09_chr_15_00056
Zt09_chr_15_00057
Zt09_chr_15_00058
Zt09_chr_15_00060
Zt09_chr_15_00061
Zt09_chr_15_00062
Zt09_chr_15_00063
Zt09_chr_15_00064
Zt09_chr_15_00066
Zt09_chr_15_00067
Zt09_chr_15_00068
Zt09_chr_15_00069
Zt09_chr_15_00070
Zt09_chr_15_00071
Zt09_chr_15_00072
Zt09_chr_15_00073
Zt09_chr_15_00074
Zt09_chr_15_00075
Zt09_chr_15_00076
Zt09_chr_15_00077
Zt09_chr_15_00078
Zt09_chr_15_00079
Zt09_chr_15_00080
Zt09_chr_15_00081
Zt09_chr_15_00082
Zt09_chr_15_00083
Zt09_chr_15_00084
Zt09_chr_15_00085
Zt09_chr_15_00086
Zt09_chr_15_00087
Zt09_chr_15_00088
Zt09_chr_15_00089
Zt09_chr_15_00090
Zt09_chr_15_00091
Zt09_chr_16_00001
Zt09_chr_16_00002
Zt09_chr_16_00003
Zt09_chr_16_00004
Zt09_chr_16_00005
Zt09_chr_16_00007
Zt09_chr_16_00008
Zt09_chr_16_00009
Zt09_chr_16_00021
Zt09_chr_16_00022
Zt09_chr_16_00023
Zt09_chr_16_00026
Zt09_chr_16_00027
Zt09_chr_16_00028
Zt09_chr_16_00029
Zt09_chr_16_00030
Zt09_chr_16_00031
Zt09_chr_16_00032
Zt09_chr_16_00033
Zt09_chr_16_00034
Zt09_chr_16_00035
Zt09_chr_16_00036
Zt09_chr_16_00037
Zt09_chr_16_00038
Zt09_chr_16_00039
Zt09_chr_16_00040
Zt09_chr_16_00041
Zt09_chr_16_00042
Zt09_chr_16_00043
Zt09_chr_16_00044
Zt09_chr_16_00045
Zt09_chr_16_00046
Zt09_chr_16_00047
Zt09_chr_16_00048
Zt09_chr_16_00049
Zt09_chr_16_00050
Zt09_chr_16_00051
Zt09_chr_16_00052
Zt09_chr_16_00053
Zt09_chr_16_00054
Zt09_chr_16_00055
Zt09_chr_16_00056
Zt09_chr_16_00058
Zt09_chr_16_00059
Zt09_chr_16_00060
Zt09_chr_16_00061
Zt09_chr_16_00062
Zt09_chr_16_00063
Zt09_chr_16_00064
Zt09_chr_16_00065
Zt09_chr_16_00066
Zt09_chr_16_00067
Zt09_chr_16_00068
Zt09_chr_16_00069
Zt09_chr_16_00072
Zt09_chr_16_00073
Zt09_chr_16_00078
Zt09_chr_16_00079
Zt09_chr_16_00080
Zt09_chr_16_00081
Zt09_chr_16_00082
Zt09_chr_16_00083
Zt09_chr_16_00084
Zt09_chr_16_00087
Zt09_chr_16_00091
Zt09_chr_16_00092
Zt09_chr_16_00093
Zt09_chr_16_00094
Zt09_chr_16_00095
Zt09_chr_16_00096
Zt09_chr_16_00097
Zt09_chr_16_00098
Zt09_chr_16_00099
Zt09_chr_16_00100
Zt09_chr_16_00101
Zt09_chr_16_00102
Zt09_chr_16_00103
Zt09_chr_16_00104
Zt09_chr_16_00105
Zt09_chr_16_00106
Zt09_chr_16_00107
Zt09_chr_16_00108
Zt09_chr_17_00001
Zt09_chr_17_00002
Zt09_chr_17_00003
Zt09_chr_17_00004
Zt09_chr_17_00005
Zt09_chr_17_00006
Zt09_chr_17_00007
Zt09_chr_17_00008
Zt09_chr_17_00009
Zt09_chr_17_00010
Zt09_chr_17_00011
Zt09_chr_17_00012
Zt09_chr_17_00013
Zt09_chr_17_00014
Zt09_chr_17_00015
Zt09_chr_17_00016
Zt09_chr_17_00017
Zt09_chr_17_00018
Zt09_chr_17_00019
Zt09_chr_17_00020
Zt09_chr_17_00021
Zt09_chr_17_00022
Zt09_chr_17_00023
Zt09_chr_17_00024
Zt09_chr_17_00025
Zt09_chr_17_00026
Zt09_chr_17_00027
Zt09_chr_17_00028
Zt09_chr_17_00029
Zt09_chr_17_00030
Zt09_chr_17_00031
Zt09_chr_17_00032
Zt09_chr_17_00033
Zt09_chr_17_00034
Zt09_chr_17_00035
Zt09_chr_17_00036
Zt09_chr_17_00037
Zt09_chr_17_00038
Zt09_chr_17_00039
Zt09_chr_17_00040
Zt09_chr_17_00041
Zt09_chr_17_00042
Zt09_chr_17_00043
Zt09_chr_17_00044
Zt09_chr_17_00045
Zt09_chr_17_00046
Zt09_chr_17_00047
Zt09_chr_17_00048
Zt09_chr_17_00049
Zt09_chr_17_00050
Zt09_chr_17_00051
Zt09_chr_17_00052
Zt09_chr_17_00053
Zt09_chr_17_00054
Zt09_chr_17_00055
Zt09_chr_17_00056
Zt09_chr_17_00057
Zt09_chr_17_00058
Zt09_chr_17_00059
Zt09_chr_17_00060
Zt09_chr_17_00061
Zt09_chr_17_00062
Zt09_chr_17_00064
Zt09_chr_17_00065
Zt09_chr_17_00066
Zt09_chr_17_00068
Zt09_chr_17_00069
Zt09_chr_17_00070
Zt09_chr_17_00071
Zt09_chr_17_00072
Zt09_chr_17_00073
Zt09_chr_17_00074
Zt09_chr_17_00075
Zt09_chr_17_00076
Zt09_chr_17_00077
Zt09_chr_17_00078
Zt09_chr_17_00079
Zt09_chr_17_00080
Zt09_chr_17_00081
Zt09_chr_17_00082
Zt09_chr_17_00084
Zt09_chr_17_00085
Zt09_chr_17_00086
Zt09_chr_17_00087
Zt09_chr_17_00088
Zt09_chr_17_00089
Zt09_chr_17_00090
Zt09_chr_18_00085
Zt09_chr_19_00001
Zt09_chr_19_00002
Zt09_chr_19_00003
Zt09_chr_19_00004
Zt09_chr_19_00005
Zt09_chr_19_00015
Zt09_chr_19_00016
Zt09_chr_19_00017
Zt09_chr_19_00018
Zt09_chr_19_00019
Zt09_chr_19_00020
Zt09_chr_19_00037
Zt09_chr_19_00038
Zt09_chr_19_00040
Zt09_chr_19_00041
Zt09_chr_19_00042
Zt09_chr_19_00043
Zt09_chr_19_00045
Zt09_chr_19_00048
Zt09_chr_19_00049
Zt09_chr_19_00050
Zt09_chr_19_00053
Zt09_chr_19_00054
Zt09_chr_19_00055
Zt09_chr_19_00056
Zt09_chr_19_00060
Zt09_chr_19_00061
Zt09_chr_19_00062
Zt09_chr_19_00065
Zt09_chr_19_00066
Zt09_chr_19_00067
Zt09_chr_19_00068
Zt09_chr_19_00069
Zt09_chr_19_00070
Zt09_chr_19_00071
Zt09_chr_19_00072
Zt09_chr_19_00073
Zt09_chr_19_00074
Zt09_chr_19_00075
Zt09_chr_19_00076
Zt09_chr_19_00077
Zt09_chr_19_00078
Zt09_chr_19_00079
Zt09_chr_19_00080
Zt09_chr_19_00081
Zt09_chr_19_00082
Zt09_chr_2_00001
Zt09_chr_2_00031
Zt09_chr_2_00032
Zt09_chr_2_00033
Zt09_chr_2_00034
Zt09_chr_2_00035
Zt09_chr_2_00036
Zt09_chr_2_00037
Zt09_chr_2_00038
Zt09_chr_2_00061
Zt09_chr_2_00062
Zt09_chr_2_00063
Zt09_chr_2_00064
Zt09_chr_2_00065
Zt09_chr_2_00066
Zt09_chr_2_00503
Zt09_chr_2_00504
Zt09_chr_2_01192
Zt09_chr_2_01244
Zt09_chr_2_01245
Zt09_chr_2_01248
Zt09_chr_2_01249
Zt09_chr_2_01250
Zt09_chr_2_01251
Zt09_chr_21_00001
Zt09_chr_21_00002
Zt09_chr_21_00003
Zt09_chr_21_00004
Zt09_chr_21_00005
Zt09_chr_21_00006
Zt09_chr_21_00007
Zt09_chr_21_00008
Zt09_chr_21_00009
Zt09_chr_21_00010
Zt09_chr_21_00017
Zt09_chr_21_00018
Zt09_chr_21_00019
Zt09_chr_21_00020
Zt09_chr_21_00024
Zt09_chr_21_00030
Zt09_chr_21_00036
Zt09_chr_21_00037
Zt09_chr_21_00058
Zt09_chr_21_00059
Zt09_chr_21_00060
Zt09_chr_21_00061
Zt09_chr_21_00062
Zt09_chr_21_00068
Zt09_chr_21_00070
Zt09_chr_21_00071
Zt09_chr_21_00072
Zt09_chr_3_00114
Zt09_chr_3_00115
Zt09_chr_3_00116
Zt09_chr_3_00129
Zt09_chr_3_00130
Zt09_chr_3_00149
Zt09_chr_3_00150
Zt09_chr_3_00514
Zt09_chr_3_00515
Zt09_chr_3_00773
Zt09_chr_3_01069
Zt09_chr_3_01081
Zt09_chr_3_01131
Zt09_chr_3_01144
Zt09_chr_4_00001
Zt09_chr_4_00026
Zt09_chr_4_00027
Zt09_chr_4_00031
Zt09_chr_4_00051
Zt09_chr_4_00825
Zt09_chr_4_00826
Zt09_chr_4_00827
Zt09_chr_4_00828
Zt09_chr_4_00829
Zt09_chr_4_00831
Zt09_chr_4_00832
Zt09_chr_4_00833
Zt09_chr_4_00834
Zt09_chr_4_00835
Zt09_chr_4_00836
Zt09_chr_4_00837
Zt09_chr_4_00838
Zt09_chr_4_00839
Zt09_chr_4_00843
Zt09_chr_4_00844
Zt09_chr_4_00845
Zt09_chr_4_00846
Zt09_chr_4_00848
Zt09_chr_4_00849
Zt09_chr_4_00850
Zt09_chr_4_00851
Zt09_chr_4_00852
Zt09_chr_4_00894
Zt09_chr_4_00895
Zt09_chr_4_00896
Zt09_chr_5_00001
Zt09_chr_5_00066
Zt09_chr_5_00067
Zt09_chr_5_00555
Zt09_chr_5_00556
Zt09_chr_5_00585
Zt09_chr_5_00631
Zt09_chr_5_00836
Zt09_chr_5_00837
Zt09_chr_5_00838
Zt09_chr_5_00839
Zt09_chr_5_00846
Zt09_chr_5_00847
Zt09_chr_6_00001
Zt09_chr_6_00002
Zt09_chr_6_00003
Zt09_chr_6_00007
Zt09_chr_6_00008
Zt09_chr_6_00010
Zt09_chr_6_00011
Zt09_chr_6_00033
Zt09_chr_6_00034
Zt09_chr_6_00054
Zt09_chr_6_00158
Zt09_chr_6_00162
Zt09_chr_6_00174
Zt09_chr_6_00175
Zt09_chr_6_00176
Zt09_chr_6_00177
Zt09_chr_6_00178
Zt09_chr_6_00179
Zt09_chr_6_00180
Zt09_chr_6_00181
Zt09_chr_6_00192
Zt09_chr_6_00592
Zt09_chr_6_00594
Zt09_chr_7_00001
Zt09_chr_7_00033
Zt09_chr_7_00034
Zt09_chr_7_00036
Zt09_chr_7_00038
Zt09_chr_7_00232
Zt09_chr_7_00233
Zt09_chr_7_00440
Zt09_chr_7_00542
Zt09_chr_7_00565
Zt09_chr_7_00582
Zt09_chr_7_00583
Zt09_chr_7_00585
Zt09_chr_7_00586
Zt09_chr_7_00587
Zt09_chr_7_00588
Zt09_chr_7_00589
Zt09_chr_7_00590
Zt09_chr_7_00591
Zt09_chr_7_00592
Zt09_chr_7_00593
Zt09_chr_7_00594
Zt09_chr_7_00595
Zt09_chr_7_00596
Zt09_chr_7_00597
Zt09_chr_7_00598
Zt09_chr_7_00599
Zt09_chr_7_00600
Zt09_chr_7_00601
Zt09_chr_7_00602
Zt09_chr_7_00603
Zt09_chr_7_00604
Zt09_chr_7_00605
Zt09_chr_7_00606
Zt09_chr_7_00607
Zt09_chr_7_00608
Zt09_chr_7_00609
Zt09_chr_7_00610
Zt09_chr_7_00611
Zt09_chr_7_00612
Zt09_chr_7_00613
Zt09_chr_7_00614
Zt09_chr_7_00615
Zt09_chr_7_00616
Zt09_chr_7_00617
Zt09_chr_7_00618
Zt09_chr_7_00619
Zt09_chr_7_00620
Zt09_chr_7_00621
Zt09_chr_7_00622
Zt09_chr_7_00623
Zt09_chr_7_00624
Zt09_chr_7_00625
Zt09_chr_7_00626
Zt09_chr_7_00627
Zt09_chr_7_00628
Zt09_chr_7_00629
Zt09_chr_7_00630
Zt09_chr_7_00631
Zt09_chr_7_00632
Zt09_chr_7_00633
Zt09_chr_7_00636
Zt09_chr_7_00637
Zt09_chr_7_00638
Zt09_chr_7_00639
Zt09_chr_7_00640
Zt09_chr_7_00641
Zt09_chr_7_00642
Zt09_chr_7_00643
Zt09_chr_7_00644
Zt09_chr_7_00645
Zt09_chr_7_00646
Zt09_chr_7_00647
Zt09_chr_7_00648
Zt09_chr_7_00649
Zt09_chr_7_00650
Zt09_chr_7_00651
Zt09_chr_7_00652
Zt09_chr_7_00653
Zt09_chr_7_00654
Zt09_chr_7_00655
Zt09_chr_7_00656
Zt09_chr_7_00657
Zt09_chr_7_00658
Zt09_chr_7_00659
Zt09_chr_7_00660
Zt09_chr_7_00661
Zt09_chr_7_00662
Zt09_chr_7_00663
Zt09_chr_7_00664
Zt09_chr_7_00665
Zt09_chr_7_00666
Zt09_chr_7_00667
Zt09_chr_7_00668
Zt09_chr_7_00669
Zt09_chr_7_00670
Zt09_chr_7_00671
Zt09_chr_7_00672
Zt09_chr_7_00673
Zt09_chr_7_00674
Zt09_chr_7_00675
Zt09_chr_7_00676
Zt09_chr_7_00677
Zt09_chr_7_00678
Zt09_chr_7_00679
Zt09_chr_7_00680
Zt09_chr_7_00681
Zt09_chr_7_00682
Zt09_chr_7_00683
Zt09_chr_7_00684
Zt09_chr_7_00685
Zt09_chr_7_00686
Zt09_chr_7_00687
Zt09_chr_7_00688
Zt09_chr_7_00689
Zt09_chr_7_00690
Zt09_chr_7_00691
Zt09_chr_7_00692
Zt09_chr_7_00693
Zt09_chr_7_00694
Zt09_chr_7_00695
Zt09_chr_7_00696
Zt09_chr_7_00697
Zt09_chr_7_00698
Zt09_chr_7_00699
Zt09_chr_7_00700
Zt09_chr_7_00701
Zt09_chr_7_00702
Zt09_chr_7_00703
Zt09_chr_7_00704
Zt09_chr_7_00705
Zt09_chr_7_00706
Zt09_chr_7_00707
Zt09_chr_7_00708
Zt09_chr_7_00709
Zt09_chr_7_00710
Zt09_chr_7_00711
Zt09_chr_7_00712
Zt09_chr_7_00713
Zt09_chr_7_00714
Zt09_chr_7_00715
Zt09_chr_7_00716
Zt09_chr_7_00717
Zt09_chr_7_00718
Zt09_chr_7_00719
Zt09_chr_7_00720
Zt09_chr_7_00721
Zt09_chr_7_00722
Zt09_chr_7_00723
Zt09_chr_7_00724
Zt09_chr_7_00725
Zt09_chr_7_00726
Zt09_chr_7_00727
Zt09_chr_7_00728
Zt09_chr_7_00729
Zt09_chr_7_00730
Zt09_chr_7_00731
Zt09_chr_7_00732
Zt09_chr_7_00733
Zt09_chr_7_00734
Zt09_chr_7_00735
Zt09_chr_7_00736
Zt09_chr_7_00737
Zt09_chr_7_00738
Zt09_chr_7_00739
Zt09_chr_7_00740
Zt09_chr_7_00741
Zt09_chr_7_00742
Zt09_chr_7_00743
Zt09_chr_7_00744
Zt09_chr_7_00745
Zt09_chr_7_00746
Zt09_chr_7_00747
Zt09_chr_7_00748
Zt09_chr_7_00749
Zt09_chr_7_00750
Zt09_chr_7_00751
Zt09_chr_7_00752
Zt09_chr_7_00753
Zt09_chr_7_00754
Zt09_chr_7_00755
Zt09_chr_7_00756
Zt09_chr_7_00757
Zt09_chr_7_00758
Zt09_chr_7_00759
Zt09_chr_7_00760
Zt09_chr_7_00761
Zt09_chr_7_00762
Zt09_chr_7_00763
Zt09_chr_7_00764
Zt09_chr_7_00765
Zt09_chr_7_00766
Zt09_chr_7_00767
Zt09_chr_7_00768
Zt09_chr_7_00769
Zt09_chr_7_00770
Zt09_chr_7_00771
Zt09_chr_7_00772
Zt09_chr_7_00773
Zt09_chr_7_00774
Zt09_chr_7_00775
Zt09_chr_7_00776
Zt09_chr_7_00777
Zt09_chr_7_00778
Zt09_chr_7_00779
Zt09_chr_7_00780
Zt09_chr_7_00781
Zt09_chr_7_00782
Zt09_chr_7_00783
Zt09_chr_7_00784
Zt09_chr_7_00785
Zt09_chr_7_00786
Zt09_chr_7_00787
Zt09_chr_7_00788
Zt09_chr_7_00789
Zt09_chr_7_00790
Zt09_chr_7_00791
Zt09_chr_7_00792
Zt09_chr_7_00793
Zt09_chr_7_00794
Zt09_chr_7_00795
Zt09_chr_7_00796
Zt09_chr_7_00797
Zt09_chr_7_00798
Zt09_chr_7_00799
Zt09_chr_7_00800
Zt09_chr_7_00801
Zt09_chr_7_00802
Zt09_chr_7_00803
Zt09_chr_7_00804
Zt09_chr_7_00805
Zt09_chr_7_00806
Zt09_chr_7_00807
Zt09_chr_7_00808
Zt09_chr_7_00809
Zt09_chr_7_00810
Zt09_chr_7_00811
Zt09_chr_7_00812
Zt09_chr_7_00813
Zt09_chr_7_00814
Zt09_chr_7_00815
Zt09_chr_7_00816
Zt09_chr_7_00817
Zt09_chr_7_00818
Zt09_chr_7_00819
Zt09_chr_7_00820
Zt09_chr_7_00821
Zt09_chr_7_00822
Zt09_chr_7_00823
Zt09_chr_7_00824
Zt09_chr_7_00825
Zt09_chr_7_00826
Zt09_chr_7_00827
Zt09_chr_7_00831
Zt09_chr_7_00832
Zt09_chr_7_00833
Zt09_chr_7_00834
Zt09_chr_7_00835
Zt09_chr_7_00836
Zt09_chr_7_00837
Zt09_chr_7_00838
Zt09_chr_8_00001
Zt09_chr_8_00002
Zt09_chr_8_00003
Zt09_chr_8_00004
Zt09_chr_8_00007
Zt09_chr_8_00008
Zt09_chr_8_00011
Zt09_chr_8_00075
Zt09_chr_8_00076
Zt09_chr_8_00090
Zt09_chr_8_00150
Zt09_chr_8_00151
Zt09_chr_8_00270
Zt09_chr_8_00271
Zt09_chr_8_00272
Zt09_chr_8_00273
Zt09_chr_8_00274
Zt09_chr_8_00275
Zt09_chr_8_00276
Zt09_chr_8_00628
Zt09_chr_8_00629
Zt09_chr_8_00630
Zt09_chr_8_00631
Zt09_chr_8_00632
Zt09_chr_8_00703
Zt09_chr_8_00704
Zt09_chr_8_00748
Zt09_chr_8_00749
Zt09_chr_8_00750
Zt09_chr_9_00001
Zt09_chr_9_00002
Zt09_chr_9_00003
Zt09_chr_9_00004
Zt09_chr_9_00005
Zt09_chr_9_00006
Zt09_chr_9_00016
Zt09_chr_9_00045
Zt09_chr_9_00102
Zt09_chr_9_00103
Zt09_chr_9_00133
Zt09_chr_9_00134
Zt09_chr_9_00135
Zt09_chr_9_00136
Zt09_chr_9_00137
Zt09_chr_9_00138
Zt09_chr_9_00139
Zt09_chr_9_00140
Zt09_chr_9_00142
Zt09_chr_9_00159
Zt09_chr_9_00160
Zt09_chr_9_00161
Zt09_chr_9_00162
Zt09_chr_9_00163
Zt09_chr_9_00164
Zt09_chr_9_00165
Zt09_chr_9_00166
Zt09_chr_9_00167
Zt09_chr_9_00324
Zt09_chr_9_00325
Zt09_chr_9_00326
Zt09_chr_9_00327
Zt09_chr_9_00328
Zt09_chr_9_00329
Zt09_chr_9_00578
Zt09_chr_9_00579
Zt09_chr_9_00580
Zt09_chr_9_00581
Zt09_chr_9_00582
Zt09_chr_9_00628
Zt09_chr_9_00629
