# Supplementary material for: Destabilization of chromosome structure by histone H3 lysine 27 methylation
Source: PLoS Genet. 2019 Apr 22;15(4):e1008093. doi: 10.1371/journal.pgen.1008093 (PMC6510446; doi:10.1371/journal.pgen.1008093)
Supplement: S5 Table — Comparisons were performed pair-wise, genes were considered to be significantly different expressed, when │log2 fold-change│ > 2 and padj < 0.001. (XLSX) [file pgen.1008093.s005.xlsx]

## Sheet: △kmt1
S5 Table. Deseq2 results to identify differentially expressed genes between Zt09 reference and mutant strains. Comparisons were performed pair-wise, genes were considered to be significantly different expressed, when │log2 fold-change│ > 2 and padj < 0.001.
Gene	baseMean	log2FoldChange	lfcSE	stat	pvalue	padj	Zt09_1	Zt09_2	△kmt1_1	△kmt1_2
Zt09_chr_1_00001	0.520104	-0.191084	0.339369	-0.563056	0.573397	0.829388	0	0	0	2.08042
Zt09_chr_1_00002	15.0701	-0.188407	0.609174	-0.309283	0.757106	0.922151	11.4787	15.8416	16.3167	16.6433
Zt09_chr_1_00003	1119.37	0.00409535	0.21548	0.0190058	0.984837	0.995202	1083.59	1158.19	1101.85	1133.83
Zt09_chr_1_00004	6.41505	0.102523	0.671685	0.152636	0.878686	0.962951	5.73934	7.92078	5.75882	6.24125
Zt09_chr_1_00005	50.0689	-0.28326	0.478934	-0.591439	0.554226	0.822501	27.5488	60.726	53.749	58.2517
Zt09_chr_1_00006	1596.99	-0.0531073	0.217367	-0.244321	0.806983	0.942772	1694.25	1439.82	1649.9	1604
Zt09_chr_1_00007	462.555	-0.112091	0.271037	-0.413563	0.679194	0.885745	397.162	490.208	550.927	411.922
Zt09_chr_1_00008	1240.61	-0.267054	0.223932	-1.19257	0.233039	0.548495	1171.97	1073.71	1244.87	1471.89
Zt09_chr_1_00009	2378.1	-0.048905	0.221134	-0.221155	0.824972	0.946313	2525.31	2148.29	2225.78	2613
Zt09_chr_1_00010	44.2192	-1.88687	0.483929	-3.89906	9.65674e-05	0.00114988	16.0701	14.9615	59.5078	86.3373
Zt09_chr_1_00011	18.3845	-0.16765	0.586817	-0.285693	0.775113	0.929471	17.218	16.7216	23.9951	15.6031
Zt09_chr_1_00012	509.218	-0.495128	0.241999	-2.04599	0.0407576	0.176033	425.859	413.641	557.646	639.728
Zt09_chr_1_00013	44.2519	0.0911785	0.471471	0.193392	0.846652	0.953738	37.8796	53.6853	35.5127	49.93
Zt09_chr_1_00014	251.124	0.469427	0.278343	1.6865	0.0916986	0.311014	285.819	300.99	191.961	225.725
Zt09_chr_1_00015	717.644	-0.444555	0.243901	-1.82269	0.0683508	0.255456	529.167	678.547	861.904	800.96
Zt09_chr_1_00016	0.239951	-0.0969716	0.337909	-0.286975	0.774131	NA	0	0	0.959803	0
Zt09_chr_1_00017	0	NA	NA	NA	NA	NA	0	0	0	0
Zt09_chr_1_00018	40.3681	0.91976	0.47406	1.94018	0.0523583	0.211534	50.5062	58.9658	24.9549	27.0454
Zt09_chr_1_00019	468.635	0.425359	0.29796	1.42757	0.153416	0.431528	658.876	423.322	338.811	453.531
Zt09_chr_1_00020	1107.64	0.21077	0.36358	0.579707	0.562112	0.826508	1720.65	670.626	826.391	1212.88
Zt09_chr_1_00021	58.4261	0.386185	0.471894	0.818372	0.413145	0.729808	92.9773	42.2442	41.2715	57.2114
Zt09_chr_1_00022	829.06	0.0241685	0.226722	0.1066	0.915107	0.974319	845.979	826.401	765.923	877.936
Zt09_chr_1_00023	988.117	0.898471	0.223165	4.02603	5.67265e-05	0.000713851	1371.7	1217.16	659.385	704.221
Zt09_chr_1_00024	2035.96	0.0215155	0.205626	0.104634	0.916666	0.974989	2003.03	2099.89	2052.06	1988.88
Zt09_chr_1_00025	1208.06	-0.415423	0.308495	-1.34661	0.178106	0.471741	1300.53	750.714	1098.97	1682.02
Zt09_chr_1_00026	101.448	1.49053	0.38364	3.88523	0.000102235	0.00120827	165.293	141.694	37.4323	61.3723
Zt09_chr_1_00027	62.5513	0.0194498	0.410645	0.0473641	0.962223	0.989564	60.837	65.1264	56.6284	67.6135
Zt09_chr_1_00028	1329.2	0.0888064	0.256677	0.345984	0.729354	0.90736	1590.94	1152.91	1123.93	1449.01
Zt09_chr_1_00029	827.629	-0.121618	0.236147	-0.515012	0.606545	0.84927	707.087	875.686	894.537	833.207
Zt09_chr_1_00030	54.4638	-1.18696	0.477939	-2.48349	0.01301	0.0738434	26.401	33.4433	50.8696	107.141
Zt09_chr_1_00031	21.9567	-1.16487	0.574231	-2.02858	0.0425013	0.180903	9.18294	13.2013	25.9147	39.5279
Zt09_chr_1_00032	512.488	-0.00779966	0.271854	-0.0286906	0.977111	0.993735	436.19	585.258	450.148	578.356
Zt09_chr_1_00033	14.1564	0.129668	0.635716	0.203972	0.838376	0.950947	12.6265	17.6017	20.1559	6.24125
Zt09_chr_1_00034	928.638	-0.466012	0.245458	-1.89854	0.0576247	0.22652	655.432	893.288	1091.3	1074.54
Zt09_chr_1_00035	255.042	0.00935681	0.297684	0.0314321	0.974925	0.993735	222.686	288.668	221.715	287.097
Zt09_chr_1_00036	2268.7	-0.271325	0.203829	-1.33114	0.183144	0.479239	2085.68	2016.28	2512.77	2460.09
Zt09_chr_1_00037	84.2027	0.0938049	0.374774	0.250297	0.802357	0.940841	79.2029	95.0494	83.5029	79.0558
Zt09_chr_1_00038	180.787	0.0634017	0.310411	0.204251	0.838157	0.950947	158.406	211.221	175.644	177.876
Zt09_chr_1_00039	464.103	0.153748	0.250149	0.614624	0.538803	0.814133	443.077	535.973	429.032	448.33
Zt09_chr_1_00040	0.260052	-0.0969716	0.337909	-0.286975	0.774131	NA	0	0	0	1.04021
Zt09_chr_1_00041	116.004	0.511608	0.339374	1.5075	0.131682	0.392078	128.561	146.974	96.9402	91.5383
Zt09_chr_1_00042	39.5177	-0.53392	0.528355	-1.01053	0.312241	0.64187	16.0701	44.8844	57.5882	39.5279
Zt09_chr_1_00043	0	NA	NA	NA	NA	NA	0	0	0	0
Zt09_chr_1_00044	0	NA	NA	NA	NA	NA	0	0	0	0
Zt09_chr_1_00045	0	NA	NA	NA	NA	NA	0	0	0	0
Zt09_chr_1_00046	0	NA	NA	NA	NA	NA	0	0	0	0
Zt09_chr_1_00047	0	NA	NA	NA	NA	NA	0	0	0	0
Zt09_chr_1_00048	2856.79	-0.615267	0.597182	-1.03028	0.302877	0.632245	2527.6	1563.03	1776.6	5559.91
Zt09_chr_1_00049	1.66688	0.0824594	0.545975	0.151031	0.879951	0.963379	1.14787	2.64026	2.87941	0
Zt09_chr_1_00050	0.739954	-0.309945	0.401654	-0.771671	0.440309	0.749459	0	0	1.91961	1.04021
Zt09_chr_1_00051	0	NA	NA	NA	NA	NA	0	0	0	0
Zt09_chr_1_00052	47.3468	0.186655	0.447131	0.417449	0.67635	0.884182	47.0626	54.5654	45.1108	42.6485
Zt09_chr_1_00053	0	NA	NA	NA	NA	NA	0	0	0	0
Zt09_chr_1_00054	267.819	0.16054	0.301557	0.532369	0.59447	0.843131	229.574	337.073	271.624	233.007
Zt09_chr_1_00055	573	-0.553552	0.300258	-1.84359	0.0652436	0.247689	588.856	329.152	696.817	677.176
Zt09_chr_1_00056	0	NA	NA	NA	NA	NA	0	0	0	0
Zt09_chr_1_00057	483.677	-0.1511	0.241331	-0.626111	0.531242	0.810524	478.661	436.523	495.259	524.265
Zt09_chr_1_00058	129.766	-0.671986	0.340229	-1.9751	0.0482566	0.198659	109.047	87.1286	143.971	178.916
Zt09_chr_1_00059	4857.68	-6.06242	0.256054	-23.6763	6.32524e-124	2.33486e-120	117.083	125.852	7871.35	11316.4
Zt09_chr_1_00060	406.188	0.308048	0.283375	1.08707	0.277007	0.602785	506.21	396.919	301.378	420.244
Zt09_chr_1_00061	184.016	0.0969295	0.295653	0.327849	0.743025	0.915574	196.285	184.818	170.845	184.117
Zt09_chr_1_00062	970.829	-1.05505	0.240356	-4.38955	1.13586e-05	0.000169066	554.42	685.588	1438.75	1204.56
Zt09_chr_1_00063	1429.9	-1.86441	0.245099	-7.60678	2.81014e-14	1.2599e-12	518.836	668.866	2524.28	2007.6
Zt09_chr_1_00064	3.48009	-1.07121	0.640688	-1.67197	0.0945307	0.316658	0	0.880087	5.75882	7.28146
Zt09_chr_1_00065	388.563	-4.62304	0.402755	-11.4785	1.69133e-30	2.53106e-28	18.3659	23.7623	438.63	1073.49
Zt09_chr_1_00066	0	NA	NA	NA	NA	NA	0	0	0	0
Zt09_chr_1_00067	0	NA	NA	NA	NA	NA	0	0	0	0
Zt09_chr_1_00068	0	NA	NA	NA	NA	NA	0	0	0	0
Zt09_chr_1_00069	0	NA	NA	NA	NA	NA	0	0	0	0
Zt09_chr_1_00070	0	NA	NA	NA	NA	NA	0	0	0	0
Zt09_chr_1_00071	52.0411	-3.23869	0.493022	-6.56907	5.06318e-11	1.70944e-09	6.88721	6.16061	104.619	90.4981
Zt09_chr_1_00072	141.782	0.102918	0.385958	0.266655	0.789735	0.934251	197.433	97.6896	118.056	153.951
Zt09_chr_1_00073	64.225	-3.35848	0.486665	-6.901	5.16366e-12	1.9583e-10	6.88721	7.92078	90.2215	151.87
Zt09_chr_1_00074	9.88117	-0.878822	0.656081	-1.3395	0.180407	0.475447	3.4436	7.04069	13.4372	15.6031
Zt09_chr_1_00075	3.14107	-0.428967	0.621411	-0.69031	0.489999	0.787526	3.4436	0	2.87941	6.24125
Zt09_chr_1_00076	2457.99	-0.108196	0.213189	-0.507511	0.611796	0.852634	2551.71	2175.57	2479.17	2625.49
Zt09_chr_1_00077	26.4053	-0.739365	0.561168	-1.31755	0.187656	0.486238	13.7744	22.0022	23.0353	46.8094
Zt09_chr_1_00078	1191.15	-0.221516	0.218187	-1.01526	0.309984	0.640042	1066.37	1128.27	1358.12	1211.84
Zt09_chr_1_00079	11.6037	-0.542449	0.656864	-0.825816	0.408908	0.726263	13.7744	2.64026	14.3971	15.6031
Zt09_chr_1_00080	115.046	0.377222	0.338106	1.11569	0.264554	0.588642	135.448	126.732	95.0205	102.981
Zt09_chr_1_00081	16.5496	-0.17576	0.616766	-0.284971	0.775667	0.929666	8.03507	22.0022	15.3569	20.8042
Zt09_chr_1_00082	57.1146	-0.15459	0.426486	-0.362474	0.716998	0.902985	48.2104	58.9658	54.7088	66.5733
Zt09_chr_1_00083	10.5791	1.49184	0.669389	2.22866	0.0258364	0.125764	19.5138	17.6017	0	5.20104
Zt09_chr_1_00084	1.52097	0.600249	0.514604	1.16643	0.243441	0.562719	3.4436	2.64026	0	0
Zt09_chr_1_00085	24157.7	0.209856	0.264543	0.793278	0.427616	0.742378	32382.5	19588.1	20936.2	23724
Zt09_chr_1_00086	60.157	-0.199435	0.45816	-0.435296	0.663348	0.878592	35.5839	74.8074	71.9853	58.2517
Zt09_chr_1_00087	380.367	-0.677567	0.272116	-2.49	0.0127745	0.0730081	312.22	265.786	409.836	533.627
Zt09_chr_1_00088	420.36	-0.362423	0.247904	-1.46195	0.143756	0.413303	344.36	387.238	470.304	479.536
Zt09_chr_1_00089	16.1217	-2.01091	0.626645	-3.20901	0.00133191	0.0113546	3.4436	3.52035	21.1157	36.4073
Zt09_chr_1_00090	28.8307	-0.0500086	0.55643	-0.0898741	0.928387	0.979046	34.436	22.0022	17.2765	41.6083
Zt09_chr_1_00091	3344.12	-0.381322	0.230992	-1.6508	0.0987793	0.32564	3129.09	2653.46	3310.36	4283.58
Zt09_chr_1_00092	0.506989	0.203339	0.35001	0.580951	0.561273	0.826409	1.14787	0.880087	0	0
Zt09_chr_1_00093	81.8198	-1.03657	0.429354	-2.41426	0.0157672	0.0857593	58.5413	42.2442	77.7441	148.75
Zt09_chr_1_00094	7.92783	-0.650644	0.665642	-0.977467	0.328338	0.655618	4.59147	5.28052	12.4774	9.36187
Zt09_chr_1_00095	336.022	-0.136911	0.268155	-0.510568	0.609653	0.851788	292.706	345.874	382.002	323.505
Zt09_chr_1_00096	162.798	-0.336317	0.326973	-1.02858	0.303678	0.632892	144.631	140.814	215.956	149.79
Zt09_chr_1_00097	246.497	0.0750265	0.275303	0.272523	0.78522	0.931796	242.2	264.026	233.232	246.529
Zt09_chr_1_00098	1400.16	-0.434758	0.214888	-2.02318	0.0430547	0.182958	1116.88	1253.24	1643.18	1587.36
Zt09_chr_1_00099	5.68225	0.659583	0.671381	0.982428	0.325889	0.654194	6.88721	9.68095	0.959803	5.20104
Zt09_chr_1_00100	69.6411	-0.639226	0.396995	-1.61016	0.107363	0.345085	49.3583	56.3255	84.4627	88.4177
Zt09_chr_1_00101	2.34115	0.0822962	0.587145	0.140163	0.888531	0.966198	3.4436	1.76017	0	4.16083
Zt09_chr_1_00102	0.479902	-0.184998	0.338504	-0.546518	0.58471	NA	0	0	1.91961	0
Zt09_chr_1_00103	414.469	-0.0480463	0.251941	-0.190705	0.848757	0.953738	421.267	393.399	389.68	453.531
Zt09_chr_1_00104	275.747	-0.00926239	0.277983	-0.0333199	0.973419	0.993735	293.854	256.105	302.338	250.69
Zt09_chr_1_00105	127.588	-0.268893	0.343093	-0.783733	0.433197	0.745526	129.709	100.33	155.488	124.825
Zt09_chr_1_00106	1227.6	0.201552	0.214496	0.939653	0.347395	0.674895	1276.43	1354.45	1174.8	1104.7
Zt09_chr_1_00107	108.221	-0.912783	0.362349	-2.51907	0.0117666	0.0686514	65.4285	79.2078	122.855	165.393
Zt09_chr_1_00108	0	NA	NA	NA	NA	NA	0	0	0	0
Zt09_chr_1_00109	529.177	0.450774	0.271222	1.66201	0.0965106	0.321238	718.565	511.33	403.117	483.697
Zt09_chr_1_00110	2370.45	0.324342	0.331556	0.978242	0.327955	0.655618	3670.88	1637.84	1778.52	2394.56
Zt09_chr_1_00111	829.965	-0.393029	0.226232	-1.73728	0.0823377	0.289371	666.911	761.275	949.246	942.429
Zt09_chr_1_00112	1799.9	-0.272797	0.206628	-1.32023	0.186758	0.484976	1611.61	1640.48	2012.71	1934.79
Zt09_chr_1_00113	26946.6	0.156429	0.234771	0.666305	0.505216	0.794372	33187.2	23720.1	23922.1	26957
Zt09_chr_1_00114	18278.8	-0.0554371	0.205172	-0.270198	0.787008	0.932719	19152.2	16686.4	17758.3	19518.5
Zt09_chr_1_00115	358.163	0.187855	0.259508	0.723887	0.469135	0.774985	404.049	360.836	310.976	356.791
Zt09_chr_1_00116	2692.43	-0.0226229	0.229781	-0.098454	0.921572	0.976586	2822.61	2518.81	2353.44	3074.86
Zt09_chr_1_00117	47.5016	-3.50194	0.633798	-5.52533	3.28872e-08	7.73234e-07	2.29574	0.880087	17.2765	169.554
Zt09_chr_1_00118	20.0835	-1.72519	0.641585	-2.68895	0.00716766	0.0460945	3.4436	7.04069	10.5578	59.2919
Zt09_chr_1_00119	11.3689	-1.8945	0.672901	-2.81541	0.00487147	0.0334048	1.14787	0.880087	2.87941	40.5681
Zt09_chr_1_00120	235.554	0.636436	0.285563	2.22871	0.0258332	0.125764	314.516	264.026	191.001	172.675
Zt09_chr_1_00121	5803.19	-0.515722	0.269683	-1.91233	0.0558341	0.221302	5732.45	3734.21	5789.53	7956.55
Zt09_chr_1_00122	4931.56	-0.32421	0.229867	-1.41042	0.158415	0.439672	4733.81	3992.07	4791.34	6209
Zt09_chr_1_00123	356.218	-3.08061	0.29779	-10.3449	4.41258e-25	4.74416e-23	52.8019	81.8481	678.581	611.642
Zt09_chr_1_00124	495.505	0.00535805	0.315185	0.0169997	0.986437	0.995202	340.917	651.264	489.5	500.34
Zt09_chr_1_00125	66.1588	0.356456	0.419885	0.848936	0.395917	0.714626	91.8294	58.9658	56.6284	57.2114
Zt09_chr_1_00126	7636.34	0.185865	0.223757	0.830652	0.40617	0.725191	9171.46	7112.86	6695.59	7565.43
Zt09_chr_1_00127	1.57411	0.00398911	0.535514	0.00744914	0.994057	0.99766	2.29574	0.880087	0	3.12062
Zt09_chr_1_00128	1978.98	-0.10549	0.225929	-0.466918	0.640558	0.867818	2110.93	1698.57	1928.25	2178.2
Zt09_chr_1_00129	527.456	0.157808	0.298212	0.529181	0.59668	0.843208	414.38	700.549	453.987	540.908
Zt09_chr_1_00130	375.495	-0.446489	0.261034	-1.71047	0.0871798	0.301642	281.228	349.394	438.63	432.727
Zt09_chr_1_00131	7.46207	-0.0104764	0.667031	-0.015706	0.987469	0.995202	6.88721	7.92078	6.71862	8.32167
Zt09_chr_1_00132	2.615	0.532555	0.607176	0.877102	0.380431	0.701931	5.73934	2.64026	0	2.08042
Zt09_chr_1_00133	748.784	0.764164	0.243887	3.13327	0.00172869	0.0141903	845.979	1051.7	508.696	588.758
Zt09_chr_1_00134	38.7271	0.524292	0.478651	1.09535	0.273362	0.598315	47.0626	46.6446	26.8745	34.3269
Zt09_chr_1_00135	6.36122	-0.150562	0.672569	-0.223861	0.822865	0.945902	3.4436	7.92078	5.75882	8.32167
Zt09_chr_1_00136	0	NA	NA	NA	NA	NA	0	0	0	0
Zt09_chr_1_00137	735.252	-0.35335	0.244759	-1.44367	0.148833	0.421851	703.643	581.737	749.607	906.021
Zt09_chr_1_00138	1266.18	0.583331	0.24458	2.38503	0.0170778	0.0911856	1756.24	1299.01	933.889	1075.58
Zt09_chr_1_00139	2901.22	-0.0270158	0.346039	-0.0780713	0.937771	0.982887	4113.96	1630.8	2587.63	3272.49
Zt09_chr_1_00140	4.34815	-0.211717	0.665741	-0.318017	0.750472	0.91943	4.59147	2.64026	2.87941	7.28146
Zt09_chr_1_00141	5390.04	-0.226001	0.205478	-1.09988	0.271383	0.596407	5295.11	4622.22	5677.24	5965.59
Zt09_chr_1_00142	627.759	0.18716	0.250057	0.748472	0.454175	0.761022	762.184	578.217	591.239	579.396
Zt09_chr_1_00143	6109.79	-1.19453	0.25852	-4.62066	3.82524e-06	6.31306e-05	4478.98	2783.71	8511.54	8664.93
Zt09_chr_1_00144	794.319	0.348593	0.287241	1.21359	0.224904	0.538972	1130.65	659.185	685.3	702.141
Zt09_chr_1_00145	1020.48	-0.0262459	0.219897	-0.119356	0.904994	0.971585	1066.37	955.774	1016.43	1043.33
Zt09_chr_1_00146	3434.7	0.176902	0.226408	0.781343	0.434601	0.745588	4051.97	3251.04	2942.76	3493.02
Zt09_chr_1_00147	66.3502	0.167848	0.425499	0.394474	0.693231	0.892522	53.9498	87.1286	55.6686	68.6537
Zt09_chr_1_00148	1244.26	-0.126003	0.220039	-0.572639	0.566889	0.826766	1098.51	1277.89	1277.5	1323.14
Zt09_chr_1_00149	3403.8	-0.139696	0.210429	-0.663862	0.506779	0.795699	3504.44	2965.89	3580.07	3564.79
Zt09_chr_1_00150	49.1025	-0.564912	0.47729	-1.18358	0.236579	0.553691	26.401	49.2849	48.95	71.7744
Zt09_chr_1_00151	9.91346	-0.858515	0.664953	-1.29109	0.196672	0.500793	2.29574	7.92078	21.1157	8.32167
Zt09_chr_1_00152	109.051	-1.66234	0.400082	-4.155	3.25289e-05	0.000432879	30.9924	63.3662	153.569	188.278
Zt09_chr_1_00153	75.4013	-1.51468	0.432242	-3.50423	0.000457928	0.00458507	42.4711	28.1628	86.3823	144.589
Zt09_chr_1_00154	3944.07	-0.791582	0.345382	-2.2919	0.0219114	0.110798	3820.1	1805.06	3629.02	6522.11
Zt09_chr_1_00155	6.37422	-1.38716	0.670664	-2.06834	0.0386083	0.169192	2.29574	0	8.63823	14.5629
Zt09_chr_1_00156	0	NA	NA	NA	NA	NA	0	0	0	0
Zt09_chr_1_00157	434.468	-0.21604	0.262772	-0.822157	0.410988	0.727972	440.781	360.836	421.354	514.903
Zt09_chr_1_00158	42.1698	-0.927906	0.484357	-1.91575	0.0553971	0.220434	30.9924	22.8823	45.1108	69.6939
Zt09_chr_1_00159	136.46	0.0244631	0.343532	0.0712105	0.94323	0.985037	130.857	144.334	109.418	161.232
Zt09_chr_1_00160	1208.68	0.461935	0.273265	1.69043	0.0909461	0.309507	1703.44	1115.07	878.22	1137.99
Zt09_chr_1_00161	688.678	-0.467648	0.228564	-2.04602	0.0407539	0.176033	596.891	552.694	781.28	823.845
Zt09_chr_1_00162	1018	0.321671	0.248415	1.29489	0.195358	0.499167	950.435	1319.25	935.808	866.493
Zt09_chr_1_00163	638.625	0.233057	0.234326	0.994586	0.319938	0.648163	643.954	739.273	596.038	575.235
Zt09_chr_1_00164	1.99405	0.192423	0.600753	0.320303	0.748739	0.918316	2.29574	2.64026	0.959803	2.08042
Zt09_chr_1_00165	39.6019	0.916484	0.475515	1.92735	0.0539361	0.21633	52.8019	54.5654	23.9951	27.0454
Zt09_chr_1_00166	67.5339	-0.631176	0.428008	-1.47468	0.140297	0.406503	41.3232	60.726	67.1862	100.9
Zt09_chr_1_00167	757.105	0.271596	0.2834	0.958349	0.337887	0.664731	1039.97	623.981	698.737	665.733
Zt09_chr_1_00168	4590.57	-0.0923829	0.199024	-0.464179	0.64252	0.869169	4328.61	4551.81	4788.46	4693.42
Zt09_chr_1_00169	13766.1	-0.101055	0.205339	-0.492136	0.622623	0.858256	14215.2	12330	13660.9	14858.3
Zt09_chr_1_00170	1354.17	0.130225	0.226397	0.575207	0.565151	0.826675	1561.1	1273.49	1238.15	1343.95
Zt09_chr_1_00171	0.239951	-0.0969716	0.337909	-0.286975	0.774131	NA	0	0	0.959803	0
Zt09_chr_1_00172	352.259	-0.0186687	0.270458	-0.0690264	0.944969	0.985737	307.629	391.639	331.132	378.636
Zt09_chr_1_00173	15582.7	-0.00421581	0.201912	-0.0208795	0.983342	0.995202	16592.4	14526.7	15333.8	15877.7
Zt09_chr_1_00174	217.102	0.323879	0.290836	1.11362	0.265444	0.589567	266.305	219.142	184.282	198.68
Zt09_chr_1_00175	934.713	0.121096	0.22849	0.529985	0.596122	0.843208	903.372	1046.42	845.587	943.469
Zt09_chr_1_00176	0.239951	-0.0969716	0.337909	-0.286975	0.774131	NA	0	0	0.959803	0
Zt09_chr_1_00177	212.95	0.262027	0.307619	0.851792	0.394329	0.713326	191.694	274.587	191.001	194.519
Zt09_chr_1_00178	0	NA	NA	NA	NA	NA	0	0	0	0
Zt09_chr_1_00179	1264.69	0.0382453	0.26067	0.146719	0.883354	0.965196	1010.12	1553.35	1256.38	1238.89
Zt09_chr_1_00180	2611.45	0.170614	0.206089	0.827866	0.407746	0.726102	2908.7	2630.58	2484.93	2421.6
Zt09_chr_1_00181	169.755	-0.0223126	0.320138	-0.069697	0.944435	0.985551	140.04	196.259	167.966	174.755
Zt09_chr_1_00182	634.313	0.209092	0.231099	0.904774	0.365585	0.688285	651.989	711.11	598.917	575.235
Zt09_chr_1_00183	46.2104	-0.494996	0.504681	-0.980809	0.326687	0.654555	27.5488	45.7645	34.5529	76.9754
Zt09_chr_1_00184	233.801	0.146042	0.280771	0.520145	0.602962	0.846635	262.862	229.703	216.916	225.725
Zt09_chr_1_00185	61.4997	0.0847706	0.444048	0.190904	0.848601	0.953738	45.9147	80.968	68.146	50.9702
Zt09_chr_1_00186	36.1427	0.229866	0.495295	0.4641	0.642576	0.869169	33.2882	45.7645	37.4323	28.0856
Zt09_chr_1_00187	565.235	-0.377434	0.251926	-1.49819	0.134083	0.396484	428.155	549.174	608.515	675.095
Zt09_chr_1_00188	73.1041	0.51012	0.419256	1.21673	0.223709	0.53727	109.047	66.0065	51.8294	65.5331
Zt09_chr_1_00189	5368.76	0.646954	0.292716	2.21018	0.027093	0.13039	6824.07	6400.87	2816.06	5434.05
Zt09_chr_1_00190	1165.71	0.821856	0.267696	3.07011	0.00213979	0.0170108	1771.16	1233.88	947.326	710.462
Zt09_chr_1_00191	77.4093	0.750487	0.41565	1.80557	0.070985	0.262292	96.4209	102.09	39.3519	71.7744
Zt09_chr_1_00192	40.5887	-0.393793	0.481437	-0.817954	0.413384	0.730113	27.5488	40.484	41.2715	53.0506
Zt09_chr_1_00193	36.5518	-0.677572	0.506085	-1.33885	0.180619	0.475604	18.3659	34.3234	50.8696	42.6485
Zt09_chr_1_00194	22.0796	0.406645	0.571632	0.711375	0.476852	0.78044	19.5138	32.5632	14.3971	21.8444
Zt09_chr_1_00195	481.397	0.428837	0.243683	1.75981	0.0784393	0.280115	531.463	578.217	429.992	385.917
Zt09_chr_1_00196	69.4133	1.29719	0.41178	3.15019	0.00163164	0.0135441	94.1252	109.131	43.1912	31.2062
Zt09_chr_1_00197	836.832	0.0239427	0.265421	0.0902062	0.928123	0.978954	1006.68	682.067	764.004	894.579
Zt09_chr_1_00198	50.6425	-0.951377	0.440349	-2.16051	0.0307336	0.142881	33.2882	31.6831	71.0255	66.5733
Zt09_chr_1_00199	707.602	0.140994	0.265019	0.532015	0.594716	0.843185	600.335	886.247	696.817	647.009
Zt09_chr_1_00200	1010.3	-0.313463	0.265688	-1.17982	0.238072	0.556557	1062.93	730.472	994.356	1253.45
Zt09_chr_1_00201	819.933	-0.0694475	0.246707	-0.281498	0.778328	0.92993	771.367	827.281	718.893	962.193
Zt09_chr_1_00202	172.735	-0.4218	0.305597	-1.38025	0.16751	0.454214	140.04	152.255	183.322	215.323
Zt09_chr_1_00203	901.178	-2.10206	0.256203	-8.20465	2.31254e-16	1.28045e-14	330.586	319.471	1223.75	1730.91
Zt09_chr_1_00204	2164.02	-0.0796366	0.221769	-0.359096	0.719523	0.903691	1865.29	2339.27	2217.15	2234.37
Zt09_chr_1_00205	17147.3	0.167598	0.196789	0.851667	0.394399	0.713326	18873.2	17455.6	15916.4	16343.8
Zt09_chr_1_00206	6427.82	-0.398538	0.209799	-1.89961	0.0574839	0.226057	5901.19	5145.87	6874.11	7790.12
Zt09_chr_1_00207	67.7842	-0.133903	0.453991	-0.294945	0.768036	0.926697	79.2029	49.2849	47.9902	94.6589
Zt09_chr_1_00208	74.7108	-0.543709	0.386359	-1.40726	0.159349	0.440883	60.837	58.0857	87.3421	92.5785
Zt09_chr_1_00209	639.294	0.0858027	0.280328	0.30608	0.759544	0.92333	506.21	811.44	600.837	638.688
Zt09_chr_1_00210	178.905	0.227803	0.301642	0.75521	0.450123	0.757432	177.92	209.461	167.006	161.232
Zt09_chr_1_00211	159.214	0.148229	0.329152	0.450336	0.652469	0.873686	136.596	198.9	152.609	148.75
Zt09_chr_1_00212	765.263	-0.0534796	0.225661	-0.236991	0.812664	0.94293	785.142	716.391	766.883	792.639
Zt09_chr_1_00213	45.5727	-0.18875	0.451668	-0.417895	0.676024	0.884182	44.7668	39.6039	47.9902	49.93
Zt09_chr_1_00214	431.49	-0.529018	0.320507	-1.65056	0.098828	0.32564	427.007	270.187	397.359	631.406
Zt09_chr_1_00215	1.40002	-0.0246502	0.523919	-0.0470496	0.962474	0.989564	0	2.64026	1.91961	1.04021
Zt09_chr_1_00216	788.269	0.403584	0.228879	1.76331	0.0778488	0.278996	855.161	946.973	711.214	639.728
Zt09_chr_1_00217	826.05	0.157229	0.233732	0.672689	0.501145	0.79162	785.142	959.294	764.004	795.759
Zt09_chr_1_00218	707.708	1.27976	0.338225	3.78374	0.000154486	0.0017386	1364.81	677.667	311.936	476.415
Zt09_chr_1_00219	587.88	-0.580802	0.233691	-2.48534	0.0129428	0.073653	453.408	481.407	733.29	683.417
Zt09_chr_1_00220	0.260052	-0.0969716	0.337909	-0.286975	0.774131	NA	0	0	0	1.04021
Zt09_chr_1_00221	0.239951	-0.0969716	0.337909	-0.286975	0.774131	NA	0	0	0.959803	0
Zt09_chr_1_00222	71.873	0.120724	0.396915	0.304155	0.76101	0.923857	71.1678	79.2078	76.7843	60.3321
Zt09_chr_1_00223	398.098	0.312119	0.249791	1.24952	0.211475	0.52239	455.704	429.482	336.891	370.314
Zt09_chr_1_00224	120.016	0.218818	0.33216	0.658772	0.510042	0.796943	127.413	132.013	110.377	110.262
Zt09_chr_1_00225	2066.45	-0.261176	0.237609	-1.09918	0.271687	0.596435	2073.05	1674.8	1982.95	2534.99
Zt09_chr_1_00226	560.991	-0.30819	0.258129	-1.19394	0.232501	0.547558	430.45	566.776	576.842	669.894
Zt09_chr_1_00227	3138.13	-0.0939034	0.207158	-0.453295	0.650337	0.87316	3233.54	2833.88	3247.97	3237.13
Zt09_chr_1_00228	0	NA	NA	NA	NA	NA	0	0	0	0
Zt09_chr_1_00229	0.260052	-0.0969716	0.337909	-0.286975	0.774131	NA	0	0	0	1.04021
Zt09_chr_1_00230	140.84	0.827797	0.368021	2.24932	0.0244921	0.120975	134.301	232.343	110.377	86.3373
Zt09_chr_1_00231	4114.87	0.274893	0.281496	0.976545	0.328794	0.656166	5141.3	3907.58	2754.64	4655.97
Zt09_chr_1_00232	1218.21	0.041771	0.302644	0.138021	0.890224	0.966299	1632.27	842.243	1159.44	1238.89
Zt09_chr_1_00233	4580.13	0.202912	0.210492	0.963991	0.335051	0.662732	5339.88	4480.52	4339.27	4160.83
Zt09_chr_1_00234	121.375	0.564138	0.364254	1.54875	0.121442	0.371916	113.639	179.538	88.3019	104.021
Zt09_chr_1_00235	0.573934	0.205152	0.339577	0.604138	0.545752	0.817484	2.29574	0	0	0
Zt09_chr_1_00236	1819.43	-0.0150004	0.221156	-0.0678271	0.945923	0.986017	1984.66	1635.2	1757.4	1900.46
Zt09_chr_1_00237	379.341	0.144132	0.258453	0.557673	0.577068	0.831528	386.831	411	326.333	393.199
Zt09_chr_1_00238	63.8543	0.901525	0.419655	2.14825	0.0316938	0.146375	71.1678	99.4498	43.1912	41.6083
Zt09_chr_1_00239	3566.11	-0.199163	0.20918	-0.952113	0.34104	0.667729	3381.62	3246.64	3526.32	4109.86
Zt09_chr_1_00240	347.476	0.0714089	0.258649	0.276084	0.782483	0.930643	330.586	381.958	333.052	344.309
Zt09_chr_1_00241	481.407	-0.19452	0.242317	-0.802748	0.42212	0.739297	424.711	470.846	530.771	499.3
Zt09_chr_1_00242	0	NA	NA	NA	NA	NA	0	0	0	0
Zt09_chr_1_00243	7936.05	0.731603	0.265227	2.7584	0.00580849	0.0385862	12446.3	7525.62	5572.62	6199.64
Zt09_chr_1_00244	5002.64	-0.125653	0.216086	-0.581498	0.560905	0.826409	5292.82	4265.78	5066.8	5385.16
Zt09_chr_1_00245	11.6365	0.00632028	0.643535	0.0098212	0.992164	0.997503	9.18294	14.0814	7.67843	15.6031
Zt09_chr_1_00246	81.8592	1.42236	0.395807	3.59356	0.000326185	0.0034045	137.744	107.371	35.5127	46.8094
Zt09_chr_1_00247	1322.56	-0.218375	0.259174	-0.842579	0.399464	0.718397	1453.2	984.817	1304.37	1547.83
Zt09_chr_1_00248	36.3196	-0.510337	0.534752	-0.954342	0.339911	0.666815	16.0701	40.484	33.5931	55.131
Zt09_chr_1_00249	64.3988	-0.00967242	0.456741	-0.021177	0.983104	0.995202	39.0275	88.8888	66.2264	63.4527
Zt09_chr_1_00250	0	NA	NA	NA	NA	NA	0	0	0	0
Zt09_chr_1_00251	19359.8	0.365984	0.256848	1.4249	0.154185	0.432871	25333.4	18461.6	13873	19771.2
Zt09_chr_1_00252	690.293	-0.127933	0.256271	-0.499211	0.617631	0.856133	549.829	766.555	745.767	699.02
Zt09_chr_1_00253	279.386	1.53412	0.293359	5.22951	1.69964e-07	3.57151e-06	358.135	484.048	127.654	147.71
Zt09_chr_1_00254	121.441	0.672639	0.435413	1.54483	0.122388	0.373059	213.503	92.4091	63.347	116.503
Zt09_chr_1_00255	71.0061	0.122997	0.408105	0.301385	0.763121	0.92418	63.1327	85.3684	58.548	76.9754
Zt09_chr_1_00256	39.9014	-1.03198	0.494655	-2.08627	0.0369539	0.164276	22.9574	24.6424	41.2715	70.7342
Zt09_chr_1_00257	1755.03	-0.254046	0.221503	-1.14692	0.251415	0.573938	1446.31	1746.09	1828.43	1999.28
Zt09_chr_1_00258	372.304	0.360221	0.33615	1.07161	0.283897	0.611887	508.505	335.313	230.353	415.043
Zt09_chr_1_00259	1025.42	0.867374	0.295379	2.93648	0.00331965	0.0245519	1732.13	947.853	686.259	735.427
Zt09_chr_1_00260	10.0177	0.266246	0.654825	0.406592	0.684308	0.888397	16.0701	7.04069	8.63823	8.32167
Zt09_chr_1_00261	1470.15	-0.223256	0.222189	-1.0048	0.314992	0.643822	1225.92	1480.31	1630.71	1543.67
Zt09_chr_1_00262	319.144	0.502901	0.277241	1.81395	0.0696858	0.258832	424.711	329.152	279.303	243.409
Zt09_chr_1_00263	34.6182	0.0116741	0.502245	0.0232438	0.981456	0.994568	42.4711	27.2827	36.4725	32.2465
Zt09_chr_1_00264	3803.98	-3.73177	0.31238	-11.9462	6.79466e-33	1.1576e-30	356.987	561.495	5056.24	9241.21
Zt09_chr_1_00265	444.505	0.164582	0.298114	0.552077	0.580895	0.834139	378.796	563.255	488.54	347.43
Zt09_chr_1_00266	536.054	-0.228927	0.237687	-0.963145	0.335475	0.662891	464.886	519.251	580.681	579.396
Zt09_chr_1_00267	1467.24	-0.19153	0.2328	-0.822724	0.410665	0.727633	1198.37	1534.87	1657.58	1478.14
Zt09_chr_1_00268	180.568	-2.43297	0.386603	-6.29319	3.1101e-10	9.67452e-09	39.0275	58.0857	211.157	414.003
Zt09_chr_1_00269	5.01417	-0.724345	0.670942	-1.07959	0.280323	0.606993	2.29574	2.64026	5.75882	9.36187
Zt09_chr_1_00270	4640.94	0.190245	0.213545	0.890889	0.372989	0.69629	5454.67	4455	4276.88	4377.2
Zt09_chr_1_00271	11666.8	0.113752	0.214075	0.531364	0.595166	0.843185	13403.7	10874.4	10706.6	11682.6
Zt09_chr_1_00272	93.7587	-0.0443714	0.358829	-0.123656	0.901588	0.970469	88.3858	95.9294	95.0205	95.6992
Zt09_chr_1_00273	406.244	0.398553	0.26378	1.51093	0.130806	0.390457	414.38	513.971	376.243	320.384
Zt09_chr_1_00274	532.989	0.240116	0.235583	1.01924	0.308089	0.637579	588.856	568.536	473.183	501.38
Zt09_chr_1_00275	419.517	0.951702	0.24744	3.8462	0.000119965	0.00138673	573.934	541.253	271.624	291.258
Zt09_chr_1_00276	19.1978	-0.0152714	0.580899	-0.0262893	0.979027	0.994052	16.0701	22.0022	22.0755	16.6433
Zt09_chr_1_00277	884.359	-0.144394	0.231665	-0.62329	0.533094	0.811396	922.886	755.114	924.291	935.147
Zt09_chr_1_00278	2377.18	-0.246065	0.218144	-1.128	0.259322	0.58262	1962.85	2375.35	2686.49	2484.02
Zt09_chr_1_00279	350.373	-0.363773	0.259358	-1.40259	0.16074	0.442904	327.142	282.508	382.002	409.842
Zt09_chr_1_00280	1523.14	0.0713912	0.212808	0.335472	0.737269	0.912543	1504.85	1618.48	1422.43	1546.79
Zt09_chr_1_00281	1118.72	-0.107285	0.218361	-0.49132	0.6232	0.858259	1018.16	1133.55	1187.28	1135.91
Zt09_chr_1_00282	15.4631	-0.694511	0.633007	-1.09716	0.272571	0.597476	6.88721	13.2013	10.5578	31.2062
Zt09_chr_1_00283	2361.99	-0.439519	0.332923	-1.32018	0.186774	0.484976	2767.51	1194.28	3053.13	2433.05
Zt09_chr_1_00284	47.5708	-0.187601	0.523899	-0.358086	0.720279	0.904145	67.7242	20.242	57.5882	44.729
Zt09_chr_1_00285	757.145	-0.0256926	0.230431	-0.111498	0.911222	0.973537	718.565	781.517	715.054	813.443
Zt09_chr_1_00286	606.195	0.373261	0.232242	1.60721	0.108009	0.346192	692.164	681.187	549.008	502.421
Zt09_chr_1_00287	10.6691	-0.893456	0.652211	-1.36989	0.170722	0.459547	8.03507	3.52035	13.4372	17.6835
Zt09_chr_1_00288	38.641	0.0355501	0.517857	0.0686486	0.945269	0.985865	45.9147	32.5632	23.0353	53.0506
Zt09_chr_1_00289	236.753	0.182883	0.316222	0.578338	0.563036	0.826675	304.185	201.54	195.8	245.489
Zt09_chr_1_00290	76.1398	0.720474	0.395465	1.82184	0.0684794	0.255851	88.3858	104.73	47.9902	63.4527
Zt09_chr_1_00291	4687.71	0.831727	0.297429	2.79639	0.00516771	0.0350537	7807.8	4332.67	2746	3864.37
Zt09_chr_1_00292	39.1015	-1.15314	0.505113	-2.28294	0.0224342	0.112977	22.9574	20.242	39.3519	73.8548
Zt09_chr_1_00293	9.21538	-1.10594	0.666654	-1.65894	0.0971271	0.322418	5.73934	1.76017	9.59803	19.764
Zt09_chr_1_00294	316.148	-0.133853	0.266445	-0.502369	0.615408	0.855156	276.636	324.752	315.775	347.43
Zt09_chr_1_00295	3379.99	0.082844	0.210588	0.393394	0.694029	0.892522	3316.19	3642.68	3508.08	3053.01
Zt09_chr_1_00296	8.75534	-0.465713	0.661922	-0.703577	0.481696	0.783802	5.73934	7.04069	7.67843	14.5629
Zt09_chr_1_00297	2059.71	0.320411	0.264852	1.20977	0.226366	0.540486	2816.87	1777.78	1696.93	1947.27
Zt09_chr_1_00298	157.037	1.40915	0.316045	4.4587	8.24574e-06	0.000126824	222.686	241.144	87.3421	76.9754
Zt09_chr_1_00299	51.1745	1.06782	0.479489	2.227	0.025947	0.126191	48.2104	95.9294	34.5529	26.0052
Zt09_chr_1_00300	1761.51	0.0792217	0.206555	0.383538	0.701321	0.895782	1840.03	1782.18	1707.49	1716.34
Zt09_chr_1_00301	468.736	2.49333	0.262372	9.50306	2.03811e-21	1.73616e-19	720.861	888.007	139.172	126.905
Zt09_chr_1_00302	305.85	-4.00288	0.359863	-11.1233	9.65837e-29	1.2733e-26	25.2531	31.6831	417.515	748.95
Zt09_chr_1_00303	2057.65	0.111876	0.24163	0.463007	0.64336	0.869549	2130.44	2150.05	2316.97	1633.13
Zt09_chr_1_00304	1668.16	-0.247185	0.283426	-0.872132	0.383136	0.704566	1848.07	1189.88	1487.7	2146.99
Zt09_chr_1_00305	90.0693	-1.19263	0.370101	-3.22245	0.00127098	0.0109107	53.9498	50.1649	120.935	135.227
Zt09_chr_1_00306	610.536	0.151028	0.261627	0.577264	0.563761	0.826675	555.568	731.352	514.455	640.768
Zt09_chr_1_00307	172.159	0.0148765	0.344105	0.0432324	0.965516	0.990096	127.413	218.261	165.086	177.876
Zt09_chr_1_00308	623.944	-0.839228	0.252968	-3.31753	0.000908186	0.00826397	494.731	388.118	874.381	738.548
Zt09_chr_1_00309	3.10768	-0.237742	0.61498	-0.386585	0.699063	0.894508	4.59147	0	5.75882	2.08042
Zt09_chr_1_00310	774.798	-0.326673	0.252521	-1.29365	0.195787	0.499922	577.377	790.318	911.813	819.684
Zt09_chr_1_00311	15.3105	0.0672532	0.612832	0.109742	0.912614	0.973537	14.9223	16.7216	19.1961	10.4021
Zt09_chr_1_00312	65.3282	-0.135521	0.41479	-0.326723	0.743877	0.916139	50.5062	73.0472	69.1059	68.6537
Zt09_chr_1_00313	50.7208	-3.02093	0.511292	-5.90842	3.45404e-09	9.33049e-08	10.3308	4.40043	113.257	74.895
Zt09_chr_1_00314	5648.43	-0.263791	0.204573	-1.28947	0.197235	0.50136	5455.82	4786.79	6311.67	6039.45
Zt09_chr_1_00315	80.5363	-0.312399	0.385896	-0.809541	0.418204	0.73617	81.4986	60.726	87.3421	92.5785
Zt09_chr_1_00316	1310.9	0.217022	0.232727	0.932517	0.351069	0.678053	1574.87	1250.6	1283.26	1134.87
Zt09_chr_1_00317	1020.45	-0.135348	0.233977	-0.578468	0.562948	0.826675	1088.18	854.564	1063.46	1075.58
Zt09_chr_1_00318	1336.29	0.134949	0.299779	0.450161	0.652594	0.873686	1582.91	1221.56	900.296	1640.41
Zt09_chr_1_00319	2192.31	0.0123621	0.22759	0.0543174	0.956682	0.987988	2133.89	2269.74	1901.37	2464.25
Zt09_chr_1_00320	297.939	-0.30466	0.371081	-0.821006	0.411643	0.72855	184.807	342.354	435.751	228.846
Zt09_chr_1_00321	125.063	0.566106	0.382399	1.4804	0.138765	0.403632	167.589	135.533	68.146	128.986
Zt09_chr_1_00322	497.5	0.168715	0.246904	0.683322	0.494403	0.78847	575.082	480.527	480.862	453.531
Zt09_chr_1_00323	103.936	-0.22181	0.349435	-0.634769	0.525579	0.807137	101.012	89.7688	108.458	116.503
Zt09_chr_1_00324	76.435	-0.109574	0.42782	-0.25612	0.797858	0.939744	48.2104	97.6896	78.7039	81.1362
Zt09_chr_1_00325	290.708	-0.102489	0.26721	-0.38355	0.701312	0.895782	264.01	295.709	312.896	290.218
Zt09_chr_1_00326	511.799	-0.315774	0.259128	-1.2186	0.222995	0.53672	410.937	496.369	635.39	504.501
Zt09_chr_1_00327	9.52198	0.0207307	0.655743	0.0316141	0.97478	0.993735	6.88721	12.3212	10.5578	8.32167
Zt09_chr_1_00328	5235.19	0.176763	0.199224	0.887257	0.374941	0.697948	5695.72	5430.13	5035.13	4779.76
Zt09_chr_1_00329	2979.18	0.0131355	0.242957	0.0540653	0.956883	0.987988	3530.84	2456.32	2839.1	3090.46
Zt09_chr_1_00330	17.3118	-0.0829136	0.590366	-0.140444	0.888309	0.966198	18.3659	14.9615	18.2363	17.6835
Zt09_chr_1_00331	2.63998	-0.427553	0.609615	-0.701349	0.483085	0.783951	0	2.64026	4.79902	3.12062
Zt09_chr_1_00332	3102.59	-0.0137526	0.208552	-0.0659435	0.947423	0.986069	3223.21	2951.81	2938.92	3296.42
Zt09_chr_1_00333	1408.07	0.0867867	0.303883	0.285592	0.775191	0.929471	1918.09	988.337	1260.22	1465.65
Zt09_chr_1_00334	1311.37	-0.000981093	0.212202	-0.00462339	0.996311	0.998408	1347.6	1274.37	1289.98	1333.55
Zt09_chr_1_00335	3.37414	0.282687	0.650441	0.434609	0.663847	0.878623	2.29574	6.16061	1.91961	3.12062
Zt09_chr_1_00336	765.609	0.246325	0.236329	1.0423	0.297273	0.62657	756.445	909.13	734.25	662.613
Zt09_chr_1_00337	50.9747	0.397943	0.449005	0.886276	0.375469	0.698592	48.2104	69.5268	39.3519	46.8094
Zt09_chr_1_00338	217.753	0.55941	0.336096	1.66444	0.0960248	0.320036	330.586	194.499	154.528	191.398
Zt09_chr_1_00339	487.719	0.947568	0.270161	3.50742	0.000452482	0.00454287	748.41	549.174	297.539	355.751
Zt09_chr_1_00340	1204.52	0.11165	0.227565	0.490632	0.623687	0.858403	1135.24	1369.41	1217.03	1096.38
Zt09_chr_1_00341	1148.46	-2.2701	0.356003	-6.37663	1.81031e-10	5.72781e-09	469.478	239.384	1293.82	2591.16
Zt09_chr_1_00342	775.346	0.0299797	0.223106	0.134374	0.893107	0.967813	772.515	794.718	784.159	749.99
Zt09_chr_1_00343	703.408	-0.0643188	0.240915	-0.266978	0.789486	0.934157	766.776	608.14	718.893	719.824
Zt09_chr_1_00344	797.089	0.0935407	0.221507	0.422292	0.672812	0.883891	825.317	822.001	764.004	777.036
Zt09_chr_1_00345	273.23	0.980045	0.31026	3.15879	0.00158426	0.0132012	431.598	303.63	150.689	207.001
Zt09_chr_1_00346	20.558	-0.256683	0.568081	-0.451842	0.651383	0.87334	16.0701	20.242	23.0353	22.8846
Zt09_chr_1_00347	1016.37	0.0567657	0.222991	0.254565	0.799059	0.93984	1085.88	988.337	1051.94	939.308
Zt09_chr_1_00348	677.421	0.17244	0.237937	0.724729	0.468618	0.774777	656.58	781.517	665.144	606.441
Zt09_chr_1_00349	2709.54	0.210783	0.224454	0.93909	0.347685	0.674895	3267.98	2558.41	2408.15	2603.64
Zt09_chr_1_00350	980.646	-0.0989118	0.223063	-0.443425	0.657458	0.875258	1012.42	880.087	1010.67	1019.4
Zt09_chr_1_00351	2.00036	-0.320105	0.530608	-0.60328	0.546323	0.818007	0	1.76017	0	6.24125
Zt09_chr_1_00352	1402.57	-0.0250898	0.22094	-0.11356	0.909587	0.972889	1264.95	1514.63	1424.35	1406.36
Zt09_chr_1_00353	847.412	-0.01788	0.243518	-0.0734238	0.941469	0.984675	723.157	960.175	852.305	854.011
Zt09_chr_1_00354	1225.33	0.192444	0.231835	0.830088	0.406489	0.725191	1190.34	1428.38	1237.19	1045.41
Zt09_chr_1_00355	478.743	0.405015	0.246873	1.64058	0.100885	0.330828	511.949	583.497	386.801	432.727
Zt09_chr_1_00356	201.709	0.21876	0.286938	0.762393	0.445825	0.753354	218.095	217.381	186.202	185.157
Zt09_chr_1_00357	43.7243	-0.57817	0.464645	-1.24433	0.213379	0.52522	36.7318	30.803	47.0304	60.3321
Zt09_chr_1_00358	11.651	0.175605	0.638499	0.275028	0.783295	0.930964	14.9223	10.561	8.63823	12.4825
Zt09_chr_1_00359	421.431	-0.427634	0.25614	-1.66953	0.0950116	0.317681	320.255	393.399	502.937	469.134
Zt09_chr_1_00360	772.32	-0.225994	0.305382	-0.740037	0.459277	0.765392	881.562	535.973	668.983	1002.76
Zt09_chr_1_00361	1232.16	-0.105375	0.235197	-0.44803	0.654132	0.874622	1041.12	1329.81	1355.24	1202.48
Zt09_chr_1_00362	0	NA	NA	NA	NA	NA	0	0	0	0
Zt09_chr_1_00363	222.222	-0.530762	0.290473	-1.82724	0.0676644	0.25373	187.102	172.497	238.031	291.258
Zt09_chr_1_00364	29.9992	1.02699	0.526085	1.95214	0.0509218	0.206719	42.4711	42.2442	13.4372	21.8444
Zt09_chr_1_00365	1777.66	-2.5447	0.310458	-8.1966	2.47277e-16	1.36236e-14	641.658	309.791	2879.41	3279.78
Zt09_chr_1_00366	390.9	-0.118814	0.312744	-0.379908	0.704014	0.897118	448.816	299.229	322.494	493.059
Zt09_chr_1_00367	332.126	0.695451	0.335959	2.07005	0.0384477	0.168689	542.941	289.549	213.076	282.937
Zt09_chr_1_00368	10.9388	0.984491	0.647526	1.52039	0.128414	0.386322	19.5138	13.2013	4.79902	6.24125
Zt09_chr_1_00369	418.04	0.243641	0.315192	0.772991	0.439528	0.749459	368.466	542.133	470.304	291.258
Zt09_chr_1_00370	218.306	0.205807	0.323771	0.635656	0.525001	0.806696	177.92	291.309	206.358	197.64
Zt09_chr_1_00371	2830.97	-0.283838	0.220584	-1.28676	0.198178	0.502864	2435.78	2655.22	3452.41	2780.48
Zt09_chr_1_00372	757.61	0.109007	0.245869	0.443353	0.657511	0.875258	680.686	893.288	755.365	701.1
Zt09_chr_1_00373	48.9406	-2.31989	0.542968	-4.27262	1.93189e-05	0.000268765	9.18294	13.2013	41.2715	132.106
Zt09_chr_1_00374	1260.99	-0.356495	0.250456	-1.42338	0.154626	0.433281	1263.8	937.292	1266.94	1575.92
Zt09_chr_1_00375	243.56	1.0702	0.337724	3.16885	0.00153042	0.0128588	430.45	241.144	137.252	165.393
Zt09_chr_1_00376	446.799	0.0787963	0.260966	0.301941	0.762697	0.924107	430.45	488.448	487.58	380.716
Zt09_chr_1_00377	495.722	0.295372	0.295977	0.997956	0.318301	0.646883	430.45	667.106	507.736	377.596
Zt09_chr_1_00378	0	NA	NA	NA	NA	NA	0	0	0	0
Zt09_chr_1_00379	102.45	-0.258663	0.370565	-0.698024	0.485162	0.78571	87.238	97.6896	134.372	90.4981
Zt09_chr_1_00380	515.55	-0.47027	0.625342	-0.752021	0.452039	0.759271	572.786	217.381	349.368	922.665
Zt09_chr_1_00381	359.619	-0.177277	0.283273	-0.625817	0.531435	0.810524	275.488	396.919	404.077	361.992
Zt09_chr_1_00382	195.13	-0.190018	0.323158	-0.588003	0.55653	0.823606	142.336	220.022	198.679	219.484
Zt09_chr_1_00383	778.578	-0.639682	0.236505	-2.70473	0.00683593	0.0442438	666.911	540.373	977.08	929.946
Zt09_chr_1_00384	332.672	-0.12649	0.275409	-0.459279	0.646034	0.871053	270.897	363.476	355.127	341.188
Zt09_chr_1_00385	625.59	-0.169873	0.288551	-0.588711	0.556055	0.82321	437.338	735.752	684.34	644.929
Zt09_chr_1_00386	488.39	-0.0894311	0.250525	-0.356974	0.721111	0.904375	421.267	523.652	501.017	507.622
Zt09_chr_1_00387	56.4079	-3.169	0.555141	-5.70846	1.14006e-08	2.89565e-07	6.88721	5.28052	47.0304	166.433
Zt09_chr_1_00388	7.32194	-0.379261	0.668458	-0.567368	0.570464	0.829388	6.88721	4.40043	8.63823	9.36187
Zt09_chr_1_00389	340.677	0.364176	0.271926	1.33924	0.180491	0.475555	340.917	429.482	317.695	274.615
Zt09_chr_1_00390	950.701	0.381333	0.254281	1.49965	0.133704	0.396217	919.442	1240.92	907.014	735.427
Zt09_chr_1_00391	1029.92	0.282954	0.264989	1.0678	0.285612	0.613957	1352.19	917.93	831.19	1018.36
Zt09_chr_1_00392	3066.9	0.303995	0.251597	1.20826	0.226948	0.541176	4014.09	2788.11	2444.62	3020.76
Zt09_chr_1_00393	1172.77	-0.763966	0.220454	-3.46542	0.000529398	0.00519269	824.169	897.688	1397.47	1571.75
Zt09_chr_1_00394	249.965	-0.769318	0.323709	-2.37658	0.0174742	0.0927211	132.005	228.823	331.132	307.902
Zt09_chr_1_00395	18456.9	-0.0821651	0.226855	-0.362192	0.717209	0.902985	20595	15236.9	18328.4	19667.2
Zt09_chr_1_00396	1071.12	-0.251281	0.222808	-1.12779	0.259409	0.582636	905.668	1044.66	1130.65	1203.52
Zt09_chr_1_00397	2091.57	-0.113012	0.209549	-0.539312	0.589672	0.840024	2081.08	1934.43	2277.61	2073.13
Zt09_chr_1_00398	1.2202	-0.108478	0.46725	-0.232163	0.816411	0.943031	0	1.76017	0	3.12062
Zt09_chr_1_00399	2399.49	-0.18092	0.235067	-0.769653	0.441506	0.750065	2565.48	1923.87	2382.23	2726.39
Zt09_chr_1_00400	5.98107	0.25224	0.672841	0.374888	0.707744	0.898802	3.4436	10.561	5.75882	4.16083
Zt09_chr_1_00401	30.6445	0.446638	0.511834	0.872622	0.382869	0.704535	40.1754	32.5632	25.9147	23.9248
Zt09_chr_1_00402	2036.03	0.783664	0.317511	2.46814	0.0135815	0.0761529	3406.87	1809.46	1146.97	1780.84
Zt09_chr_1_00403	1267.92	-1.29503	0.223092	-5.80493	6.43916e-09	1.67388e-07	742.67	698.789	1665.26	1964.95
Zt09_chr_1_00404	0	NA	NA	NA	NA	NA	0	0	0	0
Zt09_chr_1_00405	740.501	0.368695	0.227571	1.62013	0.105203	0.341249	880.415	794.718	656.506	630.366
Zt09_chr_1_00406	6383.79	-0.0183497	0.280023	-0.0655292	0.947753	0.986069	7976.53	4706.7	5573.58	7278.34
Zt09_chr_1_00407	1.00001	-0.410625	0.449071	-0.914388	0.360513	0.685334	0	0	1.91961	2.08042
Zt09_chr_1_00408	2.66672	-0.419352	0.620608	-0.675712	0.499224	0.790981	1.14787	1.76017	6.71862	1.04021
Zt09_chr_1_00409	966.131	-0.153698	0.220665	-0.696523	0.486101	0.78655	867.788	958.414	999.155	1039.17
Zt09_chr_1_00410	130.647	0.705127	0.340685	2.06973	0.0384774	0.168698	138.892	189.219	99.8196	94.6589
Zt09_chr_1_00411	369.487	-0.976259	0.276245	-3.53403	0.000409272	0.00414285	213.503	273.707	441.51	549.23
Zt09_chr_1_00412	548.733	-0.0918092	0.234252	-0.391925	0.695114	0.892522	544.089	517.491	576.842	556.511
Zt09_chr_1_00413	3192.88	0.0290872	0.225513	0.128982	0.897372	0.969417	3616.93	2835.64	2971.55	3347.39
Zt09_chr_1_00414	744.956	-0.0237595	0.242574	-0.0979476	0.921974	0.976586	779.402	697.909	665.144	837.368
Zt09_chr_1_00415	2702.49	-0.189229	0.218427	-0.866325	0.386312	0.706958	2387.56	2653.46	3154.87	2614.04
Zt09_chr_1_00416	96.3005	0.982803	0.366264	2.68332	0.00728951	0.0466343	118.23	142.574	67.1862	57.2114
Zt09_chr_1_00417	24.9746	0.526101	0.546092	0.963394	0.33535	0.662891	28.6967	32.5632	23.0353	15.6031
Zt09_chr_1_00418	0.780156	-0.25059	0.366913	-0.682968	0.494627	0.78847	0	0	0	3.12062
Zt09_chr_1_00419	180.198	-0.0893433	0.326857	-0.273341	0.784591	0.93145	192.842	155.775	151.649	220.524
Zt09_chr_1_00420	319.36	0.399187	0.325677	1.22571	0.220307	0.532448	285.819	446.204	331.132	214.283
Zt09_chr_1_00421	653.273	0.40762	0.229164	1.77873	0.0752848	0.272987	720.861	774.476	564.364	553.391
Zt09_chr_1_00422	78.5615	-0.983948	0.41266	-2.3844	0.0171069	0.0912725	42.4711	57.2056	83.5029	131.066
Zt09_chr_1_00423	483.888	-0.263489	0.242865	-1.08492	0.277956	0.604257	437.338	439.163	495.259	563.793
Zt09_chr_1_00424	725.517	-0.212255	0.232635	-0.912397	0.36156	0.685431	616.405	724.311	794.717	766.633
Zt09_chr_1_00425	712.915	-0.0160663	0.276833	-0.0580361	0.95372	0.987517	546.385	870.406	740.008	694.859
Zt09_chr_1_00426	1487.96	-0.329025	0.236694	-1.39008	0.164504	0.449584	1190.34	1436.3	1854.34	1470.85
Zt09_chr_1_00427	3.97414	-0.321784	0.66304	-0.485317	0.627452	0.860377	2.29574	3.52035	3.83921	6.24125
Zt09_chr_1_00428	4612.91	0.475706	0.200689	2.37037	0.0177705	0.0937542	5413.34	5354.45	4000.46	3683.38
Zt09_chr_1_00429	127.469	0.619924	0.366183	1.69294	0.0904675	0.308374	115.935	197.139	96.9402	99.86
Zt09_chr_1_00430	80.33	0.340858	0.396306	0.860088	0.389741	0.70975	103.308	78.3277	58.548	81.1362
Zt09_chr_1_00431	604.029	-0.0918087	0.237903	-0.385909	0.699564	0.894838	536.054	631.902	621.953	626.205
Zt09_chr_1_00432	2192.81	-0.271228	0.296647	-0.914311	0.360553	0.685334	2397.9	1555.11	1825.55	2992.68
Zt09_chr_1_00433	10.2286	-0.574984	0.65086	-0.883421	0.377009	0.699752	8.03507	6.16061	16.3167	10.4021
Zt09_chr_1_00434	3896.76	0.198364	0.261244	0.759308	0.447669	0.755271	4830.23	3520.35	2970.59	4265.89
Zt09_chr_1_00435	449.374	-0.317235	0.259347	-1.22321	0.221252	0.534032	355.839	440.043	460.706	540.908
Zt09_chr_1_00436	3658.56	-0.0144799	0.229116	-0.0631989	0.949608	0.986669	4118.55	3161.27	3425.54	3928.87
Zt09_chr_1_00437	506.659	-2.4454	0.337814	-7.2389	4.52326e-13	1.8831e-11	191.694	92.4091	730.41	1012.12
Zt09_chr_1_00438	892.112	0.036459	0.3304	0.110348	0.912133	0.973537	1185.75	623.101	675.702	1083.9
Zt09_chr_1_00439	1136.23	-0.115078	0.23427	-0.491218	0.623272	0.858259	994.053	1184.6	1293.82	1072.45
Zt09_chr_1_00440	1582.05	-0.14647	0.208101	-0.703841	0.481532	0.783802	1514.04	1485.59	1640.3	1688.26
Zt09_chr_1_00441	291.998	-1.98647	0.317387	-6.25881	3.87926e-10	1.18019e-08	119.378	100.33	364.725	583.557
Zt09_chr_1_00442	993.585	0.636471	0.250343	2.54239	0.0110097	0.0648949	1423.36	1011.22	754.406	785.357
Zt09_chr_1_00443	23.8988	-1.20017	0.594764	-2.01789	0.0436023	0.184235	12.6265	10.561	17.2765	55.131
Zt09_chr_1_00444	762.547	-0.0964022	0.249417	-0.386511	0.699118	0.894508	757.593	714.63	670.903	907.062
Zt09_chr_1_00445	311.58	0.370096	0.276674	1.33766	0.181007	0.476121	363.874	342.354	233.232	306.861
Zt09_chr_1_00446	199.292	1.0239	0.291711	3.50998	0.000448135	0.00450331	277.784	263.146	132.453	123.785
Zt09_chr_1_00447	6.30194	0.705838	0.672852	1.04902	0.294167	0.622852	6.88721	11.4411	4.79902	2.08042
Zt09_chr_1_00448	1690.75	0.14753	0.218693	0.674598	0.499931	0.791442	1737.87	1820.9	1460.82	1743.39
Zt09_chr_1_00449	613.724	-0.491893	0.272003	-1.80841	0.0705426	0.26118	567.047	444.444	600.837	842.569
Zt09_chr_1_00450	4030.48	-0.314163	0.22134	-1.41937	0.155792	0.435589	4031.31	3131.35	4458.29	4500.98
Zt09_chr_1_00451	2847.54	-0.0647314	0.213745	-0.302844	0.762009	0.924074	2722.74	2840.92	2653.86	3172.63
Zt09_chr_1_00452	1208.96	-0.601711	0.249958	-2.40724	0.0160734	0.0869551	1020.45	882.727	1225.67	1706.98
Zt09_chr_1_00453	681.959	-0.315126	0.22844	-1.37947	0.16775	0.454583	584.265	626.622	778.401	738.548
Zt09_chr_1_00454	2724.33	0.168552	0.212604	0.792801	0.427894	0.742623	3113.02	2662.26	2470.53	2651.49
Zt09_chr_1_00455	1878.42	-0.0711616	0.208705	-0.340967	0.733129	0.909247	1817.07	1844.66	1837.06	2014.88
Zt09_chr_1_00456	4479.24	-0.45209	0.25668	-1.7613	0.0781881	0.279398	4295.32	3217.6	4285.52	6118.5
Zt09_chr_1_00457	925.023	-0.279357	0.227804	-1.2263	0.220085	0.532448	899.928	766.555	980.919	1052.69
Zt09_chr_1_00458	731.826	-0.344041	0.283102	-1.21525	0.22427	0.537917	788.585	493.729	740.008	904.981
Zt09_chr_1_00459	668.985	0.543207	0.230723	2.35437	0.0185541	0.0969188	841.387	753.354	541.329	539.868
Zt09_chr_1_00460	109.883	-1.07543	0.418534	-2.56952	0.010184	0.060862	42.4711	89.7688	119.016	188.278
Zt09_chr_1_00461	487.78	-0.145861	0.316213	-0.461275	0.644602	0.870739	321.403	601.099	560.525	468.094
Zt09_chr_1_00462	117.026	-2.00591	0.37572	-5.33883	9.35476e-08	2.05138e-06	33.2882	50.1649	164.126	220.524
Zt09_chr_1_00463	1469.14	-0.411773	0.209003	-1.97017	0.0488184	0.200525	1254.62	1256.76	1699.81	1665.37
Zt09_chr_1_00464	833.273	-0.063468	0.223716	-0.283699	0.776641	0.92993	852.866	776.236	867.662	836.327
Zt09_chr_1_00465	107.481	-1.27529	0.40373	-3.15878	0.00158429	0.0132012	39.0275	77.4476	132.453	180.996
Zt09_chr_1_00466	1084.2	-0.0975516	0.258445	-0.377456	0.705835	0.897922	1206.41	886.247	976.12	1268.01
Zt09_chr_1_00467	1551.55	0.0840671	0.210869	0.39867	0.690137	0.891028	1527.81	1667.76	1511.69	1498.94
Zt09_chr_1_00468	0.760055	-0.316652	0.405181	-0.781506	0.434505	0.745539	0	0	0.959803	2.08042
Zt09_chr_1_00469	72.3092	0.367926	0.392152	0.938224	0.348129	0.675282	80.3507	84.4883	67.1862	57.2114
Zt09_chr_1_00470	1415.46	-0.195249	0.214861	-0.908726	0.363495	0.686918	1337.27	1297.25	1424.35	1602.96
Zt09_chr_1_00471	9.06115	-0.559352	0.661841	-0.845146	0.398029	0.716844	3.4436	8.80087	11.5176	12.4825
Zt09_chr_1_00472	36.9205	0.0919639	0.519102	0.177159	0.859383	0.957329	26.401	50.1649	45.1108	26.0052
Zt09_chr_1_00473	635.021	0.0402945	0.233009	0.172931	0.862706	0.95898	679.538	609.02	606.596	644.929
Zt09_chr_1_00474	8.61481	-0.355659	0.661432	-0.53771	0.590777	0.840635	5.73934	7.92078	12.4774	8.32167
Zt09_chr_1_00475	1614.13	0.0958395	0.230276	0.416195	0.677267	0.884754	1872.17	1467.1	1480.98	1636.25
Zt09_chr_1_00476	1850.84	-0.335097	0.214151	-1.56477	0.117637	0.364701	1710.32	1552.47	2191.23	1949.35
Zt09_chr_1_00477	1875.62	-0.0443016	0.217441	-0.20374	0.838557	0.950947	1730.98	1960.83	2031.9	1778.76
Zt09_chr_1_00478	785.231	-0.357463	0.239548	-1.49224	0.135637	0.400052	753.001	617.821	823.511	946.589
Zt09_chr_1_00479	731.945	-0.166174	0.233452	-0.711813	0.47658	0.78044	739.227	638.063	738.089	812.403
Zt09_chr_1_00480	607.726	-0.342103	0.229759	-1.48897	0.136496	0.40134	536.054	531.572	675.702	687.578
Zt09_chr_1_00481	2392.05	-0.0293965	0.20913	-0.140566	0.888213	0.966198	2296.88	2436.96	2278.57	2555.79
Zt09_chr_1_00482	14.1501	-0.193317	0.615684	-0.313987	0.753531	0.920852	11.4787	14.0814	14.3971	16.6433
Zt09_chr_1_00483	3859.07	0.22703	0.328463	0.691189	0.489447	0.787526	5789.85	2576.01	3053.13	4017.28
Zt09_chr_1_00484	3036.96	-0.251516	0.209584	-1.20007	0.230113	0.544735	2728.48	2803.96	3555.11	3060.29
Zt09_chr_1_00485	204.742	0.539457	0.310903	1.73513	0.0827173	0.290521	226.13	263.146	137.252	192.439
Zt09_chr_1_00486	50.6008	-0.0418357	0.435673	-0.0960254	0.9235	0.977085	49.3583	50.1649	50.8696	52.0104
Zt09_chr_1_00487	202.705	-0.078442	0.312997	-0.250616	0.802111	0.940785	218.095	176.017	240.911	175.795
Zt09_chr_1_00488	1072.25	-0.193499	0.270077	-0.716459	0.473708	0.778777	1215.59	779.757	1055.78	1237.85
Zt09_chr_1_00489	477.253	0.0555426	0.251291	0.221029	0.82507	0.946313	448.816	524.532	502.937	432.727
Zt09_chr_1_00490	1333.57	-0.0338402	0.212014	-0.159613	0.873186	0.961524	1316.6	1318.37	1304.37	1394.92
Zt09_chr_1_00491	140.814	-0.221519	0.341719	-0.648248	0.516824	0.801248	110.195	147.855	131.493	173.715
Zt09_chr_1_00492	1458.71	0.0748646	0.272421	0.274813	0.78346	0.930964	1858.4	1138.83	1329.33	1508.3
Zt09_chr_1_00493	406.84	0.140508	0.25316	0.555016	0.578884	0.832973	404.049	450.604	411.756	360.952
Zt09_chr_1_00494	3442.89	-0.161796	0.283115	-0.571487	0.56767	0.827264	3897.01	2584.81	2868.85	4420.88
Zt09_chr_1_00495	225.106	0.1148	0.281724	0.407491	0.683647	0.887918	237.609	231.463	227.473	203.881
Zt09_chr_1_00496	1214.31	0.109752	0.212064	0.51754	0.604779	0.84765	1268.39	1255	1171.92	1161.91
Zt09_chr_1_00497	2995.6	-0.150622	0.202917	-0.742285	0.457914	0.764674	2791.61	2879.64	3263.33	3047.81
Zt09_chr_1_00498	622.725	-0.232268	0.646131	-0.359475	0.71924	0.903691	902.224	187.458	644.988	756.231
Zt09_chr_1_00499	254.293	-0.0512139	0.285151	-0.179603	0.857465	0.956443	281.228	218.261	252.428	265.253
Zt09_chr_1_00500	2380.94	-0.104528	0.218938	-0.477431	0.633055	0.864547	2508.09	2077	2349.6	2589.08
Zt09_chr_1_00501	65.6134	1.03191	0.456056	2.26269	0.0236548	0.117891	87.238	95.0494	23.9951	56.1712
Zt09_chr_1_00502	1.35409	-0.0685414	0.478592	-0.143215	0.886121	0.966157	2.29574	0	0	3.12062
Zt09_chr_1_00503	2393.72	-0.170707	0.214906	-0.794335	0.427	0.742115	2395.6	2101.65	2379.35	2698.3
Zt09_chr_1_00504	416.922	-0.536858	0.268205	-2.00167	0.0453205	0.189596	299.593	374.037	550.927	443.129
Zt09_chr_1_00505	4022.41	-0.112375	0.208615	-0.538674	0.590112	0.840285	4148.39	3575.79	4059.01	4306.46
Zt09_chr_1_00506	1.95402	0.39827	0.59697	0.667152	0.504675	0.793972	2.29574	3.52035	0.959803	1.04021
Zt09_chr_1_00507	323.748	-3.41708	0.407131	-8.39309	4.73545e-17	2.74557e-15	49.3583	36.9636	323.454	885.217
Zt09_chr_1_00508	29.412	-0.884528	0.518553	-1.70576	0.0880524	0.302732	18.3659	19.3619	39.3519	40.5681
Zt09_chr_1_00509	397.789	0.0570976	0.264672	0.21573	0.829199	0.94724	359.283	452.365	417.515	361.992
Zt09_chr_1_00510	83.6503	0.577168	0.415484	1.38915	0.164788	0.450029	133.153	71.287	60.4676	69.6939
Zt09_chr_1_00511	235.339	0.120886	0.295789	0.408689	0.682768	0.887846	242.2	249.065	190.041	260.052
Zt09_chr_1_00512	158.248	-0.0322867	0.323731	-0.0997331	0.920556	0.976553	135.448	176.897	145.89	174.755
Zt09_chr_1_00513	3082.7	-0.154539	0.219739	-0.703285	0.481878	0.783838	3224.36	2602.42	3108.8	3395.24
Zt09_chr_1_00514	409.869	0.242073	0.25102	0.964357	0.334867	0.662554	477.513	413.641	367.605	380.716
Zt09_chr_1_00515	25.7802	-0.297676	0.536212	-0.555146	0.578795	0.832973	22.9574	22.0022	25.9147	32.2465
Zt09_chr_1_00516	2186.93	-0.38626	0.228074	-1.69358	0.0903456	0.308207	2132.74	1642.24	2402.39	2570.35
Zt09_chr_1_00517	783.014	-0.118547	0.223482	-0.530457	0.595795	0.843185	724.305	775.356	815.833	816.563
Zt09_chr_1_00518	1134.4	0.358945	0.231955	1.54748	0.121748	0.372442	1408.43	1150.27	926.21	1052.69
Zt09_chr_1_00519	927.02	-0.70895	0.235819	-3.00634	0.00264415	0.0203626	612.961	779.757	1144.09	1171.27
Zt09_chr_1_00520	1730.97	-0.0533239	0.22389	-0.23817	0.811749	0.94293	1888.24	1508.47	1777.56	1749.63
Zt09_chr_1_00521	25.0447	-0.589852	0.541613	-1.08906	0.276125	0.601695	17.218	20.242	33.5931	29.1258
Zt09_chr_1_00522	683.038	-0.139209	0.278397	-0.500039	0.617048	0.855943	790.881	506.93	659.385	774.955
Zt09_chr_1_00523	1707.35	-0.311411	0.225757	-1.37941	0.167769	0.454583	1341.86	1694.17	1853.38	1939.99
Zt09_chr_1_00524	1133.67	-0.127898	0.222369	-0.575162	0.565181	0.826675	1000.94	1162.59	1148.88	1222.24
Zt09_chr_1_00525	51.1408	-0.0904026	0.434323	-0.208146	0.835115	0.949962	49.3583	49.2849	51.8294	54.0908
Zt09_chr_1_00526	343.08	0.218552	0.291299	0.750266	0.453094	0.760243	298.446	441.804	339.77	292.298
Zt09_chr_1_00527	789.987	0.0910001	0.24382	0.373227	0.70898	0.898875	910.259	721.671	708.335	819.684
Zt09_chr_1_00528	232.521	-0.0176812	0.283848	-0.0622913	0.950331	0.986723	210.06	251.705	233.232	235.087
Zt09_chr_1_00529	1372.01	-0.317275	0.231938	-1.36793	0.171334	0.460859	1375.15	1059.62	1511.69	1541.59
Zt09_chr_1_00530	172.023	0.246832	0.338748	0.72866	0.466209	0.772297	188.25	187.458	194.84	117.544
Zt09_chr_1_00531	16.5641	0.0459151	0.617069	0.0744084	0.940685	0.984305	17.218	16.7216	23.9951	8.32167
Zt09_chr_1_00532	1903.02	-0.29038	0.234952	-1.23591	0.216492	0.528419	1860.69	1551.59	1844.74	2355.03
Zt09_chr_1_00533	4352.43	-0.69009	0.228981	-3.01375	0.00258044	0.0199552	3680.06	2921.89	4879.64	5928.15
Zt09_chr_1_00534	177.709	0.00168254	0.304128	0.00553233	0.995586	0.998381	165.293	190.099	165.086	190.358
Zt09_chr_1_00535	179.015	0.548541	0.342167	1.60314	0.108904	0.348232	268.601	161.936	130.533	154.991
Zt09_chr_1_00536	182.502	-0.258658	0.303737	-0.851583	0.394446	0.713326	148.075	182.178	207.318	192.439
Zt09_chr_1_00537	1901.98	0.0198858	0.220012	0.0903847	0.927981	0.978954	2091.42	1739.93	1805.39	1971.19
Zt09_chr_1_00538	24721.2	0.224877	0.233101	0.964719	0.334685	0.662546	31246.1	22165	23282.9	22190.8
Zt09_chr_1_00539	3483.45	-0.30566	0.207128	-1.4757	0.140024	0.40599	2899.51	3313.53	3932.31	3788.44
Zt09_chr_1_00540	570.508	0.59061	0.26795	2.20418	0.0275115	0.131814	805.803	575.577	411.756	488.898
Zt09_chr_1_00541	60.6369	-0.263876	0.424474	-0.621655	0.534169	0.81154	55.0977	53.6853	54.7088	79.0558
Zt09_chr_1_00542	3826.49	-1.40306	0.371267	-3.77913	0.000157377	0.00176754	2803.09	1134.43	3911.2	7457.25
Zt09_chr_1_00543	160.451	-3.48657	0.428695	-8.13298	4.18873e-16	2.25175e-14	19.5138	19.3619	178.523	424.405
Zt09_chr_1_00544	50.0511	-0.65758	0.444224	-1.48029	0.138796	0.403632	41.3232	33.4433	67.1862	58.2517
Zt09_chr_1_00545	1541.38	-0.0973622	0.220759	-0.441034	0.659189	0.876438	1517.48	1458.3	1447.38	1742.35
Zt09_chr_1_00546	1610.72	-0.311722	0.236907	-1.3158	0.188241	0.487052	1275.28	1587.68	1980.07	1599.84
Zt09_chr_1_00547	1346.15	0.212062	0.222463	0.953245	0.340466	0.667019	1533.55	1362.37	1335.09	1153.59
Zt09_chr_1_00548	5405.81	0.0350219	0.212954	0.164458	0.869371	0.960041	6011.38	4935.53	5480.48	5195.84
Zt09_chr_1_00549	266.328	0.382006	0.272445	1.40214	0.160874	0.443163	303.037	302.75	214.036	245.489
Zt09_chr_1_00550	569.333	-0.213193	0.242072	-0.880698	0.378481	0.700652	477.513	573.816	600.837	625.165
Zt09_chr_1_00551	728.359	0.0889045	0.236564	0.375815	0.707054	0.898648	827.613	675.907	702.576	707.342
Zt09_chr_1_00552	315.933	-0.036516	0.260413	-0.140224	0.888483	0.966198	327.142	296.589	319.615	320.384
Zt09_chr_1_00553	3829.33	0.000143675	0.213628	0.000672545	0.999463	0.999825	4180.53	3478.98	3690.44	3967.35
Zt09_chr_1_00554	153.257	0.00724794	0.372707	0.0194468	0.984485	0.995202	104.456	202.42	169.885	136.267
Zt09_chr_1_00555	132.523	0.797615	0.343399	2.32271	0.0201949	0.103777	197.433	144.334	86.3823	101.94
Zt09_chr_1_00556	70.3758	0.946526	0.448678	2.10959	0.0348938	0.157015	130.857	60.726	44.151	45.7692
Zt09_chr_1_00557	535.308	-0.194069	0.246626	-0.786896	0.431343	0.744381	454.556	541.253	606.596	538.828
Zt09_chr_1_00558	497.879	-0.0353252	0.243445	-0.145106	0.884628	0.965825	498.175	484.928	466.464	541.948
Zt09_chr_1_00559	2011.29	-1.53426	0.598874	-2.56191	0.0104097	0.0620478	1129.5	379.317	2350.56	4185.8
Zt09_chr_1_00560	264.408	-0.424972	0.300761	-1.41299	0.15766	0.438014	246.792	200.66	253.388	356.791
Zt09_chr_1_00561	1130.82	-0.804614	0.222207	-3.62101	0.000293453	0.00310976	772.515	857.204	1530.89	1362.67
Zt09_chr_1_00562	0.72701	0.306259	0.399373	0.76685	0.443171	0.750849	1.14787	1.76017	0	0
Zt09_chr_1_00563	9.61607	-0.367913	0.654494	-0.562133	0.574025	0.829584	9.18294	6.16061	9.59803	13.5227
Zt09_chr_1_00564	1109.65	0.529882	0.291423	1.81826	0.0690249	0.257454	1646.04	997.138	757.285	1038.13
Zt09_chr_1_00565	2746.9	0.60366	0.271545	2.22305	0.0262122	0.12709	2574.67	4100.32	2422.54	1890.06
Zt09_chr_1_00566	7972.44	0.0726191	0.220469	0.329385	0.741865	0.91513	9193.27	7164.79	7446.16	8085.54
Zt09_chr_1_00567	1682.66	-0.457884	0.248139	-1.84528	0.0649975	0.246839	1171.97	1644	2119.25	1795.4
Zt09_chr_1_00568	545.033	-0.101731	0.240096	-0.42371	0.671777	0.883708	553.272	497.249	534.611	594.999
Zt09_chr_1_00569	396.47	-0.390762	0.252825	-1.54559	0.122205	0.372768	320.255	361.716	472.223	431.686
Zt09_chr_1_00570	390.793	-0.266048	0.253622	-1.04899	0.29418	0.622852	379.944	327.392	437.67	418.164
Zt09_chr_1_00571	0.239951	-0.0969716	0.337909	-0.286975	0.774131	NA	0	0	0.959803	0
Zt09_chr_1_00572	1.47991	-0.581158	0.509259	-1.14118	0.253793	0.576396	0	0	3.83921	2.08042
Zt09_chr_1_00573	194.572	-0.762033	0.334081	-2.28098	0.0225494	0.113454	115.935	165.456	202.519	294.379
Zt09_chr_1_00574	185.326	-3.49696	0.441154	-7.92685	2.24783e-15	1.12128e-13	14.9223	28.1628	195.8	502.421
Zt09_chr_1_00575	497.98	-0.0169472	0.249902	-0.0678151	0.945933	0.986017	528.019	462.045	457.826	544.029
Zt09_chr_1_00576	1.64787	0.22381	0.536225	0.417381	0.6764	0.884182	4.59147	0	0.959803	1.04021
Zt09_chr_1_00577	6849.48	0.429796	0.25146	1.7092	0.0874133	0.302113	9457.28	6342.78	5282.76	6315.1
Zt09_chr_1_00578	305.424	0.226117	0.295232	0.765896	0.443738	0.75114	347.804	313.311	224.594	335.987
Zt09_chr_1_00579	310.635	0.497101	0.343204	1.44841	0.147502	0.419466	435.042	300.11	176.604	330.786
Zt09_chr_1_00580	1034.35	-0.125087	0.246221	-0.508028	0.611434	0.852344	870.084	1105.39	1199.75	962.193
Zt09_chr_1_00581	44.0595	0.679448	0.47781	1.42201	0.155025	0.434179	68.8721	43.1242	27.8343	36.4073
Zt09_chr_1_00582	3015.65	0.130939	0.206347	0.63456	0.525716	0.807234	2981.01	3330.25	2942.76	2808.56
Zt09_chr_1_00583	767.739	-0.0826575	0.22409	-0.368859	0.712233	0.900496	771.367	719.031	788.958	791.598
Zt09_chr_1_00584	1038.72	-0.611969	0.267181	-2.29046	0.0219944	0.111015	640.51	983.937	1358.12	1172.31
Zt09_chr_1_00585	446.674	-0.23606	0.666129	-0.354376	0.723057	0.90468	658.876	107.371	384.881	635.567
Zt09_chr_1_00586	3965.48	-0.0793036	0.242096	-0.32757	0.743237	0.915732	3144.01	4560.61	3961.11	4196.2
Zt09_chr_1_00587	47.3293	1.6711	0.483637	3.45529	0.000549707	0.0053634	76.9071	73.9273	12.4774	26.0052
Zt09_chr_1_00588	264.993	-0.0749791	0.277619	-0.270079	0.7871	0.932728	231.869	283.388	277.383	267.333
Zt09_chr_1_00589	440.4	-0.514496	0.243943	-2.10909	0.0349371	0.157146	370.761	349.394	506.776	534.667
Zt09_chr_1_00590	301.432	-0.26413	0.263235	-1.0034	0.315668	0.644607	270.897	274.587	313.856	346.389
Zt09_chr_1_00591	3419.24	-0.882829	0.338026	-2.61172	0.00900886	0.0551844	3222.06	1450.38	3545.51	5459.01
Zt09_chr_1_00592	0.260052	-0.0969716	0.337909	-0.286975	0.774131	NA	0	0	0	1.04021
Zt09_chr_1_00593	190.52	-1.13318	0.303327	-3.73585	0.000187086	0.00206765	107.9	123.212	242.83	288.138
Zt09_chr_1_00594	1528.57	-0.391607	0.230392	-1.69975	0.0891785	0.305402	1472.71	1159.95	1650.86	1830.77
Zt09_chr_1_00595	523.033	-0.20724	0.250931	-0.825886	0.408869	0.726263	530.315	438.283	520.213	603.321
Zt09_chr_1_00596	135.691	-0.393826	0.3288	-1.19777	0.231007	0.546035	103.308	128.493	149.729	161.232
Zt09_chr_1_00597	605.1	0.0414801	0.242206	0.171259	0.86402	0.95918	550.977	676.787	601.797	590.838
Zt09_chr_1_00598	290.683	0.258649	0.267409	0.967242	0.333423	0.660996	305.333	330.032	248.589	278.776
Zt09_chr_1_00599	1128.26	0.14366	0.215416	0.666893	0.50484	0.794007	1142.13	1229.48	1072.1	1069.33
Zt09_chr_1_00600	734.333	-0.20387	0.228549	-0.892019	0.372383	0.695562	641.658	719.911	771.682	804.081
Zt09_chr_1_00601	290.919	0.290658	0.264482	1.09897	0.271781	0.596453	321.403	321.232	249.549	271.494
Zt09_chr_1_00602	43.0759	0.321324	0.489266	0.656748	0.511343	0.796943	51.654	45.7645	24.9549	49.93
Zt09_chr_1_00603	607.669	0.0716867	0.240955	0.29751	0.766077	0.925847	565.899	680.307	612.355	572.114
Zt09_chr_1_00604	24.2638	0.431959	0.559505	0.772037	0.440092	0.749459	36.7318	21.1221	16.3167	22.8846
Zt09_chr_1_00605	1533.02	-0.276226	0.224538	-1.23019	0.218624	0.530698	1336.12	1428.38	1509.77	1857.81
Zt09_chr_1_00606	11634.9	0.0809289	0.225636	0.35867	0.719842	0.903904	13170.6	10771.4	10057.8	12539.7
Zt09_chr_1_00607	73.312	0.605556	0.432132	1.40132	0.161118	0.443449	60.837	119.692	57.5882	55.131
Zt09_chr_1_00608	274.855	-0.641276	0.26831	-2.39006	0.0168457	0.0901203	212.356	212.101	324.414	350.55
Zt09_chr_1_00609	259.054	-0.226817	0.290956	-0.779557	0.435652	0.746119	202.025	272.827	264.906	296.459
Zt09_chr_1_00610	1153.77	0.199998	0.21845	0.915529	0.359914	0.685334	1312.01	1159.95	1064.42	1078.7
Zt09_chr_1_00611	4696.65	0.145716	0.203573	0.715794	0.474119	0.779105	4818.75	5059.62	4210.66	4697.58
Zt09_chr_1_00612	947.875	0.0683967	0.224352	0.304863	0.76047	0.923506	936.66	1005.06	865.743	984.037
Zt09_chr_1_00613	184.843	1.7327	0.314741	5.50518	3.68796e-08	8.57993e-07	315.664	262.266	71.9853	89.4579
Zt09_chr_1_00614	331.157	1.64689	0.310398	5.30572	1.12227e-07	2.43211e-06	570.49	449.724	116.136	188.278
Zt09_chr_1_00615	1379.99	1.77645	0.232942	7.62613	2.41906e-14	1.08897e-12	2382.97	1927.39	560.525	649.09
Zt09_chr_1_00616	351.398	0.57635	0.275045	2.09548	0.0361288	0.161292	360.43	486.688	286.981	271.494
Zt09_chr_1_00617	5522.61	-0.317669	0.21036	-1.51012	0.131013	0.39085	5264.12	4539.49	5800.09	6486.74
Zt09_chr_1_00618	258.059	0.306504	0.292321	1.04852	0.294399	0.622852	242.2	330.913	218.835	240.288
Zt09_chr_1_00619	643.735	-2.09928	0.357917	-5.86527	4.48406e-09	1.18512e-07	275.488	166.336	674.742	1458.37
Zt09_chr_1_00620	518.663	0.0574194	0.263222	0.21814	0.82732	0.946736	443.077	615.181	520.213	496.179
Zt09_chr_1_00621	831.044	-0.0678085	0.22416	-0.3025	0.762271	0.924098	790.881	830.802	811.034	891.458
Zt09_chr_1_00622	221.354	0.629409	0.337581	1.86447	0.0622557	0.238967	347.804	197.139	182.363	158.112
Zt09_chr_1_00623	293.546	-0.0398462	0.337665	-0.118005	0.906064	0.971886	193.99	383.718	305.218	291.258
Zt09_chr_1_00624	20.5653	0.032832	0.576397	0.0569608	0.954576	0.987883	20.6616	21.1221	25.9147	14.5629
Zt09_chr_1_00625	435.029	1.33073	0.273035	4.87384	1.09452e-06	1.99026e-05	536.054	723.431	260.107	220.524
Zt09_chr_1_00626	155.997	0.395771	0.310803	1.27338	0.202882	0.510234	180.215	176.897	142.051	124.825
Zt09_chr_1_00627	1053.26	-1.14187	0.313833	-3.63848	0.000274251	0.00292587	569.342	700.549	988.598	1954.55
Zt09_chr_1_00628	1.31406	0.106449	0.514041	0.207083	0.835945	0.950047	2.29574	0.880087	0	2.08042
Zt09_chr_1_00629	79.0454	-0.703576	0.476802	-1.47562	0.140047	0.40599	79.2029	35.2035	62.3872	139.388
Zt09_chr_1_00630	64.2412	-3.64832	0.548096	-6.65635	2.80706e-11	9.77527e-10	5.73934	3.52035	60.4676	187.237
Zt09_chr_1_00631	24.3842	-0.150236	0.57063	-0.263281	0.792334	0.935991	17.218	28.1628	35.5127	16.6433
Zt09_chr_1_00632	961.66	0.33421	0.236261	1.41458	0.157192	0.437483	955.026	1196.92	891.657	803.041
Zt09_chr_1_00633	498.801	-0.333191	0.252319	-1.32051	0.186663	0.484976	402.902	475.247	510.615	606.441
Zt09_chr_1_00634	1132.17	-0.138104	0.217006	-0.636404	0.524513	0.806059	1022.75	1130.03	1178.64	1197.28
Zt09_chr_1_00635	149.168	-0.74784	0.408971	-1.82859	0.067461	0.25322	59.6891	154.015	171.805	211.162
Zt09_chr_1_00636	304.32	-2.11207	0.330402	-6.39241	1.63291e-10	5.19621e-09	92.9773	117.052	368.565	638.688
Zt09_chr_1_00637	611.47	0.840163	0.326517	2.57311	0.0100789	0.06043	517.688	1072.83	405.997	449.37
Zt09_chr_1_00638	54.8442	-0.0112484	0.461092	-0.0243951	0.980537	0.994079	36.7318	72.1671	59.5078	50.9702
Zt09_chr_1_00639	417.329	0.306306	0.32689	0.937028	0.348744	0.67541	545.237	383.718	263.946	476.415
Zt09_chr_1_00640	349.431	-3.19083	0.35438	-9.00398	2.17687e-19	1.48807e-17	74.6114	43.1242	465.505	814.483
Zt09_chr_1_00641	261.422	-4.37586	0.358612	-12.2022	3.02536e-34	6.56919e-32	21.8095	15.8416	408.876	599.16
Zt09_chr_1_00642	396.986	0.337255	0.253834	1.32864	0.183966	0.480709	456.851	433.003	321.534	376.555
Zt09_chr_1_00643	15204.2	-0.0193642	0.195632	-0.0989826	0.921152	0.976586	15553.6	14646.4	15232.1	15384.7
Zt09_chr_1_00644	97.9486	-0.0567278	0.373259	-0.15198	0.879203	0.963096	92.9773	98.5697	80.6235	119.624
Zt09_chr_1_00645	394.82	0.091405	0.250244	0.365264	0.714914	0.901601	390.275	425.082	367.605	396.319
Zt09_chr_1_00646	683.883	-0.751453	0.239043	-3.14359	0.00166887	0.0138228	471.774	535.973	794.717	933.067
Zt09_chr_1_00647	288.581	0.0642032	0.268778	0.238871	0.811206	0.94293	301.889	288.668	261.067	302.701
Zt09_chr_1_00648	774.782	-0.606342	0.237641	-2.55151	0.0107258	0.0635174	541.794	675.907	959.803	921.624
Zt09_chr_1_00649	1130.46	-0.0303361	0.245567	-0.123535	0.901684	0.970478	1132.95	1103.63	1329.33	955.951
Zt09_chr_1_00650	2018.17	0.0397876	0.232434	0.171178	0.864083	0.95918	2343.95	1750.49	1968.56	2009.68
Zt09_chr_1_00651	0.833986	0.114667	0.414641	0.276546	0.782129	0.930621	2.29574	0	0	1.04021
Zt09_chr_1_00652	154.548	-0.102007	0.334854	-0.30463	0.760648	0.923605	122.822	174.257	177.564	143.549
Zt09_chr_1_00653	331.42	-0.0621719	0.290027	-0.214366	0.830262	0.947575	261.714	385.478	319.615	358.872
Zt09_chr_1_00654	1064.88	-0.445668	0.222798	-2.00032	0.0454654	0.189921	829.908	963.695	1209.35	1256.57
Zt09_chr_1_00655	4.37415	-0.0332117	0.666382	-0.0498389	0.960251	0.988457	2.29574	6.16061	3.83921	5.20104
Zt09_chr_1_00656	85.2395	-0.477493	0.375173	-1.27273	0.203115	0.510392	72.3157	67.7667	110.377	90.4981
Zt09_chr_1_00657	752.46	-0.0131883	0.24145	-0.0546211	0.95644	0.987988	800.064	697.909	677.621	834.247
Zt09_chr_1_00658	11.4878	-1.39811	0.645883	-2.16465	0.0304149	0.141831	4.59147	3.52035	20.1559	17.6835
Zt09_chr_1_00659	315.647	-1.1008	0.279879	-3.93311	8.38534e-05	0.00100497	171.032	220.022	399.278	472.255
Zt09_chr_1_00660	3928.93	0.00367935	0.236304	0.0155704	0.987577	0.995202	4321.72	3546.75	3378.51	4468.73
Zt09_chr_1_00661	592.141	-0.440355	0.242671	-1.81462	0.0695821	0.258579	524.576	474.367	624.832	744.789
Zt09_chr_1_00662	1129.41	-0.177093	0.216358	-0.818518	0.413062	0.729808	1025.05	1091.31	1161.36	1239.93
Zt09_chr_1_00663	81.0766	-0.36908	0.407873	-0.904889	0.365524	0.688285	51.654	87.1286	82.5431	102.981
Zt09_chr_1_00664	1878.09	0.0935297	0.219185	0.426717	0.669586	0.881688	1756.24	2124.53	1772.76	1858.85
Zt09_chr_1_00665	19.8898	-0.141008	0.593258	-0.237685	0.812126	0.94293	11.4787	25.5225	25.9147	16.6433
Zt09_chr_1_00666	86.0938	0.256346	0.408901	0.626916	0.530714	0.810524	74.6114	114.411	95.0205	60.3321
Zt09_chr_1_00667	1472.98	0.125093	0.238885	0.523656	0.600518	0.845346	1776.9	1301.65	1395.55	1417.8
Zt09_chr_1_00668	1528.7	-0.287479	0.211167	-1.36138	0.173392	0.463843	1312.01	1433.66	1677.74	1691.38
Zt09_chr_1_00669	2240.65	-0.0429022	0.235982	-0.181803	0.855738	0.955575	2536.79	1876.34	2152.84	2396.64
Zt09_chr_1_00670	2546.46	-0.121914	0.203965	-0.597719	0.550027	0.819839	2404.78	2467.76	2571.31	2741.99
Zt09_chr_1_00671	43.035	0.815119	0.464195	1.75598	0.079091	0.281625	51.654	61.6061	29.7539	29.1258
Zt09_chr_1_00672	4.88199	1.03343	0.668731	1.54536	0.122259	0.372768	6.88721	9.68095	1.91961	1.04021
Zt09_chr_1_00673	147.013	0.337881	0.314009	1.07602	0.281917	0.609719	159.554	170.737	126.694	131.066
Zt09_chr_1_00674	163.731	0.0570771	0.312326	0.182748	0.854995	0.955324	149.223	184.818	155.488	165.393
Zt09_chr_1_00675	463.175	-0.272727	0.247745	-1.10083	0.270969	0.595614	445.373	390.758	480.862	535.707
Zt09_chr_1_00676	134.583	-0.545937	0.367139	-1.487	0.137014	0.401655	75.7593	138.174	163.167	161.232
Zt09_chr_1_00677	617.824	-0.110125	0.235704	-0.467219	0.640343	0.867739	552.124	634.542	658.425	626.205
Zt09_chr_1_00678	286.567	-0.49542	0.272667	-1.81694	0.0692259	0.257943	223.834	247.304	310.017	365.113
Zt09_chr_1_00679	9337.31	-0.669469	0.271827	-2.46285	0.0137836	0.0771688	8892.53	5343.89	10338	12774.8
Zt09_chr_1_00680	3368.33	-0.245705	0.212939	-1.15387	0.248551	0.570103	3029.22	3119.91	3326.68	3997.52
Zt09_chr_1_00681	5.85514	-0.307867	0.672904	-0.45752	0.647297	0.87151	5.73934	3.52035	4.79902	9.36187
Zt09_chr_1_00682	2425.64	-0.0893001	0.231102	-0.38641	0.699193	0.894508	2690.6	2006.6	2472.45	2532.91
Zt09_chr_1_00683	35.3616	0.581314	0.514597	1.12965	0.258624	0.582115	56.2455	31.6831	31.6735	21.8444
Zt09_chr_1_00684	0.220022	0.0981205	0.337909	0.290375	0.771529	NA	0	0.880087	0	0
Zt09_chr_1_00685	0	NA	NA	NA	NA	NA	0	0	0	0
Zt09_chr_1_00686	224.861	-0.443449	0.357675	-1.23981	0.215045	0.527326	123.97	250.825	231.313	293.339
Zt09_chr_1_00687	2297.47	0.210878	0.208033	1.01368	0.310738	0.640427	2587.29	2351.59	2189.31	2061.69
Zt09_chr_1_00688	974.982	-0.457423	0.247772	-1.84614	0.0648719	0.246446	918.294	714.63	1013.55	1253.45
Zt09_chr_1_00689	563.154	0.378788	0.315459	1.20075	0.229848	0.544457	840.239	442.684	444.389	525.305
Zt09_chr_1_00690	352.416	0.233499	0.264857	0.881606	0.37799	0.700172	369.613	394.279	287.941	357.832
Zt09_chr_1_00691	91.2996	-1.47446	0.372446	-3.95886	7.53068e-05	0.000917434	42.4711	47.5247	129.573	145.629
Zt09_chr_1_00692	9.23616	-0.552773	0.662956	-0.833801	0.404393	0.723232	9.18294	3.52035	8.63823	15.6031
Zt09_chr_1_00693	18.0563	1.45911	0.61037	2.39054	0.0168238	0.0900904	35.5839	22.8823	9.59803	4.16083
Zt09_chr_1_00694	12.6975	-0.115559	0.634716	-0.182065	0.855532	0.955538	16.0701	7.92078	15.3569	11.4423
Zt09_chr_1_00695	1346.92	0.165369	0.253851	0.651439	0.514763	0.799465	1657.52	1196.92	1125.85	1407.4
Zt09_chr_1_00696	334.196	0.763649	0.262037	2.91428	0.00356515	0.026028	455.704	392.519	239.951	248.61
Zt09_chr_1_00697	87.0841	1.13131	0.381611	2.96456	0.00303118	0.0228373	105.604	139.054	53.749	49.93
Zt09_chr_1_00698	150.051	-0.0566272	0.324176	-0.17468	0.861331	0.958246	126.265	167.216	150.689	156.031
Zt09_chr_1_00699	21.9657	0.0359088	0.572415	0.0627322	0.94998	0.986689	17.218	27.2827	16.3167	27.0454
Zt09_chr_1_00700	555.545	-0.443541	0.273047	-1.62441	0.104288	0.338911	531.463	403.08	548.048	739.588
Zt09_chr_1_00701	14.4287	-0.558891	0.636491	-0.878082	0.379899	0.701518	4.59147	15.8416	14.3971	22.8846
Zt09_chr_1_00702	839.439	-0.30769	0.281945	-1.09131	0.275135	0.599866	625.588	866.005	1117.21	748.95
Zt09_chr_1_00703	1261.03	-0.231233	0.332863	-0.69468	0.487256	0.786863	1609.31	697.909	1289.98	1446.93
Zt09_chr_1_00704	617.805	0.0504306	0.245022	0.20582	0.836931	0.950387	693.312	565.016	571.083	641.808
Zt09_chr_1_00705	618.524	-0.242617	0.244156	-0.993699	0.320369	0.648295	610.666	519.251	618.113	726.065
Zt09_chr_1_00706	533.215	0.496014	0.300025	1.65324	0.0982812	0.324428	787.437	470.846	387.761	486.817
Zt09_chr_1_00707	2060.69	-0.221867	0.204828	-1.08319	0.278725	0.605454	1935.31	1862.26	2218.11	2227.09
Zt09_chr_1_00708	432.155	0.081795	0.276709	0.2956	0.767536	0.926599	375.353	513.971	374.323	464.973
Zt09_chr_1_00709	72.5161	-1.1785	0.404712	-2.91194	0.00359187	0.0261676	35.5839	47.5247	112.297	94.6589
Zt09_chr_1_00710	331.009	-0.368431	0.287095	-1.28331	0.199384	0.504763	285.819	287.788	305.218	445.209
Zt09_chr_1_00711	1.57411	0.00398911	0.535514	0.00744914	0.994057	0.99766	2.29574	0.880087	0	3.12062
Zt09_chr_1_00712	3.18894	0.680313	0.625374	1.08785	0.276661	0.602507	8.03507	2.64026	0	2.08042
Zt09_chr_1_00713	3.10012	-0.254104	0.62273	-0.408048	0.683238	0.887893	0	4.40043	3.83921	4.16083
Zt09_chr_1_00714	139.965	-0.00597906	0.347627	-0.0171997	0.986277	0.995202	109.047	169.857	147.81	133.147
Zt09_chr_1_00715	1014.49	0.742578	0.239198	3.10445	0.00190634	0.0154093	1422.21	1134.43	692.018	809.282
Zt09_chr_1_00716	1293.78	1.18103	0.27467	4.29982	1.7094e-05	0.000243002	2123.56	1508.47	627.711	915.383
Zt09_chr_1_00717	23.9687	0.587117	0.546837	1.07366	0.282975	0.611118	30.9924	29.0429	19.1961	16.6433
Zt09_chr_1_00718	791.23	-0.0858458	0.224983	-0.381565	0.702784	0.895997	746.114	787.678	781.28	849.85
Zt09_chr_1_00719	186.191	-2.80107	0.397811	-7.0412	1.90589e-12	7.5648e-11	42.4711	35.2035	207.318	459.772
Zt09_chr_1_00720	1317.38	-0.16453	0.219884	-0.748258	0.454304	0.761114	1166.23	1313.97	1471.38	1317.94
Zt09_chr_1_00721	7.10083	-0.516259	0.670553	-0.769901	0.441358	0.750065	3.4436	6.16061	11.5176	7.28146
Zt09_chr_1_00722	4808.37	0.508944	0.238348	2.1353	0.0327365	0.149756	5843.79	5506.7	3249.89	4633.09
Zt09_chr_1_00723	8979.91	0.352876	0.281108	1.25531	0.209368	0.519333	12810.2	7439.37	6837.64	8832.41
Zt09_chr_1_00724	27.7673	0.238177	0.531991	0.447708	0.654364	0.874622	24.1052	36.9636	23.9951	26.0052
Zt09_chr_1_00725	1941.92	0.119403	0.268113	0.445346	0.656069	0.874792	1533.55	2517.05	1894.65	1822.44
Zt09_chr_1_00726	155.952	-0.720434	0.388794	-1.853	0.0638826	0.243607	142.336	86.2485	137.252	257.972
Zt09_chr_1_00727	4810.22	0.114365	0.202727	0.564135	0.572662	0.829388	5164.26	4846.64	4827.81	4402.16
Zt09_chr_1_00728	606.769	-0.446202	0.285489	-1.56294	0.118067	0.365423	630.179	388.998	751.526	656.371
Zt09_chr_1_00729	736.972	0.893531	0.260227	3.43366	0.0005955	0.00575442	1135.24	798.239	481.821	532.587
Zt09_chr_1_00730	654.247	-0.646145	0.230521	-2.80298	0.00506325	0.0344836	483.252	528.052	787.039	818.644
Zt09_chr_1_00731	19864.2	-0.0834485	0.20016	-0.416908	0.676745	0.884182	20457.3	18096.3	20622.3	20280.9
Zt09_chr_1_00732	1427.13	0.130218	0.238051	0.547016	0.584368	0.836099	1277.58	1709.13	1420.51	1301.3
Zt09_chr_1_00733	1759.69	-0.338667	0.224784	-1.50664	0.131904	0.392451	1722.95	1373.82	1916.73	2025.29
Zt09_chr_1_00734	139.111	-1.46512	0.395286	-3.70649	0.000210148	0.00229958	59.6891	76.5675	137.252	282.937
Zt09_chr_1_00735	1370.66	-0.367851	0.211175	-1.74192	0.0815217	0.287415	1163.94	1220.68	1524.17	1573.83
Zt09_chr_1_00736	207.162	-0.285571	0.293945	-0.971512	0.331294	0.65878	200.877	170.737	243.79	213.243
Zt09_chr_1_00737	791.834	-0.113291	0.317998	-0.356265	0.721642	0.904375	538.35	978.656	986.678	663.653
Zt09_chr_1_00738	149.717	1.4376	0.335999	4.27858	1.88088e-05	0.000262659	192.842	252.585	68.146	85.2971
Zt09_chr_1_00739	54.0015	2.57796	0.461876	5.58149	2.38465e-08	5.74078e-07	98.7166	93.2892	11.5176	12.4825
Zt09_chr_1_00740	563.939	-0.0877698	0.235143	-0.373262	0.708953	0.898875	524.576	567.656	564.364	599.16
Zt09_chr_1_00741	1245.02	-0.268335	0.240961	-1.1136	0.265449	0.589567	1036.52	1214.52	1545.28	1183.76
Zt09_chr_1_00742	1561.54	0.25854	0.212027	1.21937	0.222703	0.536247	1792.97	1616.72	1405.15	1431.33
Zt09_chr_1_00743	82.9334	1.6132	0.390415	4.13201	3.59609e-05	0.000474085	143.483	113.531	39.3519	35.3671
Zt09_chr_1_00744	493.207	0.35008	0.24717	1.41635	0.156673	0.436548	519.984	589.658	461.665	401.52
Zt09_chr_1_00745	385.141	0.199131	0.27836	0.715371	0.47438	0.77917	486.696	339.713	365.685	348.47
Zt09_chr_1_00746	362.906	0.11141	0.275054	0.405047	0.685443	0.88908	366.17	388.998	403.117	293.339
Zt09_chr_1_00747	676.278	-0.193453	0.285192	-0.678326	0.497565	0.790083	553.272	704.069	883.979	563.793
Zt09_chr_1_00748	11.7079	-0.592063	0.645246	-0.917577	0.35884	0.68501	4.59147	11.4411	17.2765	13.5227
Zt09_chr_1_00749	1775.55	0.0337576	0.207332	0.162819	0.870661	0.960424	1778.05	1815.62	1801.55	1706.98
Zt09_chr_1_00750	626.079	-0.585679	0.284251	-2.06042	0.0393579	0.171257	525.723	463.806	580.681	934.107
Zt09_chr_1_00751	1414.05	-0.389491	0.246554	-1.57974	0.114166	0.357544	1321.2	1114.19	1361.96	1858.85
Zt09_chr_1_00752	0.72701	0.306259	0.399373	0.76685	0.443171	0.750849	1.14787	1.76017	0	0
Zt09_chr_1_00753	553.724	1.35005	0.278391	4.84947	1.2379e-06	2.23265e-05	969.948	640.703	286.981	317.263
Zt09_chr_1_00754	2745.13	0.178673	0.225718	0.791574	0.428609	0.743237	3271.42	2568.97	2428.3	2711.82
Zt09_chr_1_00755	1432.44	0.175162	0.220088	0.795873	0.426106	0.74162	1643.75	1400.22	1390.76	1295.06
Zt09_chr_1_00756	823.68	0.210035	0.258024	0.814014	0.415637	0.733508	1044.56	727.832	726.571	795.759
Zt09_chr_1_00757	1315.57	0.395296	0.291671	1.35528	0.175328	0.467514	1913.5	1094.83	995.316	1258.65
Zt09_chr_1_00758	2737.74	0.158754	0.254848	0.622935	0.533327	0.811405	3483.78	2304.95	2400.47	2761.75
Zt09_chr_1_00759	2473.11	0.310478	0.20931	1.48334	0.137984	0.40303	2752.59	2737.07	2053.98	2348.79
Zt09_chr_1_00760	1878.4	-0.0438703	0.211214	-0.207706	0.835459	0.949962	1902.02	1796.26	1802.51	2012.8
Zt09_chr_1_00761	576.897	-3.52354	0.31136	-11.3166	1.08567e-29	1.54138e-27	106.752	55.4455	987.638	1157.75
Zt09_chr_1_00762	1414.11	0.329916	0.228102	1.44635	0.148079	0.42036	1558.8	1600.88	1101.85	1394.92
Zt09_chr_1_00763	9229.98	0.0891189	0.238322	0.373943	0.708446	0.89887	10732.6	8316.82	7751.37	10119.1
Zt09_chr_1_00764	454.909	0.377339	0.270467	1.39514	0.162973	0.44739	606.074	427.722	391.6	394.239
Zt09_chr_1_00765	339.9	0.541013	0.304587	1.77622	0.0756965	0.274032	506.21	307.15	271.624	274.615
Zt09_chr_1_00766	1068.76	-0.247598	0.256683	-0.964604	0.334743	0.662546	783.994	1162.59	1173.84	1154.63
Zt09_chr_1_00767	3743.54	0.141578	0.215173	0.657971	0.510557	0.796943	4327.46	3537.07	3466.81	3642.81
Zt09_chr_1_00768	13.1155	-0.677949	0.634921	-1.06777	0.285625	0.613957	5.73934	11.4411	13.4372	21.8444
Zt09_chr_1_00769	506.544	-0.0884831	0.241958	-0.365696	0.714592	0.901502	492.435	488.448	485.661	559.632
Zt09_chr_1_00770	1180.5	0.608431	0.218691	2.78215	0.00540004	0.0363747	1480.75	1384.38	979.959	876.895
Zt09_chr_1_00771	22.3049	-0.000490581	0.564057	-0.000869736	0.999306	0.999757	17.218	27.2827	24.9549	19.764
Zt09_chr_1_00772	11.364	0.131999	0.640088	0.20622	0.836619	0.950228	13.7744	10.561	8.63823	12.4825
Zt09_chr_1_00773	88.973	-0.730004	0.386698	-1.88779	0.0590543	0.230189	60.837	68.6468	91.1813	135.227
Zt09_chr_1_00774	65.7207	-0.488658	0.411705	-1.18691	0.235263	0.552087	45.9147	60.726	71.9853	84.2569
Zt09_chr_1_00775	1.41978	-0.327521	0.488542	-0.670404	0.5026	0.792397	0	0.880087	4.79902	0
Zt09_chr_1_00776	3.32106	-0.239721	0.650991	-0.368239	0.712695	0.900496	3.4436	1.76017	2.87941	5.20104
Zt09_chr_1_00777	123.614	0.433736	0.353763	1.22606	0.220175	0.532448	120.526	166.336	117.096	90.4981
Zt09_chr_1_00778	1.74013	-0.522188	0.560382	-0.931843	0.351418	0.678333	0	0.880087	1.91961	4.16083
Zt09_chr_1_00779	3.414	-0.0169896	0.654266	-0.0259674	0.979283	0.994052	2.29574	4.40043	3.83921	3.12062
Zt09_chr_1_00780	2455.55	0.336322	0.23282	1.44456	0.148582	0.421358	3108.43	2391.2	2328.48	1994.08
Zt09_chr_1_00781	922.618	-0.0677818	0.244098	-0.277683	0.781256	0.930491	1027.34	773.596	900.296	989.238
Zt09_chr_1_00782	16587.9	0.30586	0.201487	1.51801	0.129011	0.387244	19550.5	17211	15107.3	14482.8
Zt09_chr_1_00783	28.3282	0.668209	0.534037	1.25124	0.210846	0.521419	27.5488	44.8844	21.1157	19.764
Zt09_chr_1_00784	2130.31	0.314923	0.249726	1.26107	0.207282	0.515981	2823.75	1917.71	1804.43	1975.36
Zt09_chr_1_00785	3693.97	0.181744	0.219973	0.826209	0.408686	0.726263	4403.22	3463.14	3434.18	3475.34
Zt09_chr_1_00786	676.337	-0.272811	0.243037	-1.12251	0.261646	0.585583	537.202	682.947	735.209	749.99
Zt09_chr_1_00787	837.982	-0.142049	0.28903	-0.491467	0.623096	0.858259	967.653	622.221	733.29	1028.77
Zt09_chr_1_00788	452.977	-0.523267	0.241234	-2.16912	0.0300732	0.140757	363.874	374.037	540.369	533.627
Zt09_chr_1_00789	1310.44	0.659539	0.237823	2.77324	0.00555013	0.0371822	1849.21	1379.98	1008.75	1003.8
Zt09_chr_1_00790	2.20028	-0.279715	0.577796	-0.484106	0.628311	0.860842	0	2.64026	0.959803	5.20104
Zt09_chr_1_00791	171.917	0.305153	0.30637	0.996026	0.319238	0.647502	173.328	208.581	149.729	156.031
Zt09_chr_1_00792	457.931	-0.103238	0.247197	-0.417636	0.676213	0.884182	422.415	459.405	506.776	443.129
Zt09_chr_1_00793	104.827	-0.0109147	0.372365	-0.0293117	0.976616	0.993735	86.0901	122.332	90.2215	120.664
Zt09_chr_1_00794	1042.72	-0.223269	0.232808	-0.959026	0.337546	0.664731	1015.86	903.849	1240.07	1011.08
Zt09_chr_1_00795	10006.7	0.56245	0.25312	2.22207	0.0262786	0.127245	13703.2	10305.8	6625.52	9392.04
Zt09_chr_1_00796	14.4426	-0.286883	0.630333	-0.455129	0.649017	0.872658	6.88721	17.6017	12.4774	20.8042
Zt09_chr_1_00797	3434.18	-0.0436618	0.20274	-0.215359	0.829488	0.947293	3529.69	3232.56	3490.81	3483.66
Zt09_chr_1_00798	27.4265	-0.07109	0.530699	-0.133955	0.893438	0.967813	24.1052	29.0429	32.6333	23.9248
Zt09_chr_1_00799	990.885	0.535557	0.257836	2.07712	0.0377905	0.16693	1332.67	1027.06	685.3	918.504
Zt09_chr_1_00800	708.796	-0.0676808	0.240144	-0.281834	0.778071	0.92993	680.686	702.309	644.988	807.202
Zt09_chr_1_00801	1042.44	0.405003	0.218447	1.85401	0.0637379	0.243223	1159.35	1224.2	929.09	857.132
Zt09_chr_1_00802	2326.37	0.127705	0.211263	0.604486	0.545521	0.817484	2595.33	2268.86	2152.84	2288.46
Zt09_chr_1_00803	79.8049	0.225886	0.377498	0.598375	0.54959	0.819795	86.0901	87.1286	70.0657	75.9352
Zt09_chr_1_00804	2280.31	0.552326	0.225058	2.45415	0.0141218	0.0785852	3024.63	2423.76	1727.65	1945.19
Zt09_chr_1_00805	2.75394	-0.264541	0.637403	-0.41503	0.67812	0.884929	2.29574	1.76017	3.83921	3.12062
Zt09_chr_1_00806	397.999	0.100061	0.253723	0.394372	0.693306	0.892522	446.521	378.437	380.082	386.957
Zt09_chr_1_00807	0.793956	0.328507	0.410959	0.799367	0.424078	0.740147	2.29574	0.880087	0	0
Zt09_chr_1_00808	1108.18	0.144944	0.215803	0.671651	0.501806	0.791939	1208.7	1122.11	1047.15	1054.77
Zt09_chr_1_00809	1079.34	0.235369	0.237353	0.99164	0.321373	0.649906	1012.42	1327.17	977.08	1000.68
Zt09_chr_1_00810	677.462	0.197238	0.227647	0.866422	0.386259	0.706958	739.227	711.11	647.867	611.642
Zt09_chr_1_00811	640.194	-0.0583736	0.245586	-0.237691	0.81212	0.94293	686.425	567.656	705.456	601.24
Zt09_chr_1_00812	146.315	1.58801	0.382118	4.1558	3.24152e-05	0.000431969	295.002	155.775	58.548	75.9352
Zt09_chr_1_00813	368.237	-0.0335396	0.263971	-0.127058	0.898895	0.970021	400.606	327.392	395.439	349.51
Zt09_chr_1_00814	564.876	-0.639913	0.251164	-2.54779	0.0108408	0.0640616	379.944	493.729	704.496	681.336
Zt09_chr_1_00815	168.039	0.631816	0.314166	2.01109	0.0443162	0.186175	180.215	232.343	129.573	130.026
Zt09_chr_1_00816	1926.94	0.0294235	0.207122	0.142059	0.887034	0.966157	1876.76	2017.16	1894.65	1919.18
Zt09_chr_1_00817	19908.1	0.108935	0.222089	0.490501	0.623779	0.858423	23122.6	18239.8	17686.3	20583.6
Zt09_chr_1_00818	40.0262	-1.39424	0.492091	-2.83329	0.00460711	0.0320271	17.218	21.1221	48.95	72.8146
Zt09_chr_1_00819	899.98	-0.00392387	0.234041	-0.0167657	0.986623	0.995202	837.943	959.294	980.919	821.764
Zt09_chr_1_00820	669.43	-0.17656	0.248071	-0.71173	0.476632	0.78044	711.678	543.013	732.33	690.698
Zt09_chr_1_00821	318.965	-0.287564	0.271679	-1.05847	0.289842	0.619198	253.679	317.711	369.524	334.947
Zt09_chr_1_00822	3648.7	0.18109	0.204942	0.883614	0.376905	0.699752	3840.77	3925.19	3614.62	3214.24
Zt09_chr_1_00823	375.003	0.875455	0.304156	2.87831	0.00399815	0.0285648	615.257	367.876	262.026	254.851
Zt09_chr_1_00824	517.644	0.0376376	0.258421	0.145645	0.884202	0.965741	463.739	585.258	557.646	463.933
Zt09_chr_1_00825	280.734	-0.164647	0.272738	-0.603683	0.546054	0.817826	288.115	240.264	303.298	291.258
Zt09_chr_1_00826	158.837	0.310454	0.306223	1.01382	0.31067	0.640427	176.772	176.897	139.172	142.509
Zt09_chr_1_00827	12.9001	0.707028	0.64616	1.0942	0.273867	0.599014	22.9574	12.3212	3.83921	12.4825
Zt09_chr_1_00828	50.0955	0.240229	0.437701	0.548842	0.583114	0.834829	55.0977	54.5654	47.0304	43.6887
Zt09_chr_1_00829	258.675	-0.172342	0.278586	-0.618632	0.536159	0.812677	261.714	223.542	258.187	291.258
Zt09_chr_1_00830	412.855	0.44895	0.250412	1.79284	0.0729984	0.267411	445.373	512.21	347.449	346.389
Zt09_chr_1_00831	1315.09	0.106406	0.223047	0.477055	0.633323	0.864547	1266.1	1463.58	1342.77	1187.92
Zt09_chr_1_00832	289.323	0.285276	0.26725	1.06745	0.285768	0.613957	308.776	329.152	244.75	274.615
Zt09_chr_1_00833	3286.17	-0.195206	0.215679	-0.905077	0.365425	0.688285	3343.74	2773.15	3363.15	3664.65
Zt09_chr_1_00834	23.6484	0.234391	0.558333	0.419805	0.674628	0.884182	27.5488	24.6424	15.3569	27.0454
Zt09_chr_1_00835	383.065	-0.380517	0.310694	-1.22473	0.220677	0.53311	400.606	259.626	356.087	515.943
Zt09_chr_1_00836	107.667	0.185371	0.368831	0.502592	0.615251	0.855082	96.4209	133.773	115.176	85.2971
Zt09_chr_1_00837	206.777	-0.515299	0.34537	-1.49202	0.135694	0.400052	216.947	118.812	268.745	222.605
Zt09_chr_1_00838	231.369	0.404872	0.284366	1.42377	0.154513	0.433281	270.897	259.626	214.996	179.956
Zt09_chr_1_00839	483.703	0.00277316	0.263723	0.0105154	0.99161	0.997503	480.957	487.568	559.565	406.721
Zt09_chr_1_00840	72.4256	-0.438291	0.412111	-1.06352	0.287544	0.616188	59.6891	60.726	65.2666	104.021
Zt09_chr_1_00841	2707.81	-0.544899	0.284505	-1.91525	0.0554605	0.220449	2788.17	1569.19	2960.03	3513.82
Zt09_chr_1_00842	691.898	0.12733	0.349339	0.364489	0.715493	0.901855	1018.16	432.123	578.762	738.548
Zt09_chr_1_00843	275.326	0.420056	0.382484	1.09823	0.272104	0.596925	457.999	180.418	211.157	251.73
Zt09_chr_1_00844	67.2888	0.173689	0.436794	0.397645	0.690892	0.891509	57.3934	86.2485	78.7039	46.8094
Zt09_chr_1_00845	1162.53	0.141069	0.222812	0.633129	0.526649	0.807884	1324.64	1117.71	1099.93	1107.82
Zt09_chr_1_00846	791.194	-0.235037	0.236525	-0.993709	0.320365	0.648295	654.285	794.718	813.913	901.86
Zt09_chr_1_00847	590.024	-0.413537	0.245108	-1.68716	0.0915723	0.310874	478.661	527.172	609.475	744.789
Zt09_chr_1_00848	10499.3	-0.078489	0.203962	-0.384822	0.700369	0.895496	10515.6	9898.33	10055.9	11527.6
Zt09_chr_1_00849	2392.15	-0.533066	0.238017	-2.23961	0.0251164	0.123016	1617.35	2263.58	2858.29	2829.37
Zt09_chr_1_00850	209.115	-0.613829	0.349154	-1.75804	0.0787399	0.280645	110.195	212.981	242.83	270.454
Zt09_chr_1_00851	960.642	0.346622	0.245885	1.40969	0.15863	0.440158	1221.33	938.172	769.762	913.303
Zt09_chr_1_00852	1450.14	0.0518742	0.218738	0.237152	0.812539	0.94293	1598.98	1355.33	1425.31	1420.92
Zt09_chr_1_00853	963.679	0.084435	0.221702	0.380848	0.703316	0.896439	1006.68	978.656	880.14	989.238
Zt09_chr_1_00854	1394.3	-0.396623	0.271141	-1.46279	0.143524	0.413148	904.52	1485.59	1627.83	1559.27
Zt09_chr_1_00855	13.5972	-0.296127	0.622758	-0.47551	0.634423	0.865222	12.6265	10.561	12.4774	18.7237
Zt09_chr_1_00856	1990.07	-0.0379856	0.205771	-0.184602	0.853541	0.954567	1970.89	1955.55	1962.8	2071.05
Zt09_chr_1_00857	465.177	0.0750916	0.31946	0.235058	0.814164	0.94293	330.586	624.862	493.339	411.922
Zt09_chr_1_00858	945.196	-0.169321	0.218624	-0.774487	0.438643	0.748853	888.45	888.007	970.361	1033.97
Zt09_chr_1_00859	8.78403	0.220535	0.664944	0.331659	0.740146	0.914367	13.7744	6.16061	4.79902	10.4021
Zt09_chr_1_00860	402.105	-0.0282377	0.247791	-0.113958	0.909271	0.972782	398.31	397.799	423.273	389.038
Zt09_chr_1_00861	401.662	-0.70846	0.318482	-2.22449	0.0261152	0.126731	391.423	207.7	489.5	518.024
Zt09_chr_1_00862	22513.9	0.102634	0.204076	0.50292	0.61502	0.854868	25171.6	21496.1	21399.8	21987.9
Zt09_chr_1_00863	2037.78	-0.694449	0.221677	-3.13271	0.001732	0.014197	1627.68	1459.18	2291.05	2773.19
Zt09_chr_1_00864	2495.76	-0.47675	0.214126	-2.22649	0.0259813	0.12629	2210.79	1942.35	2737.36	3092.54
Zt09_chr_1_00865	1618.35	-0.842225	0.223602	-3.76662	0.00016547	0.00184163	1022.75	1269.08	2111.57	2070.01
Zt09_chr_1_00866	476.537	0.352987	0.241047	1.46439	0.143087	0.412106	544.089	528.932	398.318	434.807
Zt09_chr_1_00867	260.235	0.409831	0.289038	1.41791	0.156216	0.436301	254.827	342.354	215.956	227.806
Zt09_chr_1_00868	848.092	-0.166066	0.251636	-0.659944	0.50929	0.796943	732.34	862.485	1029.87	767.674
Zt09_chr_1_00869	1544.73	0.897023	0.221655	4.04694	5.18921e-05	0.00065825	2178.65	1866.66	1003.95	1129.67
Zt09_chr_1_00870	333.418	0.241955	0.258849	0.934736	0.349924	0.676771	340.917	383.718	304.258	304.781
Zt09_chr_1_00871	126.489	1.00457	0.384668	2.61154	0.00901367	0.0551844	224.982	120.572	71.9853	88.4177
Zt09_chr_1_00872	659.85	0.265834	0.227293	1.16956	0.242176	0.560706	710.53	733.992	599.877	594.999
Zt09_chr_1_00873	386.941	0.116811	0.252163	0.463235	0.643196	0.869503	420.12	386.358	352.248	389.038
Zt09_chr_1_00874	63.7637	0.410906	0.415196	0.989669	0.322336	0.650783	82.6465	65.1264	47.9902	59.2919
Zt09_chr_1_00875	1217.23	0.0808316	0.223766	0.361233	0.717925	0.903304	1140.98	1363.25	1213.19	1151.51
Zt09_chr_1_00876	161.224	0.370154	0.344029	1.07594	0.281955	0.609719	190.546	176.017	104.619	173.715
Zt09_chr_1_00877	1829.11	-0.255961	0.211519	-1.21011	0.226237	0.540295	1683.92	1642.24	1874.5	2115.78
Zt09_chr_1_00878	184.968	0.404541	0.300394	1.3467	0.178076	0.471741	211.208	212.981	143.011	172.675
Zt09_chr_1_00879	673.409	0.217277	0.23076	0.941571	0.346412	0.673485	766.776	684.707	631.551	610.602
Zt09_chr_1_00880	441.69	-0.703416	0.29665	-2.3712	0.0177306	0.0936364	254.827	405.72	615.234	490.978
Zt09_chr_1_00881	151.409	0.323691	0.32192	1.0055	0.314656	0.643815	165.293	173.377	116.136	150.83
Zt09_chr_1_00882	556.063	-0.826059	0.240673	-3.43229	0.000598509	0.00577846	368.466	423.322	743.848	688.618
Zt09_chr_1_00883	29757.8	-0.126227	0.200059	-0.630948	0.528074	0.808443	30193.5	26660.5	31454.7	30722.5
Zt09_chr_1_00884	242.77	0.934403	0.347815	2.68649	0.00722067	0.0464084	345.508	302.75	107.498	215.323
Zt09_chr_1_00885	2811.4	0.0608996	0.20709	0.294073	0.768702	0.926935	2970.68	2774.03	2889.97	2610.92
Zt09_chr_1_00886	460.45	-0.185461	0.293557	-0.631771	0.527537	0.808443	533.759	325.632	466.464	515.943
Zt09_chr_1_00887	722.414	-0.2103	0.238865	-0.880416	0.378634	0.70067	707.087	629.262	704.496	848.81
Zt09_chr_1_00888	811.449	0.291173	0.266355	1.09317	0.274317	0.599405	1079	714.63	694.898	757.272
Zt09_chr_1_00889	508.45	-0.0266034	0.291914	-0.0911342	0.927386	0.978613	626.736	381.078	542.289	483.697
Zt09_chr_1_00890	87.6661	-0.507989	0.3761	-1.35068	0.176799	0.470191	73.4635	68.6468	118.056	90.4981
Zt09_chr_1_00891	2.38708	0.14832	0.617315	0.240267	0.810124	0.94293	1.14787	4.40043	1.91961	2.08042
Zt09_chr_1_00892	32.0959	-0.573156	0.543999	-1.0536	0.292067	0.620513	35.5839	13.2013	43.1912	36.4073
Zt09_chr_1_00893	813.081	0.110874	0.227108	0.488197	0.62541	0.859599	887.302	803.519	817.753	743.749
Zt09_chr_1_00894	5316.73	0.243142	0.295828	0.821904	0.411131	0.727997	7287.81	4287.78	3852.65	5838.69
Zt09_chr_1_00895	3973.79	0.0901895	0.33853	0.266415	0.789919	0.93427	5461.55	2752.91	2722	4958.67
Zt09_chr_1_00896	194.447	-1.36696	0.328191	-4.16515	3.11152e-05	0.000417155	95.273	111.771	227.473	343.269
Zt09_chr_1_00897	221.782	0.278508	0.282244	0.986762	0.323759	0.652401	236.461	251.705	191.961	207.001
Zt09_chr_1_00898	1783.06	-0.201277	0.212006	-0.949391	0.342422	0.669164	1753.94	1557.75	1951.28	1869.25
Zt09_chr_1_00899	1212.84	0.236944	0.212348	1.11583	0.264496	0.588642	1297.09	1332.45	1105.69	1116.14
Zt09_chr_1_00900	366.163	0.0155708	0.337389	0.0461509	0.96319	0.989617	497.027	240.264	357.047	370.314
Zt09_chr_1_00901	478.394	0.791592	0.270112	2.9306	0.00338305	0.0249427	711.678	512.21	322.494	367.193
Zt09_chr_1_00902	245.062	0.709914	0.297965	2.38254	0.0171935	0.091671	255.975	358.195	187.162	178.916
Zt09_chr_1_00903	507.439	0.541322	0.239594	2.25933	0.0238628	0.118554	580.821	628.382	424.233	396.319
Zt09_chr_1_00904	56510.5	0.203782	0.20533	0.992458	0.320974	0.649218	65495	55689.2	50717.9	54139.7
Zt09_chr_1_00905	815.563	-0.18987	0.23672	-0.802088	0.422502	0.739378	810.395	710.23	790.878	950.75
Zt09_chr_1_00906	17.3372	0.0128513	0.629975	0.0203997	0.983725	0.995202	9.18294	25.5225	8.63823	26.0052
Zt09_chr_1_00907	593.053	0.202516	0.246061	0.823034	0.410488	0.727553	701.347	571.176	519.254	580.436
Zt09_chr_1_00908	596.05	0.506946	0.231356	2.19119	0.028438	0.135161	710.53	695.268	477.022	501.38
Zt09_chr_1_00909	456.506	0.340861	0.338192	1.00789	0.313506	0.643397	701.347	327.392	379.122	418.164
Zt09_chr_1_00910	2672.36	0.0936942	0.204368	0.458458	0.646623	0.87151	2863.93	2658.74	2631.78	2534.99
Zt09_chr_1_00911	705.634	-0.0434786	0.234699	-0.185253	0.853031	0.954278	750.706	638.943	689.139	743.749
Zt09_chr_1_00912	2530.89	0.46232	0.261061	1.77092	0.0765734	0.276123	3623.82	2275.02	2068.38	2156.35
Zt09_chr_1_00913	1381.94	-0.00675102	0.212782	-0.0317274	0.974689	0.993735	1326.94	1430.14	1420.51	1350.19
Zt09_chr_1_00914	641.722	0.398919	0.242926	1.64214	0.100561	0.330057	814.986	651.264	545.168	555.471
Zt09_chr_1_00915	401.252	0.180814	0.257735	0.701548	0.482961	0.783951	396.014	458.525	404.077	346.389
Zt09_chr_1_00916	378.613	-0.0632038	0.269197	-0.234786	0.814375	0.94293	415.528	324.752	357.047	417.123
Zt09_chr_1_00917	1675.15	-0.103791	0.218653	-0.474682	0.635014	0.865601	1710.32	1516.39	1619.19	1854.69
Zt09_chr_1_00918	1142.66	0.134885	0.272553	0.494896	0.620674	0.857698	1468.12	929.372	991.477	1181.68
Zt09_chr_1_00919	3164.89	-0.0154339	0.233543	-0.0660858	0.94731	0.986069	3634.15	2661.38	3066.57	3297.46
Zt09_chr_1_00920	1140.39	-0.143514	0.242105	-0.592778	0.55333	0.821831	1010.12	1152.91	1032.75	1365.79
Zt09_chr_1_00921	4868.28	0.395863	0.256056	1.546	0.122104	0.372612	6785.05	4330.91	3996.62	4360.55
Zt09_chr_1_00922	5535.91	0.299152	0.235486	1.27036	0.203956	0.511614	7152.36	5100.98	4768.3	5121.99
Zt09_chr_1_00923	1175.29	1.07064	0.248357	4.31088	1.62605e-05	0.000232047	1557.66	1654.56	616.194	872.735
Zt09_chr_1_00924	660.494	0.133853	0.249006	0.537548	0.590889	0.840635	624.44	759.515	566.284	691.738
Zt09_chr_1_00925	2131.6	-0.151967	0.214081	-0.709855	0.477794	0.780857	2176.36	1856.98	2193.15	2299.9
Zt09_chr_1_00926	267.23	0.131144	0.269702	0.486254	0.626787	0.860377	267.453	292.189	253.388	255.891
Zt09_chr_1_00927	292.543	0.348859	0.274973	1.2687	0.204548	0.512364	301.889	356.435	235.152	276.695
Zt09_chr_1_00928	135.816	0.189831	0.350926	0.540942	0.588548	0.839137	117.083	173.377	111.337	141.468
Zt09_chr_1_00929	2337.43	-0.00500904	0.206145	-0.0242986	0.980614	0.994079	2233.75	2432.56	2379.35	2304.06
Zt09_chr_1_00930	2360.03	0.130554	0.204056	0.639794	0.522306	0.804676	2446.11	2492.41	2190.27	2311.34
Zt09_chr_1_00931	1736.55	-0.0399587	0.210261	-0.190043	0.849275	0.953955	1687.37	1736.41	1846.66	1675.78
Zt09_chr_1_00932	25743	-0.107769	0.197413	-0.545909	0.585128	0.83624	25858	23662.9	26201.7	27249.3
Zt09_chr_1_00933	951.178	0.130901	0.221679	0.590498	0.554857	0.822885	1043.41	947.853	877.26	936.187
Zt09_chr_1_00934	928.754	0.520365	0.252067	2.06439	0.0389807	0.170513	1269.54	932.012	695.858	817.604
Zt09_chr_1_00935	2745.84	0.218971	0.209429	1.04556	0.295762	0.624337	2799.65	3118.15	2411.99	2653.57
Zt09_chr_1_00936	723.838	-0.832529	0.241735	-3.44398	0.000573226	0.00555858	560.159	468.206	859.024	1007.96
Zt09_chr_1_00937	1063.78	-0.025334	0.233911	-0.108306	0.913753	0.973537	1138.68	969.855	973.241	1173.35
Zt09_chr_1_00938	1245.45	-0.319671	0.256235	-1.24757	0.212189	0.523216	894.189	1310.45	1480.02	1297.14
Zt09_chr_1_00939	98.8015	-0.217402	0.361411	-0.601536	0.547483	0.818858	95.273	86.2485	94.0607	119.624
Zt09_chr_1_00940	731.246	0.197203	0.234244	0.84187	0.399861	0.718607	767.924	797.359	619.073	740.628
Zt09_chr_1_00941	1179.63	0.226729	0.219887	1.03112	0.302486	0.631667	1320.05	1229.48	1016.43	1152.55
Zt09_chr_1_00942	1123.13	1.25681	0.2957	4.25028	2.13502e-05	0.000294436	2079.94	1130.91	619.073	662.613
Zt09_chr_1_00943	329.267	0.00855945	0.279562	0.0306173	0.975575	0.993735	283.523	376.677	354.167	302.701
Zt09_chr_1_00944	370.689	-0.194607	0.298869	-0.651146	0.514952	0.799465	267.453	420.681	435.751	358.872
Zt09_chr_1_00945	1129.27	-0.12617	0.214057	-0.589423	0.555578	0.82321	1095.07	1062.26	1197.83	1161.91
Zt09_chr_1_00946	1414.76	0.128593	0.228777	0.562087	0.574057	0.829584	1305.13	1653.68	1317.81	1382.44
Zt09_chr_1_00947	1808.33	-0.492464	0.256397	-1.92071	0.0547684	0.218876	1292.5	1688.89	2476.29	1775.64
Zt09_chr_1_00948	229.362	-0.429723	0.379247	-1.1331	0.257173	0.580907	238.756	146.094	173.724	358.872
Zt09_chr_1_00949	969.076	0.100421	0.247156	0.406306	0.684517	0.888461	909.111	1098.35	811.994	1056.85
Zt09_chr_1_00950	2653.79	0.207532	0.262692	0.790023	0.429514	0.743426	3354.07	2350.71	2066.46	2843.93
Zt09_chr_1_00951	1447.3	-0.532907	0.217059	-2.45512	0.0140838	0.0784924	1220.18	1131.79	1609.59	1827.65
Zt09_chr_1_00952	719.931	-0.508829	0.24912	-2.04251	0.0411012	0.176884	507.358	671.506	892.617	808.242
Zt09_chr_1_00953	175.567	-0.149199	0.303204	-0.492076	0.622666	0.858256	158.406	173.377	171.805	198.68
Zt09_chr_1_00954	66.8425	-0.3388	0.404635	-0.837298	0.402425	0.721343	52.8019	63.3662	70.0657	81.1362
Zt09_chr_1_00955	664.262	0.0996332	0.279225	0.356821	0.721226	0.904375	624.44	751.594	502.937	778.076
Zt09_chr_1_00956	5547.2	0.165497	0.205553	0.805128	0.420746	0.738522	6006.79	5739.05	5584.14	4858.81
Zt09_chr_1_00957	0	NA	NA	NA	NA	NA	0	0	0	0
Zt09_chr_1_00958	270.994	2.13229	0.290941	7.32893	2.31994e-13	9.84331e-12	501.618	393.399	91.1813	97.7796
Zt09_chr_1_00959	172.307	2.02272	0.37114	5.45003	5.03623e-08	1.15468e-06	193.99	372.277	59.5078	63.4527
Zt09_chr_1_00960	2078.06	-0.418732	0.247612	-1.69108	0.0908207	0.309271	1634.56	1900.99	2805.51	1971.19
Zt09_chr_1_00961	1055.1	-0.35405	0.256085	-1.38255	0.166803	0.453516	1069.81	773.596	1314.93	1062.05
Zt09_chr_1_00962	536.438	0.0544339	0.256071	0.212573	0.83166	0.948054	620.996	473.487	550.927	500.34
Zt09_chr_1_00963	88.4138	0.890196	0.388068	2.29391	0.0217954	0.110312	123.97	110.891	71.9853	46.8094
Zt09_chr_1_00964	238.431	-0.357671	0.327609	-1.09176	0.274938	0.599816	166.441	247.304	321.534	218.444
Zt09_chr_1_00965	475.024	0.119483	0.263076	0.454175	0.649703	0.873144	444.225	546.534	506.776	402.561
Zt09_chr_1_00966	3455.72	-0.444847	0.253864	-1.7523	0.0797215	0.283051	3075.14	2739.71	4836.45	3171.59
Zt09_chr_1_00967	338.319	-1.15834	0.293735	-3.94347	8.03121e-05	0.000966713	191.694	214.741	568.204	378.636
Zt09_chr_1_00968	53.8967	-1.54912	0.470597	-3.29181	0.000995432	0.00891141	19.5138	28.1628	106.538	61.3723
Zt09_chr_1_00969	977.162	-0.513703	0.231039	-2.22345	0.0261854	0.127016	766.776	832.562	1265.98	1043.33
Zt09_chr_1_00970	533.409	-0.317554	0.244027	-1.30131	0.193153	0.49554	498.175	447.964	638.269	549.23
Zt09_chr_1_00971	1156.44	-0.301629	0.229824	-1.31243	0.189374	0.489069	933.216	1130.91	1358.12	1203.52
Zt09_chr_1_00972	475.196	0.160259	0.23913	0.670175	0.502746	0.792402	505.062	499.889	456.866	438.968
Zt09_chr_1_00973	461.03	-0.363018	0.290601	-1.2492	0.211593	0.522565	337.473	462.926	616.194	427.526
Zt09_chr_1_00974	2333.18	-0.17917	0.251906	-0.711256	0.476926	0.78044	1972.04	2393.84	2932.2	2034.65
Zt09_chr_1_00975	672.092	-1.19351	0.269249	-4.43274	9.30444e-06	0.000141535	389.127	408.36	1132.57	758.312
Zt09_chr_1_00976	514.97	-1.70656	0.280524	-6.08349	1.17594e-09	3.35628e-08	269.749	193.619	908.934	687.578
Zt09_chr_1_00977	558.035	-1.90824	0.345721	-5.51959	3.39797e-08	7.97227e-07	143.483	288.668	1112.41	687.578
Zt09_chr_1_00978	585.081	0.0369938	0.274281	0.134875	0.89271	0.967813	713.974	472.607	606.596	547.149
Zt09_chr_1_00979	583.109	-0.676324	0.266024	-2.54234	0.0110111	0.0648949	479.809	407.48	840.788	604.361
Zt09_chr_1_00980	330.765	-0.813967	0.270903	-3.00465	0.00265889	0.0204618	211.208	260.506	453.987	397.36
Zt09_chr_1_00981	714.873	-1.8514	0.289092	-6.40419	1.51173e-10	4.83841e-09	215.799	372.277	1184.4	1087.02
Zt09_chr_1_00982	661.529	-0.823672	0.244686	-3.36623	0.000762025	0.00713327	466.034	477.007	953.085	749.99
Zt09_chr_1_00983	35442.8	0.0202178	0.233332	0.0866483	0.930951	0.980414	39880.4	31518.5	39696.5	30675.7
Zt09_chr_1_00984	2688.03	-0.236555	0.224234	-1.05494	0.291451	0.620513	2735.37	2188.78	3095.37	2732.63
Zt09_chr_1_00985	4.54698	-0.230787	0.664364	-0.347381	0.728305	0.90691	1.14787	6.16061	6.71862	4.16083
Zt09_chr_1_00986	2934.41	-0.118332	0.26426	-0.447786	0.654307	0.874622	3405.72	2213.42	3414.98	2703.5
Zt09_chr_1_00987	675.675	-0.224015	0.237545	-0.943045	0.345658	0.67277	679.538	564.136	749.607	709.422
Zt09_chr_1_00988	934.931	-1.09456	0.239669	-4.56696	4.94838e-06	7.98809e-05	634.771	537.733	1415.71	1151.51
Zt09_chr_1_00989	1495.68	-0.517409	0.213943	-2.41844	0.0155871	0.0851648	1215.59	1231.24	1872.58	1663.29
Zt09_chr_1_00990	243.79	-0.545354	0.283862	-1.92119	0.0547077	0.218791	182.511	209.461	314.816	268.374
Zt09_chr_1_00991	18450.5	-0.736539	0.228383	-3.22502	0.00125965	0.0108359	15290.7	12121.4	25705.5	20684.5
Zt09_chr_1_00992	455.328	0.041988	0.274691	0.152856	0.878512	0.962951	544.089	381.078	477.982	418.164
Zt09_chr_1_00993	5234.07	-0.237728	0.255782	-0.929414	0.352674	0.679624	5027.66	4546.53	4434.29	6927.79
Zt09_chr_1_00994	1430.85	-0.778457	0.222007	-3.50645	0.00045412	0.00455519	1070.96	1016.5	1981.99	1653.93
Zt09_chr_1_00995	402.669	-0.60761	0.316405	-1.92036	0.0548128	0.218974	245.644	381.958	595.078	387.998
Zt09_chr_1_00996	224.264	-1.06407	0.288283	-3.69107	0.000223311	0.00242922	128.561	154.015	301.378	313.103
Zt09_chr_1_00997	2136.42	-0.61003	0.295883	-2.06173	0.0392337	0.170851	2174.06	1163.47	2858.29	2349.83
Zt09_chr_1_00998	31.6695	-0.655527	0.54141	-1.21078	0.225981	0.540033	30.9924	14.9615	29.7539	50.9702
Zt09_chr_1_00999	5272.87	-0.208451	0.228243	-0.913287	0.361092	0.685431	5594.71	4168.09	5466.08	5862.61
Zt09_chr_1_01000	145.732	-0.179225	0.3141	-0.570597	0.568273	0.827598	133.153	139.054	152.609	158.112
Zt09_chr_1_01001	1371.92	-0.581325	0.233718	-2.48729	0.0128719	0.0733627	1143.28	1038.5	1861.06	1444.85
Zt09_chr_1_01002	16403.3	-0.501108	0.217822	-2.30054	0.0214178	0.108748	13730.8	13282.3	21717.5	16882.6
Zt09_chr_1_01003	868.489	-1.25121	0.275863	-4.53563	5.74318e-06	9.08571e-05	600.335	399.559	1074.98	1399.08
Zt09_chr_1_01004	10.936	-0.181162	0.641539	-0.282387	0.777647	0.92993	9.18294	10.561	11.5176	12.4825
Zt09_chr_1_01005	287.552	0.516834	0.3085	1.67531	0.0938729	0.315206	367.318	315.951	286.981	179.956
Zt09_chr_1_01006	148.836	0.150165	0.341034	0.440323	0.659703	0.876736	127.413	186.578	155.488	125.865
Zt09_chr_1_01007	2766.59	-0.248654	0.213485	-1.16474	0.244125	0.563656	2461.03	2583.93	3270.05	2751.35
Zt09_chr_1_01008	1963.32	-0.475739	0.221039	-2.15228	0.0313749	0.145375	1642.6	1624.64	2535.8	2050.25
Zt09_chr_1_01009	306.472	-0.294008	0.327754	-0.897041	0.369697	0.693222	233.017	313.311	430.952	248.61
Zt09_chr_1_01010	4.52729	-0.942054	0.665109	-1.41639	0.156661	0.436548	1.14787	1.76017	4.79902	10.4021
Zt09_chr_1_01011	56.4301	-0.673018	0.43145	-1.5599	0.118784	0.366819	37.8796	45.7645	79.6637	62.4125
Zt09_chr_1_01012	288.954	-0.449002	0.314341	-1.42839	0.15318	0.431083	301.889	182.178	362.806	308.942
Zt09_chr_1_01013	499.642	-0.41635	0.263853	-1.57797	0.114573	0.358414	493.583	357.315	592.199	555.471
Zt09_chr_1_01014	303.647	-3.10787	0.387045	-8.02974	9.76793e-16	4.98479e-14	74.6114	29.9229	420.394	689.658
Zt09_chr_1_01015	3310.51	-0.686775	0.220186	-3.11907	0.00181424	0.0147945	2805.39	2227.5	4224.1	3985.04
Zt09_chr_1_01016	4146.22	-0.648387	0.228183	-2.84152	0.00448984	0.0312707	3331.11	3075.02	5807.77	4370.95
Zt09_chr_1_01017	693.429	-0.494493	0.235086	-2.10346	0.0354255	0.158763	596.891	547.414	876.301	753.111
Zt09_chr_1_01018	200.507	-0.565205	0.302146	-1.87064	0.0613954	0.236731	149.223	169.857	269.705	213.243
Zt09_chr_1_01019	81.7578	-2.176	0.40739	-5.3413	9.22805e-08	2.02761e-06	22.9574	28.1628	158.368	117.544
Zt09_chr_1_01020	875.268	-0.70058	0.243455	-2.87765	0.00400644	0.0285872	670.355	649.504	1242.95	938.268
Zt09_chr_1_01021	1549.33	-0.529363	0.250015	-2.11733	0.0342319	0.154791	1114.58	1401.1	2119.25	1562.39
Zt09_chr_1_01022	3586.77	-0.496963	0.227951	-2.18013	0.0292477	0.138001	2834.09	3079.42	4798.06	3635.53
Zt09_chr_1_01023	7.12041	-0.834066	0.672295	-1.24063	0.214744	0.526823	3.4436	3.52035	16.3167	5.20104
Zt09_chr_1_01024	1902.62	-0.913875	0.227901	-4.00996	6.07292e-05	0.000757337	1331.53	1274.37	2817.02	2187.56
Zt09_chr_1_01025	1162.78	-1.52889	0.214519	-7.12704	1.0255e-12	4.14467e-11	591.152	580.857	1743	1736.11
Zt09_chr_1_01026	2019.33	-0.621022	0.250029	-2.4838	0.0129988	0.0738434	1368.26	1783.06	2823.74	2102.26
Zt09_chr_1_01027	1452.79	-0.489452	0.26479	-1.84845	0.0645371	0.245765	1460.09	938.172	1825.55	1587.36
Zt09_chr_1_01028	2648.46	-0.613325	0.207754	-2.95217	0.00315546	0.0236199	2100.6	2060.28	3411.14	3021.8
Zt09_chr_1_01029	575.902	-0.511241	0.346843	-1.47398	0.140486	0.406922	391.423	543.013	940.607	428.566
Zt09_chr_1_01030	15753	-0.387469	0.240369	-1.61198	0.106966	0.344745	15981.8	11178	19203.7	16648.5
Zt09_chr_1_01031	124.745	0.345574	0.383871	0.900235	0.367995	0.691054	184.807	97.6896	97.9	118.584
Zt09_chr_1_01032	3331.41	-0.731999	0.255305	-2.86715	0.00414182	0.0293452	3016.6	1930.91	4180.9	4197.24
Zt09_chr_1_01033	281.203	-4.43167	0.332288	-13.3368	1.41386e-40	5.39898e-38	22.9574	17.6017	504.857	579.396
Zt09_chr_1_01034	15.5719	-0.354063	0.634255	-0.558235	0.576684	0.831444	14.9223	10.561	7.67843	29.1258
Zt09_chr_1_01035	0	NA	NA	NA	NA	NA	0	0	0	0
Zt09_chr_1_01036	1248	-0.912546	0.231836	-3.93618	8.27898e-05	0.000994376	912.555	797.359	1810.19	1471.89
Zt09_chr_1_01037	938.262	-0.767032	0.24149	-3.17625	0.00149193	0.012564	773.663	600.219	1264.06	1115.1
Zt09_chr_1_01038	233.044	-0.222455	0.320226	-0.694681	0.487255	0.786863	264.01	164.576	271.624	231.966
Zt09_chr_1_01039	253.547	-0.25823	0.371492	-0.695116	0.486983	0.786863	196.285	261.386	384.881	171.634
Zt09_chr_1_01040	4035.59	-0.569037	0.218836	-2.60029	0.00931456	0.0566133	3347.18	3110.23	5381.62	4303.34
Zt09_chr_1_01041	1153.75	-0.808676	0.243286	-3.32397	0.00088746	0.00809533	927.477	729.592	1631.67	1326.27
Zt09_chr_1_01042	387.884	-0.644403	0.31016	-2.07765	0.0377418	0.166781	360.43	235.863	567.244	387.998
Zt09_chr_1_01043	2081.19	-0.475006	0.248475	-1.91168	0.0559172	0.221469	1805.6	1653.68	2888.05	1977.44
Zt09_chr_1_01044	27110.9	-0.971912	0.197257	-4.92714	8.34441e-07	1.54267e-05	18796.3	17456.5	35010.8	37180.2
Zt09_chr_1_01045	827.231	-0.476256	0.313368	-1.5198	0.128562	0.386559	471.774	895.048	1104.73	837.368
Zt09_chr_1_01046	1174.82	-0.420274	0.254651	-1.65039	0.0988623	0.32564	1150.16	847.523	1512.65	1188.96
Zt09_chr_1_01047	1154.93	-0.793129	0.238173	-3.33005	0.000868293	0.00795983	812.69	858.084	1676.78	1272.17
Zt09_chr_1_01048	2206.76	-0.139937	0.253877	-0.551202	0.581495	0.834139	2492.02	1700.33	2526.2	2108.5
Zt09_chr_1_01049	246.909	-0.0258067	0.313605	-0.0822905	0.934416	0.981632	205.468	283.388	291.78	207.001
Zt09_chr_1_01050	517.594	0.22152	0.319217	0.693947	0.487716	0.786916	486.696	632.782	619.073	331.826
Zt09_chr_1_01051	166.669	-0.618579	0.311237	-1.98748	0.0468687	0.194184	133.153	125.852	224.594	183.077
Zt09_chr_1_01052	2007.12	-0.383877	0.217139	-1.76789	0.0770798	0.27703	1657.52	1811.22	2464.78	2094.98
Zt09_chr_1_01053	1259.92	-0.431058	0.24115	-1.78751	0.0738556	0.26966	1184.6	949.614	1612.47	1292.98
Zt09_chr_1_01054	646.26	-0.931482	0.249857	-3.72806	0.000192962	0.00212201	499.322	376.677	844.627	864.413
Zt09_chr_1_01055	3507.23	-0.639448	0.244894	-2.61112	0.00902465	0.0551844	2597.62	2834.76	5100.4	3496.14
Zt09_chr_1_01056	458.757	-0.624254	0.297807	-2.09617	0.0360672	0.161117	444.225	268.426	608.515	513.863
Zt09_chr_1_01057	694.656	-0.701433	0.242407	-2.89362	0.00380828	0.0274491	539.498	507.81	963.643	767.674
Zt09_chr_1_01058	6431.61	-0.421782	0.229014	-1.84173	0.0655151	0.248549	5274.45	5665.12	8501.94	6284.94
Zt09_chr_1_01059	430.385	-1.06638	0.276898	-3.85117	0.000117553	0.0013617	322.551	221.782	562.445	614.763
Zt09_chr_1_01060	1034.98	-0.797143	0.247017	-3.22708	0.00125062	0.0107921	679.538	813.2	1504.01	1143.19
Zt09_chr_1_01061	308.57	0.460406	0.315031	1.46146	0.143888	0.413553	300.741	419.801	311.936	201.8
Zt09_chr_1_01062	1973.19	-0.605298	0.240133	-2.52068	0.0117128	0.0683753	1545.03	1558.63	2793.99	1995.12
Zt09_chr_1_01063	11.4871	-1.1748	0.658797	-1.78326	0.0745447	0.271103	1.14787	7.92078	19.1961	17.6835
Zt09_chr_1_01064	730.829	-0.622805	0.249105	-2.50017	0.0124134	0.0715968	594.596	545.654	1016.43	766.633
Zt09_chr_1_01065	483.046	-0.850912	0.284956	-2.98611	0.0028255	0.0215345	274.34	401.32	708.335	548.19
Zt09_chr_1_01066	0.479902	-0.184998	0.338504	-0.546518	0.58471	NA	0	0	1.91961	0
Zt09_chr_1_01067	359.591	-0.589103	0.312892	-1.88277	0.0597315	0.232094	215.799	349.394	503.897	369.274
Zt09_chr_1_01068	929.619	-0.534553	0.225142	-2.37429	0.0175826	0.093192	775.959	733.112	1179.6	1029.81
Zt09_chr_1_01069	613.05	-0.36338	0.242783	-1.49673	0.134464	0.397292	573.934	493.729	744.808	639.728
Zt09_chr_1_01070	1271.1	0.0201161	0.277305	0.0725415	0.942171	0.984953	1080.14	1480.31	1522.25	1001.72
Zt09_chr_1_01071	1338.16	-0.408032	0.246311	-1.65657	0.0976063	0.32333	1307.42	980.417	1684.46	1380.36
Zt09_chr_1_01072	4142.45	-0.392708	0.285675	-1.37467	0.169235	0.456432	4573.11	2537.29	5156.06	4303.34
Zt09_chr_1_01073	1589.97	-0.795905	0.223971	-3.55361	0.000379985	0.00388546	1270.69	1030.58	2089.49	1969.11
Zt09_chr_1_01074	106.425	-0.854043	0.371394	-2.29956	0.0214731	0.10898	73.4635	73.0472	168.925	110.262
Zt09_chr_1_01075	606.106	-0.315918	0.239325	-1.32003	0.186823	0.484976	560.159	515.731	727.531	621.004
Zt09_chr_1_01076	13.5715	0.318158	0.626196	0.50808	0.611397	0.852344	18.3659	13.2013	14.3971	8.32167
Zt09_chr_1_01077	714.362	-0.465255	0.233917	-1.98897	0.046704	0.193708	638.214	555.335	874.381	789.518
Zt09_chr_1_01078	5033.02	-0.360162	0.217781	-1.65378	0.0981725	0.324332	4772.83	4009.67	6123.55	5226.01
Zt09_chr_1_01079	917.11	-0.572108	0.298591	-1.91603	0.0553617	0.220372	646.25	809.68	1415.71	796.799
Zt09_chr_1_01080	434.555	-0.656757	0.326063	-2.0142	0.0439883	0.185083	239.904	421.562	644.028	432.727
Zt09_chr_1_01081	16.5627	-0.207444	0.610213	-0.339954	0.733891	0.909785	10.3308	19.3619	23.0353	13.5227
Zt09_chr_1_01082	154.706	-0.582284	0.318084	-1.8306	0.0671605	0.25237	109.047	134.653	178.523	196.599
Zt09_chr_1_01083	78.4957	-0.837969	0.418559	-2.00203	0.0452813	0.189596	44.7668	62.4862	77.7441	128.986
Zt09_chr_1_01084	23266.5	-0.666825	0.24138	-2.76255	0.00573511	0.0381991	19990.1	15626.8	33071.9	24377.3
Zt09_chr_1_01085	10.7485	-0.73481	0.648806	-1.13256	0.2574	0.580907	8.03507	5.28052	18.2363	11.4423
Zt09_chr_1_01086	776.78	-0.414837	0.229062	-1.81103	0.0701369	0.260026	650.841	674.146	953.085	829.046
Zt09_chr_1_01087	1.98707	-0.211898	0.600601	-0.35281	0.724231	0.904873	1.14787	1.76017	1.91961	3.12062
Zt09_chr_1_01088	1875.44	-1.29632	0.248205	-5.22276	1.76278e-07	3.67628e-06	1084.74	1035.86	3189.43	2191.72
Zt09_chr_1_01089	13.6266	-2.39161	0.648731	-3.6866	0.00022727	0.00246261	1.14787	1.76017	29.7539	21.8444
Zt09_chr_1_01090	177.59	-0.100214	0.308067	-0.3253	0.744954	0.9162	152.666	189.219	195.8	172.675
Zt09_chr_1_01091	313.862	-0.384422	0.274479	-1.40055	0.161349	0.44381	250.235	290.429	395.439	319.344
Zt09_chr_1_01092	914.435	-1.08993	0.25532	-4.26889	1.96451e-05	0.000272961	668.059	478.767	1355.24	1155.67
Zt09_chr_1_01093	361.275	-0.664104	0.319564	-2.07815	0.0376952	0.166641	196.285	352.035	495.259	401.52
Zt09_chr_1_01094	13.4376	-0.155086	0.626341	-0.247607	0.804438	0.941622	16.0701	8.80087	15.3569	13.5227
Zt09_chr_1_01095	1402.91	-1.91829	0.234179	-8.19153	2.57923e-16	1.41398e-14	507.358	626.622	2426.38	2051.29
Zt09_chr_1_01096	439.384	-0.942592	0.276512	-3.40887	0.000652335	0.00623831	330.586	259.626	668.023	499.3
Zt09_chr_1_01097	395.573	-0.61881	0.288128	-2.14769	0.0317382	0.146384	289.263	326.512	581.641	384.877
Zt09_chr_1_01098	7925.03	-7.47245	0.280377	-26.6514	1.72399e-156	9.54575e-153	66.5763	71.287	12190.5	19371.8
Zt09_chr_1_01099	981.24	-0.828912	0.322316	-2.57173	0.0101191	0.0605722	933.216	447.964	1409.95	1133.83
Zt09_chr_1_01100	180.526	-0.197642	0.301278	-0.656011	0.511817	0.796943	168.737	166.336	210.197	176.835
Zt09_chr_1_01101	592.391	-0.111302	0.266849	-0.417098	0.676606	0.884182	598.039	539.493	727.531	504.501
Zt09_chr_1_01102	93.0081	-1.30049	0.376149	-3.45738	0.000545465	0.0053314	57.3934	44.0043	146.85	123.785
Zt09_chr_1_01103	3523.76	-0.543791	0.217499	-2.5002	0.0124125	0.0715968	3149.75	2550.49	4342.15	4052.65
Zt09_chr_1_01104	465.504	-1.13858	0.25597	-4.44808	8.66415e-06	0.00013289	319.107	250.825	631.551	660.532
Zt09_chr_1_01105	302.687	-0.805345	0.277042	-2.90694	0.00364982	0.0264863	188.25	244.664	400.238	377.596
Zt09_chr_1_01106	1752.39	-0.863899	0.290254	-2.97635	0.00291698	0.0221554	1561.1	876.566	2531	2040.89
Zt09_chr_1_01107	661.146	-0.940832	0.230235	-4.08641	4.38108e-05	0.000562831	467.182	426.842	870.542	880.016
Zt09_chr_1_01108	700.339	-0.598477	0.247287	-2.42017	0.0155133	0.0848787	627.884	477.007	870.542	825.925
Zt09_chr_1_01109	3130.67	0.343302	0.261443	1.3131	0.189148	0.488599	4278.1	2755.55	2994.59	2494.42
Zt09_chr_1_01110	37.8311	0.118169	0.478874	0.246764	0.805091	0.941952	37.8796	41.3641	33.5931	38.4877
Zt09_chr_1_01111	577.803	-3.2282	0.255202	-12.6496	1.12455e-36	3.03737e-34	101.012	104.73	967.482	1137.99
Zt09_chr_1_01112	264.847	-4.52837	0.351414	-12.8862	5.38524e-38	1.70389e-35	11.4787	22.0022	543.249	482.657
Zt09_chr_1_01113	516.478	-0.759623	0.238869	-3.18008	0.00147234	0.0124463	397.162	361.716	664.184	642.849
Zt09_chr_1_01114	2136.22	-1.42785	0.232544	-6.14013	8.2453e-10	2.41557e-08	1298.24	965.455	3174.07	3107.1
Zt09_chr_1_01115	4148.71	-0.853238	0.228551	-3.73325	0.000189027	0.00208703	3082.02	2762.59	6112.99	4637.25
Zt09_chr_1_01116	105.631	-0.924992	0.361313	-2.56008	0.0104647	0.0623377	71.1678	69.5268	162.207	119.624
Zt09_chr_1_01117	1001.38	-0.529928	0.227799	-2.32629	0.0200028	0.103029	881.562	747.194	1242.95	1133.83
Zt09_chr_1_01118	756.489	-1.9283	0.227735	-8.46729	2.51162e-17	1.48736e-15	304.185	305.39	1241.99	1174.4
Zt09_chr_1_01119	125.546	-0.07367	0.338789	-0.217451	0.827857	0.946736	138.892	105.61	127.654	130.026
Zt09_chr_1_01120	9482.44	-0.00652569	0.243282	-0.0268236	0.9786	0.993949	11236.5	7684.92	10050.1	8958.27
Zt09_chr_1_01121	1709.97	-0.578798	0.220643	-2.62323	0.0087101	0.0537357	1414.17	1310.45	2244.98	1870.29
Zt09_chr_1_01122	621.251	-1.09961	0.291609	-3.77085	0.00016269	0.00181616	291.558	477.007	955.004	761.432
Zt09_chr_1_01123	388.465	-0.445334	0.265685	-1.67618	0.0937037	0.314924	316.812	336.193	508.696	392.158
Zt09_chr_1_01124	935.644	-0.44907	0.230315	-1.9498	0.0511997	0.207687	777.106	796.478	1190.16	978.836
Zt09_chr_1_01125	126.211	-0.755647	0.332976	-2.26938	0.0232454	0.116164	83.7943	99.4498	159.327	162.272
Zt09_chr_1_01126	691.984	-0.679568	0.241071	-2.81895	0.0048181	0.0331814	563.603	490.208	932.929	781.196
Zt09_chr_1_01127	2648.86	-0.575673	0.236089	-2.43837	0.0147535	0.0815273	2431.18	1790.98	3378.51	2994.76
Zt09_chr_1_01128	1855.07	-1.06238	0.26881	-3.95215	7.7453e-05	0.000936369	979.131	1371.18	2992.67	2077.3
Zt09_chr_1_01129	1681.02	-0.377381	0.259019	-1.45696	0.145126	0.41594	1764.27	1144.11	1835.14	1980.56
Zt09_chr_1_01130	437.205	-0.297233	0.276586	-1.07465	0.282532	0.610608	373.057	407.48	573.003	395.279
Zt09_chr_1_01131	967.672	-0.560773	0.230688	-2.43087	0.0150626	0.0828218	711.678	840.483	1230.47	1088.06
Zt09_chr_1_01132	3569.1	-0.684051	0.228243	-2.99703	0.00272623	0.0208785	3016.6	2412.32	4836.45	4011.04
Zt09_chr_1_01133	1085.71	-0.626712	0.244282	-2.56553	0.0103018	0.0615327	933.216	758.635	1483.86	1167.11
Zt09_chr_1_01134	357.696	-0.609505	0.29843	-2.04238	0.0411143	0.176884	246.792	311.551	525.013	347.43
Zt09_chr_1_01135	32106.8	-0.743127	0.217742	-3.41288	0.000642807	0.00615782	25491.8	22113.1	44725.9	36096.3
Zt09_chr_1_01136	18784.7	-0.663792	0.242504	-2.73724	0.00619576	0.0406951	16871.4	11920.8	25405	20941.5
Zt09_chr_1_01137	11690.6	-0.460681	0.245064	-1.87984	0.0601298	0.23315	11657.7	7893.5	14438.3	12772.7
Zt09_chr_1_01138	845.389	-0.540064	0.241464	-2.23663	0.0253107	0.123758	767.924	600.219	1060.58	952.831
Zt09_chr_1_01139	109.68	0.234445	0.376976	0.621909	0.534002	0.81154	98.7166	139.934	119.975	80.096
Zt09_chr_1_01140	3049.88	-0.663082	0.223013	-2.97329	0.00294624	0.0223317	2242.93	2440.48	4202.02	3314.1
Zt09_chr_1_01141	687.402	-3.51308	0.270719	-12.9768	1.65553e-38	5.55554e-36	105.604	95.0494	1074.98	1473.97
Zt09_chr_1_01142	290.968	-0.466724	0.363982	-1.28227	0.199747	0.505079	152.666	327.392	405.037	278.776
Zt09_chr_1_01143	1304.92	-0.870624	0.249346	-3.49163	0.000480083	0.00476383	827.613	990.978	1966.64	1434.45
Zt09_chr_1_01144	1254.98	-0.64856	0.23225	-2.79251	0.00523016	0.0354244	901.076	1036.74	1701.73	1380.36
Zt09_chr_1_01145	656.454	-0.665004	0.267779	-2.48341	0.0130131	0.0738434	423.563	579.097	913.733	709.422
Zt09_chr_1_01146	838.734	-1.18445	0.246161	-4.8117	1.49654e-06	2.65589e-05	577.377	427.722	1167.12	1182.72
Zt09_chr_1_01147	482.488	-0.355275	0.267264	-1.3293	0.183748	0.480365	491.287	351.155	565.324	522.185
Zt09_chr_1_01148	219.988	-1.06464	0.313521	-3.39575	0.00068441	0.00649129	125.118	150.495	248.589	355.751
Zt09_chr_1_01149	26.9914	-0.54682	0.559281	-0.977719	0.328213	0.655618	21.8095	19.3619	47.0304	19.764
Zt09_chr_1_01150	14.9147	-0.878409	0.644599	-1.36272	0.17297	0.463383	2.29574	14.0814	17.2765	26.0052
Zt09_chr_1_01151	9.91398	-0.603033	0.663056	-0.909475	0.363099	0.686576	2.29574	10.561	15.3569	11.4423
Zt09_chr_1_01152	109.056	0.522546	0.34808	1.50122	0.133298	0.395642	130.857	129.373	96.9402	79.0558
Zt09_chr_1_01153	1901.19	-0.783701	0.248174	-3.15787	0.00158925	0.0132326	1642.6	1117.71	2431.18	2413.28
Zt09_chr_1_01154	600.455	-0.927217	0.276531	-3.35303	0.000799332	0.00741978	342.065	469.086	916.612	674.055
Zt09_chr_1_01155	165.09	-1.80116	0.334603	-5.38298	7.32622e-08	1.64232e-06	53.9498	82.7281	255.308	268.374
Zt09_chr_1_01156	804.11	-0.726875	0.233802	-3.10893	0.00187765	0.0152211	610.666	588.778	1104.73	912.263
Zt09_chr_1_01157	437.137	-0.482149	0.259052	-1.8612	0.0627153	0.240428	404.049	320.352	539.41	484.737
Zt09_chr_1_01158	1193.49	-0.229937	0.212464	-1.08224	0.279146	0.605861	1097.36	1094.83	1279.42	1302.34
Zt09_chr_1_01159	12.3292	-0.261884	0.633943	-0.413103	0.679531	0.885813	8.03507	13.2013	12.4774	15.6031
Zt09_chr_1_01160	101.213	-1.22286	0.37876	-3.22859	0.00124401	0.0107458	71.1678	44.0043	143.011	146.669
Zt09_chr_1_01161	2.49388	-0.175528	0.626749	-0.280061	0.779431	0.92993	2.29574	1.76017	3.83921	2.08042
Zt09_chr_1_01162	2285.55	-0.471281	0.22134	-2.12922	0.0332359	0.1514	1853.81	1956.43	2957.15	2374.8
Zt09_chr_1_01163	2298.75	-0.711909	0.216649	-3.286	0.00101622	0.00903177	1683.92	1772.49	3131.84	2606.76
Zt09_chr_1_01164	857.188	-0.553957	0.223417	-2.47948	0.0131575	0.0745631	674.946	704.949	1072.1	976.755
Zt09_chr_1_01165	1844.44	-0.767613	0.300585	-2.55373	0.0106576	0.0631809	1131.8	1547.19	3028.18	1670.57
Zt09_chr_1_01166	15504.6	-0.0966543	0.201618	-0.479393	0.631659	0.863484	15891.1	14055.9	16479.8	15591.7
Zt09_chr_1_01167	464.049	-0.857164	0.270605	-3.16758	0.00153715	0.0129055	351.248	298.349	695.858	510.742
Zt09_chr_1_01168	2488.94	-0.520255	0.225436	-2.30778	0.0210116	0.107079	2190.13	1874.58	3248.93	2642.13
Zt09_chr_1_01169	377.654	-0.897361	0.274121	-3.27359	0.0010619	0.00936431	222.686	294.829	537.49	455.611
Zt09_chr_1_01170	2249.26	-0.772309	0.223971	-3.44826	0.00056422	0.00549049	1559.95	1729.37	3165.43	2542.27
Zt09_chr_1_01171	3485.57	-0.785579	0.256247	-3.06571	0.00217154	0.0172385	3086.62	1964.35	4499.56	4391.76
Zt09_chr_1_01172	1360.87	-0.80288	0.22204	-3.61592	0.000299286	0.0031625	894.189	1068.43	1784.27	1696.58
Zt09_chr_1_01173	1084.02	-0.82782	0.230489	-3.59158	0.00032868	0.00342409	766.776	777.997	1547.2	1244.09
Zt09_chr_1_01174	255.758	0.132541	0.338224	0.391874	0.695151	0.892522	345.508	191.859	274.504	211.162
Zt09_chr_1_01175	0.239951	-0.0969716	0.337909	-0.286975	0.774131	NA	0	0	0.959803	0
Zt09_chr_1_01176	501.838	-0.505107	0.252731	-1.9986	0.0456521	0.190343	456.851	366.996	623.872	559.632
Zt09_chr_1_01177	2324.59	-1.06768	0.206771	-5.16357	2.42285e-07	4.95029e-06	1530.11	1436.3	3275.81	3056.13
Zt09_chr_1_01178	2729.99	-0.872389	0.220406	-3.95809	7.5551e-05	0.000919398	2046.65	1768.97	3865.13	3239.21
Zt09_chr_1_01179	2561.91	-1.62773	0.234086	-6.95354	3.56233e-12	1.37121e-10	1057.19	1379.1	4228.89	3582.48
Zt09_chr_1_01180	738.458	0.348488	0.244158	1.42731	0.153491	0.431631	814.986	845.763	731.37	561.712
Zt09_chr_1_01181	1731.15	-0.725009	0.231278	-3.13479	0.00171976	0.014128	1382.03	1203.08	2424.46	1915.02
Zt09_chr_1_01182	875.606	-1.04035	0.222225	-4.68153	2.84747e-06	4.79223e-05	588.856	541.253	1184.4	1187.92
Zt09_chr_1_01183	144.62	-0.444133	0.315478	-1.40781	0.159188	0.440883	118.23	124.092	171.805	164.353
Zt09_chr_1_01184	1479.66	-0.883833	0.234727	-3.76537	0.000166303	0.00184904	1035.38	1018.26	2202.75	1662.25
Zt09_chr_1_01185	35.9984	-1.3967	0.49897	-2.79916	0.00512356	0.0348515	19.5138	14.9615	58.548	50.9702
Zt09_chr_1_01186	105.702	-1.25462	0.357829	-3.50619	0.000454574	0.00455562	59.6891	58.9658	168.925	135.227
Zt09_chr_1_01187	25.744	-1.18769	0.54189	-2.19176	0.0283966	0.135079	13.7744	13.2013	36.4725	39.5279
Zt09_chr_1_01188	7462.53	-0.404609	0.20357	-1.98757	0.0468593	0.194184	6213.41	6583.05	9058.63	7995.04
Zt09_chr_1_01189	1.94704	-0.0166436	0.597979	-0.0278331	0.977795	0.993735	1.14787	2.64026	1.91961	2.08042
Zt09_chr_1_01190	333.271	1.03224	0.281017	3.67323	0.000239505	0.00258004	521.132	384.598	225.554	201.8
Zt09_chr_1_01191	574.721	-0.524781	0.245282	-2.1395	0.0323949	0.148676	444.225	491.088	746.727	616.843
Zt09_chr_1_01192	1997.89	-0.522267	0.219988	-2.37407	0.017593	0.093192	1610.46	1650.16	2606.83	2124.11
Zt09_chr_1_01193	2176.56	-0.394401	0.221013	-1.78452	0.0743399	0.270803	2075.34	1670.4	2424.46	2536.03
Zt09_chr_1_01194	3718.33	-0.791602	0.215652	-3.67073	0.000241858	0.00260285	2823.75	2571.61	5182.94	4295.02
Zt09_chr_1_01195	246.742	-0.747536	0.316521	-2.36173	0.01819	0.0953318	198.581	162.816	380.082	245.489
Zt09_chr_1_01196	6860.31	-0.785063	0.233764	-3.35836	0.000784078	0.00730882	5236.57	4729.59	10137.4	7337.63
Zt09_chr_1_01197	82.9048	-0.317538	0.382546	-0.830063	0.406503	0.725191	66.5763	79.2078	103.659	82.1764
Zt09_chr_1_01198	1956.37	-0.0987715	0.254327	-0.388365	0.697746	0.893968	2255.56	1519.03	2169.16	1881.74
Zt09_chr_1_01199	40.0807	-0.0431636	0.511195	-0.0844366	0.932709	0.9812	22.9574	55.4455	40.3117	41.6083
Zt09_chr_1_01200	588.166	-0.381957	0.306463	-1.24634	0.21264	0.523866	516.54	496.369	869.582	470.174
Zt09_chr_1_01201	377.307	-0.641504	0.265946	-2.41216	0.0158585	0.0860447	323.699	259.626	495.259	430.646
Zt09_chr_1_01202	484.031	-0.388276	0.242239	-1.60286	0.108965	0.348232	441.929	392.519	557.646	544.029
Zt09_chr_1_01203	3620.15	-0.855638	0.25874	-3.30694	0.000943218	0.00853366	2213.09	2862.04	5601.41	3804.04
Zt09_chr_1_01204	2591.18	-1.46179	0.273276	-5.34911	8.8386e-08	1.95232e-06	1239.7	1429.26	4814.37	2881.38
Zt09_chr_1_01205	1326.99	-1.56764	0.241683	-6.48636	8.79365e-11	2.88109e-09	751.853	550.934	2081.81	1923.34
Zt09_chr_1_01206	581.072	-0.667284	0.261138	-2.5553	0.0106097	0.0629983	373.057	513.971	761.124	676.135
Zt09_chr_1_01207	0.480074	-0.00495227	0.343404	-0.0144211	0.988494	NA	0	0.880087	0	1.04021
Zt09_chr_1_01208	5.56801	-0.51861	0.672785	-0.770842	0.440801	0.749951	4.59147	2.64026	6.71862	8.32167
Zt09_chr_1_01209	18.1999	-1.30585	0.62753	-2.08094	0.037439	0.165906	3.4436	11.4411	41.2715	16.6433
Zt09_chr_1_01210	388.362	-1.20871	0.256649	-4.70961	2.48192e-06	4.22693e-05	234.165	224.422	589.319	505.541
Zt09_chr_1_01211	110.228	-0.527394	0.36272	-1.454	0.145947	0.417089	80.3507	96.8095	154.528	109.222
Zt09_chr_1_01212	894.257	-0.61197	0.249827	-2.44957	0.0143026	0.0794389	645.102	755.994	1243.91	932.027
Zt09_chr_1_01213	661.502	-0.711489	0.24992	-2.84687	0.00441518	0.0308958	494.731	497.249	942.527	711.502
Zt09_chr_1_01214	5658.82	-0.856297	0.229939	-3.72402	0.000196075	0.00214983	4441.1	3518.59	8104.58	6570.99
Zt09_chr_1_01215	1163.45	-0.424463	0.270484	-1.56928	0.116584	0.362348	1219.04	754.234	1366.76	1313.78
Zt09_chr_1_01216	104.022	-1.19192	0.393683	-3.0276	0.00246503	0.0191563	61.9849	57.2056	106.538	190.358
Zt09_chr_1_01217	9115.05	-0.919119	0.229245	-4.00934	6.08892e-05	0.000758478	6561.21	5889.54	13778	10231.5
Zt09_chr_1_01218	1989.18	-0.631033	0.216303	-2.91736	0.00353007	0.0258485	1572.58	1526.95	2639.46	2217.72
Zt09_chr_1_01219	1248.42	-0.548062	0.220266	-2.48818	0.01284	0.0732182	1080.14	935.532	1441.62	1536.39
Zt09_chr_1_01220	2157.77	-0.723994	0.226377	-3.19817	0.001383	0.011772	1817.07	1408.14	2757.52	2648.37
Zt09_chr_1_01221	318.918	-0.595748	0.287077	-2.07522	0.0379662	0.167372	284.671	217.381	338.811	434.807
Zt09_chr_1_01222	181.95	-0.112143	0.317202	-0.353537	0.723686	0.904749	159.554	189.219	218.835	160.192
Zt09_chr_1_01223	5691.97	-1.26895	0.215355	-5.89239	3.80659e-09	1.02068e-07	3259.94	3305.61	8989.52	7212.8
Zt09_chr_1_01224	0.500003	-0.199789	0.348492	-0.573295	0.566445	0.826675	0	0	0.959803	1.04021
Zt09_chr_1_01225	1.76006	-0.681594	0.536718	-1.26993	0.20411	0.511614	0	0	2.87941	4.16083
Zt09_chr_1_01226	1466.09	-0.728436	0.238739	-3.05118	0.00227945	0.0179663	965.357	1218.04	2028.06	1652.89
Zt09_chr_1_01227	709.8	-0.901824	0.271944	-3.31622	0.000912449	0.00829595	425.859	545.654	1098.97	768.714
Zt09_chr_1_01228	945.148	-2.04743	0.246626	-8.30175	1.02589e-16	5.82602e-15	316.812	388.998	1366.76	1708.02
Zt09_chr_1_01229	18.2683	-1.29081	0.604901	-2.13392	0.0328492	0.150056	4.59147	11.4411	26.8745	30.166
Zt09_chr_1_01230	142.248	-2.17752	0.356351	-6.11059	9.9262e-10	2.85514e-08	37.8796	54.5654	271.624	204.921
Zt09_chr_1_01231	226.947	-0.299249	0.28805	-1.03888	0.29886	0.628122	195.138	209.461	276.423	226.765
Zt09_chr_1_01232	14120.2	-0.711104	0.236844	-3.00242	0.00267844	0.0205836	12494.5	8708.46	18114.4	17163.4
Zt09_chr_1_01233	10.6945	-0.423514	0.655618	-0.645976	0.518295	0.801732	5.73934	10.561	19.1961	7.28146
Zt09_chr_1_01234	538.269	-0.608882	0.25912	-2.34981	0.018783	0.0979761	383.388	460.285	735.209	574.195
Zt09_chr_1_01235	3625.03	-1.20416	0.233562	-5.15566	2.52741e-07	5.14495e-06	2364.61	1943.23	5745.38	4446.89
Zt09_chr_1_01236	1604.99	-1.24636	0.221508	-5.62671	1.83684e-08	4.53033e-07	887.302	983.057	2461.9	2087.7
Zt09_chr_1_01237	314.421	-1.30153	0.291987	-4.4575	8.29196e-06	0.000127358	192.842	158.416	380.082	526.345
Zt09_chr_1_01238	197.186	-1.56454	0.295261	-5.29881	1.16558e-07	2.52103e-06	92.9773	97.6896	298.499	299.58
Zt09_chr_1_01239	190.777	-1.30438	0.316054	-4.1271	3.6737e-05	0.000482403	88.3858	122.332	297.539	254.851
Zt09_chr_1_01240	5767.25	-0.867076	0.234998	-3.68972	0.000224504	0.00243749	4721.18	3346.09	7501.82	7499.9
Zt09_chr_1_01241	1323.56	-0.146759	0.283264	-0.518098	0.60439	0.847432	1555.36	951.374	1207.43	1580.08
Zt09_chr_1_01242	345.664	-1.00002	0.285467	-3.5031	0.000459883	0.0045961	184.807	264.906	498.138	434.807
Zt09_chr_1_01243	0.239951	-0.0969716	0.337909	-0.286975	0.774131	NA	0	0	0.959803	0
Zt09_chr_1_01244	1651.07	-0.695576	0.208363	-3.33829	0.000842963	0.00775975	1253.47	1248.84	2105.81	1996.16
Zt09_chr_1_01245	1043.13	-0.486042	0.228113	-2.13071	0.0331132	0.15109	880.415	847.523	1339.89	1104.7
Zt09_chr_1_01246	52.6811	-1.16565	0.440516	-2.6461	0.00814248	0.0508859	26.401	33.4433	73.9049	76.9754
Zt09_chr_1_01247	2203.37	-1.03405	0.225219	-4.59129	4.40525e-06	7.19524e-05	1248.88	1600.88	3039.7	2924.03
Zt09_chr_1_01248	3801.23	-0.911371	0.246065	-3.70378	0.000212411	0.00231977	2358.87	2840.92	5868.24	4136.91
Zt09_chr_1_01249	5152.16	-0.71718	0.251111	-2.85603	0.00428968	0.0301612	4535.23	3170.07	5680.12	7223.21
Zt09_chr_1_01250	10630.7	-0.665674	0.215478	-3.08929	0.00200637	0.0160771	8641.15	7675.24	14423.9	11782.4
Zt09_chr_1_01251	620.338	-0.605467	0.284273	-2.12988	0.0331818	0.151278	604.926	367.876	766.883	741.668
Zt09_chr_1_01252	4211.38	-0.535154	0.238647	-2.24245	0.0249321	0.122329	3976.21	2852.36	5342.27	4674.7
Zt09_chr_1_01253	339.325	-0.655153	0.294271	-2.22636	0.0259902	0.12629	221.538	297.469	485.661	352.631
Zt09_chr_1_01254	1540.77	-0.643206	0.246459	-2.60978	0.00905992	0.0553389	1042.26	1339.49	2133.64	1647.69
Zt09_chr_1_01255	2482.64	-0.885512	0.231733	-3.82127	0.000132769	0.00151888	1502.56	1940.59	3493.68	2993.72
Zt09_chr_1_01256	2502.89	0.325088	0.265948	1.22238	0.221566	0.534557	3303.56	2288.23	2571.31	1848.45
Zt09_chr_1_01257	75.5123	-0.966953	0.395962	-2.44204	0.0146047	0.0808257	48.2104	49.2849	116.136	88.4177
Zt09_chr_1_01258	2185.73	-1.17157	0.225081	-5.2051	1.93893e-07	4.01341e-06	1380.88	1262.92	3397.7	2701.42
Zt09_chr_1_01259	3397.1	-0.718836	0.216644	-3.31805	0.000906478	0.00825521	2532.2	2560.17	4698.24	3797.8
Zt09_chr_1_01260	165.434	0.200824	0.335896	0.597876	0.549923	0.819839	212.356	143.454	135.332	170.594
Zt09_chr_1_01261	2533.37	-0.980502	0.219749	-4.46192	8.1227e-06	0.00012528	1758.53	1607.04	3721.16	3046.77
Zt09_chr_1_01262	1270.53	-0.751658	0.227731	-3.30064	0.000964651	0.00869914	1034.23	841.363	1669.1	1537.43
Zt09_chr_1_01263	210.695	-0.659741	0.294463	-2.24049	0.0250592	0.122844	157.258	164.576	287.941	233.007
Zt09_chr_1_01264	1311.95	-0.503237	0.231576	-2.1731	0.0297731	0.139943	1201.82	955.774	1629.75	1460.45
Zt09_chr_1_01265	472.406	-1.46903	0.300056	-4.89587	9.78711e-07	1.79739e-05	174.476	305.39	704.496	705.261
Zt09_chr_1_01266	150.783	-0.67657	0.316962	-2.13455	0.032798	0.149899	109.047	118.812	201.559	173.715
Zt09_chr_1_01267	2125.17	-0.86608	0.240544	-3.6005	0.000317602	0.00333376	1270.69	1700.33	3018.58	2511.06
Zt09_chr_1_01268	1779.16	-0.815302	0.267791	-3.04455	0.00233032	0.0182891	1049.15	1489.11	2676.89	1901.5
Zt09_chr_1_01269	173.813	-5.49702	0.492691	-11.1571	6.608e-29	9.0342e-27	3.4436	2.64026	216.916	472.255
Zt09_chr_1_01270	250.647	-3.85059	0.374055	-10.2942	7.4834e-25	7.8925e-23	21.8095	29.0429	335.931	615.803
Zt09_chr_1_01271	142.234	-0.775272	0.335549	-2.31046	0.0208625	0.106515	117.083	88.0087	164.126	199.72
Zt09_chr_1_01272	324.722	-0.899757	0.299867	-3.00052	0.00269517	0.0206692	273.193	170.737	423.273	431.686
Zt09_chr_1_01273	278.319	-2.41381	0.307744	-7.84355	4.37995e-15	2.14617e-13	87.238	74.8074	391.6	559.632
Zt09_chr_1_01274	1999.11	-0.693843	0.258452	-2.68461	0.00726142	0.0465084	1207.56	1810.34	2718.16	2260.37
Zt09_chr_1_01275	48.3205	-0.813199	0.45965	-1.76917	0.0768658	0.276781	26.401	39.6039	70.0657	57.2114
Zt09_chr_1_01276	43.1758	-0.475826	0.461233	-1.03164	0.302241	0.631275	32.1403	37.8437	52.7892	49.93
Zt09_chr_1_01277	771.61	-0.921069	0.252873	-3.64242	0.00027009	0.00288983	472.922	576.457	1150.8	886.257
Zt09_chr_1_01278	3.25394	-0.421259	0.65082	-0.647274	0.517455	0.801322	2.29574	1.76017	4.79902	4.16083
Zt09_chr_1_01279	10.1239	0.287262	0.649632	0.442191	0.658351	0.875683	13.7744	9.68095	7.67843	9.36187
Zt09_chr_1_01280	1265.97	-0.682394	0.231734	-2.94473	0.00323236	0.0240397	875.823	1049.94	1703.65	1434.45
Zt09_chr_1_01281	1377.36	-0.611758	0.230564	-2.65331	0.0079706	0.0501465	968.8	1192.52	1791.95	1556.15
Zt09_chr_1_01282	431.234	-0.675115	0.261116	-2.5855	0.00972389	0.0586505	288.115	367.876	563.405	505.541
Zt09_chr_1_01283	1239.26	-0.56842	0.224642	-2.53034	0.0113951	0.0667671	1088.18	895.048	1491.53	1482.3
Zt09_chr_1_01284	7109.08	-0.749866	0.227626	-3.29429	0.000986711	0.00885481	6043.52	4456.76	8980.88	8955.15
Zt09_chr_1_01285	1323.74	-0.915363	0.301476	-3.03627	0.00239524	0.0187187	681.833	1109.79	2136.52	1366.83
Zt09_chr_1_01286	1322.28	-0.900808	0.218337	-4.12577	3.69502e-05	0.000483673	864.344	959.294	1818.83	1646.65
Zt09_chr_1_01287	3072.14	-0.569275	0.266664	-2.1348	0.0327773	0.149866	3053.33	1845.54	3600.22	3789.48
Zt09_chr_1_01288	3223.83	-0.952021	0.209701	-4.53989	5.62829e-06	8.94914e-05	2179.8	2165.89	4605.14	3944.47
Zt09_chr_1_01289	946.96	-0.774451	0.242717	-3.19075	0.00141902	0.0120415	601.483	778.877	1286.14	1121.34
Zt09_chr_1_01290	8.86123	-0.621184	0.662682	-0.937379	0.348564	0.675296	3.4436	7.92078	10.5578	13.5227
Zt09_chr_1_01291	771.721	-0.674436	0.252698	-2.66894	0.00760902	0.0483433	492.435	682.947	985.718	925.785
Zt09_chr_1_01292	6134.98	-0.704038	0.227571	-3.0937	0.00197674	0.0158741	5314.63	3934.87	7545.02	7745.39
Zt09_chr_1_01293	1002.09	-0.735808	0.244085	-3.01455	0.0025736	0.0199162	656.58	829.922	1385.96	1135.91
Zt09_chr_1_01294	8335.74	-0.854186	0.205592	-4.15477	3.25617e-05	0.000432879	6252.44	5512.86	11304.6	10273.1
Zt09_chr_1_01295	487.87	-0.626709	0.259195	-2.41791	0.0156101	0.0852397	367.318	391.639	677.621	514.903
Zt09_chr_1_01296	3815.62	-0.562447	0.218336	-2.57606	0.0099934	0.0600146	3351.77	2771.39	4867.16	4272.13
Zt09_chr_1_01297	1033.75	-0.54521	0.224711	-2.42627	0.0152551	0.0837554	860.901	809.68	1326.45	1137.99
Zt09_chr_1_01298	299.991	-0.414812	0.265436	-1.56276	0.118109	0.365423	258.27	252.585	366.645	322.465
Zt09_chr_1_01299	168.504	-0.115361	0.329381	-0.350236	0.726161	0.905372	128.561	193.619	183.322	168.514
Zt09_chr_1_01300	123.416	-4.7518	0.482505	-9.84819	6.97916e-23	6.33502e-21	4.59147	4.40043	162.207	322.465
Zt09_chr_1_01301	1973.78	-0.702205	0.227883	-3.08142	0.00206015	0.0164485	1596.68	1381.74	2723.92	2192.76
Zt09_chr_1_01302	1792.37	-1.42708	0.20878	-6.83534	8.18082e-12	3.04008e-10	971.096	937.292	2710.49	2550.59
Zt09_chr_1_01303	1815.73	-0.801091	0.290203	-2.76045	0.00577223	0.0383684	1682.77	918.81	2183.55	2477.78
Zt09_chr_1_01304	242.199	-0.673236	0.275149	-2.44681	0.0144128	0.0798833	183.659	184.818	296.579	303.741
Zt09_chr_1_01305	1462.86	-0.765875	0.244191	-3.13637	0.00171052	0.0140835	1045.71	1095.71	2165.32	1544.71
Zt09_chr_1_01306	709.035	-0.87505	0.257697	-3.39565	0.000684652	0.00649129	575.082	411	974.201	875.855
Zt09_chr_1_01307	9220.93	-0.343066	0.224829	-1.5259	0.127035	0.382929	9092.26	7104.06	11141.4	9545.99
Zt09_chr_1_01308	130.174	-0.248102	0.379234	-0.654219	0.51297	0.79773	137.744	98.5697	181.403	102.981
Zt09_chr_1_01309	12.3751	-0.832315	0.634501	-1.31176	0.1896	0.489127	5.73934	8.80087	17.2765	17.6835
Zt09_chr_1_01310	112.347	2.21164	0.399945	5.52986	3.20488e-08	7.55125e-07	241.052	139.054	29.7539	39.5279
Zt09_chr_1_01311	979.544	0.621924	0.238775	2.60464	0.009197	0.0560526	1100.81	1287.57	848.466	681.336
Zt09_chr_1_01312	146.129	-0.850919	0.316267	-2.69051	0.00713435	0.0459603	103.308	100.33	196.76	184.117
Zt09_chr_1_01313	206.304	0.745278	0.331573	2.2477	0.0245953	0.121376	255.975	267.546	111.337	190.358
Zt09_chr_1_01314	584.151	-0.135042	0.254466	-0.530687	0.595636	0.843185	518.836	592.298	532.691	692.779
Zt09_chr_1_01315	867.703	-0.266364	0.224584	-1.18603	0.235609	0.552433	761.036	809.68	898.376	1001.72
Zt09_chr_1_01316	872.377	-0.961753	0.25192	-3.81769	0.000134705	0.00153945	533.759	630.142	1332.21	993.399
Zt09_chr_1_01317	79.1607	-2.62986	0.426307	-6.16895	6.87467e-10	2.03557e-08	22.9574	13.2013	128.614	151.87
Zt09_chr_1_01318	382.539	-0.146067	0.288263	-0.506716	0.612354	0.852989	437.338	287.788	423.273	381.756
Zt09_chr_1_01319	4229.22	-0.523548	0.226413	-2.31235	0.0207581	0.106129	3712.2	3184.15	5610.05	4410.48
Zt09_chr_1_01320	168.46	0.117049	0.306495	0.381895	0.702539	0.895872	190.546	161.056	164.126	158.112
Zt09_chr_1_01321	3236.9	-1.04899	0.270698	-3.87513	0.000106568	0.00125413	1650.63	2476.56	5147.43	3672.98
Zt09_chr_1_01322	1057.09	-0.736472	0.24259	-3.03587	0.00239845	0.0187187	664.615	902.969	1329.33	1331.47
Zt09_chr_1_01323	10551.5	-0.548915	0.203218	-2.70112	0.00691074	0.0447018	8529.81	8513.96	13476.6	11685.7
Zt09_chr_1_01324	1648.5	-0.548977	0.215661	-2.54555	0.0109105	0.0644045	1417.62	1243.56	1889.85	2042.97
Zt09_chr_1_01325	994.194	-0.868969	0.226354	-3.83899	0.000123542	0.00142511	663.468	726.952	1385.96	1200.4
Zt09_chr_1_01326	4487.9	-0.642021	0.221621	-2.89694	0.00376826	0.0272387	3913.08	3044.22	5658.04	5336.27
Zt09_chr_1_01327	193.528	-1.43249	0.330438	-4.33513	1.45677e-05	0.000210879	102.16	96.8095	224.594	350.55
Zt09_chr_1_01328	1301.51	-0.708611	0.228906	-3.09565	0.00196385	0.0157821	1091.62	866.885	1589.43	1658.09
Zt09_chr_1_01329	26.5134	-0.689019	0.542383	-1.27036	0.203958	0.511614	21.8095	15.8416	27.8343	40.5681
Zt09_chr_1_01330	2168.64	-0.492952	0.21829	-2.25824	0.0239306	0.118784	1683.92	1899.23	2748.88	2342.55
Zt09_chr_1_01331	1085.33	-0.714753	0.222561	-3.2115	0.00132044	0.0112741	764.48	864.245	1418.59	1294.02
Zt09_chr_1_01332	2472.45	-0.506866	0.345618	-1.46655	0.142498	0.411092	2900.66	1121.23	2916.84	2951.07
Zt09_chr_1_01333	6338.64	-2.04708	0.26642	-7.68366	1.54607e-14	7.13383e-13	2951.17	1754.01	10328.4	10320.9
Zt09_chr_1_01334	1789.23	-0.821626	0.227007	-3.61939	0.000295303	0.00312637	1438.28	1120.35	2302.57	2295.74
Zt09_chr_1_01335	1251.92	-0.0413711	0.215646	-0.191847	0.847862	0.953738	1168.53	1298.13	1256.38	1284.66
Zt09_chr_1_01336	755.007	0.228116	0.238977	0.954555	0.339803	0.666722	843.683	789.438	617.154	769.754
Zt09_chr_1_01337	1085.66	0.313118	0.222741	1.40575	0.159799	0.441569	1220.18	1192.52	889.738	1040.21
Zt09_chr_1_01338	1171.29	0.0892643	0.25612	0.348525	0.727446	0.906157	1379.74	1038.5	977.08	1289.86
Zt09_chr_1_01339	109.372	0.215441	0.370515	0.581465	0.560927	0.826409	103.308	132.893	80.6235	120.664
Zt09_chr_1_01340	150.287	-0.127458	0.358093	-0.355935	0.72189	0.904375	151.519	134.653	114.217	200.76
Zt09_chr_1_01341	2595.21	-0.423195	0.224099	-1.88843	0.0589679	0.230095	2244.08	2168.53	2613.54	3354.67
Zt09_chr_1_01342	4537.09	0.148009	0.268822	0.550584	0.581919	0.834286	5671.61	3888.22	3519.6	5068.93
Zt09_chr_1_01343	96.8656	-0.755868	0.402879	-1.87617	0.0606324	0.234524	79.2029	59.8459	89.2617	159.152
Zt09_chr_1_01344	97.8688	-1.18781	0.442771	-2.68267	0.00730359	0.0466975	56.2455	53.6853	78.7039	202.841
Zt09_chr_1_01345	13.4462	0.716747	0.634924	1.12887	0.258952	0.582262	20.6616	15.8416	4.79902	12.4825
Zt09_chr_1_01346	78.3586	-1.71078	0.414744	-4.12491	3.70882e-05	0.000484581	32.1403	33.4433	95.9803	151.87
Zt09_chr_1_01347	508.931	-0.945892	0.243719	-3.88108	0.000103994	0.00122775	369.613	315.951	670.903	679.256
Zt09_chr_1_01348	6.96837	-0.249514	0.671467	-0.371595	0.710194	0.899233	4.59147	7.04069	4.79902	11.4423
Zt09_chr_1_01349	616.216	0.299803	0.258661	1.15906	0.246432	0.566885	790.881	574.697	524.053	575.235
Zt09_chr_1_01350	633.652	-0.180666	0.242437	-0.745208	0.456146	0.76293	537.202	647.744	714.094	635.567
Zt09_chr_1_01351	3114.71	-0.0732398	0.202157	-0.362292	0.717134	0.902985	3102.69	2965.01	3115.52	3275.62
Zt09_chr_1_01352	483.617	0.365185	0.25518	1.43109	0.152404	0.429591	556.716	536.853	367.605	473.295
Zt09_chr_1_01353	95.3386	0.395711	0.364676	1.0851	0.277877	0.604204	107.9	110.891	71.0255	91.5383
Zt09_chr_1_01354	1512.14	-0.096738	0.267851	-0.361164	0.717977	0.903304	1742.46	1176.68	1347.56	1781.88
Zt09_chr_1_01355	2292.27	0.181327	0.211764	0.856267	0.39185	0.712033	2595.33	2284.7	2057.82	2231.25
Zt09_chr_1_01356	2050.39	0.0942126	0.207	0.455133	0.649013	0.872658	2079.94	2157.97	2055.9	1907.74
Zt09_chr_1_01357	1266.81	0.296717	0.223836	1.3256	0.184971	0.48231	1267.25	1533.11	1139.29	1127.59
Zt09_chr_1_01358	959.406	-0.292742	0.272908	-1.07267	0.283417	0.611458	718.565	997.138	1242.95	878.976
Zt09_chr_1_01359	3346.41	-0.0588108	0.209402	-0.280851	0.778825	0.92993	3528.55	3024.86	3363.15	3469.09
Zt09_chr_1_01360	298.434	-0.807812	0.287031	-2.81437	0.00488725	0.0334702	191.694	234.103	332.092	435.847
Zt09_chr_1_01361	4194.66	0.91704	0.243431	3.76714	0.000165128	0.00183966	6394.77	4659.18	2553.08	3171.59
Zt09_chr_1_01362	374.016	0.42111	0.275613	1.52791	0.126536	0.38244	408.641	452.365	266.825	368.234
Zt09_chr_1_01363	721.799	0.198292	0.240052	0.826038	0.408782	0.726263	694.46	851.044	635.39	706.301
Zt09_chr_1_01364	1166.2	-0.0758588	0.240558	-0.315345	0.7525	0.920535	1305.13	964.575	1197.83	1197.28
Zt09_chr_1_01365	908.785	-0.340221	0.318173	-1.0693	0.284937	0.613292	634.771	955.774	1321.65	722.945
Zt09_chr_1_01366	1037.99	0.55473	0.272004	2.03942	0.0414082	0.177872	1508.3	979.536	747.687	916.423
Zt09_chr_1_01367	279.233	-0.409174	0.362931	-1.12742	0.259567	0.582697	262.862	210.341	200.599	443.129
Zt09_chr_1_01368	15907	-0.46456	0.252888	-1.83701	0.0662078	0.250052	15184	11362.8	21730	15351.4
Zt09_chr_1_01369	2.01398	0.00416878	0.604682	0.00689418	0.994499	0.997924	2.29574	1.76017	1.91961	2.08042
Zt09_chr_1_01370	299.166	-1.90272	0.345798	-5.50239	3.74677e-08	8.69847e-07	106.752	125.852	325.373	638.688
Zt09_chr_1_01371	150.305	-0.334376	0.311609	-1.07306	0.283242	0.611327	135.448	128.493	170.845	166.433
Zt09_chr_1_01372	0.459973	-0.00256612	0.33872	-0.00757595	0.993955	NA	0	0.880087	0.959803	0
Zt09_chr_1_01373	2413.64	0.392108	0.258781	1.51521	0.129719	0.38856	3242.73	2262.7	1790.99	2358.15
Zt09_chr_1_01374	986.996	0.39121	0.225889	1.73187	0.083297	0.291909	1197.23	1050.82	804.315	895.619
Zt09_chr_1_01375	286.719	0.598914	0.264292	2.26611	0.0234447	0.116949	344.36	351.155	224.594	226.765
Zt09_chr_1_01376	17.8266	0.472904	0.589018	0.802869	0.42205	0.739297	24.1052	19.3619	15.3569	12.4825
Zt09_chr_1_01377	1262.08	0.343797	0.264175	1.3014	0.193121	0.49554	1724.1	1112.43	1051.94	1159.83
Zt09_chr_1_01378	2719.64	-0.459267	0.295448	-1.55448	0.12007	0.369555	2971.83	1564.79	2920.68	3421.24
Zt09_chr_1_01379	791.121	-0.508772	0.234112	-2.1732	0.0297652	0.139943	606.074	690.868	864.783	1002.76
Zt09_chr_1_01380	402.605	-0.01257	0.271144	-0.046359	0.963024	0.989564	352.395	448.844	448.228	360.952
Zt09_chr_1_01381	463.63	0.262212	0.263076	0.996715	0.318903	0.647306	583.117	432.123	411.756	427.526
Zt09_chr_1_01382	862.823	0.277219	0.225146	1.23129	0.218216	0.530172	940.104	955.774	828.31	727.106
Zt09_chr_1_01383	160.753	0.548462	0.313841	1.74758	0.0805364	0.285121	212.356	173.377	132.453	124.825
Zt09_chr_1_01384	283.341	-1.41899	0.284282	-4.9915	5.99135e-07	1.1361e-05	130.857	166.336	386.801	449.37
Zt09_chr_1_01385	20.8643	-0.921598	0.572448	-1.60992	0.107414	0.345085	13.7744	11.4411	24.9549	33.2867
Zt09_chr_1_01386	63.561	-4.63777	0.543549	-8.53239	1.4335e-17	8.72228e-16	3.4436	0	122.855	127.946
Zt09_chr_1_01387	24.2336	1.16331	0.575177	2.02253	0.0431218	0.183003	21.8095	50.1649	12.4774	12.4825
Zt09_chr_1_01388	8059.69	0.15251	0.214591	0.7107	0.47727	0.780462	9436.62	7557.3	7493.19	7751.63
Zt09_chr_1_01389	5.92117	-0.271061	0.672877	-0.402839	0.687066	0.889996	3.4436	6.16061	5.75882	8.32167
Zt09_chr_1_01390	698.21	-1.13344	0.286549	-3.95548	7.63816e-05	0.000925438	508.505	343.234	806.235	1134.87
Zt09_chr_1_01391	36.727	-1.08399	0.507288	-2.13683	0.032612	0.149357	27.5488	14.9615	57.5882	46.8094
Zt09_chr_1_01392	53.891	-0.75919	0.430083	-1.76522	0.0775275	0.278115	37.8796	38.7238	67.1862	71.7744
Zt09_chr_1_01393	35.2779	-1.00008	0.504811	-1.98109	0.0475813	0.19661	16.0701	26.4026	51.8294	46.8094
Zt09_chr_1_01394	257.919	-0.399641	0.28487	-1.40289	0.16065	0.442876	196.285	244.664	274.504	316.223
Zt09_chr_1_01395	93.0781	-0.213752	0.360554	-0.592841	0.553287	0.821831	84.9422	86.2485	95.0205	106.101
Zt09_chr_1_01396	1211.53	0.441173	0.223788	1.97138	0.0486799	0.200179	1525.52	1276.13	1000.12	1044.37
Zt09_chr_1_01397	287.214	-1.13327	0.276596	-4.09718	4.18216e-05	0.000541042	175.624	175.137	357.047	441.048
Zt09_chr_1_01398	5719.69	2.22867	0.205498	10.8452	2.10197e-27	2.50292e-25	10128.8	8851.03	1983.91	1915.02
Zt09_chr_1_01399	4364.24	0.958214	0.215876	4.43873	9.04908e-06	0.00013803	5285.93	6309.34	3115.52	2746.15
Zt09_chr_1_01400	28.6219	-0.543159	0.565568	-0.960379	0.336865	0.664407	33.2882	10.561	38.3921	32.2465
Zt09_chr_1_01401	140.278	-2.39025	0.490054	-4.87753	1.07422e-06	1.95657e-05	33.2882	35.2035	92.1411	400.48
Zt09_chr_1_01402	3662.41	-3.1304	0.346687	-9.02948	1.72483e-19	1.1938e-17	633.623	656.545	3711.56	9647.93
Zt09_chr_1_01403	221.239	0.426513	0.294242	1.44953	0.147189	0.418801	222.686	287.788	186.202	188.278
Zt09_chr_1_01404	19126.4	0.0294675	0.206498	0.142701	0.886527	0.966157	21037	17616.7	19062.7	18789.3
Zt09_chr_1_01405	1698.71	-0.235513	0.310178	-0.759285	0.447682	0.755271	1988.11	1116.83	1449.3	2240.61
Zt09_chr_1_01406	5565.95	-0.0293004	0.249608	-0.117386	0.906554	0.972008	6641.56	4374.03	5843.28	5404.92
Zt09_chr_1_01407	3494.4	0.047624	0.200469	0.237563	0.81222	0.94293	3599.71	3507.15	3363.15	3507.58
Zt09_chr_1_01408	908.83	0.113671	0.260259	0.436761	0.662285	0.87834	1111.14	781.517	790.878	951.79
Zt09_chr_1_01409	66.408	-0.695937	0.427949	-1.62621	0.103904	0.338124	43.619	53.6853	64.3068	104.021
Zt09_chr_1_01410	306.628	0.551757	0.292246	1.88799	0.0590278	0.230189	428.155	307.15	220.755	270.454
Zt09_chr_1_01411	13.1294	0.0930869	0.635515	0.146475	0.883546	0.965311	8.03507	19.3619	10.5578	14.5629
Zt09_chr_1_01412	1068.43	0.0265775	0.25369	0.104764	0.916563	0.974989	984.871	1172.28	1232.39	884.177
Zt09_chr_1_01413	3456.83	0.0885488	0.202271	0.437773	0.661551	0.878021	3433.27	3697.24	3291.17	3405.64
Zt09_chr_1_01414	672.47	-0.281377	0.240206	-1.1714	0.241439	0.560287	539.498	669.746	740.008	740.628
Zt09_chr_1_01415	1575.64	0.261791	0.234844	1.11474	0.264961	0.589075	1960.56	1485.59	1365.8	1490.62
Zt09_chr_1_01416	1316.36	-2.05598	0.338489	-6.074	1.24763e-09	3.54263e-08	661.172	278.107	1950.32	2375.84
Zt09_chr_1_01417	32.0517	1.27815	0.528096	2.4203	0.0155079	0.0848787	37.8796	58.0857	12.4774	19.764
Zt09_chr_1_01418	1516.89	1.00593	0.244384	4.11618	3.85198e-05	0.000501256	2283.11	1800.66	867.662	1116.14
Zt09_chr_1_01419	0	NA	NA	NA	NA	NA	0	0	0	0
Zt09_chr_1_01420	520.106	-0.0383739	0.240735	-0.159403	0.873351	0.961572	500.47	525.412	561.485	493.059
Zt09_chr_1_01421	14.5099	-0.0532322	0.6149	-0.0865705	0.931013	0.980414	11.4787	16.7216	16.3167	13.5227
Zt09_chr_1_01422	348.759	0.756966	0.260462	2.90624	0.00365795	0.0265279	459.147	424.202	237.071	274.615
Zt09_chr_1_01423	710.913	0.220537	0.253049	0.87152	0.38347	0.704607	851.718	682.947	578.762	730.226
Zt09_chr_1_01424	441.698	0.638324	0.277429	2.30085	0.0214	0.108708	643.954	440.923	353.208	328.706
Zt09_chr_1_01425	2566.38	-0.336679	0.220645	-1.52589	0.127038	0.382929	2224.57	2295.27	3196.15	2549.55
Zt09_chr_1_01426	139.024	-0.128634	0.39878	-0.32257	0.747021	0.917333	184.807	80.0879	137.252	153.951
Zt09_chr_1_01427	4.32713	-0.175684	0.66265	-0.265124	0.790914	0.934947	1.14787	6.16061	4.79902	5.20104
Zt09_chr_1_01428	2233.97	0.463456	0.236087	1.96308	0.0496374	0.202761	2935.1	2267.98	2042.46	1690.34
Zt09_chr_1_01429	89.0863	1.55738	0.417273	3.73229	0.000189745	0.00209254	161.849	112.651	28.7941	53.0506
Zt09_chr_1_01430	768.724	0.0374087	0.257659	0.145187	0.884564	0.965825	691.016	866.885	864.783	652.211
Zt09_chr_1_01431	843.787	0.154187	0.245063	0.629173	0.529236	0.809161	981.427	799.999	880.14	713.583
Zt09_chr_1_01432	333.764	0.447959	0.272204	1.64567	0.0998312	0.328343	375.353	399.559	316.735	243.409
Zt09_chr_1_01433	534.27	0.172525	0.24218	0.712382	0.476228	0.780372	585.413	549.174	462.625	539.868
Zt09_chr_1_01434	866.552	0.169142	0.278534	0.607258	0.54368	0.816885	1142.13	697.909	778.401	847.77
Zt09_chr_1_01435	477.023	0.975357	0.300887	3.2416	0.0011886	0.0103236	754.149	527.172	378.163	248.61
Zt09_chr_1_01436	141.468	1.3342	0.375756	3.5507	0.000384207	0.00392139	270.897	144.334	76.7843	73.8548
Zt09_chr_1_01437	785.009	-0.0092783	0.22799	-0.0406961	0.967538	0.990895	773.663	791.198	840.788	734.387
Zt09_chr_1_01438	727.213	0.394171	0.227674	1.7313	0.0833984	0.292171	786.289	871.286	621.953	629.326
Zt09_chr_1_01439	812.035	0.287126	0.226093	1.26995	0.204103	0.511614	904.52	885.367	684.34	773.915
Zt09_chr_1_01440	8.07483	-0.855734	0.666934	-1.28309	0.199462	0.504763	5.73934	2.64026	12.4774	11.4423
Zt09_chr_1_01441	295.175	-0.0295039	0.28969	-0.101846	0.918879	0.975615	323.699	260.506	255.308	341.188
Zt09_chr_1_01442	316.19	-0.471808	0.325083	-1.45135	0.146684	0.418329	332.882	190.979	319.615	421.284
Zt09_chr_1_01443	966.532	0.148134	0.221167	0.669783	0.502996	0.792459	1066.37	968.975	943.487	887.298
Zt09_chr_1_01444	321.973	-0.262397	0.259828	-1.00989	0.31255	0.642267	281.228	301.87	365.685	339.108
Zt09_chr_1_01445	33.3337	-0.0599902	0.511715	-0.117234	0.906675	0.972008	25.2531	39.6039	39.3519	29.1258
Zt09_chr_1_01446	1754.6	-0.393703	0.21488	-1.8322	0.0669217	0.251864	1625.38	1395.82	2015.59	1981.6
Zt09_chr_1_01447	319.263	-0.381912	0.263047	-1.45188	0.146536	0.418123	296.15	255.225	364.725	360.952
Zt09_chr_1_01448	4986.49	0.0616466	0.21461	0.287249	0.773921	0.929344	5617.66	4574.69	5021.69	4731.91
Zt09_chr_1_01449	1340.75	-0.225546	0.211205	-1.0679	0.285566	0.613957	1225.92	1240.92	1412.83	1483.34
Zt09_chr_1_01450	1272.55	1.08952	0.282967	3.85036	0.000117945	0.00136481	2195.87	1307.81	717.933	868.574
Zt09_chr_1_01451	625.901	0.631999	0.255848	2.47021	0.0135033	0.0759447	671.503	859.845	438.63	533.627
Zt09_chr_1_01452	193.359	-0.926756	0.299844	-3.0908	0.00199619	0.0160098	127.413	132.893	232.272	280.856
Zt09_chr_1_01453	505.248	-0.371641	0.264463	-1.40527	0.159942	0.441624	402.902	472.607	655.546	489.938
Zt09_chr_1_01454	30.4069	0.0489437	0.521434	0.0938636	0.925218	0.977588	24.1052	37.8437	32.6333	27.0454
Zt09_chr_1_01455	770.978	0.593711	0.274787	2.16063	0.0307243	0.142881	1146.72	722.551	599.877	614.763
Zt09_chr_1_01456	797.316	-0.193419	0.226089	-0.855501	0.392274	0.712033	755.297	729.592	900.296	804.081
Zt09_chr_1_01457	31.6663	-0.418847	0.511452	-0.818937	0.412822	0.729805	24.1052	28.1628	43.1912	31.2062
Zt09_chr_1_01458	1263.57	-0.25152	0.220215	-1.14216	0.253388	0.576303	1192.63	1108.91	1473.3	1279.46
Zt09_chr_1_01459	3186.84	0.0576647	0.24136	0.238916	0.811171	0.94293	3820.1	2686.02	2967.71	3273.54
Zt09_chr_1_01460	786.236	0.0285545	0.230754	0.123744	0.901518	0.970469	738.079	850.164	812.954	743.749
Zt09_chr_1_01461	566.727	-0.243987	0.264767	-0.921517	0.35678	0.683982	557.864	476.127	518.294	714.623
Zt09_chr_1_01462	67.4829	-2.81273	0.511384	-5.50023	3.79291e-08	8.78717e-07	16.0701	7.04069	71.0255	175.795
Zt09_chr_1_01463	326.66	0.694689	0.286014	2.42886	0.0151464	0.0832412	402.902	411.881	200.599	291.258
Zt09_chr_1_01464	1938.84	0.787789	0.341254	2.30851	0.0209708	0.106946	2921.32	2062.04	834.069	1937.91
Zt09_chr_1_01465	139.552	-0.0837117	0.317827	-0.263387	0.792252	0.935991	133.153	137.294	141.091	146.669
Zt09_chr_1_01466	331.778	0.156598	0.263042	0.595333	0.551621	0.820758	360.43	340.594	286.981	339.108
Zt09_chr_1_01467	1297.61	-0.0101615	0.216569	-0.0469205	0.962577	0.989564	1221.33	1364.13	1263.1	1341.87
Zt09_chr_1_01468	1071.98	-0.295994	0.224872	-1.31628	0.18808	0.486863	910.259	1007.7	1100.89	1269.05
Zt09_chr_1_01469	573.2	-0.0419077	0.303106	-0.138261	0.890034	0.966299	484.4	644.223	730.41	433.767
Zt09_chr_1_01470	5564.75	-0.860493	0.239916	-3.58664	0.000334968	0.00348631	3313.89	4487.56	6460.44	7997.12
Zt09_chr_1_01471	681.927	0.525998	0.24588	2.13925	0.0324157	0.148676	726.6	891.528	599.877	509.702
Zt09_chr_1_01472	435.213	0.173829	0.260209	0.668035	0.504112	0.793424	429.303	495.489	453.027	363.033
Zt09_chr_1_01473	819.146	0.025375	0.228641	0.110982	0.911631	0.973537	812.69	840.483	873.421	749.99
Zt09_chr_1_01474	33.7591	0.880557	0.518289	1.69897	0.089325	0.305681	45.9147	45.7645	28.7941	14.5629
Zt09_chr_1_01475	31427.8	0.529707	0.272137	1.94647	0.0515987	0.208999	47578	27186.8	25740	25206.3
Zt09_chr_1_01476	33663.4	0.327698	0.209253	1.56603	0.117341	0.363885	41143	33989.8	30720.4	28800.2
Zt09_chr_1_01477	831.984	-0.0136012	0.224765	-0.0605131	0.951747	0.986942	781.698	873.926	848.466	823.845
Zt09_chr_1_01478	944.993	-0.651601	0.257355	-2.53191	0.0113442	0.0665966	612.961	840.483	1035.63	1290.9
Zt09_chr_1_01479	667.497	-2.56563	0.286866	-8.94365	3.76523e-19	2.51182e-17	159.554	197.139	907.974	1405.32
Zt09_chr_1_01480	53.6744	-0.246589	0.451463	-0.546201	0.584928	0.83624	44.7668	51.9251	44.151	73.8548
Zt09_chr_1_01481	33.1279	-0.124212	0.50061	-0.248122	0.80404	0.941605	27.5488	35.2035	36.4725	33.2867
Zt09_chr_1_01482	22910.7	0.108602	0.194342	0.558817	0.576287	0.831444	24322.2	23260.7	22005.4	22054.5
Zt09_chr_1_01483	2003.87	0.134134	0.214601	0.625042	0.531944	0.810839	2226.86	1972.27	1802.51	2013.84
Zt09_chr_1_01484	606.748	-0.300761	0.23386	-1.28607	0.198417	0.503072	559.012	524.532	639.229	704.221
Zt09_chr_1_01485	935.722	-0.0519274	0.220121	-0.235904	0.813507	0.94293	936.66	900.329	990.517	915.383
Zt09_chr_1_01486	900.414	0.165389	0.248773	0.664819	0.506166	0.795038	823.021	1084.27	920.452	773.915
Zt09_chr_1_01487	400.285	0.177595	0.256092	0.693481	0.488008	0.787076	398.31	453.245	402.158	347.43
Zt09_chr_1_01488	0.760055	-0.316652	0.405181	-0.781506	0.434505	0.745539	0	0	0.959803	2.08042
Zt09_chr_1_01489	367.554	-0.20394	0.261201	-0.780779	0.434933	0.745811	307.629	373.157	410.796	378.636
Zt09_chr_1_01490	651.298	0.0573698	0.248459	0.230902	0.817391	0.943031	755.297	574.697	634.43	640.768
Zt09_chr_1_01491	77.5251	0.451147	0.41922	1.07616	0.281857	0.609719	109.047	73.0472	48.95	79.0558
Zt09_chr_1_01492	637.988	-0.267581	0.232069	-1.15302	0.248901	0.570525	579.673	574.697	738.089	659.492
Zt09_chr_1_01493	33.5134	-0.352186	0.508254	-0.692934	0.488351	0.787076	21.8095	35.2035	36.4725	40.5681
Zt09_chr_1_01494	134.752	-0.685945	0.359365	-1.90877	0.0562918	0.222475	76.9071	124.092	149.729	188.278
Zt09_chr_1_01495	1837.59	-0.117362	0.251719	-0.466241	0.641043	0.867837	2061.57	1459.18	1719.01	2110.58
Zt09_chr_1_01496	1077.4	-0.941338	0.327107	-2.87777	0.00400497	0.0285872	927.477	506.93	1799.63	1075.58
Zt09_chr_1_01497	2218.65	-0.666138	0.256029	-2.60181	0.00927324	0.0564241	2030.58	1363.25	2981.15	2499.62
Zt09_chr_1_01498	1065.94	0.0130372	0.241315	0.0540255	0.956915	0.987988	1204.11	938.172	975.16	1146.31
Zt09_chr_1_01499	208.209	-0.831889	0.312536	-2.66174	0.00777385	0.0491648	158.406	134.653	224.594	315.183
Zt09_chr_1_01500	390.476	-0.723816	0.269585	-2.68493	0.00725453	0.0464911	331.734	249.945	517.334	462.893
Zt09_chr_1_01501	15.8497	-0.55802	0.616885	-0.904577	0.36569	0.688364	8.03507	14.9615	14.3971	26.0052
Zt09_chr_1_01502	3860.42	-0.690658	0.329904	-2.09351	0.0363035	0.161921	4035.9	1753.13	5382.58	4270.05
Zt09_chr_1_01503	240.315	0.228607	0.309055	0.739697	0.459484	0.765392	314.516	206.82	212.117	227.806
Zt09_chr_1_01504	1121.46	0.254694	0.2444	1.04212	0.297355	0.626578	1416.47	1031.46	991.477	1046.45
Zt09_chr_1_01505	4.90215	0.0763826	0.668402	0.114277	0.909019	0.972606	6.88721	3.52035	1.91961	7.28146
Zt09_chr_1_01506	81.8054	-2.35874	0.431919	-5.46107	4.73274e-08	1.08735e-06	13.7744	29.9229	129.573	153.951
Zt09_chr_1_01507	164.886	1.02716	0.359591	2.85648	0.00428372	0.0301464	290.411	161.056	111.337	96.7394
Zt09_chr_1_01508	2725.67	1.12087	0.226493	4.94882	7.4665e-07	1.38965e-05	4262.03	3261.6	1683.5	1695.54
Zt09_chr_1_01509	2190.8	-0.0785349	0.215156	-0.365013	0.715101	0.901632	2304.92	1954.67	2178.75	2324.87
Zt09_chr_1_01510	354.486	0.0849961	0.254184	0.334388	0.738087	0.913146	378.796	352.035	353.208	333.907
Zt09_chr_1_01511	490.396	0.542743	0.298929	1.81562	0.0694285	0.258372	492.435	680.307	479.902	308.942
Zt09_chr_1_01512	52.2132	-0.696951	0.447075	-1.55891	0.119017	0.367334	44.7668	31.6831	58.548	73.8548
Zt09_chr_1_01513	2932.14	0.150911	0.256332	0.588733	0.556041	0.82321	3730.57	2452.8	2559.8	2985.4
Zt09_chr_1_01514	161.958	1.08462	0.334617	3.24137	0.00118955	0.0103237	206.616	241.144	119.975	80.096
Zt09_chr_1_01515	1521.06	0.303419	0.214722	1.41308	0.157632	0.438014	1642.6	1726.73	1440.67	1274.26
Zt09_chr_1_01516	98.6225	-0.746766	0.397658	-1.87791	0.0603933	0.233926	65.4285	76.5675	90.2215	162.272
Zt09_chr_1_01517	293.212	0.0881373	0.376822	0.233896	0.815065	0.942962	249.087	356.435	168.925	398.4
Zt09_chr_1_01518	206.117	0.163193	0.321475	0.507638	0.611707	0.852617	169.884	266.666	199.639	188.278
Zt09_chr_1_01519	159.765	-0.0987702	0.327617	-0.301481	0.763048	0.92418	142.336	165.456	192.921	138.348
Zt09_chr_1_01520	1161.58	0.0687755	0.215138	0.319681	0.74921	0.918493	1162.79	1217.16	1170	1096.38
Zt09_chr_1_01521	0.740126	-0.111703	0.399042	-0.279929	0.779532	0.92993	0	0.880087	0	2.08042
Zt09_chr_1_01522	42.665	0.43263	0.474225	0.912289	0.361617	0.685431	40.1754	59.8459	38.3921	32.2465
Zt09_chr_1_01523	7.23999	-2.10731	0.671321	-3.13905	0.00169497	0.0139971	0	0	14.3971	14.5629
Zt09_chr_1_01524	116.373	-0.61157	0.368042	-1.66169	0.0965758	0.321262	67.7242	111.771	149.729	136.267
Zt09_chr_1_01525	33.6909	-0.177588	0.507775	-0.349737	0.726536	0.905559	37.8796	24.6424	31.6735	40.5681
Zt09_chr_1_01526	4563.73	0.206315	0.207381	0.994858	0.319805	0.648039	5226.24	4569.41	4392.06	4067.21
Zt09_chr_1_01527	198.152	-0.151338	0.301566	-0.501841	0.61578	0.85528	202.025	172.497	187.162	230.926
Zt09_chr_1_01528	713.82	-0.884765	0.262352	-3.37243	0.000745075	0.00700421	400.606	585.258	979	890.418
Zt09_chr_1_01529	756.962	-0.122325	0.263298	-0.464588	0.642226	0.869015	864.344	583.497	770.722	809.282
Zt09_chr_1_01530	1810.39	0.167209	0.216404	0.77267	0.439718	0.749459	2068.46	1768.09	1758.36	1646.65
Zt09_chr_1_01531	8.50772	-1.07455	0.665086	-1.61566	0.106169	0.343374	4.59147	2.64026	15.3569	11.4423
Zt09_chr_1_01532	777.66	-0.0539833	0.223775	-0.241239	0.80937	0.94293	755.297	770.076	819.672	765.593
Zt09_chr_1_01533	131.684	0.0148161	0.342117	0.0433071	0.965457	0.990096	151.519	113.531	117.096	144.589
Zt09_chr_1_01534	220.389	0.739388	0.30345	2.4366	0.0148259	0.0818817	237.609	319.471	174.684	149.79
Zt09_chr_1_01535	145.575	-0.310592	0.316708	-0.98069	0.326745	0.654555	120.526	137.294	162.207	162.272
Zt09_chr_1_01536	761.426	0.599404	0.246957	2.42716	0.0152176	0.083591	1036.52	809.68	644.028	555.471
Zt09_chr_1_01537	47.733	0.10845	0.462728	0.234371	0.814697	0.94293	41.3232	58.0857	37.4323	54.0908
Zt09_chr_1_01538	764.32	-0.406266	0.248949	-1.63193	0.102695	0.334977	687.573	619.581	751.526	998.6
Zt09_chr_1_01539	200.608	0.0279737	0.314235	0.0890216	0.929065	0.979324	237.609	168.097	181.403	215.323
Zt09_chr_1_01540	0.520104	-0.191084	0.339369	-0.563056	0.573397	0.829388	0	0	0	2.08042
Zt09_chr_1_01541	2550.54	0.19884	0.218037	0.911957	0.361792	0.685431	3008.56	2453.68	2313.13	2426.81
Zt09_chr_1_01542	10.5752	0.193848	0.655109	0.295902	0.767305	0.926599	5.73934	17.6017	9.59803	9.36187
Zt09_chr_1_01543	2775.99	0.152416	0.211157	0.721813	0.470409	0.775949	3152.04	2700.99	2682.65	2568.27
Zt09_chr_1_01544	925.605	-0.796247	0.224195	-3.55158	0.000382922	0.00391188	669.207	669.746	1103.77	1259.69
Zt09_chr_1_01545	2510.32	-0.998875	0.213501	-4.67854	2.88926e-06	4.85518e-05	1539.29	1768.09	3196.15	3537.75
Zt09_chr_1_01546	1178.78	0.428813	0.235066	1.82422	0.0681181	0.255017	1181.16	1534.87	1020.27	978.836
Zt09_chr_1_01547	531.061	-0.153288	0.25068	-0.611488	0.540876	0.814477	542.941	461.165	610.435	509.702
Zt09_chr_1_01548	239.447	-1.40777	0.291274	-4.83314	1.34396e-06	2.40436e-05	128.561	124.092	311.936	393.199
Zt09_chr_1_01549	867.733	-0.609473	0.263134	-2.31621	0.0205468	0.105341	798.916	561.495	944.447	1166.07
Zt09_chr_1_01550	425.678	-0.233545	0.254688	-0.916982	0.359152	0.685011	353.543	425.962	440.55	482.657
Zt09_chr_1_01551	584.624	0.505239	0.232888	2.16946	0.0300481	0.140699	663.468	714.63	480.862	479.536
Zt09_chr_1_01552	989.409	-0.0909429	0.23459	-0.387668	0.698262	0.894144	851.718	1062.26	1072.1	971.554
Zt09_chr_1_01553	167.781	1.49162	0.325313	4.5852	4.5356e-06	7.38636e-05	289.263	214.741	78.7039	88.4177
Zt09_chr_1_01554	98.8682	0.181682	0.378885	0.479518	0.63157	0.863484	106.752	104.73	113.257	70.7342
Zt09_chr_1_01555	181.084	0.229677	0.31143	0.737489	0.460825	0.766933	181.363	211.221	187.162	144.589
Zt09_chr_1_01556	1202.82	1.28564	0.264236	4.8655	1.14167e-06	2.0726e-05	1982.37	1466.22	571.083	791.598
Zt09_chr_1_01557	527.29	0.47304	0.239095	1.97846	0.0478767	0.197462	608.37	623.101	412.715	464.973
Zt09_chr_1_01558	1040.9	3.41133	0.329885	10.3409	4.59968e-25	4.89777e-23	2554.01	1301.65	123.815	184.117
Zt09_chr_1_01559	202.15	1.68948	0.358252	4.7159	2.40639e-06	4.11241e-05	389.127	242.024	67.1862	110.262
Zt09_chr_1_01560	72.4537	1.42233	0.409721	3.47146	0.000517645	0.00509094	117.083	100.33	29.7539	42.6485
Zt09_chr_1_01561	1478.36	0.161572	0.229985	0.702532	0.482347	0.783838	1651.78	1475.91	1551.04	1234.73
Zt09_chr_1_01562	495.666	-0.0682109	0.276226	-0.246939	0.804955	0.941893	387.979	578.217	531.731	484.737
Zt09_chr_1_01563	965.491	0.102239	0.240503	0.425105	0.67076	0.882767	866.64	1134.43	894.537	966.353
Zt09_chr_1_01564	432.288	0.280065	0.248624	1.12646	0.259971	0.583014	490.14	461.165	362.806	415.043
Zt09_chr_1_01565	1137.01	0.242976	0.221008	1.0994	0.271594	0.596435	1153.61	1316.61	1074.02	1003.8
Zt09_chr_1_01566	372.517	-5.02133	0.433213	-11.5909	4.58309e-31	7.04905e-29	10.3308	16.7216	391.6	1071.41
Zt09_chr_1_01567	672.716	-2.09272	0.248298	-8.42827	3.508e-17	2.05543e-15	270.897	219.142	1021.23	1179.6
Zt09_chr_1_01568	596.685	-4.23533	0.336358	-12.5917	2.34473e-36	6.18227e-34	35.5839	61.6061	856.145	1433.41
Zt09_chr_1_01569	1103.08	0.333073	0.275049	1.21096	0.225911	0.539984	1538.14	933.772	988.598	951.79
Zt09_chr_1_01570	2061.44	0.222698	0.210543	1.05773	0.290178	0.619278	2354.28	2094.61	1848.58	1948.31
Zt09_chr_1_01571	274.252	0.180129	0.286214	0.629352	0.529119	0.809102	251.383	332.673	271.624	241.328
Zt09_chr_1_01572	771.806	0.0579787	0.275249	0.210641	0.833168	0.948935	607.222	968.095	776.481	735.427
Zt09_chr_1_01573	0.780156	-0.25059	0.366913	-0.682968	0.494627	0.78847	0	0	0	3.12062
Zt09_chr_1_01574	485.632	-0.0501348	0.246446	-0.203432	0.838798	0.950947	435.042	518.371	498.138	490.978
Zt09_chr_1_01575	1122.98	-0.240807	0.257375	-0.935626	0.349466	0.676453	1214.44	837.842	1125.85	1313.78
Zt09_chr_1_01576	2.16689	-0.0994625	0.604354	-0.164577	0.869277	0.960041	1.14787	2.64026	3.83921	1.04021
Zt09_chr_1_01577	398.801	-0.181391	0.267743	-0.677482	0.4981	0.790565	317.959	426.842	415.595	434.807
Zt09_chr_1_01578	940.657	0.262592	0.234107	1.12167	0.262001	0.585904	918.294	1138.83	886.858	818.644
Zt09_chr_1_01579	83.2577	-0.316594	0.386845	-0.8184	0.413129	0.729808	65.4285	80.968	106.538	80.096
Zt09_chr_1_01580	418.251	0.250969	0.248169	1.01128	0.311881	0.64147	468.33	443.564	401.198	359.912
Zt09_chr_1_01581	494.347	-0.188513	0.239928	-0.785704	0.432041	0.744888	451.112	470.846	550.927	504.501
Zt09_chr_1_01582	1094.23	0.152242	0.217019	0.701515	0.482981	0.783951	1144.42	1162.59	1081.7	988.198
Zt09_chr_1_01583	8966.43	-0.0746326	0.20701	-0.360527	0.718453	0.903455	9313.8	8144.32	9696.89	8710.7
Zt09_chr_1_01584	1436.88	-0.547998	0.231786	-2.36424	0.0180673	0.0949585	1021.6	1295.49	1616.31	1814.12
Zt09_chr_1_01585	29662.2	1.31793	0.246039	5.35659	8.48052e-08	1.88203e-06	51543.9	33927.3	16414.6	16763
Zt09_chr_1_01586	20.782	-2.72917	0.623903	-4.37436	1.21791e-05	0.000179626	3.4436	0.880087	27.8343	50.9702
Zt09_chr_1_01587	14.5019	-0.694385	0.619951	-1.12007	0.262686	0.586538	6.88721	12.3212	21.1157	17.6835
Zt09_chr_1_01588	94.3473	-0.892997	0.373038	-2.39385	0.0166725	0.0894746	66.5763	60.726	106.538	143.549
Zt09_chr_1_01589	536.493	-1.61618	0.277867	-5.81637	6.01381e-09	1.57068e-07	299.593	208.581	912.773	725.025
Zt09_chr_1_01590	90.4447	-1.14136	0.473079	-2.41261	0.0158386	0.0859785	72.3157	30.803	78.7039	179.956
Zt09_chr_1_01591	1045.47	5.57092	0.285075	19.542	4.82767e-85	5.34616e-82	2323.28	1787.46	32.6333	38.4877
Zt09_chr_1_01592	456.848	2.06491	0.255053	8.09602	5.6786e-16	3.00884e-14	805.803	684.707	163.167	173.715
Zt09_chr_1_01593	2302.02	-5.86125	0.383831	-15.2704	1.2046e-52	7.02089e-50	71.1678	33.4433	2662.49	6440.97
Zt09_chr_1_01594	114.804	-0.850313	0.359561	-2.36486	0.0180367	0.0948427	75.7593	82.7281	122.855	177.876
Zt09_chr_1_01595	1.02709	-0.00452842	0.4791	-0.00945193	0.992459	0.997503	1.14787	0.880087	0	2.08042
Zt09_chr_1_01596	3.50683	-1.02136	0.640587	-1.59442	0.110842	0.351573	1.14787	0	7.67843	5.20104
Zt09_chr_1_01597	21.3467	-0.722431	0.603608	-1.19685	0.231363	0.54641	20.6616	7.92078	17.2765	39.5279
Zt09_chr_1_01598	1153.16	-1.01819	0.233736	-4.35617	1.3236e-05	0.000193883	805.803	696.149	1397.47	1713.22
Zt09_chr_1_01599	615.691	-0.103923	0.258121	-0.402615	0.687232	0.890106	514.245	670.626	701.616	576.275
Zt09_chr_1_01600	1123.6	-0.323559	0.225873	-1.43248	0.152006	0.42898	913.703	1074.59	1189.2	1316.9
Zt09_chr_1_01601	261.011	-0.225647	0.288995	-0.7808	0.43492	0.745811	211.208	267.546	255.308	309.982
Zt09_chr_1_01602	1127.87	-0.399819	0.231234	-1.72907	0.0837973	0.29292	858.605	1076.35	1329.33	1247.21
Zt09_chr_1_01603	2235.54	-1.80684	0.243804	-7.41104	1.25312e-13	5.39251e-12	961.913	958.414	2888.05	4133.79
Zt09_chr_1_01604	762.017	0.139548	0.240561	0.580093	0.561852	0.826508	708.234	891.528	753.446	694.859
Zt09_chr_1_01605	95.8079	-1.43642	0.36881	-3.89473	9.83073e-05	0.00116683	53.9498	43.1242	147.81	138.348
Zt09_chr_1_01606	238.216	-2.11903	0.31036	-6.82765	8.63185e-12	3.19696e-10	80.3507	85.3684	326.333	460.812
Zt09_chr_1_01607	1312.72	-0.20347	0.218423	-0.931538	0.351575	0.678401	1173.12	1262.04	1317.81	1497.9
Zt09_chr_1_01608	1480.14	0.396336	0.226444	1.75026	0.0800733	0.284027	1874.47	1502.31	1236.23	1307.54
Zt09_chr_1_01609	5289.06	0.246301	0.216782	1.13617	0.255886	0.57901	6308.68	5195.15	4528.35	5124.07
Zt09_chr_1_01610	5075.23	0.317384	0.226522	1.40112	0.161178	0.443449	6448.72	4847.52	4375.74	4628.93
Zt09_chr_1_01611	55.294	-0.370971	0.429126	-0.864482	0.387323	0.707423	51.654	43.1242	68.146	58.2517
Zt09_chr_1_01612	35.0686	1.86442	0.538946	3.45938	0.000541418	0.00530589	80.3507	36.9636	11.5176	11.4423
Zt09_chr_1_01613	70.4891	0.686516	0.401985	1.70782	0.0876703	0.302113	76.9071	100.33	53.749	50.9702
Zt09_chr_1_01614	587.027	-0.529519	0.235082	-2.25248	0.0242917	0.120253	479.809	474.367	657.465	736.467
Zt09_chr_1_01615	3.38691	-0.331948	0.649503	-0.511081	0.609295	0.851788	1.14787	3.52035	5.75882	3.12062
Zt09_chr_1_01616	514.667	-0.363437	0.244614	-1.48575	0.137344	0.402145	484.4	411.881	602.757	559.632
Zt09_chr_1_01617	2854.93	0.30509	0.245884	1.24079	0.214683	0.526808	2644.69	3687.56	2795.91	2291.58
Zt09_chr_1_01618	773.558	0.163495	0.244838	0.667767	0.504282	0.79358	718.565	918.81	775.521	681.336
Zt09_chr_1_01619	764.492	0.0402234	0.233508	0.172257	0.863235	0.959015	836.796	714.63	790.878	715.663
Zt09_chr_1_01620	893.449	-0.117776	0.224894	-0.523695	0.600491	0.845346	849.422	862.485	994.356	867.534
Zt09_chr_1_01621	213.363	0.609563	0.310824	1.96112	0.0498649	0.203465	220.391	300.11	185.242	147.71
Zt09_chr_1_01622	0.966961	0.218579	0.476095	0.459109	0.646156	0.871053	1.14787	1.76017	0.959803	0
Zt09_chr_1_01623	3561.52	0.260228	0.234883	1.10791	0.267902	0.59252	4427.33	3357.53	2937	3524.23
Zt09_chr_1_01624	1873.12	-0.0354257	0.224912	-0.157509	0.874844	0.962765	2038.61	1660.72	1781.4	2011.76
Zt09_chr_1_01625	334.663	1.15407	0.304154	3.79436	0.000148026	0.001683	549.829	387.238	235.152	166.433
Zt09_chr_1_01626	698.662	0.172362	0.308833	0.558109	0.57677	0.831444	602.631	882.727	823.511	485.777
Zt09_chr_1_01627	914.743	0.0434672	0.236502	0.183792	0.854177	0.954962	820.725	1036.74	932.929	868.574
Zt09_chr_1_01628	336.98	0.129124	0.266045	0.485348	0.62743	0.860377	365.022	340.594	354.167	288.138
Zt09_chr_1_01629	896.35	0.0526053	0.225863	0.232908	0.815833	0.943031	898.78	927.611	943.487	815.523
Zt09_chr_1_01630	1242.22	0.365738	0.246864	1.48153	0.138465	0.403523	1295.94	1512.87	1246.78	913.303
Zt09_chr_1_01631	314.291	-0.41389	0.26582	-1.55703	0.119464	0.368231	244.496	290.429	356.087	366.153
Zt09_chr_1_01632	43.2851	0.31522	0.467875	0.673727	0.500485	0.791549	40.1754	57.2056	39.3519	36.4073
Zt09_chr_1_01633	533.722	0.39819	0.238879	1.66691	0.0955317	0.318842	637.067	581.737	438.63	477.456
Zt09_chr_1_01634	2061.2	0.302177	0.249892	1.20923	0.226575	0.540753	1910.05	2657.86	2039.58	1637.29
Zt09_chr_1_01635	48.034	-0.824166	0.512557	-1.60795	0.107846	0.346071	41.3232	22.8823	37.4323	90.4981
Zt09_chr_1_01636	309.175	-0.519502	0.271272	-1.91506	0.0554849	0.220466	228.426	274.587	343.61	390.078
Zt09_chr_1_01637	1244.68	0.104728	0.215642	0.485654	0.627212	0.860377	1224.77	1357.09	1214.15	1182.72
Zt09_chr_1_01638	510.033	1.51826	0.316499	4.79706	1.61015e-06	2.83478e-05	977.983	559.735	211.157	291.258
Zt09_chr_1_01639	5.14818	0.301662	0.671713	0.449094	0.653364	0.873835	4.59147	7.92078	2.87941	5.20104
Zt09_chr_1_01640	20.6949	-0.495457	0.613376	-0.807754	0.419232	0.737023	5.73934	25.5225	30.7137	20.8042
Zt09_chr_1_01641	1864.76	-0.633039	0.21403	-2.9577	0.0030994	0.0232854	1360.22	1542.79	2372.63	2183.4
Zt09_chr_1_01642	111.46	0.178758	0.343403	0.52055	0.60268	0.846535	121.674	116.171	112.297	95.6992
Zt09_chr_1_01643	110.102	0.0876344	0.352151	0.248855	0.803473	0.941323	98.7166	128.493	112.297	100.9
Zt09_chr_1_01644	152.762	0.00768262	0.312964	0.024548	0.980416	0.994079	151.519	154.895	163.167	141.468
Zt09_chr_1_01645	367.078	0.235933	0.366244	0.644197	0.519447	0.802618	231.869	566.776	362.806	306.861
Zt09_chr_1_01646	1421.54	0.0205354	0.216348	0.0949183	0.92438	0.977269	1356.78	1506.71	1346.6	1476.06
Zt09_chr_1_01647	582.096	0.0204417	0.246887	0.0827977	0.934012	0.981596	629.032	543.894	524.053	631.406
Zt09_chr_1_01648	280.002	0.0257361	0.27156	0.0947715	0.924496	0.977269	296.15	269.307	296.579	257.972
Zt09_chr_1_01649	780.121	-0.0487137	0.22757	-0.21406	0.8305	0.947652	757.593	775.356	742.888	844.649
Zt09_chr_1_01650	1.22684	-0.0866977	0.502542	-0.172518	0.86303	0.95898	1.14787	0.880087	2.87941	0
Zt09_chr_1_01651	10.1772	0.670276	0.651717	1.02848	0.303725	0.632892	12.6265	14.9615	4.79902	8.32167
Zt09_chr_1_01652	7.33499	0.0867639	0.668583	0.129773	0.896746	0.969214	5.73934	9.68095	7.67843	6.24125
Zt09_chr_1_01653	849.964	0.645755	0.30165	2.14075	0.0322946	0.148456	1344.15	750.714	576.842	728.146
Zt09_chr_1_01654	6.06869	0.0286629	0.67284	0.0425999	0.96602	0.990126	8.03507	4.40043	7.67843	4.16083
Zt09_chr_1_01655	1640.18	-0.216668	0.276002	-0.785023	0.43244	0.745254	1695.4	1328.05	1359.08	2178.2
Zt09_chr_1_01656	329.379	-0.285482	0.265792	-1.07408	0.282786	0.611033	288.115	302.75	328.253	398.4
Zt09_chr_1_01657	668.028	0.0368941	0.261592	0.141036	0.887841	0.966198	800.064	554.455	662.264	655.331
Zt09_chr_1_01658	581.191	0.0409288	0.239161	0.171134	0.864118	0.95918	635.919	543.894	587.4	557.552
Zt09_chr_1_01659	4686.74	0.273333	0.22195	1.23151	0.218134	0.530172	5802.47	4482.28	4307.6	4154.59
Zt09_chr_1_01660	127.676	0.326425	0.349151	0.934911	0.349834	0.676771	157.258	129.373	131.493	92.5785
Zt09_chr_1_01661	297.902	0.320065	0.266395	1.20147	0.22957	0.544059	312.22	352.035	273.544	253.811
Zt09_chr_1_01662	0.813885	0.121468	0.411412	0.295245	0.767806	0.926613	2.29574	0	0.959803	0
Zt09_chr_1_01663	31.7607	-0.207299	0.523756	-0.395793	0.692258	0.892522	29.8446	28.1628	45.1108	23.9248
Zt09_chr_1_01664	222.366	-0.511192	0.303937	-1.6819	0.0925878	0.312883	151.519	210.341	245.71	281.896
Zt09_chr_1_01665	140.956	0.268325	0.318452	0.842592	0.399457	0.718397	150.371	159.296	132.453	121.704
Zt09_chr_1_01666	26823.8	0.0134344	0.209363	0.0641681	0.948836	0.986334	29648.3	24256.1	26894.7	26496.2
Zt09_chr_1_01667	33.841	-1.55382	0.573611	-2.70884	0.00675182	0.0437761	19.5138	7.04069	29.7539	79.0558
Zt09_chr_1_01668	2271.02	-1.3755	0.232804	-5.9084	3.45449e-09	9.33049e-08	1190.34	1281.41	2834.3	3778.04
Zt09_chr_1_01669	0.260052	-0.0969716	0.337909	-0.286975	0.774131	NA	0	0	0	1.04021
Zt09_chr_1_01670	90.3513	-0.188307	0.383595	-0.490902	0.623496	0.858297	94.1252	73.9273	113.257	80.096
Zt09_chr_1_01671	1876.55	0.0322116	0.226049	0.142498	0.886686	0.966157	2109.78	1687.13	1950.32	1758.99
Zt09_chr_1_01672	128.455	0.780593	0.327759	2.3816	0.0172375	0.0917897	169.884	159.296	93.1009	91.5383
Zt09_chr_1_01673	1089.25	-0.612069	0.245695	-2.49118	0.012732	0.0728687	941.252	766.555	1157.52	1491.66
Zt09_chr_1_01674	39.4824	-0.529884	0.474607	-1.11647	0.264221	0.588493	33.2882	29.0429	50.8696	44.729
Zt09_chr_1_01675	37.5673	-1.53549	0.523773	-2.93159	0.00337234	0.0248873	20.6616	11.4411	42.2314	75.9352
Zt09_chr_1_01676	1153.26	0.0582618	0.21665	0.268921	0.78799	0.933384	1208.7	1145.87	1177.68	1080.78
Zt09_chr_1_01677	61.0524	-2.64395	0.46603	-5.67335	1.40028e-08	3.50039e-07	11.4787	14.0814	84.4627	134.187
Zt09_chr_1_01678	17.6537	0.990876	0.594117	1.66781	0.0953528	0.318437	25.2531	25.5225	11.5176	8.32167
Zt09_chr_1_01679	3165.53	-0.055662	0.201609	-0.276088	0.78248	0.930643	3164.67	3041.58	3298.84	3157.03
Zt09_chr_1_01680	128.123	0.166304	0.33376	0.498274	0.618291	0.856618	148.075	124.092	111.337	128.986
Zt09_chr_1_01681	1.16007	0.0705646	0.496372	0.142161	0.886953	0.966157	0	2.64026	0.959803	1.04021
Zt09_chr_1_01682	733.583	0.182702	0.270884	0.674465	0.500016	0.791442	950.435	614.3	687.219	682.377
Zt09_chr_1_01683	654.837	0.139596	0.242334	0.57605	0.564581	0.826675	758.741	616.941	650.747	592.919
Zt09_chr_1_01684	1562.13	0.0791242	0.23634	0.33479	0.737784	0.912975	1845.77	1367.65	1529.93	1505.18
Zt09_chr_1_01685	303.362	-2.85094	0.314178	-9.07428	1.14431e-19	8.17558e-18	51.654	80.0879	473.183	608.522
Zt09_chr_1_01686	3258.78	0.201293	0.206675	0.973957	0.330078	0.657438	3706.47	3276.56	2965.79	3086.3
Zt09_chr_1_01687	3704.54	0.18116	0.232148	0.780362	0.435178	0.746099	4389.45	3499.22	3083.85	3845.65
Zt09_chr_1_01688	6.74794	0.191572	0.672137	0.28502	0.775629	0.929666	4.59147	10.561	7.67843	4.16083
Zt09_chr_1_01689	3790.8	0.675351	0.228318	2.95794	0.003097	0.0232832	5219.35	4156.65	2626.02	3161.19
Zt09_chr_1_01690	401.586	-0.0167294	0.252544	-0.0662436	0.947184	0.986069	428.155	370.516	416.555	391.118
Zt09_chr_1_01691	156.491	0.308325	0.322163	0.957046	0.338544	0.665548	149.223	198.9	135.332	142.509
Zt09_chr_1_01692	919.095	0.526993	0.223689	2.35592	0.0184768	0.0966976	1158.2	1021.78	738.089	758.312
Zt09_chr_1_01693	353.358	0.289939	0.266641	1.08738	0.276871	0.602607	402.902	377.557	279.303	353.671
Zt09_chr_1_01694	662.567	-0.068535	0.239895	-0.285687	0.775118	0.929471	713.974	579.097	673.782	683.417
Zt09_chr_1_01695	44991.8	0.170501	0.219968	0.775117	0.438271	0.748853	53941.7	41503.1	40713.9	43808.4
Zt09_chr_1_01696	646.804	-0.0137057	0.243788	-0.0562197	0.955167	0.987891	581.969	704.949	694.898	605.401
Zt09_chr_1_01697	89.4128	-0.0467952	0.377597	-0.123929	0.901372	0.970425	97.5688	78.3277	102.699	79.0558
Zt09_chr_1_01698	8.75609	-0.559294	0.666944	-0.838593	0.401698	0.720948	9.18294	2.64026	8.63823	14.5629
Zt09_chr_1_01699	971.51	-0.137876	0.219558	-0.627972	0.530023	0.810029	933.216	914.41	973.241	1065.17
Zt09_chr_1_01700	1.42012	-0.030744	0.525373	-0.0585185	0.953336	0.987351	0	2.64026	0.959803	2.08042
Zt09_chr_1_01701	439.565	-0.073606	0.243614	-0.302142	0.762544	0.924098	444.225	411.881	455.907	446.249
Zt09_chr_1_01702	707.873	-0.181785	0.286929	-0.633554	0.526372	0.807794	585.413	736.633	930.05	579.396
Zt09_chr_1_01703	3487.95	-0.243554	0.203405	-1.19738	0.231157	0.546273	3146.31	3228.16	3967.83	3609.52
Zt09_chr_1_01704	6057	0.983706	0.273677	3.59441	0.000325126	0.00339665	10129.9	6127.16	3516.72	4454.17
Zt09_chr_1_01705	68.7328	0.518011	0.412947	1.25442	0.209688	0.519716	67.7242	96.8095	60.4676	49.93
Zt09_chr_1_01706	282.837	-0.630603	0.266428	-2.36688	0.0179386	0.0944166	226.13	212.981	354.167	338.068
Zt09_chr_1_01707	1061.78	0.393825	0.292868	1.34472	0.178716	0.47234	1557.66	869.526	849.426	970.514
Zt09_chr_1_01708	334.16	0.221179	0.312288	0.708253	0.478788	0.781455	443.077	279.868	261.067	352.631
Zt09_chr_1_01709	6989.74	0.263637	0.268239	0.982844	0.325684	0.654174	9607.65	5701.2	6604.41	6045.69
Zt09_chr_1_01710	695.802	0.120725	0.295901	0.407991	0.68328	0.887893	930.921	522.771	668.983	660.532
Zt09_chr_1_01711	2236.68	-0.481368	0.270347	-1.78056	0.0749846	0.272256	2318.69	1384.38	2645.22	2598.44
Zt09_chr_1_01712	0	NA	NA	NA	NA	NA	0	0	0	0
Zt09_chr_1_01713	1972.1	0.194589	0.2111	0.921786	0.35664	0.683982	2083.38	2133.33	1952.24	1719.46
Zt09_chr_1_01714	1122.59	-0.230726	0.215019	-1.07305	0.283251	0.611327	1037.67	1023.54	1176.72	1252.41
Zt09_chr_1_01715	25.3389	-0.721046	0.540694	-1.33356	0.182349	0.477718	19.5138	15.8416	31.6735	34.3269
Zt09_chr_1_01716	38181.7	0.0621641	0.206577	0.300925	0.763472	0.924269	42573.3	35476.3	37094.5	37582.7
Zt09_chr_1_01717	964.368	0.221351	0.225355	0.982232	0.325986	0.654216	1057.19	1023.54	818.712	958.032
Zt09_chr_1_01718	24.5045	-0.617576	0.553937	-1.11489	0.264899	0.589075	13.7744	22.0022	26.8745	35.3671
Zt09_chr_1_01719	115.236	-0.495897	0.348347	-1.42357	0.15457	0.433281	81.4986	106.49	143.971	128.986
Zt09_chr_1_01720	615.918	0.482052	0.276254	1.74496	0.0809917	0.286164	876.971	568.536	486.62	531.546
Zt09_chr_1_01721	12733.8	-0.455853	0.243365	-1.87312	0.0610515	0.235689	8667.55	12671.5	15728.3	13868.1
Zt09_chr_1_01722	47848.2	0.0642228	0.196327	0.327122	0.743576	0.916048	50507.3	47366.3	48188.9	45330.2
Zt09_chr_1_01723	2.51399	-0.182882	0.629025	-0.290739	0.771251	0.928044	2.29574	1.76017	2.87941	3.12062
Zt09_chr_1_01724	249.297	-0.227941	0.33716	-0.676063	0.499001	0.790888	291.558	165.456	232.272	307.902
Zt09_chr_1_01725	538.827	-0.294849	0.262567	-1.12295	0.26146	0.585292	560.159	403.96	619.073	572.114
Zt09_chr_1_01726	1.02692	-0.203825	0.483382	-0.421666	0.673269	0.883891	1.14787	0	1.91961	1.04021
Zt09_chr_1_01727	1065.1	-0.209654	0.229948	-0.911745	0.361903	0.685431	1075.55	895.928	1211.27	1077.66
Zt09_chr_1_01728	1883.54	-0.317582	0.223869	-1.41861	0.156013	0.435845	1493.38	1848.18	2191.23	2001.36
Zt09_chr_1_01729	72.4678	-0.585409	0.395831	-1.47894	0.139157	0.404362	53.9498	58.9658	97.9	79.0558
Zt09_chr_1_01730	55.7197	-0.0298256	0.443857	-0.0671964	0.946425	0.986069	49.3583	60.726	69.1059	43.6887
Zt09_chr_1_01731	14.717	0.181314	0.614043	0.29528	0.76778	0.926613	12.6265	19.3619	14.3971	12.4825
Zt09_chr_1_01732	1449.75	-0.0212125	0.224958	-0.094295	0.924875	0.977483	1298.24	1578.88	1528.01	1393.88
Zt09_chr_1_01733	1339.34	-0.10465	0.249189	-0.419964	0.674512	0.884182	1104.25	1473.27	1547.2	1232.65
Zt09_chr_1_01734	794.12	0.265045	0.248558	1.06633	0.286274	0.613957	1002.09	737.513	716.013	720.864
Zt09_chr_1_01735	168.778	-3.38769	0.365693	-9.26375	1.97379e-20	1.50743e-18	16.0701	31.6831	309.057	318.304
Zt09_chr_1_01736	195.168	0.850402	0.297298	2.86044	0.0042306	0.0298596	237.609	270.187	144.93	127.946
Zt09_chr_1_01737	288.375	0.440088	0.269785	1.63125	0.102837	0.33534	307.629	359.955	246.669	239.248
Zt09_chr_1_01738	354.456	0.607644	0.252701	2.4046	0.0161902	0.0874529	429.303	432.123	274.504	281.896
Zt09_chr_1_01739	534.894	0.387474	0.245126	1.58071	0.113944	0.357227	655.432	562.375	432.871	488.898
Zt09_chr_1_01740	57.6478	0.864003	0.421803	2.04836	0.0405251	0.175508	73.4635	79.2078	38.3921	39.5279
Zt09_chr_1_01741	451.681	0.445972	0.247104	1.8048	0.0711063	0.262477	499.322	547.414	402.158	357.832
Zt09_chr_1_01742	9.8177	0.838422	0.655026	1.27998	0.200551	0.506593	16.0701	12.3212	6.71862	4.16083
Zt09_chr_1_01743	557.849	0.162665	0.243198	0.668859	0.503585	0.792842	645.102	535.973	512.535	537.788
Zt09_chr_1_01744	1321.56	-0.0537016	0.242883	-0.221101	0.825014	0.946313	1223.63	1368.53	1552.96	1141.11
Zt09_chr_1_01745	1555.42	0.339838	0.210948	1.611	0.107179	0.345085	1677.03	1807.7	1401.31	1335.63
Zt09_chr_1_01746	24.7408	0.282061	0.558198	0.505306	0.613344	0.853582	22.9574	32.5632	15.3569	28.0856
Zt09_chr_1_01747	5.99596	0.786976	0.672838	1.16964	0.242147	0.560706	9.18294	8.80087	2.87941	3.12062
Zt09_chr_1_01748	190.048	0.602372	0.313876	1.91914	0.0549664	0.219351	257.122	205.94	128.614	168.514
Zt09_chr_1_01749	48.5656	-1.9276	0.463209	-4.1614	3.16302e-05	0.000422525	17.218	16.7216	72.9451	87.3775
Zt09_chr_1_01750	588.952	0.0826445	0.263952	0.313104	0.754202	0.920852	500.47	711.99	594.118	549.23
Zt09_chr_1_01751	86.5259	-0.0805631	0.371968	-0.216586	0.828531	0.946736	89.5337	78.3277	82.5431	95.6992
Zt09_chr_1_01752	2118.79	0.316492	0.217271	1.45667	0.145208	0.41594	2557.45	2156.21	1960.88	1800.6
Zt09_chr_1_01753	276.081	0.520539	0.266443	1.95366	0.0507413	0.206281	328.29	326.512	221.715	227.806
Zt09_chr_1_01754	38.0193	0.538272	0.484067	1.11198	0.266148	0.590291	45.9147	46.6446	34.5529	24.965
Zt09_chr_1_01755	0.479902	-0.184998	0.338504	-0.546518	0.58471	NA	0	0	1.91961	0
Zt09_chr_1_01756	0	NA	NA	NA	NA	NA	0	0	0	0
Zt09_chr_1_01757	330.173	-0.305243	0.275774	-1.10686	0.268355	0.592919	260.566	326.512	332.092	401.52
Zt09_chr_1_01758	1212.24	-0.166022	0.226889	-0.73173	0.464334	0.770506	1253.47	1027.94	1238.15	1329.39
Zt09_chr_1_01759	5.51429	0.126428	0.671292	0.188336	0.850614	0.953955	2.29574	9.68095	3.83921	6.24125
Zt09_chr_1_01760	56.7811	0.750742	0.44928	1.67099	0.0947238	0.317006	68.8721	77.4476	28.7941	52.0104
Zt09_chr_1_01761	1384.18	0.15395	0.229298	0.671399	0.501966	0.791961	1285.61	1634.32	1333.17	1283.62
Zt09_chr_1_01762	1509.54	0.218053	0.248012	0.879204	0.379291	0.701213	1921.53	1334.21	1355.24	1427.17
Zt09_chr_1_01763	385.118	0.548144	0.251724	2.17756	0.0294386	0.138725	485.548	434.763	308.097	312.062
Zt09_chr_1_01764	56.6594	-0.107376	0.433915	-0.247458	0.804554	0.941622	45.9147	62.4862	66.2264	52.0104
Zt09_chr_1_01765	156.346	0.0443449	0.320164	0.138507	0.88984	0.966299	138.892	178.658	162.207	145.629
Zt09_chr_1_01766	220.524	0.262144	0.313015	0.83748	0.402323	0.721276	207.764	275.467	230.353	168.514
Zt09_chr_1_01767	1142.65	0.128543	0.235061	0.546852	0.58448	0.836099	1166.23	1224.2	1230.47	949.71
Zt09_chr_1_01768	1314.86	0.249848	0.250569	0.997121	0.318706	0.647306	1261.51	1603.52	1367.72	1026.69
Zt09_chr_1_01769	6.40216	-0.284345	0.672686	-0.422701	0.672514	0.883891	6.88721	3.52035	4.79902	10.4021
Zt09_chr_1_01770	52.6568	-0.245381	0.462948	-0.530041	0.596084	0.843208	32.1403	62.4862	55.6686	60.3321
Zt09_chr_1_01771	397.96	0.685515	0.258279	2.65416	0.00795053	0.050082	541.794	447.084	289.861	313.103
Zt09_chr_1_01772	66.0122	0.281107	0.406825	0.690978	0.48958	0.787526	64.2806	81.8481	57.5882	60.3321
Zt09_chr_1_01773	20.185	0.0855417	0.573018	0.149283	0.881331	0.963951	17.218	24.6424	20.1559	18.7237
Zt09_chr_1_01774	16.8711	0.370552	0.599927	0.617662	0.536798	0.812868	14.9223	24.6424	14.3971	13.5227
Zt09_chr_1_01775	1849.66	0.402683	0.212876	1.89163	0.0585398	0.228909	2042.06	2183.49	1683.5	1489.58
Zt09_chr_1_01776	777.391	0.392196	0.234612	1.67168	0.0945875	0.316658	971.096	800.879	684.34	653.251
Zt09_chr_1_01777	57.0695	0.0100575	0.419532	0.0239731	0.980874	0.994161	57.3934	57.2056	58.548	55.131
Zt09_chr_1_01778	4.34672	-0.569903	0.66156	-0.861454	0.388988	0.709079	1.14787	3.52035	9.59803	3.12062
Zt09_chr_1_01779	0.479902	-0.184998	0.338504	-0.546518	0.58471	NA	0	0	1.91961	0
Zt09_chr_1_01780	917.751	-2.05023	0.354333	-5.78619	7.20015e-09	1.86296e-07	325.994	323.872	852.305	2168.83
Zt09_chr_1_01781	23.0963	-2.35179	0.602916	-3.90069	9.59188e-05	0.00114338	5.73934	2.64026	27.8343	56.1712
Zt09_chr_1_01782	3012.02	-4.30576	0.276322	-15.5824	9.58919e-55	6.24651e-52	245.644	262.266	4307.6	7232.57
Zt09_chr_1_01783	560.88	-1.54963	0.361444	-4.28735	1.80818e-05	0.000254432	243.348	289.549	490.46	1220.16
Zt09_chr_1_01784	147.263	-5.60766	0.556331	-10.0797	6.79129e-24	6.77538e-22	1.14787	0.880087	132.453	454.571
Zt09_chr_1_01785	102.413	0.197503	0.350761	0.56307	0.573387	0.829388	117.083	102.97	95.9803	93.6187
Zt09_chr_1_01786	258.326	-5.09546	0.423216	-12.0399	2.19289e-33	4.18691e-31	11.4787	7.04069	340.73	674.055
Zt09_chr_1_01787	4.21987	-1.43281	0.644654	-2.2226	0.0262425	0.127181	0	0	9.59803	7.28146
Zt09_chr_1_01788	397.144	0.984138	0.31611	3.11328	0.00185023	0.0150216	684.129	386.358	235.152	282.937
Zt09_chr_1_01789	32.6853	-0.895005	0.53312	-1.67881	0.0931897	0.314246	13.7744	27.2827	34.5529	55.131
Zt09_chr_1_01790	248.666	0.96227	0.337305	2.85282	0.00433331	0.0304101	431.598	236.743	152.609	173.715
Zt09_chr_1_01791	8.35601	-0.142645	0.662563	-0.215292	0.82954	0.947293	9.18294	6.16061	7.67843	10.4021
Zt09_chr_1_01792	2.30112	0.247789	0.590348	0.419734	0.674679	0.884182	3.4436	2.64026	0	3.12062
Zt09_chr_1_01793	0	NA	NA	NA	NA	NA	0	0	0	0
Zt09_chr_1_01794	12.6445	0.662511	0.641634	1.03254	0.30182	0.631214	17.218	16.7216	12.4774	4.16083
Zt09_chr_1_01795	934.063	0.347728	0.296992	1.17083	0.241666	0.56056	778.254	1325.41	937.728	694.859
Zt09_chr_1_01796	496.285	0.0265597	0.329064	0.0807129	0.93567	0.982183	355.839	645.984	592.199	391.118
Zt09_chr_1_01797	4.14714	-0.392446	0.662039	-0.592783	0.553326	0.821831	1.14787	4.40043	4.79902	6.24125
Zt09_chr_1_01798	727.156	0.00377043	0.228813	0.0164782	0.986853	0.995202	692.164	763.915	752.486	700.06
Zt09_chr_1_01799	149.506	0.602141	0.336331	1.79032	0.0734025	0.268536	174.476	190.099	94.0607	139.388
Zt09_chr_1_01800	554.68	-0.310187	0.23637	-1.31229	0.189421	0.489076	478.661	507.81	588.36	643.889
Zt09_chr_1_01801	490.808	0.188416	0.246513	0.764322	0.444675	0.752036	565.899	482.287	438.63	476.415
Zt09_chr_1_01802	393.641	-0.370317	0.248654	-1.48929	0.136412	0.401228	328.29	354.675	445.349	446.249
Zt09_chr_1_01803	19.2024	-1.2487	0.588189	-2.12295	0.033758	0.153149	10.3308	7.92078	33.5931	24.965
Zt09_chr_1_01804	12.8822	-0.151069	0.635739	-0.237627	0.812171	0.94293	6.88721	16.7216	14.3971	13.5227
Zt09_chr_1_01805	34.8438	-0.313537	0.512399	-0.6119	0.540604	0.814477	33.2882	27.2827	27.8343	50.9702
Zt09_chr_1_01806	1043.64	-0.0287207	0.219934	-0.130588	0.896101	0.969046	981.427	1084.27	1088.42	1020.44
Zt09_chr_1_01807	0.286967	0.0981205	0.337909	0.290375	0.771529	NA	1.14787	0	0	0
Zt09_chr_1_01808	0	NA	NA	NA	NA	NA	0	0	0	0
Zt09_chr_1_01809	0	NA	NA	NA	NA	NA	0	0	0	0
Zt09_chr_1_01810	0	NA	NA	NA	NA	NA	0	0	0	0
Zt09_chr_1_01811	0.239951	-0.0969716	0.337909	-0.286975	0.774131	NA	0	0	0.959803	0
Zt09_chr_1_01812	747.363	0.693642	0.268059	2.58765	0.00966341	0.0583493	1121.47	741.033	578.762	548.19
Zt09_chr_1_01813	7707.44	0.0887944	0.199658	0.444732	0.656514	0.874937	7727.45	8172.48	7763.85	7165.99
Zt09_chr_1_01814	226.254	-1.45381	0.330987	-4.39235	1.12134e-05	0.00016713	83.7943	145.214	311.936	364.073
Zt09_chr_1_01815	7.22126	-0.646675	0.67009	-0.965056	0.334517	0.662479	3.4436	5.28052	7.67843	12.4825
Zt09_chr_1_01816	2829.44	0.142126	0.250528	0.567303	0.570508	0.829388	3484.93	2463.36	2385.11	2984.36
Zt09_chr_1_01817	113.139	0.372562	0.351931	1.05862	0.289771	0.619198	111.343	146.094	104.619	90.4981
Zt09_chr_1_01818	95.8056	-0.580691	0.376177	-1.54366	0.12267	0.373609	86.0901	64.2463	100.779	132.106
Zt09_chr_1_01819	192.146	0.434381	0.299217	1.45172	0.146578	0.418137	223.834	220.902	144.93	178.916
Zt09_chr_1_01820	89.721	0.145683	0.364345	0.399849	0.689268	0.890908	98.7166	90.6489	87.3421	82.1764
Zt09_chr_1_01821	307.131	-0.348811	0.260233	-1.34038	0.180123	0.474924	274.34	263.146	343.61	347.43
Zt09_chr_1_01822	12.5517	0.655322	0.631236	1.03816	0.299197	0.628451	18.3659	14.9615	9.59803	7.28146
Zt09_chr_1_01823	42.8788	0.21927	0.477158	0.459533	0.645852	0.871053	45.9147	47.5247	48.95	29.1258
Zt09_chr_1_01824	110.209	0.974611	0.3975	2.45185	0.0142124	0.0790499	182.511	117.052	89.2617	52.0104
Zt09_chr_1_01825	33.6304	-0.20688	0.506329	-0.408589	0.682841	0.887846	37.8796	23.7623	36.4725	36.4073
Zt09_chr_1_01826	73.2821	-0.029811	0.402358	-0.0740907	0.940938	0.984314	82.6465	62.4862	83.5029	64.4929
Zt09_chr_1_01827	15.6124	0.359836	0.612304	0.587676	0.55675	0.823652	21.8095	14.9615	16.3167	9.36187
Zt09_chr_1_01828	91.3303	0.919092	0.404768	2.27067	0.0231672	0.115826	156.11	88.8888	53.749	66.5733
Zt09_chr_1_01829	44.9541	-1.62828	0.490595	-3.319	0.000903414	0.00823408	25.2531	12.3212	65.2666	76.9754
Zt09_chr_1_01830	252.447	-0.509298	0.29451	-1.7293	0.0837547	0.29292	241.052	171.617	297.539	299.58
Zt09_chr_1_01831	431.959	1.18774	0.302565	3.92557	8.6523e-05	0.00103584	765.628	452.365	246.669	263.173
Zt09_chr_1_01832	496.723	1.28526	0.254467	5.0508	4.39952e-07	8.59265e-06	792.029	631.022	272.584	291.258
Zt09_chr_1_01833	717.061	0.46375	0.228669	2.02804	0.042556	0.181047	833.352	836.082	565.324	633.487
Zt09_chr_1_01834	22.1821	0.592215	0.573349	1.0329	0.301648	0.631214	33.2882	22.8823	21.1157	11.4423
Zt09_chr_1_01835	9.15632	1.04645	0.664055	1.57585	0.11506	0.359423	9.18294	19.3619	2.87941	5.20104
Zt09_chr_1_01836	34.62	0.883507	0.494953	1.78503	0.074256	0.270668	45.9147	47.5247	21.1157	23.9248
Zt09_chr_1_01837	472.458	1.26349	0.278319	4.53973	5.63261e-06	8.94914e-05	801.212	549.174	253.388	286.057
Zt09_chr_1_01838	369.441	-0.16656	0.264581	-0.629525	0.529005	0.809102	312.22	381.958	418.474	365.113
Zt09_chr_1_01839	490.326	1.39585	0.331839	4.20639	2.59477e-05	0.000353003	960.765	486.688	223.634	290.218
Zt09_chr_1_01840	211.18	-0.871756	0.314859	-2.76872	0.00562769	0.0375654	146.927	144.334	222.674	330.786
Zt09_chr_1_01841	27.1096	1.75672	0.578595	3.03618	0.00239599	0.0187187	60.837	29.9229	12.4774	5.20104
Zt09_chr_1_01842	21.1164	-0.957928	0.571195	-1.67706	0.0935312	0.314766	12.6265	12.3212	34.5529	24.965
Zt09_chr_1_01843	64.4183	2.06883	0.449359	4.60395	4.14545e-06	6.80099e-05	84.9422	131.133	24.9549	16.6433
Zt09_chr_1_01844	439.382	0.432217	0.312034	1.38516	0.166004	0.451788	654.285	363.476	345.529	394.239
Zt09_chr_1_01845	595.828	-0.431173	0.231031	-1.8663	0.0619999	0.23815	493.583	515.731	684.34	689.658
Zt09_chr_1_01846	126.066	-0.551543	0.400981	-1.37548	0.168981	0.456081	91.8294	107.371	95.9803	209.082
Zt09_chr_1_01847	449.392	-0.205641	0.292433	-0.703208	0.481926	0.783838	507.358	324.752	432.871	532.587
Zt09_chr_1_01848	599.51	0.324353	0.315459	1.02819	0.303859	0.632892	474.069	866.885	605.636	451.45
Zt09_chr_1_01849	216.046	0.356719	0.294096	1.21293	0.225155	0.539097	246.792	241.144	165.086	211.162
Zt09_chr_1_01850	817.54	0.182885	0.22155	0.825482	0.409098	0.726483	886.154	855.444	751.526	777.036
Zt09_chr_1_01851	22133	0.000867413	0.194895	0.00445066	0.996449	0.998432	22763.4	21516.4	22157.1	22095.1
Zt09_chr_1_01852	759.854	-0.396973	0.241052	-1.64683	0.0995923	0.327752	670.355	634.542	764.004	970.514
Zt09_chr_1_01853	1066.64	0.391094	0.25692	1.52224	0.127949	0.385132	1421.06	1011.22	827.351	1006.92
Zt09_chr_1_01854	1986.04	0.761418	0.312872	2.43364	0.0149477	0.0823946	2680.27	2375.35	932.929	1955.59
Zt09_chr_1_01855	6236.76	-0.367753	0.614521	-0.598439	0.549547	0.819795	6391.33	3846.86	3199.98	11508.9
Zt09_chr_1_01856	365.857	0.336591	0.267507	1.25825	0.208301	0.517667	356.987	462.926	327.293	316.223
Zt09_chr_1_01857	34.0146	-0.765669	0.505182	-1.51563	0.129613	0.388452	28.6967	18.4818	44.151	44.729
Zt09_chr_1_01858	108.494	-0.426589	0.36406	-1.17175	0.241296	0.560191	104.456	78.3277	143.011	108.182
Zt09_chr_1_01859	278.385	0.088095	0.351954	0.250303	0.802353	0.940841	183.659	390.758	257.227	281.896
Zt09_chr_1_01860	15.8105	-0.872911	0.631996	-1.3812	0.167218	0.454088	14.9223	3.52035	23.9951	20.8042
Zt09_chr_1_01861	675.651	-0.825533	0.24027	-3.43586	0.000590674	0.00571277	506.21	456.765	789.918	949.71
Zt09_chr_1_01862	26.8957	-1.7586	0.545325	-3.22487	0.00126031	0.0108359	9.18294	9.68095	46.0706	42.6485
Zt09_chr_1_01863	383.655	-0.673779	0.270321	-2.49251	0.0126842	0.0727422	283.523	300.11	406.957	544.029
Zt09_chr_1_01864	439.299	-0.169471	0.322987	-0.524699	0.599793	0.845036	538.35	286.028	412.715	520.104
Zt09_chr_1_01865	383.408	0.317267	0.301034	1.05393	0.291917	0.620513	325.994	528.932	366.645	312.062
Zt09_chr_1_01866	409.025	0.708598	0.246818	2.87094	0.00409254	0.0291078	509.653	512.21	316.735	297.5
Zt09_chr_1_01867	239.537	0.950121	0.348484	2.72644	0.00640209	0.0418517	423.563	219.142	145.89	169.554
Zt09_chr_1_01868	331.204	0.775667	0.264915	2.92799	0.00341166	0.0251369	384.536	458.525	246.669	235.087
Zt09_chr_1_01869	167.578	3.06407	0.445983	6.87036	6.40386e-12	2.39582e-10	400.606	215.621	12.4774	41.6083
Zt09_chr_1_01870	2155.61	0.608183	0.672874	0.903859	0.36607	0.688964	3983.1	2072.6	254.348	2312.38
Zt09_chr_1_01871	3313.76	1.78837	0.66271	2.69857	0.00696372	0.044992	8345	4669.74	12.4774	227.806
Zt09_chr_1_01872	395.773	2.87372	0.637961	4.50454	6.65179e-06	0.000104091	845.979	671.506	11.5176	54.0908
Zt09_chr_1_01873	2265.76	0.155392	0.221649	0.701075	0.483256	0.783999	2661.91	2121.01	2164.36	2115.78
Zt09_chr_1_01874	1465.48	0.179869	0.208965	0.860761	0.38937	0.709477	1546.18	1571.83	1380.2	1363.71
Zt09_chr_1_01875	680.186	0.456454	0.248167	1.8393	0.0658716	0.249474	700.199	880.967	614.274	525.305
Zt09_chr_1_01876	81.7021	0.434338	0.425804	1.02004	0.307708	0.637284	125.118	66.0065	56.6284	79.0558
Zt09_chr_1_01877	8.04288	-0.402282	0.671387	-0.59918	0.549053	0.819436	10.3308	1.76017	8.63823	11.4423
Zt09_chr_1_01878	99.5442	0.48226	0.363119	1.3281	0.184144	0.48106	132.005	102.97	75.8245	87.3775
Zt09_chr_1_01879	419.724	0.525057	0.250908	2.09263	0.0363824	0.162132	536.054	460.285	345.529	337.027
Zt09_chr_1_01880	322.969	0.296157	0.263239	1.12505	0.260568	0.584115	382.24	332.673	277.383	299.58
Zt09_chr_1_01881	398.772	-0.605598	0.268407	-2.25627	0.0240539	0.119236	296.15	329.152	418.474	551.31
Zt09_chr_1_01882	182.472	0.311965	0.300722	1.03739	0.299556	0.62863	198.581	207.7	147.81	175.795
Zt09_chr_1_01883	52.2578	-0.199918	0.450411	-0.443857	0.657146	0.875258	42.4711	53.6853	68.146	44.729
Zt09_chr_1_01884	93.1099	0.159924	0.641059	0.249469	0.802998	0.941015	128.561	87.1286	3.83921	152.911
Zt09_chr_1_01885	22.7671	0.429396	0.555035	0.773638	0.439145	0.749436	24.1052	29.9229	17.2765	19.764
Zt09_chr_1_01886	1581.3	0.0985563	0.210074	0.46915	0.638962	0.867255	1577.17	1695.93	1501.13	1550.95
Zt09_chr_1_01887	1.82718	-0.477188	0.557947	-0.855257	0.392409	0.712033	1.14787	0	0.959803	5.20104
Zt09_chr_1_01888	1164.18	0.510288	0.308228	1.65556	0.0978119	0.323914	1806.74	953.134	825.431	1071.41
Zt09_chr_1_01889	1328.9	0.284563	0.226673	1.25539	0.209337	0.519333	1592.09	1335.09	1116.25	1272.17
Zt09_chr_1_01890	403.854	0.436677	0.26019	1.6783	0.0932881	0.31429	425.859	507.81	367.605	314.143
Zt09_chr_1_01891	1970.18	0.0948017	0.246284	0.384928	0.700291	0.895496	2396.75	1678.33	1793.87	2011.76
Zt09_chr_1_01892	388.242	0.351817	0.286841	1.22653	0.220001	0.532448	351.248	523.652	361.846	316.223
Zt09_chr_1_01893	0.78697	-0.102564	0.443905	-0.231049	0.817277	0.943031	1.14787	0	0.959803	1.04021
Zt09_chr_1_01894	0	NA	NA	NA	NA	NA	0	0	0	0
Zt09_chr_1_01895	120.379	0.666324	0.373914	1.78203	0.074745	0.271742	190.546	110.011	87.3421	93.6187
Zt09_chr_1_01896	99.2553	0.205034	0.354639	0.578149	0.563163	0.826675	101.012	112.651	95.9803	87.3775
Zt09_chr_1_01897	1211.22	0.09296	0.250143	0.371627	0.710171	0.899233	1414.17	1089.55	1022.19	1318.98
Zt09_chr_1_01898	1352.55	0.116073	0.210158	0.552313	0.580734	0.834139	1416.47	1400.22	1300.53	1292.98
Zt09_chr_1_01899	743.631	-0.585698	0.239274	-2.44782	0.0143724	0.0796998	614.109	565.896	991.477	803.041
Zt09_chr_1_01900	2849.74	-0.323052	0.24159	-1.33719	0.18116	0.476298	2657.31	2385.03	2633.7	3722.91
Zt09_chr_1_01901	149.904	-1.67252	0.345021	-4.84758	1.24974e-06	2.25034e-05	72.3157	61.6061	190.041	275.655
Zt09_chr_1_01902	2389.66	0.309971	0.21933	1.41327	0.157577	0.438014	2932.8	2372.71	2089.49	2163.63
Zt09_chr_1_01903	0	NA	NA	NA	NA	NA	0	0	0	0
Zt09_chr_1_01904	372.927	0.292609	0.327707	0.8929	0.371911	0.695112	432.746	393.399	225.554	440.008
Zt09_chr_1_01905	455.17	0.831593	0.251837	3.30211	0.000959609	0.00866779	549.829	624.862	347.449	298.54
Zt09_chr_1_01906	20.2789	-0.0998771	0.588453	-0.169728	0.865224	0.959781	22.9574	15.8416	28.7941	13.5227
Zt09_chr_1_01907	2281.18	0.00550465	0.217355	0.0253256	0.979795	0.994079	2218.83	2352.47	2490.69	2062.73
Zt09_chr_1_01908	1037.33	-0.524631	0.219012	-2.39545	0.0166002	0.0891947	851.718	839.603	1167.12	1290.9
Zt09_chr_1_01909	78.6093	-0.136447	0.383129	-0.356139	0.721737	0.904375	76.9071	72.1671	74.8647	90.4981
Zt09_chr_1_01910	6.52082	-1.00866	0.672601	-1.49965	0.133706	0.396217	3.4436	1.76017	11.5176	9.36187
Zt09_chr_1_01911	764.89	-0.13103	0.241488	-0.542597	0.587408	0.837727	792.029	666.226	727.531	873.775
Zt09_chr_1_01912	547.998	-0.20698	0.237094	-0.872987	0.38267	0.704286	478.661	535.973	585.48	591.878
Zt09_chr_1_01913	186.181	0.325178	0.39323	0.826942	0.40827	0.726263	282.375	136.413	119.975	205.961
Zt09_chr_1_01914	9.00154	-0.191899	0.666756	-0.28781	0.773492	0.92913	3.4436	12.3212	6.71862	13.5227
Zt09_chr_1_01915	235.127	0.362327	0.29199	1.24089	0.214648	0.526808	230.721	300.99	211.157	197.64
Zt09_chr_1_01916	44.3882	-0.720704	0.461607	-1.5613	0.118454	0.366131	27.5488	36.0836	55.6686	58.2517
Zt09_chr_1_01917	1422.55	-0.357752	0.216295	-1.654	0.0981271	0.324299	1315.46	1169.64	1661.42	1543.67
Zt09_chr_1_01918	133.773	1.07779	0.37794	2.85175	0.00434795	0.0304935	242.2	129.373	84.4627	79.0558
Zt09_chr_1_01919	165.599	5.89666	0.480343	12.2759	1.21958e-34	2.73148e-32	321.403	337.073	2.87941	1.04021
Zt09_chr_1_01920	368.901	0.112443	0.286185	0.392902	0.694392	0.892522	348.952	418.921	417.515	290.218
Zt09_chr_1_01921	3180.94	-0.0515633	0.208746	-0.247015	0.804897	0.941893	3129.09	3116.39	3478.33	2999.96
Zt09_chr_1_01922	21.4527	0.558361	0.58158	0.960076	0.337017	0.664423	18.3659	35.2035	12.4774	19.764
Zt09_chr_1_01923	1496.3	-0.407781	0.25871	-1.57621	0.114977	0.35927	1173.12	1382.62	2050.14	1379.32
Zt09_chr_1_01924	26.0784	9.57916e-05	0.559375	0.000171248	0.999863	0.999954	19.5138	32.5632	34.5529	17.6835
Zt09_chr_1_01925	236.155	0.154197	0.297224	0.518789	0.603908	0.847184	208.912	289.549	224.594	221.564
Zt09_chr_1_01926	88.8091	0.833774	0.385135	2.16489	0.0303963	0.141831	96.4209	135.533	55.6686	67.6135
Zt09_chr_1_01927	1207.89	0.413046	0.232193	1.77889	0.0752572	0.272977	1501.41	1269.08	1124.89	936.187
Zt09_chr_1_01928	648.365	2.16384	0.28221	7.6675	1.75384e-14	8.05894e-13	1215.59	932.012	178.523	267.333
Zt09_chr_1_01929	240.781	0.193867	0.275824	0.702866	0.482139	0.783838	262.862	252.585	231.313	216.363
Zt09_chr_1_01930	2288.66	-0.0557721	0.256163	-0.217721	0.827646	0.946736	2603.36	1882.51	1995.43	2673.33
Zt09_chr_1_01931	783.719	0.057576	0.240828	0.239076	0.811047	0.94293	772.515	827.281	859.984	675.095
Zt09_chr_1_01932	610.484	-0.0506596	0.235345	-0.215257	0.829567	0.947293	561.307	637.183	603.716	639.728
Zt09_chr_1_01933	740.605	-0.0599929	0.230059	-0.260772	0.794268	0.936712	763.332	686.468	792.798	719.824
Zt09_chr_1_01934	75.1632	0.535019	0.414533	1.29065	0.196823	0.500889	86.0901	95.0494	75.8245	43.6887
Zt09_chr_1_01935	754.315	0.363481	0.238527	1.52386	0.127545	0.384021	922.886	781.517	706.415	606.441
Zt09_chr_1_01936	0.239951	-0.0969716	0.337909	-0.286975	0.774131	NA	0	0	0.959803	0
Zt09_chr_1_01937	878.752	-0.0331847	0.234102	-0.141753	0.887275	0.966157	957.322	779.757	854.225	923.705
Zt09_chr_1_01938	15635.7	-0.00527011	0.1953	-0.0269847	0.978472	0.993949	15825.7	15387.4	16036.4	15293.1
Zt09_chr_1_01939	604.789	0.232353	0.255549	0.909233	0.363227	0.686576	576.23	733.992	607.556	501.38
Zt09_chr_1_01940	32.005	0.567904	0.505423	1.12362	0.261174	0.585027	40.1754	38.7238	22.0755	27.0454
Zt09_chr_1_01941	3282.77	-4.23274	0.344825	-12.275	1.23329e-34	2.73148e-32	387.979	148.735	5692.59	6901.78
Zt09_chr_1_01942	147.793	-0.228348	0.330132	-0.691687	0.489134	0.787307	113.639	156.655	167.966	152.911
Zt09_chr_1_01943	643.549	0.205137	0.332587	0.616792	0.537372	0.81318	498.175	886.247	747.687	442.088
Zt09_chr_1_01944	795.867	0.485321	0.222282	2.18336	0.0290096	0.13717	929.773	934.652	644.988	674.055
Zt09_chr_1_01945	771.32	-0.00977021	0.223206	-0.0437721	0.965086	0.990096	764.48	772.716	754.406	793.679
Zt09_chr_1_01946	0.500003	-0.199789	0.348492	-0.573295	0.566445	0.826675	0	0	0.959803	1.04021
Zt09_chr_1_01947	742.707	-0.109526	0.23328	-0.469505	0.638709	0.867221	657.728	769.196	804.315	739.588
Zt09_chr_1_01948	544.026	-0.226649	0.254437	-0.890786	0.373044	0.69629	457.999	541.253	653.626	523.225
Zt09_chr_1_01949	499.743	0.869431	0.303227	2.86726	0.00414039	0.0293452	818.43	489.328	304.258	386.957
Zt09_chr_1_01950	140.645	0.71086	0.444033	1.60092	0.109396	0.349024	246.792	111.771	60.4676	143.549
Zt09_chr_1_01951	159.625	0.740992	0.317853	2.33124	0.0197405	0.101914	177.92	226.182	119.975	114.423
Zt09_chr_1_01952	2642.22	0.263906	0.231396	1.14049	0.254081	0.576695	3296.68	2485.36	2274.73	2512.1
Zt09_chr_1_01953	455.376	0.248327	0.259117	0.958358	0.337882	0.664731	561.307	431.242	423.273	405.681
Zt09_chr_1_01954	485.126	0.186322	0.273848	0.680383	0.496262	0.789244	454.556	580.857	520.213	384.877
Zt09_chr_1_01955	657.538	0.336795	0.251307	1.34017	0.18019	0.474988	629.032	844.003	578.762	578.356
Zt09_chr_1_01956	3136.5	0.433237	0.212625	2.03756	0.0415941	0.178187	3938.33	3294.16	2630.82	2682.7
Zt09_chr_1_01957	43.284	-0.222383	0.465835	-0.477385	0.633088	0.864547	40.1754	38.7238	54.7088	39.5279
Zt09_chr_1_01958	96.8997	-0.0434805	0.401251	-0.108362	0.913708	0.973537	107.9	82.7281	70.0657	126.905
Zt09_chr_1_01959	1229.65	-0.407825	0.226371	-1.80158	0.0716117	0.263903	980.279	1122.99	1297.65	1517.66
Zt09_chr_1_01960	77.9635	-0.510241	0.386544	-1.32001	0.186832	0.484976	56.2455	69.5268	88.3019	97.7796
Zt09_chr_1_01961	75.2489	-0.727332	0.393809	-1.84692	0.0647591	0.246356	50.5062	58.9658	85.4225	106.101
Zt09_chr_1_01962	0.286967	0.0981205	0.337909	0.290375	0.771529	NA	1.14787	0	0	0
Zt09_chr_1_01963	1972.23	0.335118	0.221241	1.51472	0.129843	0.388721	2283.11	2130.69	1914.81	1560.31
Zt09_chr_1_01964	666.133	0.517032	0.283138	1.82608	0.0678388	0.254229	967.653	612.54	491.419	592.919
Zt09_chr_1_01965	471.894	-0.172903	0.29151	-0.593129	0.553095	0.821831	533.759	351.155	435.751	566.913
Zt09_chr_1_01966	1168.17	0.208072	0.226702	0.917825	0.358711	0.68501	1135.24	1373.82	1043.31	1120.3
Zt09_chr_1_01967	203.23	0.226772	0.287949	0.787542	0.430965	0.744076	218.095	221.782	178.523	194.519
Zt09_chr_1_01968	0.500003	-0.199789	0.348492	-0.573295	0.566445	0.826675	0	0	0.959803	1.04021
Zt09_chr_1_01969	59.3148	1.04945	0.438725	2.39205	0.0167544	0.0898056	101.012	64.2463	34.5529	37.4475
Zt09_chr_1_01970	39.2261	0.901577	0.485792	1.85589	0.0634691	0.242364	43.619	62.4862	26.8745	23.9248
Zt09_chr_1_01971	34.9985	0.61242	0.494339	1.23887	0.215395	0.527382	42.4711	44.8844	29.7539	22.8846
Zt09_chr_1_01972	220.328	-0.492188	0.286195	-1.71976	0.0854754	0.297846	184.807	177.778	239.951	278.776
Zt09_chr_1_01973	283.498	0.508409	0.276918	1.83596	0.066364	0.250482	354.691	315.951	255.308	208.042
Zt09_chr_1_01974	63.5055	0.276873	0.408247	0.6782	0.497645	0.790096	66.5763	73.9273	60.4676	53.0506
Zt09_chr_1_01975	748.929	-0.817378	0.259171	-3.15381	0.00161153	0.013398	455.704	612.54	1068.26	859.212
Zt09_chr_1_01976	1460.57	-1.2824	0.229346	-5.59158	2.25017e-08	5.4526e-07	855.161	814.08	1840.9	2332.15
Zt09_chr_1_01977	9545.36	-0.0200453	0.200844	-0.0998053	0.920499	0.976553	10027.8	8927.6	9525.09	9700.98
Zt09_chr_1_01978	8.78627	-1.5398	0.670453	-2.29665	0.0216388	0.10977	1.14787	2.64026	23.0353	8.32167
Zt09_chr_1_01979	96.5562	-3.01473	0.435683	-6.91954	4.53125e-12	1.72437e-10	14.9223	17.6017	123.815	229.886
Zt09_chr_1_01980	24375.1	0.238649	0.193576	1.23284	0.217634	0.529965	26516.9	26342.8	22123.5	22517.4
Zt09_chr_1_01981	20.5474	-1.97245	0.592798	-3.32736	0.000876721	0.00801718	4.59147	6.16061	41.2715	30.166
Zt09_chr_1_01982	393.518	0.079566	0.274086	0.290296	0.77159	0.928044	337.473	471.726	393.519	371.354
Zt09_chr_1_01983	745.588	-0.0549405	0.250434	-0.219382	0.826353	0.946723	626.736	834.322	714.094	807.202
Zt09_chr_1_01984	776.597	-0.0531757	0.226088	-0.235199	0.814054	0.94293	724.305	799.119	772.642	810.322
Zt09_chr_1_01985	898.585	0.142023	0.225581	0.629585	0.528966	0.809102	887.302	1000.66	888.778	817.604
Zt09_chr_1_01986	12528.5	0.34259	0.202699	1.69014	0.0910012	0.309527	15008.4	13079.8	10836.2	11189.5
Zt09_chr_1_01987	1469.06	1.42839	0.382248	3.7368	0.000186378	0.00206188	3041.85	1351.81	455.907	1026.69
Zt09_chr_1_01988	1169.9	1.18626	0.344641	3.44203	0.000577374	0.00559249	2073.05	1239.16	440.55	926.825
Zt09_chr_1_01989	591.781	1.44818	0.288934	5.01215	5.38247e-07	1.03482e-05	1037.67	718.151	252.428	358.872
Zt09_chr_1_01990	1.74712	-0.11652	0.580764	-0.200632	0.840986	0.951479	1.14787	1.76017	0.959803	3.12062
Zt09_chr_1_01991	389.995	0.0196169	0.264652	0.0741232	0.940912	0.984314	343.212	441.804	372.404	402.561
Zt09_chr_1_01992	1226.27	-0.191443	0.248451	-0.770547	0.440976	0.750018	944.695	1338.61	1261.18	1360.59
Zt09_chr_1_01993	97.8108	-0.970587	0.36372	-2.6685	0.00761903	0.0483514	57.3934	69.5268	122.855	141.468
Zt09_chr_1_01994	2638.78	0.221364	0.315267	0.702149	0.482586	0.783946	3195.66	2510.89	1575.04	3273.54
Zt09_chr_1_01995	645.878	0.314501	0.23794	1.32177	0.186246	0.484379	694.46	741.913	524.053	623.085
Zt09_chr_1_01996	5357.17	-0.0690692	0.246465	-0.28024	0.779294	0.92993	6267.36	4182.17	5367.22	5611.92
Zt09_chr_1_01997	8464.77	-0.160638	0.237488	-0.676408	0.498782	0.790888	9404.48	6553.13	8760.13	9141.35
Zt09_chr_1_01998	203.976	0.0846364	0.288962	0.292899	0.7696	0.927219	222.686	198.019	199.639	195.559
[truncated: 9,841 more rows]

## Sheet: △kmt6
Gene	baseMean	log2FoldChange	lfcSE	stat	pvalue	padj	Zt09_1	Zt09_2	△kmt6_1	△kmt6_2
Zt09_chr_1_00001	0	NA	NA	NA	NA	NA	0	0	0	0
Zt09_chr_1_00002	22.3236	-0.890759	0.489844	-1.81845	0.068995	0.21342	11.0728	15.2128	34.8534	28.1555
Zt09_chr_1_00003	1011.21	0.186447	0.202	0.923003	0.356006	0.612609	1045.27	1112.22	916.549	970.801
Zt09_chr_1_00004	5.3539	0.270324	0.530396	0.509665	0.610286	0.808561	5.53639	7.60639	3.76793	4.50488
Zt09_chr_1_00005	39.985	0.145933	0.44426	0.328484	0.742546	0.88453	26.5747	58.3156	42.3892	32.6604
Zt09_chr_1_00006	1940.21	-0.630477	0.198779	-3.17175	0.00151523	0.0108597	1634.34	1382.67	2290.9	2452.91
Zt09_chr_1_00007	625.383	-0.903308	0.225141	-4.01219	6.01571e-05	0.000707486	383.118	470.751	765.832	881.83
Zt09_chr_1_00008	1170.2	-0.213294	0.200025	-1.06634	0.28627	0.541826	1130.53	1031.09	1233.06	1286.14
Zt09_chr_1_00009	2250.08	-0.000945945	0.196961	-0.00480271	0.996168	0.997885	2436.01	2063.02	2183.52	2317.76
Zt09_chr_1_00010	15.4534	-0.0552678	0.522478	-0.10578	0.915757	0.967913	15.5019	14.3676	9.41983	22.5244
Zt09_chr_1_00011	13.7162	0.340461	0.525422	0.647977	0.517	0.743324	16.6092	16.0579	13.1878	9.00975
Zt09_chr_1_00012	388.451	0.110071	0.229809	0.478966	0.631963	0.821443	410.8	397.222	367.373	378.41
Zt09_chr_1_00013	53.4255	-0.424755	0.394368	-1.07705	0.281456	0.535996	36.5402	51.5544	60.2869	65.3207
Zt09_chr_1_00014	224.439	0.716071	0.261448	2.73887	0.00616507	0.0339192	275.712	289.043	157.311	175.69
Zt09_chr_1_00015	609.231	-0.125718	0.22683	-0.554241	0.579414	0.787697	510.455	651.614	604.753	670.1
Zt09_chr_1_00016	0	NA	NA	NA	NA	NA	0	0	0	0
Zt09_chr_1_00017	0	NA	NA	NA	NA	NA	0	0	0	0
Zt09_chr_1_00018	51.0166	0.0816839	0.394197	0.207216	0.835841	0.932714	48.7202	56.6253	48.0411	50.6799
Zt09_chr_1_00019	414.493	0.710022	0.259448	2.73666	0.00620655	0.0340583	635.578	406.519	311.796	304.079
Zt09_chr_1_00020	1043.22	0.273172	0.309015	0.884009	0.376692	0.633382	1659.81	644.008	1050.31	818.761
Zt09_chr_1_00021	44.5077	1.13088	0.440738	2.56588	0.0102913	0.0508951	89.6895	40.5674	26.3755	21.3982
Zt09_chr_1_00022	755.368	0.182033	0.207656	0.876609	0.380699	0.637119	816.064	793.6	687.647	724.159
Zt09_chr_1_00023	1080	0.42997	0.207911	2.06805	0.0386354	0.14017	1323.2	1168.85	845.901	982.063
Zt09_chr_1_00024	2518.18	-0.611177	0.196447	-3.11115	0.00186358	0.0128906	1932.2	2016.54	2794.86	3329.1
Zt09_chr_1_00025	650.421	1.53915	0.275314	5.59051	2.26406e-08	5.84873e-07	1254.55	720.917	368.315	257.904
Zt09_chr_1_00026	93.8602	1.67188	0.340772	4.90616	9.28748e-07	1.80496e-05	159.448	136.07	40.5053	39.4177
Zt09_chr_1_00027	46.3406	0.75896	0.407808	1.86107	0.0627339	0.199692	58.6857	62.5414	34.8534	29.2817
Zt09_chr_1_00028	1273.11	0.103012	0.221591	0.464873	0.642023	0.82827	1534.69	1107.15	1157.7	1292.9
Zt09_chr_1_00029	847.431	-0.280676	0.215086	-1.30495	0.19191	0.425166	682.083	840.928	970.242	896.47
Zt09_chr_1_00030	21.7318	0.686427	0.491605	1.3963	0.162625	0.382626	25.4674	32.1159	16.9557	12.3884
Zt09_chr_1_00031	7.87702	0.527823	0.540598	0.976369	0.328881	0.585112	8.85822	12.6773	6.59388	3.37866
Zt09_chr_1_00032	453.256	0.232697	0.23845	0.975876	0.329126	0.585112	420.766	562.028	413.53	416.701
Zt09_chr_1_00033	11.5966	0.434851	0.533931	0.814433	0.415397	0.665572	12.1801	16.9031	9.41983	7.88353
Zt09_chr_1_00034	794.564	-0.170644	0.224815	-0.759043	0.447827	0.692611	632.256	857.832	858.146	830.023
Zt09_chr_1_00035	268.457	-0.225029	0.270601	-0.83159	0.405641	0.658471	214.812	277.211	336.288	245.516
Zt09_chr_1_00036	2301.91	-0.400314	0.19142	-2.09128	0.0365026	0.134098	2011.92	1936.25	2504.73	2754.73
Zt09_chr_1_00037	86.3913	-0.0728217	0.338894	-0.21488	0.829861	0.930263	76.4022	91.2767	86.6624	91.2237
Zt09_chr_1_00038	180.055	-0.0289865	0.28549	-0.101533	0.919128	0.969047	152.804	202.837	168.615	195.962
Zt09_chr_1_00039	492.624	-0.117755	0.238272	-0.494205	0.621161	0.814021	427.409	514.699	448.384	580.003
Zt09_chr_1_00040	0	NA	NA	NA	NA	NA	0	0	0	0
Zt09_chr_1_00041	121.608	0.240935	0.313475	0.768596	0.442133	0.687709	124.015	141.141	95.1403	126.137
Zt09_chr_1_00042	32.7992	-0.220474	0.468743	-0.470352	0.638104	0.825876	15.5019	43.1029	37.6793	34.9128
Zt09_chr_1_00043	0	NA	NA	NA	NA	NA	0	0	0	0
Zt09_chr_1_00044	0	NA	NA	NA	NA	NA	0	0	0	0
Zt09_chr_1_00045	0.51705	-0.15962	0.249995	-0.638491	0.523154	NA	0	0	0.941983	1.12622
Zt09_chr_1_00046	0.281555	-0.068628	0.223705	-0.306779	0.759011	NA	0	0	0	1.12622
Zt09_chr_1_00047	0	NA	NA	NA	NA	NA	0	0	0	0
Zt09_chr_1_00048	1954.73	0.0201794	0.23615	0.0854515	0.931902	0.97394	2438.23	1500.99	1900.92	1978.77
Zt09_chr_1_00049	1.66323	0.0514349	0.416771	0.123413	0.90178	NA	1.10728	2.53546	1.88397	1.12622
Zt09_chr_1_00050	0.235496	-0.068628	0.223705	-0.306779	0.759011	NA	0	0	0.941983	0
Zt09_chr_1_00051	0	NA	NA	NA	NA	NA	0	0	0	0
Zt09_chr_1_00052	41.9423	0.392781	0.419547	0.936203	0.349168	0.605767	45.3984	52.3996	39.5633	30.4079
Zt09_chr_1_00053	0	NA	NA	NA	NA	NA	0	0	0	0
Zt09_chr_1_00054	326.081	-0.445462	0.259133	-1.71905	0.0856058	0.249068	221.456	323.694	385.271	373.905
Zt09_chr_1_00055	322.793	1.0252	0.29362	3.49159	0.000480151	0.00418599	568.034	316.088	233.612	173.438
Zt09_chr_1_00056	0	NA	NA	NA	NA	NA	0	0	0	0
Zt09_chr_1_00057	393.885	0.326036	0.231665	1.40736	0.159321	0.377348	461.735	419.197	335.346	359.264
Zt09_chr_1_00058	91.3645	0.0822719	0.336053	0.244818	0.806597	0.91823	105.191	83.6703	93.2563	83.3402
Zt09_chr_1_00059	410.453	-2.34863	0.314152	-7.47609	7.65645e-14	3.72685e-12	112.942	120.857	983.43	424.585
Zt09_chr_1_00060	283.638	1.60142	0.269262	5.94743	2.72382e-09	8.15905e-08	488.31	381.165	113.038	152.04
Zt09_chr_1_00061	151.546	0.568847	0.289106	1.9676	0.0491136	0.167399	189.345	177.482	112.096	127.263
Zt09_chr_1_00062	594.523	0.0100471	0.228241	0.0440197	0.964889	0.986756	534.815	658.375	644.316	540.585
Zt09_chr_1_00063	564.147	0.0369627	0.227845	0.162227	0.871127	0.950421	500.49	642.317	547.292	566.488
Zt09_chr_1_00064	1.99794	-0.478964	0.427154	-1.12129	0.262163	0.514786	0	0.845154	3.76793	3.37866
Zt09_chr_1_00065	330.658	-4.5044	0.307467	-14.65	1.3468e-48	3.9334e-46	17.7164	22.8192	533.162	748.936
Zt09_chr_1_00066	0	NA	NA	NA	NA	NA	0	0	0	0
Zt09_chr_1_00067	0	NA	NA	NA	NA	NA	0	0	0	0
Zt09_chr_1_00068	0	NA	NA	NA	NA	NA	0	0	0	0
Zt09_chr_1_00069	0	NA	NA	NA	NA	NA	0	0	0	0
Zt09_chr_1_00070	0	NA	NA	NA	NA	NA	0	0	0	0
Zt09_chr_1_00071	15.882	-1.27114	0.51978	-2.44554	0.0144635	0.066381	6.64367	5.91608	27.3175	23.6506
Zt09_chr_1_00072	84.5093	2.02721	0.388917	5.21246	1.86352e-07	4.1955e-06	190.452	93.8121	24.4916	29.2817
Zt09_chr_1_00073	4.55056	0.618474	0.517558	1.19498	0.232093	0.479416	6.64367	7.60639	2.82595	1.12622
Zt09_chr_1_00074	5.0139	0.00784318	0.525165	0.0149347	0.988084	0.995084	3.32183	6.76123	6.59388	3.37866
Zt09_chr_1_00075	1.11201	0.150241	0.330538	0.454535	0.649443	NA	3.32183	0	0	1.12622
Zt09_chr_1_00076	2252.71	0.0277379	0.19637	0.141253	0.88767	0.957937	2461.48	2089.22	2180.69	2279.47
Zt09_chr_1_00077	19.8922	-0.266176	0.502499	-0.529704	0.596317	0.799256	13.2873	21.1289	28.2595	16.8933
Zt09_chr_1_00078	971.53	0.242562	0.202686	1.19674	0.231408	0.478471	1028.66	1083.49	914.665	859.305
Zt09_chr_1_00079	5.83447	0.401088	0.525706	0.762952	0.445492	0.690733	13.2873	2.53546	1.88397	5.6311
Zt09_chr_1_00080	108.453	0.431229	0.316573	1.36218	0.173141	0.399124	130.659	121.702	85.7204	95.7286
Zt09_chr_1_00081	10.7011	0.559192	0.539698	1.03612	0.300147	0.556461	7.75095	21.1289	9.41983	4.50488
Zt09_chr_1_00082	45.2004	0.339816	0.409387	0.83006	0.406505	0.658966	46.5057	56.6253	40.5053	37.1652
Zt09_chr_1_00083	10.4829	1.29409	0.539325	2.39946	0.0164191	0.0732417	18.8237	16.9031	2.82595	3.37866
Zt09_chr_1_00084	1.69982	0.376684	0.407596	0.924158	0.355404	NA	3.32183	2.53546	0.941983	0
Zt09_chr_1_00085	22105	0.364593	0.232559	1.56774	0.116942	0.307785	31237.4	18810.6	18591	19780.9
Zt09_chr_1_00086	53.1051	0.00666975	0.413307	0.0161375	0.987125	0.994668	34.3256	71.8381	55.577	50.6799
Zt09_chr_1_00087	261.016	0.177039	0.254574	0.695434	0.486784	0.721461	301.18	255.237	253.393	234.254
Zt09_chr_1_00088	433.463	-0.520458	0.231933	-2.244	0.0248321	0.100844	332.183	371.868	475.701	554.1
Zt09_chr_1_00089	6.23175	-0.586413	0.533838	-1.09848	0.271993	0.52588	3.32183	3.38062	4.70991	13.5146
Zt09_chr_1_00090	19.6993	0.779642	0.50242	1.55177	0.120717	0.31424	33.2183	21.1289	13.1878	11.2622
Zt09_chr_1_00091	2305.55	0.585725	0.19635	2.98307	0.00285374	0.0181624	3018.44	2548.14	1814.26	1841.37
Zt09_chr_1_00092	0.488108	0.145231	0.244937	0.592932	0.553227	NA	1.10728	0.845154	0	0
Zt09_chr_1_00093	61.124	-0.522647	0.381765	-1.36903	0.17099	0.396338	56.4712	40.5674	81.0105	66.4469
Zt09_chr_1_00094	4.77083	0.000842866	0.52274	0.0016124	0.998713	0.999198	4.42911	5.07093	2.82595	6.75731
Zt09_chr_1_00095	390.527	-0.590004	0.24038	-2.45447	0.0141093	0.0651495	282.356	332.146	429.544	518.061
Zt09_chr_1_00096	377.047	-2.03925	0.253535	-8.04326	8.7476e-16	5.16698e-14	139.517	135.225	522.8	710.644
Zt09_chr_1_00097	256.843	-0.138378	0.254799	-0.543086	0.58707	0.792764	233.636	253.546	249.625	290.565
Zt09_chr_1_00098	1201.72	-0.14153	0.200285	-0.706645	0.479787	0.717055	1077.38	1203.5	1244.36	1281.64
Zt09_chr_1_00099	6.15061	0.346618	0.531044	0.652711	0.513942	0.740725	6.64367	9.2967	7.53586	1.12622
Zt09_chr_1_00100	107.652	-1.52153	0.323464	-4.70387	2.55276e-06	4.45103e-05	47.613	54.0899	166.731	162.176
Zt09_chr_1_00101	4.35534	-0.452609	0.51637	-0.876522	0.380747	0.637119	3.32183	1.69031	5.6519	6.75731
Zt09_chr_1_00102	1.17748	-0.305005	0.319813	-0.9537	0.340235	NA	0	0	4.70991	0
Zt09_chr_1_00103	357.503	0.264021	0.238548	1.10678	0.268388	0.521562	406.371	377.784	348.534	297.322
Zt09_chr_1_00104	260.375	0.0432004	0.25363	0.170328	0.864752	0.948299	283.463	245.94	266.581	245.516
Zt09_chr_1_00105	122.139	-0.250037	0.315494	-0.792526	0.428054	0.675658	125.122	96.3476	148.833	118.253
Zt09_chr_1_00106	1403.33	-0.273572	0.195874	-1.39667	0.162511	0.382589	1231.29	1300.69	1577.82	1503.5
Zt09_chr_1_00107	73.5943	-0.137451	0.365995	-0.375555	0.707248	0.865045	63.1148	76.0639	93.2563	61.942
Zt09_chr_1_00108	0	NA	NA	NA	NA	NA	0	0	0	0
Zt09_chr_1_00109	442.337	0.959512	0.247607	3.87514	0.000106563	0.00115506	693.156	491.035	278.827	306.332
Zt09_chr_1_00110	1972.99	0.814926	0.282361	2.88612	0.00390026	0.0234328	3541.08	1572.83	1441.23	1336.82
Zt09_chr_1_00111	672.145	0.0622922	0.21525	0.289394	0.77228	0.900237	643.329	731.058	685.763	628.43
Zt09_chr_1_00112	1716.03	-0.246159	0.192363	-1.27966	0.200666	0.437445	1554.62	1575.37	1821.79	1912.32
Zt09_chr_1_00113	28380.7	-0.0959679	0.216778	-0.442702	0.657981	0.838255	32013.6	22778.6	26221	32509.4
Zt09_chr_1_00114	24844.2	-0.881524	0.192001	-4.59126	4.40581e-06	7.20416e-05	18474.9	16024.1	29950.3	34927.4
Zt09_chr_1_00115	318.333	0.430423	0.241579	1.78171	0.0747969	0.226667	389.762	346.513	265.639	271.419
Zt09_chr_1_00116	2406.93	0.190122	0.194405	0.977969	0.32809	0.585055	2722.8	2418.83	2134.53	2351.55
Zt09_chr_1_00117	1.00042	0.169071	0.340221	0.496946	0.619227	NA	2.21456	0.845154	0.941983	0
Zt09_chr_1_00118	3.55487	0.388771	0.499434	0.778423	0.436319	0.682353	3.32183	6.76123	1.88397	2.25244
Zt09_chr_1_00119	0.488108	0.145231	0.244937	0.592932	0.553227	NA	1.10728	0.845154	0	0
Zt09_chr_1_00120	264.981	0.137414	0.25511	0.538646	0.590131	0.795059	303.394	253.546	238.322	264.661
Zt09_chr_1_00121	4769.04	-0.121972	0.230344	-0.529523	0.596443	0.799256	5529.75	3585.99	4479.13	5481.31
Zt09_chr_1_00122	4602.91	-0.244482	0.198285	-1.23298	0.217583	0.460666	4566.41	3833.62	4614.77	5396.84
Zt09_chr_1_00123	370.855	-3.11627	0.286633	-10.872	1.56715e-27	1.96154e-25	50.9348	78.5993	811.047	542.838
Zt09_chr_1_00124	540.318	-0.312879	0.275283	-1.13657	0.255717	0.508092	328.862	625.414	629.244	577.75
Zt09_chr_1_00125	61.0334	0.463736	0.386602	1.19952	0.230327	0.477524	88.5822	56.6253	52.751	46.175
Zt09_chr_1_00126	8546.63	-0.230671	0.204809	-1.12627	0.26005	0.512207	8847.15	6830.54	8513.64	9995.19
Zt09_chr_1_00127	2.08058	-0.166822	0.442681	-0.376844	0.706289	0.86477	2.21456	0.845154	1.88397	3.37866
Zt09_chr_1_00128	1828.95	0.00700662	0.209296	0.033477	0.973294	0.990428	2036.28	1631.15	1672.96	1975.39
Zt09_chr_1_00129	529.397	0.0374431	0.260305	0.143843	0.885624	0.957378	399.727	672.743	506.787	538.333
Zt09_chr_1_00130	308.226	-0.0415427	0.250536	-0.165815	0.868302	0.94939	271.283	335.526	334.404	291.691
Zt09_chr_1_00131	7.88835	-0.138244	0.540891	-0.255586	0.798271	0.914372	6.64367	7.60639	9.41983	7.88353
Zt09_chr_1_00132	2.25346	0.51853	0.439595	1.17956	0.238174	0.486717	5.53639	2.53546	0.941983	0
Zt09_chr_1_00133	751.533	0.603297	0.218981	2.75502	0.00586887	0.0325158	816.064	1009.96	616.999	563.11
Zt09_chr_1_00134	35.6636	0.622558	0.435732	1.42876	0.153072	0.368452	45.3984	44.7932	25.4335	27.0293
Zt09_chr_1_00135	6.49479	-0.19713	0.536624	-0.367353	0.713356	0.868025	3.32183	7.60639	9.41983	5.6311
Zt09_chr_1_00136	0	NA	NA	NA	NA	NA	0	0	0	0
Zt09_chr_1_00137	531.715	0.453718	0.225431	2.01267	0.0441494	0.154574	678.761	558.647	438.964	450.488
Zt09_chr_1_00138	1247.81	0.498493	0.217822	2.28853	0.0221068	0.0921612	1694.14	1247.45	1002.27	1047.38
Zt09_chr_1_00139	2023.56	1.02019	0.297574	3.42835	0.000607263	0.00513657	3968.48	1566.07	1267.91	1291.77
Zt09_chr_1_00140	2.25819	0.36616	0.451867	0.810328	0.417752	0.666704	4.42911	2.53546	0.941983	1.12622
Zt09_chr_1_00141	4922.75	-0.0849924	0.189	-0.449695	0.652931	0.835213	5107.87	4438.75	5035.84	5108.53
Zt09_chr_1_00142	533.981	0.579218	0.233404	2.48161	0.0130789	0.0614438	735.233	555.266	410.704	434.721
Zt09_chr_1_00143	3669.27	-0.128214	0.24891	-0.5151	0.606483	0.806055	4320.6	2673.22	3160.35	4522.9
Zt09_chr_1_00144	683.719	0.720651	0.26104	2.7607	0.00576784	0.0320524	1090.67	633.021	467.223	543.964
Zt09_chr_1_00145	999.119	-0.0717862	0.210254	-0.341425	0.732783	0.88001	1028.66	917.838	937.273	1112.7
Zt09_chr_1_00146	3485.19	0.0238738	0.200273	0.119206	0.905112	0.965342	3908.69	3122	3307.3	3602.77
Zt09_chr_1_00147	62.8933	0.197834	0.385301	0.513454	0.607634	0.806692	52.0421	83.6703	64.0548	51.8061
Zt09_chr_1_00148	1127.19	0.0407753	0.206339	0.197613	0.843348	0.936104	1059.67	1227.16	1048.43	1173.52
Zt09_chr_1_00149	4101.88	-0.684784	0.195563	-3.5016	0.000462472	0.00404865	3380.52	2848.17	4807.88	5370.94
Zt09_chr_1_00150	29.9121	0.470284	0.474388	0.991349	0.321515	0.578838	25.4674	47.3286	31.0854	15.7671
Zt09_chr_1_00151	5.93641	-0.198683	0.531321	-0.373941	0.708448	0.865417	2.21456	7.60639	9.41983	4.50488
Zt09_chr_1_00152	89.8321	-1.34502	0.367306	-3.66186	0.000250392	0.00239329	29.8965	60.8511	146.949	121.632
Zt09_chr_1_00153	31.1073	0.2024	0.454622	0.445206	0.656171	0.837458	40.9693	27.0449	28.2595	28.1555
Zt09_chr_1_00154	2141.74	0.728443	0.274751	2.65128	0.00801865	0.0417574	3685.02	1733.41	1481.74	1666.8
Zt09_chr_1_00155	2.15085	-0.2908	0.430016	-0.676253	0.49888	0.730463	2.21456	0	1.88397	4.50488
Zt09_chr_1_00156	0	NA	NA	NA	NA	NA	0	0	0	0
Zt09_chr_1_00157	447.459	-0.380541	0.236465	-1.60929	0.107552	0.292061	425.195	346.513	466.281	551.847
Zt09_chr_1_00158	21.9469	0.374837	0.488564	0.767222	0.442949	0.688116	29.8965	21.974	17.8977	18.0195
Zt09_chr_1_00159	108.807	0.575359	0.317409	1.81267	0.0698821	0.21534	126.23	138.605	90.4303	79.9616
Zt09_chr_1_00160	1032.22	0.890773	0.239224	3.72359	0.000196412	0.00194452	1643.2	1070.81	654.678	760.198
Zt09_chr_1_00161	607.493	-0.248348	0.216787	-1.14559	0.251966	0.503835	575.785	530.757	696.125	627.304
Zt09_chr_1_00162	1237.12	-0.324775	0.219393	-1.48034	0.138783	0.345039	916.826	1266.89	1405.44	1359.35
Zt09_chr_1_00163	617.443	0.216522	0.216545	0.999891	0.317363	0.573981	621.183	709.93	575.551	563.11
Zt09_chr_1_00164	1.1875	0.366268	0.346457	1.05718	0.290429	NA	2.21456	2.53546	0	0
Zt09_chr_1_00165	56.1605	-0.198246	0.383314	-0.51719	0.605024	0.805524	50.9348	52.3996	64.9968	56.311
Zt09_chr_1_00166	31.5016	1.38113	0.461475	2.99285	0.00276385	0.0176759	39.862	58.3156	13.1878	14.6408
Zt09_chr_1_00167	783.461	0.0600313	0.251195	0.238983	0.811119	0.920482	1003.19	599.214	755.47	775.965
Zt09_chr_1_00168	4613.83	-0.206455	0.188994	-1.09239	0.274662	0.528319	4175.55	4371.14	4634.56	5274.08
Zt09_chr_1_00169	19036.5	-0.953518	0.191609	-4.97638	6.47852e-07	1.30991e-05	13712.5	11840.6	23518.5	27074.3
Zt09_chr_1_00170	1269.16	0.20811	0.206589	1.00737	0.313759	0.570278	1505.9	1222.94	1176.54	1171.27
Zt09_chr_1_00171	0	NA	NA	NA	NA	NA	0	0	0	0
Zt09_chr_1_00172	301.682	0.316409	0.250878	1.2612	0.207236	0.446969	296.751	376.094	270.349	263.535
Zt09_chr_1_00173	21520.7	-0.875735	0.194034	-4.51332	6.38216e-06	9.97615e-05	16005.7	13950.1	25540	30587
Zt09_chr_1_00174	192.686	0.571559	0.286215	1.99695	0.0458303	0.15903	256.889	210.443	176.151	127.263
Zt09_chr_1_00175	936.432	0.00570893	0.206639	0.0276276	0.977959	0.991348	871.428	1004.89	939.157	930.257
Zt09_chr_1_00176	0.281555	-0.068628	0.223705	-0.306779	0.759011	NA	0	0	0	1.12622
Zt09_chr_1_00177	196.338	0.386707	0.286042	1.35192	0.176399	0.40304	184.915	263.688	155.427	181.321
Zt09_chr_1_00178	0	NA	NA	NA	NA	NA	0	0	0	0
Zt09_chr_1_00179	1267.77	-0.0742068	0.23222	-0.319553	0.749307	0.887709	974.405	1491.7	1330.08	1274.88
Zt09_chr_1_00180	2815.43	-0.148138	0.195314	-0.758463	0.448174	0.692752	2805.84	2526.17	2751.53	3178.19
Zt09_chr_1_00181	170.073	-0.126276	0.290056	-0.435351	0.663307	0.842014	135.088	188.469	179.919	176.816
Zt09_chr_1_00182	696.536	-0.1614	0.210611	-0.76634	0.443474	0.688728	628.934	682.885	742.282	732.042
Zt09_chr_1_00183	38.1797	-0.170801	0.437045	-0.390809	0.695939	0.858512	26.5747	43.948	46.1572	36.039
Zt09_chr_1_00184	234.122	0.0340207	0.263229	0.129244	0.897165	0.962082	253.567	220.585	210.062	252.273
Zt09_chr_1_00185	58.9595	0.0896877	0.395913	0.226534	0.820786	0.926137	44.2911	77.7542	63.1128	50.6799
Zt09_chr_1_00186	33.354	0.322774	0.445318	0.724818	0.468564	0.708846	32.1111	43.948	29.2015	28.1555
Zt09_chr_1_00187	343.52	1.0542	0.249301	4.22861	2.35138e-05	0.000314134	413.015	527.376	229.844	203.846
Zt09_chr_1_00188	77.688	0.207009	0.365207	0.566826	0.570832	0.781159	105.191	63.3866	73.4747	68.6994
Zt09_chr_1_00189	4461.73	1.27398	0.187083	6.80969	9.78073e-12	3.79464e-10	6582.77	6146.81	2655.45	2461.91
Zt09_chr_1_00190	1680.42	-0.387112	0.221022	-1.75146	0.0798662	0.237274	1708.53	1184.91	1893.39	1934.84
Zt09_chr_1_00191	93.7493	0.0475511	0.332124	0.143173	0.886154	0.957458	93.0114	98.0379	101.734	82.214
Zt09_chr_1_00192	28.2655	0.334349	0.477415	0.700332	0.48372	0.719101	26.5747	38.8771	32.9694	14.6408
Zt09_chr_1_00193	24.0445	0.121318	0.485245	0.250014	0.802576	0.915911	17.7164	32.961	20.7236	24.7768
Zt09_chr_1_00194	19.1992	0.622564	0.504089	1.23503	0.216821	0.4597	18.8237	31.2707	13.1878	13.5146
Zt09_chr_1_00195	689.021	-0.633906	0.21114	-3.0023	0.00267946	0.0172621	512.67	555.266	852.494	835.655
Zt09_chr_1_00196	79.0825	0.615086	0.348531	1.7648	0.077598	0.232772	90.7968	104.799	62.1709	58.5634
Zt09_chr_1_00197	600.629	1.00832	0.242962	4.15011	3.32312e-05	0.000427654	971.083	654.995	383.387	393.05
Zt09_chr_1_00198	25.2687	0.518517	0.475355	1.0908	0.275361	0.529181	32.1111	30.4256	16.0137	22.5244
Zt09_chr_1_00199	748.466	-0.120437	0.236419	-0.509421	0.610457	0.808561	579.106	851.07	746.05	817.635
Zt09_chr_1_00200	793.564	0.240708	0.233688	1.03004	0.302991	0.558985	1025.34	701.478	730.037	717.402
Zt09_chr_1_00201	702.339	0.26539	0.209903	1.26435	0.206105	0.445699	744.091	794.445	631.128	639.692
Zt09_chr_1_00202	143.204	-0.0475938	0.293525	-0.162146	0.871191	0.950421	135.088	146.212	156.369	135.146
Zt09_chr_1_00203	329.071	-0.136118	0.240182	-0.566729	0.570898	0.781159	318.896	306.791	367.373	323.225
Zt09_chr_1_00204	1929.08	0.135573	0.203864	0.665016	0.50604	0.735582	1799.33	2246.42	1899.04	1771.54
Zt09_chr_1_00205	23081.5	-0.692919	0.182854	-3.78946	0.000150974	0.00155622	18205.9	16762.8	27782.8	29574.5
Zt09_chr_1_00206	4980.44	0.18889	0.190387	0.992134	0.321132	0.578482	5692.52	4941.62	4809.76	4477.85
Zt09_chr_1_00207	41.2277	1.25902	0.434379	2.89843	0.00375035	0.0226746	76.4022	47.3286	19.7816	21.3982
Zt09_chr_1_00208	57.0951	0.00919449	0.389644	0.0235971	0.981174	0.993266	58.6857	55.7802	45.2152	68.6994
Zt09_chr_1_00209	645.51	-0.0476943	0.248569	-0.191876	0.84784	0.938632	488.31	779.232	666.924	647.576
Zt09_chr_1_00210	188.203	-0.0239113	0.273374	-0.0874674	0.9303	0.973201	171.628	201.147	187.455	192.583
Zt09_chr_1_00211	156.52	0.0865088	0.298981	0.289346	0.772317	0.900237	131.766	191.005	147.891	155.418
Zt09_chr_1_00212	778.548	-0.199771	0.208843	-0.956559	0.33879	0.595747	757.378	687.956	812.931	855.926
Zt09_chr_1_00213	47.6616	-0.359453	0.402669	-0.892676	0.372031	0.629572	43.1838	38.0319	50.8671	58.5634
Zt09_chr_1_00214	273.316	0.615905	0.28418	2.16731	0.0302114	0.116995	411.907	259.462	238.322	183.574
Zt09_chr_1_00215	1.10486	0.0457876	0.331872	0.137968	0.890266	NA	0	2.53546	1.88397	0
Zt09_chr_1_00216	801.365	0.228635	0.207913	1.09967	0.271477	0.525299	824.922	909.386	746.992	724.159
Zt09_chr_1_00217	750.526	0.329483	0.215688	1.52759	0.126615	0.324928	757.378	921.218	666.924	656.586
Zt09_chr_1_00218	649.818	1.51291	0.285215	5.30446	1.13009e-07	2.63455e-06	1316.55	650.769	344.766	287.186
Zt09_chr_1_00219	442.306	0.0472779	0.224721	0.210385	0.833367	0.931734	437.375	462.299	437.08	432.468
Zt09_chr_1_00220	0	NA	NA	NA	NA	NA	0	0	0	0
Zt09_chr_1_00221	0	NA	NA	NA	NA	NA	0	0	0	0
Zt09_chr_1_00222	69.7975	0.0922118	0.360652	0.255681	0.798197	0.914372	68.6512	76.0639	72.5327	61.942
Zt09_chr_1_00223	504.93	-0.434911	0.221549	-1.96304	0.0496414	0.168473	439.589	412.435	559.538	608.158
Zt09_chr_1_00224	141.58	-0.313974	0.293288	-1.07053	0.284379	0.539234	122.908	126.773	148.833	167.807
Zt09_chr_1_00225	1456.14	0.674147	0.211333	3.18998	0.00142283	0.0102886	1999.74	1608.33	1197.26	1019.23
Zt09_chr_1_00226	506.533	-0.143537	0.232733	-0.616744	0.537404	0.757916	415.229	544.279	535.046	531.575
Zt09_chr_1_00227	3515.25	-0.476772	0.194231	-2.45466	0.0141017	0.065143	3119.2	2721.4	3863.07	4357.34
Zt09_chr_1_00228	0.235496	-0.068628	0.223705	-0.306779	0.759011	NA	0	0	0.941983	0
Zt09_chr_1_00229	0	NA	NA	NA	NA	NA	0	0	0	0
Zt09_chr_1_00230	183.608	-0.0999362	0.303778	-0.328977	0.742173	0.884416	129.552	223.121	195.932	185.826
Zt09_chr_1_00231	3687.98	0.508553	0.204843	2.48265	0.0130408	0.0613198	4959.5	3752.48	2965.36	3074.58
Zt09_chr_1_00232	1058.3	0.340447	0.267364	1.27335	0.202895	0.440755	1574.55	808.813	929.737	920.121
Zt09_chr_1_00233	4763.15	-0.0214467	0.192505	-0.111408	0.911292	0.967017	5151.06	4302.68	4819.18	4779.67
Zt09_chr_1_00234	117.104	0.538454	0.32958	1.63376	0.10231	0.282554	109.621	172.411	100.792	85.5926
Zt09_chr_1_00235	1.11675	-0.00372371	0.330534	-0.0112657	0.991011	NA	2.21456	0	0	2.25244
Zt09_chr_1_00236	1572.91	0.300196	0.202846	1.47992	0.138895	0.345234	1914.48	1570.3	1414.86	1392.01
Zt09_chr_1_00237	268.98	1.23684	0.256576	4.82056	1.43158e-06	2.67346e-05	373.153	394.687	169.557	138.525
Zt09_chr_1_00238	80.017	0.0681091	0.353535	0.192651	0.847232	0.938317	68.6512	95.5024	83.8365	72.078
Zt09_chr_1_00239	3133.78	0.0500815	0.187346	0.267321	0.789222	0.909556	3262.04	3117.77	2991.74	3163.55
Zt09_chr_1_00240	341.077	0.0158855	0.239992	0.0661919	0.947225	0.978949	318.896	366.797	324.984	353.633
Zt09_chr_1_00241	480.003	-0.280542	0.229457	-1.22263	0.221468	0.465796	409.693	452.158	480.411	577.75
Zt09_chr_1_00242	0	NA	NA	NA	NA	NA	0	0	0	0
Zt09_chr_1_00243	7584.22	0.752991	0.235242	3.20092	0.0013699	0.0099952	12006.2	7226.91	5244.02	5859.72
Zt09_chr_1_00244	5565.92	-0.487614	0.199568	-2.44335	0.0145517	0.0666072	5105.66	4096.46	6128.54	6933
Zt09_chr_1_00245	11.334	-0.0209085	0.535935	-0.0390132	0.96888	0.988434	8.85822	13.5225	15.0717	7.88353
Zt09_chr_1_00246	83.3994	1.11417	0.352068	3.16463	0.0015528	0.0110836	132.873	103.109	53.693	43.9225
Zt09_chr_1_00247	1123.16	0.123008	0.234754	0.523987	0.600288	0.80247	1401.81	945.728	974.952	1170.14
Zt09_chr_1_00248	25.1132	0.180105	0.488728	0.368518	0.712487	0.867727	15.5019	38.8771	23.5496	22.5244
Zt09_chr_1_00249	58.3503	0.136669	0.410108	0.333251	0.738945	0.882999	37.6475	85.3606	57.4609	52.9323
Zt09_chr_1_00250	0	NA	NA	NA	NA	NA	0	0	0	0
Zt09_chr_1_00251	17186.2	0.639732	0.209885	3.04802	0.00230356	0.0152998	24437.6	17728.8	12359.8	14218.5
Zt09_chr_1_00252	670.932	-0.15246	0.232153	-0.656721	0.51136	0.738678	530.386	736.129	677.286	739.926
Zt09_chr_1_00253	266.01	1.55956	0.272897	5.71481	1.09829e-08	2.97614e-07	345.471	464.835	142.239	111.496
Zt09_chr_1_00254	120.684	0.56021	0.360341	1.55467	0.120026	0.312984	205.954	88.7412	92.3143	95.7286
Zt09_chr_1_00255	64.9156	0.254604	0.372149	0.684146	0.493883	0.727813	60.9003	81.98	59.3449	57.4372
Zt09_chr_1_00256	20.5291	0.232116	0.495143	0.468786	0.639223	0.826554	22.1456	23.6643	21.6656	14.6408
Zt09_chr_1_00257	1584.87	-0.0854081	0.202036	-0.422737	0.672487	0.846646	1395.17	1676.79	1679.56	1587.97
Zt09_chr_1_00258	345.132	0.479727	0.266215	1.80203	0.0715413	0.219413	490.524	322.004	308.97	259.03
Zt09_chr_1_00259	887.239	1.32218	0.265793	4.97447	6.54256e-07	1.32032e-05	1670.88	910.231	521.858	445.983
Zt09_chr_1_00260	10.4087	0.1003	0.538594	0.186226	0.852268	0.941452	15.5019	6.76123	10.3618	9.00975
Zt09_chr_1_00261	1587.12	-0.504464	0.201368	-2.50518	0.0122388	0.0584108	1182.57	1421.55	1855.71	1888.67
Zt09_chr_1_00262	352.236	0.0807471	0.245372	0.329081	0.742095	0.884416	409.693	316.088	336.288	346.875
Zt09_chr_1_00263	31.0394	0.174463	0.456464	0.382205	0.702309	0.86303	40.9693	26.1998	31.0854	25.903
Zt09_chr_1_00264	298.563	1.4041	0.275486	5.09682	3.45414e-07	7.51902e-06	344.363	539.208	162.021	148.661
Zt09_chr_1_00265	510.627	-0.306047	0.250416	-1.22215	0.22165	0.465898	365.402	540.899	622.651	513.556
Zt09_chr_1_00266	649.128	-0.766018	0.215865	-3.5486	0.000387292	0.00347849	448.448	498.641	785.614	863.81
Zt09_chr_1_00267	1742.09	-0.693926	0.207347	-3.3467	0.00081781	0.00658381	1156	1473.95	2256.05	2082.38
Zt09_chr_1_00268	48.0424	-0.0622468	0.408231	-0.152479	0.878809	0.954207	37.6475	55.7802	53.693	45.0488
Zt09_chr_1_00269	1.89399	0.129676	0.417204	0.310821	0.755937	NA	2.21456	2.53546	2.82595	0
Zt09_chr_1_00270	5091.9	-0.176446	0.198136	-0.890531	0.373181	0.630264	5261.79	4278.17	5100.84	5726.82
Zt09_chr_1_00271	12770.9	-0.237119	0.198745	-1.19308	0.232837	0.479937	12929.7	10442.7	12809.1	14902.1
Zt09_chr_1_00272	76.9606	0.392441	0.358729	1.09397	0.273966	0.527948	85.2604	92.1218	52.751	77.7091
Zt09_chr_1_00273	430.78	0.102845	0.233904	0.439687	0.660164	0.839599	399.727	493.57	404.111	425.711
Zt09_chr_1_00274	591.66	-0.161786	0.217697	-0.743169	0.457379	0.699619	568.034	545.97	585.913	666.722
Zt09_chr_1_00275	394.963	1.0305	0.23182	4.44526	8.77849e-06	0.000132231	553.639	519.77	260.929	245.516
Zt09_chr_1_00276	16.1148	0.263999	0.514508	0.51311	0.607874	0.806692	15.5019	21.1289	13.1878	14.6408
Zt09_chr_1_00277	823.408	-0.0539308	0.214741	-0.251144	0.801703	0.91561	890.252	725.142	862.856	815.383
Zt09_chr_1_00278	2077.45	0.0136001	0.198831	0.0684006	0.945467	0.978278	1893.45	2281.07	2033.74	2101.52
Zt09_chr_1_00279	318.957	-0.220824	0.24985	-0.883826	0.37679	0.633418	315.574	271.295	381.503	307.458
Zt09_chr_1_00280	1689.3	-0.308804	0.193288	-1.59764	0.110124	0.296806	1451.64	1554.24	1854.76	1896.55
Zt09_chr_1_00281	1036.29	-0.00220867	0.202781	-0.0108919	0.99131	0.995933	982.156	1088.56	1059.73	1014.72
Zt09_chr_1_00282	11.1782	-0.217707	0.535998	-0.406172	0.684616	0.853105	6.64367	12.6773	14.1297	11.2622
Zt09_chr_1_00283	1377.15	1.07393	0.299665	3.58378	0.000338661	0.00309894	2669.65	1146.87	999.444	692.625
Zt09_chr_1_00284	29.7976	0.907533	0.49102	1.84826	0.0645644	0.203644	65.3294	19.4385	19.7816	14.6408
Zt09_chr_1_00285	694.647	0.109018	0.210662	0.517503	0.604805	0.805436	693.156	750.497	660.33	674.605
Zt09_chr_1_00286	894.076	-0.740845	0.206627	-3.58542	0.000336542	0.00308762	667.689	654.149	1060.67	1193.79
Zt09_chr_1_00287	9.22299	-0.628977	0.540591	-1.1635	0.244627	0.495199	7.75095	3.38062	12.2458	13.5146
Zt09_chr_1_00288	21.3836	1.88431	0.508147	3.70819	0.000208744	0.00204733	44.2911	31.2707	6.59388	3.37866
Zt09_chr_1_00289	192.031	0.72584	0.292043	2.48539	0.012941	0.0610039	293.429	193.54	146.007	135.146
Zt09_chr_1_00290	75.8843	0.582024	0.354187	1.64327	0.100327	0.279281	85.2604	100.573	54.635	63.0683
Zt09_chr_1_00291	3858.81	1.55079	0.248943	6.2295	4.67918e-10	1.5374e-08	7531.71	4160.69	1944.25	1798.57
Zt09_chr_1_00292	17.5939	0.340526	0.512951	0.663857	0.506782	0.736025	22.1456	19.4385	19.7816	9.00975
Zt09_chr_1_00293	5.61546	-0.434967	0.529908	-0.820836	0.41174	0.662235	5.53639	1.69031	8.47784	6.75731
Zt09_chr_1_00294	241.905	0.539436	0.258606	2.08594	0.0369841	0.135403	266.854	311.862	199.7	189.205
Zt09_chr_1_00295	4143.68	-0.541876	0.193486	-2.80059	0.00510096	0.0291317	3198.93	3498.09	4545.07	5332.65
Zt09_chr_1_00296	5.05049	0.23881	0.525715	0.454257	0.649644	0.83295	5.53639	6.76123	5.6519	2.25244
Zt09_chr_1_00297	1876.38	0.495809	0.234093	2.118	0.0341754	0.127827	2717.26	1707.21	1498.69	1582.34
Zt09_chr_1_00298	169.183	0.886373	0.280778	3.15685	0.00159483	0.0113298	214.812	231.572	112.096	118.253
Zt09_chr_1_00299	55.4875	0.610775	0.410314	1.48855	0.136605	0.341196	46.5057	92.1218	46.1572	37.1652
Zt09_chr_1_00300	1636.93	0.18128	0.192779	0.940351	0.347037	0.604298	1774.97	1711.44	1547.68	1513.64
Zt09_chr_1_00301	663.174	0.467143	0.219816	2.12515	0.033574	0.12598	695.371	852.761	542.582	561.983
Zt09_chr_1_00302	26.3055	0.0817049	0.484119	0.16877	0.865977	0.948835	24.3601	30.4256	35.7953	14.6408
Zt09_chr_1_00303	2377.71	-0.375557	0.189637	-1.9804	0.0476581	0.16391	2055.11	2064.71	2597.99	2793.02
Zt09_chr_1_00304	1318.11	0.301091	0.234359	1.28474	0.198883	0.435275	1782.72	1142.65	1185.96	1161.13
Zt09_chr_1_00305	37.8829	0.772114	0.436361	1.76944	0.076821	0.230968	52.0421	48.1738	19.7816	31.5341
Zt09_chr_1_00306	542.23	0.393498	0.231176	1.70216	0.0887255	0.255718	535.923	702.323	470.049	460.624
Zt09_chr_1_00307	172.121	-0.0848109	0.306302	-0.276886	0.781868	0.905168	122.908	209.598	178.035	177.943
Zt09_chr_1_00308	406.777	0.11962	0.244318	0.489606	0.624412	0.816364	477.237	372.713	425.776	351.38
Zt09_chr_1_00309	1.67039	0.131359	0.374843	0.350436	0.726011	NA	4.42911	0	0	2.25244
Zt09_chr_1_00310	771.59	-0.406985	0.22722	-1.79115	0.0732696	0.222968	556.961	758.949	926.911	843.538
Zt09_chr_1_00311	13.7256	0.196844	0.524492	0.375305	0.707434	0.865045	14.3946	16.0579	13.1878	11.2622
Zt09_chr_1_00312	54.7301	0.213337	0.392983	0.542867	0.587221	0.792866	48.7202	70.1478	52.751	47.3012
Zt09_chr_1_00313	8.39071	-0.23283	0.540917	-0.430436	0.666879	0.84354	9.9655	4.22577	10.3618	9.00975
Zt09_chr_1_00314	5141.34	-0.115118	0.189136	-0.60865	0.542756	0.762499	5262.89	4596.79	5211.99	5493.7
Zt09_chr_1_00315	78.5256	-0.332149	0.35441	-0.937188	0.348662	0.605767	78.6167	58.3156	96.0822	81.0878
Zt09_chr_1_00316	1338.15	0.0449625	0.210725	0.21337	0.831038	0.930529	1519.19	1200.96	1247.19	1385.25
Zt09_chr_1_00317	876.554	0.184114	0.216748	0.849436	0.395639	0.650408	1049.7	820.645	826.119	809.752
Zt09_chr_1_00318	919.614	1.40055	0.2194	6.38354	1.73042e-10	5.92625e-09	1526.94	1173.07	496.425	482.022
Zt09_chr_1_00319	1789.46	0.519991	0.192593	2.69995	0.00693495	0.0371821	2058.43	2179.65	1488.33	1431.42
Zt09_chr_1_00320	429.439	-1.16364	0.275466	-4.22427	2.39711e-05	0.000319028	178.272	328.765	621.709	589.013
Zt09_chr_1_00321	115.214	0.712101	0.316359	2.25093	0.02439	0.0993957	161.663	130.154	80.0685	88.9713
Zt09_chr_1_00322	479.925	0.160886	0.229264	0.70175	0.482835	0.718546	554.746	461.454	430.486	473.012
Zt09_chr_1_00323	60.8139	1.38281	0.382408	3.61607	0.000299111	0.00279046	97.4405	86.2057	29.2015	30.4079
Zt09_chr_1_00324	78.7576	-0.264306	0.375906	-0.703116	0.481983	0.717864	46.5057	93.8121	91.3723	83.3402
Zt09_chr_1_00325	285.395	-0.153115	0.247557	-0.618501	0.536245	0.757298	254.674	283.972	314.622	288.312
Zt09_chr_1_00326	594.579	-0.74962	0.221795	-3.37978	0.000725433	0.00594019	396.406	476.667	728.153	777.091
Zt09_chr_1_00327	9.9789	-0.111287	0.538793	-0.206549	0.836362	0.932942	6.64367	11.8322	11.3038	10.136
Zt09_chr_1_00328	7009.58	-0.672945	0.187225	-3.59432	0.000325241	0.00299964	5494.31	5214.6	8129.31	9200.08
Zt09_chr_1_00329	2592.48	0.309748	0.219485	1.41125	0.158172	0.376164	3405.99	2358.83	2193.88	2411.24
Zt09_chr_1_00330	11.9732	0.571762	0.53511	1.0685	0.285297	0.540337	17.7164	14.3676	11.3038	4.50488
Zt09_chr_1_00331	1.19698	0.025494	0.339917	0.0750006	0.940214	NA	0	2.53546	0	2.25244
Zt09_chr_1_00332	2568.23	0.442579	0.191003	2.31713	0.0204968	0.0872837	3109.24	2834.65	2096.85	2232.17
Zt09_chr_1_00333	896.246	1.70397	0.275097	6.19406	5.86351e-10	1.90864e-08	1850.26	949.108	428.602	357.011
Zt09_chr_1_00334	1252.57	0.0204702	0.197198	0.103805	0.917324	0.968563	1299.94	1223.78	1238.71	1247.85
Zt09_chr_1_00335	2.54971	0.442084	0.462905	0.955021	0.339567	0.596526	2.21456	5.91608	0.941983	1.12622
Zt09_chr_1_00336	938.685	-0.407654	0.209288	-1.94782	0.0514368	0.172726	729.696	873.044	1066.32	1085.68
Zt09_chr_1_00337	46.1951	0.527932	0.431781	1.22268	0.221449	0.465796	46.5057	66.7672	48.9831	22.5244
Zt09_chr_1_00338	191.358	0.869506	0.308894	2.8149	0.00487919	0.028048	318.896	186.779	146.007	113.748
Zt09_chr_1_00339	543.749	0.409602	0.237286	1.7262	0.0843116	0.246716	721.945	527.376	438.022	487.653
Zt09_chr_1_00340	1296.65	-0.195849	0.204232	-0.958954	0.337582	0.594329	1095.1	1315.06	1363.05	1413.4
Zt09_chr_1_00341	1321.47	-2.5815	0.26409	-9.77506	1.44078e-22	1.25193e-20	452.877	229.882	2267.35	2335.78
Zt09_chr_1_00342	797.334	-0.150505	0.208765	-0.720929	0.470953	0.711437	745.198	763.174	889.232	791.732
Zt09_chr_1_00343	656.438	0.0213019	0.222451	0.09576	0.923711	0.970575	739.662	584.002	661.272	640.819
Zt09_chr_1_00344	818.557	-0.0872346	0.207067	-0.421287	0.673546	0.846987	796.133	789.374	803.511	885.208
Zt09_chr_1_00345	317.954	0.306089	0.260252	1.17612	0.239545	0.488547	416.337	291.578	266.581	297.322
Zt09_chr_1_00346	16.7672	0.0873612	0.519977	0.16801	0.866576	0.948835	15.5019	19.4385	8.47784	23.6506
Zt09_chr_1_00347	997.55	0.00180812	0.203437	0.00888785	0.992909	0.996891	1047.49	949.108	972.126	1021.48
Zt09_chr_1_00348	752.731	-0.223289	0.213721	-1.04476	0.296132	0.551946	633.363	750.497	830.829	796.237
Zt09_chr_1_00349	2819.83	-0.0151539	0.207467	-0.0730424	0.941772	0.976891	3152.42	2456.86	2622.48	3047.55
Zt09_chr_1_00350	951.839	-0.120116	0.20646	-0.581789	0.560709	0.7739	976.619	845.154	984.372	1001.21
Zt09_chr_1_00351	1.97373	-0.322252	0.424684	-0.758805	0.447969	NA	0	1.69031	2.82595	3.37866
Zt09_chr_1_00352	1352.16	-0.0298962	0.202793	-0.147423	0.882798	0.95576	1220.22	1454.51	1379.06	1354.84
Zt09_chr_1_00353	838.616	-0.0936876	0.221038	-0.423852	0.671674	0.846354	697.585	922.063	884.522	850.295
Zt09_chr_1_00354	1240.48	0.0442477	0.204205	0.216682	0.828456	0.929426	1148.25	1371.69	1218.93	1223.07
Zt09_chr_1_00355	499.353	0.152784	0.229229	0.66651	0.505085	0.735216	493.846	560.337	515.265	427.963
Zt09_chr_1_00356	153.884	0.994479	0.303929	3.27208	0.0010676	0.00820505	210.383	208.753	118.69	77.7091
Zt09_chr_1_00357	26.7838	0.468234	0.467531	1.0015	0.316584	0.573497	35.4329	29.5804	20.7236	21.3982
Zt09_chr_1_00358	11.5401	0.102702	0.533651	0.192451	0.847389	0.93833	14.3946	10.1419	10.3618	11.2622
Zt09_chr_1_00359	360.961	-0.132137	0.240338	-0.549795	0.58246	0.789682	308.931	377.784	389.981	367.147
Zt09_chr_1_00360	393.976	2.5011	0.277061	9.02728	1.75991e-19	1.23385e-17	850.39	514.699	108.328	102.486
Zt09_chr_1_00361	1432.48	-0.571372	0.211579	-2.70051	0.00692336	0.0371578	1004.3	1277.03	1611.73	1836.86
Zt09_chr_1_00362	0	NA	NA	NA	NA	NA	0	0	0	0
Zt09_chr_1_00363	142.489	0.574737	0.296341	1.93945	0.0524469	0.175067	180.486	165.65	122.458	101.36
Zt09_chr_1_00364	21.9353	2.33307	0.509864	4.57587	4.74239e-06	7.69467e-05	40.9693	40.5674	2.82595	3.37866
Zt09_chr_1_00365	642.39	-0.789329	0.287003	-2.75025	0.00595506	0.0329188	618.968	297.494	916.549	736.547
Zt09_chr_1_00366	302.913	0.51355	0.26694	1.92384	0.0543744	0.179664	432.946	287.352	240.206	251.147
Zt09_chr_1_00367	226.456	2.63739	0.325738	8.09667	5.64835e-16	3.37425e-14	523.743	278.056	61.2289	42.7963
Zt09_chr_1_00368	9.14486	1.23845	0.540911	2.28956	0.0220469	0.0919978	18.8237	12.6773	2.82595	2.25244
Zt09_chr_1_00369	561.726	-0.609628	0.241147	-2.52803	0.0114703	0.0553968	355.436	520.615	678.228	692.625
Zt09_chr_1_00370	253.282	-0.288817	0.282351	-1.0229	0.306355	0.562623	171.628	279.746	294.841	266.914
Zt09_chr_1_00371	3511.27	-0.870843	0.192095	-4.5334	5.80425e-06	9.20451e-05	2349.64	2549.83	4269.07	4876.53
Zt09_chr_1_00372	894.885	-0.427037	0.21838	-1.95548	0.0505263	0.170595	656.616	857.832	1015.46	1049.64
Zt09_chr_1_00373	18.643	-0.871739	0.505535	-1.72439	0.0846377	0.24728	8.85822	12.6773	28.2595	24.7768
Zt09_chr_1_00374	1042.29	0.0450279	0.220786	0.203944	0.838397	0.933867	1219.11	900.089	983.43	1066.53
Zt09_chr_1_00375	182.485	2.63766	0.331024	7.96817	1.61046e-15	9.25269e-14	415.229	231.572	47.0991	36.039
Zt09_chr_1_00376	473.527	-0.181904	0.224469	-0.810375	0.417725	0.666704	415.229	469.061	503.019	506.799
Zt09_chr_1_00377	575.439	-0.223588	0.247405	-0.903733	0.366137	0.622202	415.229	640.627	643.374	602.527
Zt09_chr_1_00378	0	NA	NA	NA	NA	NA	0	0	0	0
Zt09_chr_1_00379	95.4082	-0.173626	0.327726	-0.52979	0.596257	0.799256	84.1531	93.8121	104.56	99.1073
Zt09_chr_1_00380	210.973	2.73437	0.375961	7.27301	3.51565e-13	1.60015e-11	552.532	208.753	55.577	27.0293
Zt09_chr_1_00381	313.142	0.092349	0.260432	0.3546	0.72289	0.873938	265.747	381.165	289.189	316.468
Zt09_chr_1_00382	162.136	0.202114	0.301628	0.670075	0.50281	0.733859	137.302	211.289	153.543	146.408
Zt09_chr_1_00383	596.171	-0.0705608	0.223859	-0.315201	0.752609	0.889993	643.329	518.925	590.623	631.809
Zt09_chr_1_00384	386.073	-0.576822	0.246637	-2.33875	0.0193486	0.0834726	261.318	349.049	436.138	497.789
Zt09_chr_1_00385	640.423	-0.322519	0.256086	-1.25942	0.20788	0.448063	421.873	706.549	756.412	676.858
Zt09_chr_1_00386	454.341	0.00292848	0.231962	0.0126248	0.989927	0.995544	406.371	502.867	464.397	443.73
Zt09_chr_1_00387	8.33985	-0.43713	0.540741	-0.80839	0.418866	0.667468	6.64367	5.07093	16.0137	5.6311
Zt09_chr_1_00388	2.71736	0.772281	0.450001	1.71618	0.0861299	0.250296	6.64367	4.22577	0	0
Zt09_chr_1_00389	398.938	-0.192473	0.237837	-0.809264	0.418363	0.66726	328.862	412.435	416.356	438.099
Zt09_chr_1_00390	1183.57	-0.337463	0.217167	-1.55393	0.1202	0.313205	886.93	1191.67	1289.57	1366.1
Zt09_chr_1_00391	942.631	0.440481	0.232334	1.89589	0.0579743	0.188479	1304.37	881.496	782.788	801.868
Zt09_chr_1_00392	2713.24	0.579648	0.21918	2.64462	0.00817839	0.0423793	3872.15	2677.45	2061.06	2242.3
Zt09_chr_1_00393	839.733	-0.0366107	0.205814	-0.177882	0.858815	0.94511	795.026	862.057	851.552	850.295
Zt09_chr_1_00394	259.951	-0.915777	0.286021	-3.20178	0.00136581	0.00997924	127.337	219.74	333.462	359.264
Zt09_chr_1_00395	21916.3	-0.600268	0.207016	-2.89962	0.00373609	0.0226275	19866.8	14632.2	24899.4	28267
Zt09_chr_1_00396	1034	-0.256894	0.204497	-1.25623	0.209034	0.449445	873.642	1003.2	1117.19	1141.99
Zt09_chr_1_00397	2380.3	-0.531442	0.192146	-2.76583	0.0056778	0.0316189	2007.5	1857.65	2699.72	2956.33
Zt09_chr_1_00398	0.422577	0.115242	0.224229	0.513945	0.60729	NA	0	1.69031	0	0
Zt09_chr_1_00399	2094.84	0.0872774	0.215482	0.405033	0.685454	0.853105	2474.77	1847.51	1857.59	2199.51
Zt09_chr_1_00400	6.80104	-0.0101666	0.535591	-0.0189819	0.984856	0.994308	3.32183	10.1419	10.3618	3.37866
Zt09_chr_1_00401	33.3559	0.104507	0.448826	0.232844	0.815883	0.923581	38.7547	31.2707	38.6213	24.7768
Zt09_chr_1_00402	1834.49	1.0499	0.258497	4.06157	4.87439e-05	0.000588802	3286.4	1737.64	1148.28	1165.64
Zt09_chr_1_00403	637.096	0.245908	0.214232	1.14786	0.251027	0.503299	716.409	671.052	605.695	555.226
Zt09_chr_1_00404	0.56311	-0.149886	0.238792	-0.627685	0.53021	NA	0	0	0	2.25244
Zt09_chr_1_00405	694.655	0.447827	0.212813	2.10433	0.03535	0.131058	849.282	763.174	601.927	564.236
Zt09_chr_1_00406	5992.52	0.0521491	0.240078	0.217218	0.828039	0.929413	7694.48	4519.88	5469.15	6286.55
Zt09_chr_1_00407	0.281555	-0.068628	0.223705	-0.306779	0.759011	NA	0	0	0	1.12622
Zt09_chr_1_00408	3.5662	-0.577407	0.498665	-1.15791	0.246903	0.497687	1.10728	1.69031	4.70991	6.75731
Zt09_chr_1_00409	1080.56	-0.524686	0.203231	-2.58172	0.00983081	0.0491494	837.102	920.373	1224.58	1340.2
Zt09_chr_1_00410	149.211	0.155955	0.29823	0.522935	0.60102	0.802682	133.981	181.708	146.007	135.146
Zt09_chr_1_00411	391.728	-1.16004	0.241789	-4.79772	1.60481e-06	2.96018e-05	205.954	262.843	523.742	574.372
Zt09_chr_1_00412	643.689	-0.579209	0.214422	-2.70126	0.00690783	0.0370934	524.85	496.951	737.572	815.383
Zt09_chr_1_00413	3143.11	-0.0329415	0.205848	-0.160029	0.872858	0.951376	3489.03	2723.09	2962.54	3397.8
Zt09_chr_1_00414	599.828	0.515768	0.222544	2.3176	0.0204713	0.0872104	751.842	670.207	531.278	445.983
Zt09_chr_1_00415	3317.3	-0.769	0.191736	-4.01072	6.05332e-05	0.000710319	2303.14	2548.14	3981.76	4436.18
Zt09_chr_1_00416	100.22	0.663439	0.332654	1.99438	0.04611	0.159803	114.05	136.915	85.7204	64.1945
Zt09_chr_1_00417	27.6644	0.146989	0.463421	0.317183	0.751105	0.889074	27.682	31.2707	23.5496	28.1555
Zt09_chr_1_00418	0	NA	NA	NA	NA	NA	0	0	0	0
Zt09_chr_1_00419	142.408	0.467508	0.310858	1.50393	0.1326	0.334832	186.023	149.592	139.413	94.6024
Zt09_chr_1_00420	485.811	-0.765168	0.251756	-3.03933	0.00237108	0.0156691	275.712	428.493	615.115	623.925
Zt09_chr_1_00421	759.77	-0.146743	0.208048	-0.705333	0.480603	0.717251	695.371	743.736	813.873	786.101
Zt09_chr_1_00422	50.6681	-0.120242	0.407509	-0.295066	0.767943	0.898764	40.9693	54.935	41.4472	65.3207
Zt09_chr_1_00423	403.378	0.125455	0.22823	0.549685	0.582535	0.789682	421.873	421.732	393.749	376.157
Zt09_chr_1_00424	799.279	-0.540267	0.211356	-2.5562	0.0105823	0.0520889	594.608	695.562	937.273	969.675
Zt09_chr_1_00425	726.134	-0.166232	0.245134	-0.678127	0.497691	0.729299	527.064	835.858	766.774	774.839
Zt09_chr_1_00426	1863.57	-0.92487	0.208556	-4.43465	9.22228e-06	0.000138321	1148.25	1379.29	2219.31	2707.43
Zt09_chr_1_00427	4.73659	-0.452998	0.522807	-0.866473	0.386231	0.641953	2.21456	3.38062	6.59388	6.75731
Zt09_chr_1_00428	5551.06	-0.186461	0.18335	-1.01697	0.30917	0.565422	5221.92	5141.92	5790.37	6050.05
Zt09_chr_1_00429	169.985	-0.297121	0.308671	-0.962582	0.335757	0.592009	111.835	189.315	205.352	173.438
Zt09_chr_1_00430	65.445	0.856228	0.37934	2.25715	0.0239987	0.0980272	99.655	75.2187	50.8671	36.039
Zt09_chr_1_00431	612.073	-0.225893	0.220427	-1.02479	0.30546	0.561568	517.099	606.821	697.067	627.304
Zt09_chr_1_00432	1626.9	0.47045	0.231179	2.035	0.0418509	0.148689	2313.1	1493.39	1345.15	1355.97
Zt09_chr_1_00433	6.84667	-0.000945551	0.538759	-0.00175505	0.9986	0.999198	7.75095	5.91608	4.70991	9.00975
Zt09_chr_1_00434	3811.39	0.151425	0.21469	0.705317	0.480613	0.717251	4659.43	3380.62	3311.07	3894.47
Zt09_chr_1_00435	429.671	-0.29818	0.233193	-1.27868	0.201008	0.437738	343.256	422.577	477.585	475.264
Zt09_chr_1_00436	3537.8	-0.0265026	0.205155	-0.129183	0.897213	0.962082	3972.91	3035.79	3414.69	3727.79
Zt09_chr_1_00437	225.788	-1.08317	0.331578	-3.26672	0.001088	0.00830136	184.915	88.7412	391.865	237.632
Zt09_chr_1_00438	640.551	0.999923	0.289766	3.45079	0.000558941	0.00478559	1143.82	598.369	494.541	325.477
Zt09_chr_1_00439	1392.63	-0.700679	0.204762	-3.42192	0.00062181	0.00523436	958.903	1137.58	1642.82	1831.23
Zt09_chr_1_00440	1533.68	-0.164229	0.193293	-0.849637	0.395527	0.650387	1460.5	1426.62	1625.86	1621.76
Zt09_chr_1_00441	92.3309	0.370041	0.340377	1.08715	0.27697	0.530913	115.157	96.3476	91.3723	66.4469
Zt09_chr_1_00442	790.744	1.44063	0.234531	6.14258	8.11939e-10	2.57907e-08	1373.02	971.082	437.08	381.788
Zt09_chr_1_00443	59.4458	-2.6766	0.410462	-6.52095	6.98653e-11	2.53298e-09	12.1801	10.1419	96.0822	119.379
Zt09_chr_1_00444	647.461	0.261929	0.213511	1.22677	0.219909	0.46363	730.804	686.265	562.364	610.411
Zt09_chr_1_00445	358.928	-0.146132	0.23386	-0.624868	0.532057	0.754744	351.007	328.765	373.025	382.914
Zt09_chr_1_00446	246.569	0.151204	0.253187	0.597203	0.550372	0.767659	267.961	252.701	233.612	232.001
Zt09_chr_1_00447	5.82064	0.574413	0.521704	1.10103	0.270882	0.524407	6.64367	10.987	5.6519	0
Zt09_chr_1_00448	1446.82	0.517881	0.197372	2.62389	0.00869326	0.0444341	1676.42	1748.62	1120.02	1242.22
Zt09_chr_1_00449	406.541	0.546316	0.239435	2.28169	0.0225078	0.0932048	546.995	426.803	332.52	319.846
Zt09_chr_1_00450	4277.39	-0.545118	0.208034	-2.62034	0.00878434	0.0447863	3888.76	3007.06	4652.45	5561.27
Zt09_chr_1_00451	2513.21	0.182892	0.188672	0.969365	0.332363	0.588393	2626.46	2728.16	2293.73	2404.48
Zt09_chr_1_00452	864.489	0.164838	0.208876	0.789165	0.430016	0.677839	984.37	847.69	819.525	806.373
Zt09_chr_1_00453	641.296	-0.253401	0.212372	-1.19319	0.232795	0.479937	563.605	601.75	697.067	702.761
Zt09_chr_1_00454	3094.75	-0.285013	0.194736	-1.46359	0.143307	0.352617	3002.94	2556.59	3275.27	3544.21
Zt09_chr_1_00455	1792.74	-0.0474469	0.193494	-0.245211	0.806293	0.91823	1752.82	1771.44	1738.9	1907.82
Zt09_chr_1_00456	2727.3	0.938545	0.208469	4.5021	6.72867e-06	0.000104344	4143.43	3089.88	1814.26	1861.64
Zt09_chr_1_00457	851.016	-0.159754	0.212658	-0.751227	0.452516	0.696575	868.106	736.129	851.552	948.276
Zt09_chr_1_00458	538.248	0.400612	0.255444	1.5683	0.116812	0.307748	760.7	474.132	436.138	482.022
Zt09_chr_1_00459	919.841	-0.463773	0.208724	-2.22194	0.0262876	0.10525	811.635	723.452	1007.92	1136.36
Zt09_chr_1_00460	65.1257	-0.0491055	0.394905	-0.124348	0.90104	0.963262	40.9693	86.2057	66.8808	66.4469
Zt09_chr_1_00461	440.984	0.0181753	0.281272	0.0646185	0.948478	0.978949	310.038	577.24	481.353	395.303
Zt09_chr_1_00462	29.8595	0.739485	0.484759	1.52547	0.127142	0.326042	32.1111	48.1738	30.1434	9.00975
Zt09_chr_1_00463	1169.99	0.0915528	0.19971	0.458428	0.646645	0.830949	1210.25	1206.88	1185.01	1077.79
Zt09_chr_1_00464	1061.66	-0.744899	0.202054	-3.68663	0.000227242	0.00220319	822.708	745.426	1322.54	1355.97
Zt09_chr_1_00465	57.0626	-0.0374064	0.403785	-0.0926394	0.92619	0.97098	37.6475	74.3736	62.1709	54.0585
Zt09_chr_1_00466	904.205	0.314931	0.223318	1.41023	0.158471	0.376449	1163.75	851.07	803.511	798.489
Zt09_chr_1_00467	1457.51	0.153547	0.196593	0.781036	0.434781	0.680758	1473.79	1601.57	1416.74	1337.95
Zt09_chr_1_00468	0.235496	-0.068628	0.223705	-0.306779	0.759011	NA	0	0	0.941983	0
Zt09_chr_1_00469	66.3791	0.479266	0.385297	1.24389	0.213541	0.455019	77.5095	81.1348	69.7067	37.1652
Zt09_chr_1_00470	1216.26	0.118327	0.200328	0.590665	0.554745	0.76996	1289.98	1245.76	1098.35	1230.96
Zt09_chr_1_00471	6.70087	-0.138692	0.535712	-0.258893	0.795718	0.912931	3.32183	8.45154	3.76793	11.2622
Zt09_chr_1_00472	33.4048	0.237455	0.454752	0.522164	0.601556	0.802972	25.4674	48.1738	27.3175	32.6604
Zt09_chr_1_00473	594.831	0.116439	0.220282	0.528588	0.597091	0.799518	655.509	584.847	608.521	530.449
Zt09_chr_1_00474	5.45121	0.221765	0.525121	0.422311	0.672798	0.846646	5.53639	7.60639	7.53586	1.12622
Zt09_chr_1_00475	1635.51	-0.0478754	0.213109	-0.224652	0.82225	0.926616	1805.97	1408.87	1524.13	1803.08
Zt09_chr_1_00476	1858.3	-0.434781	0.200213	-2.17159	0.0298866	0.11608	1649.84	1490.85	1972.51	2320.01
Zt09_chr_1_00477	1947.18	-0.244767	0.195207	-1.25389	0.209883	0.450625	1669.78	1883	2048.81	2187.12
Zt09_chr_1_00478	630.362	0.127422	0.223543	0.570009	0.568671	0.780142	726.374	593.298	638.664	563.11
Zt09_chr_1_00479	861.766	-0.652037	0.210297	-3.10055	0.00193161	0.0132777	713.087	612.737	1022.05	1099.19
Zt09_chr_1_00480	591.419	-0.363546	0.22192	-1.63819	0.101383	0.280879	517.099	510.473	603.811	734.295
Zt09_chr_1_00481	2276.86	0.00153317	0.190035	0.00806784	0.993563	0.996963	2215.66	2340.23	2220.25	2331.27
Zt09_chr_1_00482	21.0103	-0.884353	0.49677	-1.78021	0.0750419	0.227185	11.0728	13.5225	35.7953	23.6506
Zt09_chr_1_00483	2952.32	1.02206	0.282061	3.62353	0.000290611	0.00272545	5585.11	2473.77	2014.9	1735.5
Zt09_chr_1_00484	2934.95	-0.259979	0.190785	-1.36268	0.172983	0.399005	2632	2692.66	3010.58	3404.56
Zt09_chr_1_00485	175.296	0.958382	0.280668	3.41464	0.000638657	0.00535047	218.134	252.701	112.096	118.253
Zt09_chr_1_00486	37.3543	0.645426	0.447039	1.44378	0.148801	0.361565	47.613	48.1738	36.7373	16.8933
Zt09_chr_1_00487	247.276	-0.639459	0.270384	-2.365	0.01803	0.0789864	210.383	169.031	262.813	346.875
Zt09_chr_1_00488	882.692	0.24097	0.240471	1.00208	0.316306	0.573288	1172.61	748.807	811.989	797.363
Zt09_chr_1_00489	625.971	-0.709061	0.219892	-3.22458	0.00126157	0.00932537	432.946	503.712	739.456	827.771
Zt09_chr_1_00490	1251.43	0.0369934	0.196249	0.188503	0.850483	0.940516	1270.05	1266.04	1233.06	1236.59
Zt09_chr_1_00491	125.919	-0.0342937	0.310364	-0.110495	0.912017	0.967017	106.299	141.986	133.762	121.632
Zt09_chr_1_00492	1433.46	0.0175993	0.240235	0.0732589	0.9416	0.976891	1792.68	1093.63	1391.31	1456.2
Zt09_chr_1_00493	468.779	-0.338667	0.225007	-1.50514	0.132289	0.334186	389.762	432.719	508.671	543.964
Zt09_chr_1_00494	2955.46	0.153402	0.233125	0.658024	0.510523	0.738678	3759.21	2482.22	2447.27	3133.14
Zt09_chr_1_00495	225.198	0.00826795	0.271026	0.0305061	0.975663	0.990725	229.207	222.276	190.281	259.03
Zt09_chr_1_00496	1219.71	-0.0120564	0.198307	-0.0607965	0.951521	0.980668	1223.54	1205.19	1177.48	1272.63
Zt09_chr_1_00497	2967.05	-0.224129	0.192031	-1.16715	0.243152	0.492907	2692.9	2765.34	2979.49	3430.46
Zt09_chr_1_00498	344.33	0.88505	0.539795	1.6396	0.101088	0.280482	870.321	180.018	153.543	173.438
Zt09_chr_1_00499	246.857	-0.0718944	0.264283	-0.272036	0.785594	0.907365	271.283	209.598	237.38	269.166
Zt09_chr_1_00500	2270.85	-0.0784317	0.202447	-0.387418	0.698447	0.860395	2419.4	1994.56	2181.63	2487.82
Zt09_chr_1_00501	97.7845	-0.267684	0.325338	-0.822787	0.410629	0.661765	84.1531	91.2767	112.096	103.612
Zt09_chr_1_00502	0.789135	0.0889234	0.292841	0.303657	0.761389	NA	2.21456	0	0.941983	0
Zt09_chr_1_00503	2128.12	0.0474548	0.194221	0.244335	0.806972	0.91823	2310.89	2018.23	2098.74	2084.63
Zt09_chr_1_00504	520.942	-1.0896	0.23125	-4.71176	2.45581e-06	4.31058e-05	289	359.191	669.75	765.829
Zt09_chr_1_00505	3185.41	0.470689	0.192512	2.44499	0.0144858	0.066425	4001.7	3433.86	2623.42	2682.65
Zt09_chr_1_00506	1.91584	0.276885	0.433896	0.638138	0.523384	NA	2.21456	3.38062	0.941983	1.12622
Zt09_chr_1_00507	32.301	0.642477	0.457037	1.40574	0.159801	0.377986	47.613	35.4965	29.2015	16.8933
Zt09_chr_1_00508	16.5056	0.191995	0.511451	0.375393	0.707368	0.865045	17.7164	18.5934	15.0717	14.6408
Zt09_chr_1_00509	436.172	-0.286287	0.234534	-1.22066	0.222213	0.466337	346.578	434.409	468.165	495.536
Zt09_chr_1_00510	61.645	1.59853	0.420597	3.80063	0.000144331	0.00150247	128.444	68.4575	33.9114	15.7671
Zt09_chr_1_00511	209	0.354199	0.268022	1.32153	0.186325	0.416696	233.636	239.179	198.758	164.428
Zt09_chr_1_00512	124.366	0.552932	0.315353	1.75338	0.0795374	0.236814	130.659	169.876	110.212	86.7189
Zt09_chr_1_00513	3483.16	-0.548573	0.203509	-2.69557	0.00702691	0.0375984	3110.34	2499.12	3838.58	4484.6
Zt09_chr_1_00514	395.707	0.229342	0.233798	0.980941	0.326622	0.583733	460.628	397.222	375.851	349.128
Zt09_chr_1_00515	23.6119	-0.180027	0.48412	-0.371865	0.709994	0.866296	22.1456	21.1289	32.0274	19.1457
Zt09_chr_1_00516	1667.97	0.248001	0.213663	1.16071	0.24576	0.496717	2057.32	1577.06	1404.5	1633.02
Zt09_chr_1_00517	797.557	-0.263898	0.210331	-1.25468	0.209596	0.4501	698.692	744.581	816.699	930.257
Zt09_chr_1_00518	1146.29	0.206302	0.208205	0.99086	0.321754	0.579094	1358.63	1104.62	1047.48	1074.41
Zt09_chr_1_00519	664.217	0.0252698	0.222297	0.113676	0.909495	0.967017	591.286	748.807	672.576	644.197
Zt09_chr_1_00520	1868.7	-0.348869	0.209498	-1.66527	0.0958596	0.271078	1821.47	1448.59	1932.01	2272.71
Zt09_chr_1_00521	15.5954	0.292053	0.516889	0.56502	0.57206	0.782341	16.6092	19.4385	15.0717	11.2622
Zt09_chr_1_00522	565.397	0.285567	0.249962	1.14244	0.25327	0.505174	762.915	486.809	498.309	513.556
Zt09_chr_1_00523	1623.59	-0.278967	0.205355	-1.35846	0.174317	0.400868	1294.41	1626.92	1764.33	1808.71
Zt09_chr_1_00524	1006.29	0.0963477	0.205511	0.46882	0.639198	0.826554	965.546	1116.45	982.488	960.665
Zt09_chr_1_00525	48.7945	-0.0664387	0.398085	-0.166896	0.867452	0.949002	47.613	47.3286	51.8091	48.4274
Zt09_chr_1_00526	382.403	-0.184608	0.253885	-0.727132	0.467145	0.707311	287.892	424.267	409.762	407.691
Zt09_chr_1_00527	783.922	0.00459945	0.218049	0.0210937	0.983171	0.993948	878.071	693.026	787.498	777.091
Zt09_chr_1_00528	235.573	-0.152189	0.259957	-0.585438	0.558253	0.772613	202.632	241.714	246.799	251.147
Zt09_chr_1_00529	1107.79	0.159898	0.214678	0.744824	0.456378	0.69899	1326.52	1017.57	1023.94	1063.15
Zt09_chr_1_00530	205.45	-0.326118	0.264903	-1.23109	0.218291	0.461469	181.594	180.018	238.322	221.865
Zt09_chr_1_00531	19.5931	-0.339173	0.49797	-0.681111	0.495801	0.728527	16.6092	16.0579	25.4335	20.2719
Zt09_chr_1_00532	1429.99	0.415583	0.204503	2.03216	0.0421378	0.149372	1794.9	1490.01	1168.06	1267
Zt09_chr_1_00533	3896.03	-0.517418	0.208233	-2.4848	0.0129626	0.0610611	3549.93	2805.91	4145.67	5082.63
Zt09_chr_1_00534	145.734	0.463514	0.29622	1.56476	0.117639	0.308993	159.448	182.553	132.82	108.117
Zt09_chr_1_00535	159.044	0.813299	0.31576	2.57568	0.0100042	0.0498025	259.103	155.508	122.458	99.1073
Zt09_chr_1_00536	197.918	-0.534684	0.272278	-1.96374	0.0495599	0.168305	142.839	174.947	237.38	236.506
Zt09_chr_1_00537	2130.94	-0.377329	0.199226	-1.89397	0.0582286	0.188955	2017.46	1670.87	2352.13	2483.31
Zt09_chr_1_00538	33489.3	-0.654354	0.214978	-3.04382	0.00233596	0.0154857	30141.2	21285.2	37605.8	44924.9
Zt09_chr_1_00539	3535.61	-0.434119	0.193478	-2.24377	0.0248473	0.100867	2796.98	3182.01	3843.29	4320.18
Zt09_chr_1_00540	572.785	0.443552	0.236974	1.87173	0.0612436	0.196136	777.309	552.731	475.701	485.4
Zt09_chr_1_00541	92.8346	-1.20385	0.334321	-3.60087	0.000317155	0.00294053	53.1493	51.5544	128.11	138.525
Zt09_chr_1_00542	1419.15	0.925328	0.299207	3.0926	0.00198409	0.0135547	2703.97	1089.4	868.508	1014.72
Zt09_chr_1_00543	18.0981	0.066824	0.503813	0.132637	0.894481	0.961286	18.8237	18.5934	16.9557	18.0195
Zt09_chr_1_00544	33.6954	0.152812	0.442136	0.345622	0.729627	0.877924	39.862	32.1159	30.1434	32.6604
Zt09_chr_1_00545	1286.66	0.316205	0.196505	1.60914	0.107585	0.292061	1463.82	1400.42	1153.93	1128.47
Zt09_chr_1_00546	1448.06	-0.134804	0.206023	-0.654314	0.512909	0.740048	1230.19	1524.66	1474.2	1563.19
Zt09_chr_1_00547	1498.12	-0.194603	0.197629	-0.984688	0.324777	0.581524	1479.32	1308.3	1579.71	1625.13
Zt09_chr_1_00548	6348.66	-0.47839	0.197656	-2.42032	0.015507	0.0700347	5798.82	4739.63	6949.01	7907.18
Zt09_chr_1_00549	254.733	0.395994	0.251356	1.57543	0.115157	0.304978	292.321	290.733	212.888	222.991
Zt09_chr_1_00550	489.486	0.0930755	0.226643	0.41067	0.681314	0.851764	460.628	551.041	476.643	469.633
Zt09_chr_1_00551	688.47	0.140218	0.219319	0.639334	0.522605	0.747473	798.347	649.078	673.518	632.935
Zt09_chr_1_00552	306.181	-0.0544905	0.242477	-0.224725	0.822194	0.926616	315.574	284.817	314.622	309.71
Zt09_chr_1_00553	4000.51	-0.219395	0.194214	-1.12966	0.25862	0.510253	4032.71	3340.89	4264.36	4364.1
Zt09_chr_1_00554	219.304	-0.887877	0.305748	-2.90395	0.0036849	0.022369	100.762	194.385	306.144	275.924
Zt09_chr_1_00555	150.577	0.242065	0.298332	0.811392	0.417141	0.666538	190.452	138.605	140.355	132.894
Zt09_chr_1_00556	76.1869	0.512487	0.392431	1.30593	0.191576	0.424735	126.23	58.3156	70.6487	49.5536
Zt09_chr_1_00557	617.655	-0.628368	0.220033	-2.85579	0.00429295	0.0253005	438.482	519.77	726.269	786.101
Zt09_chr_1_00558	447.343	0.157727	0.227665	0.692805	0.488432	0.722888	480.559	465.68	451.21	391.924
Zt09_chr_1_00559	544.874	0.680325	0.504667	1.34807	0.177637	0.405047	1089.56	364.261	360.779	364.895
Zt09_chr_1_00560	254.569	-0.423355	0.258675	-1.63663	0.101707	0.281423	238.065	192.695	307.086	280.429
Zt09_chr_1_00561	1165.67	-0.944816	0.200892	-4.70309	2.56248e-06	4.46057e-05	745.198	823.18	1580.65	1513.64
Zt09_chr_1_00562	0.699397	0.222728	0.281716	0.790613	0.42917	NA	1.10728	1.69031	0	0
Zt09_chr_1_00563	7.03137	0.0643796	0.539663	0.119296	0.905041	0.965342	8.85822	5.91608	6.59388	6.75731
Zt09_chr_1_00564	1084.28	0.477948	0.245184	1.94934	0.0512547	0.172335	1587.84	957.56	893	898.723
Zt09_chr_1_00565	3194.89	0.0137841	0.235235	0.058597	0.953273	0.981082	2483.62	3937.57	3490.99	2867.35
Zt09_chr_1_00566	8895.82	-0.320623	0.203846	-1.57286	0.11575	0.305933	8868.19	6880.4	9151.36	10683.3
Zt09_chr_1_00567	1672.88	-0.531157	0.217893	-2.4377	0.0147809	0.0675244	1130.53	1578.75	1917.88	2064.36
Zt09_chr_1_00568	474.615	0.179301	0.224127	0.799995	0.423714	0.671833	533.708	477.512	450.268	436.973
Zt09_chr_1_00569	464.3	-0.8309	0.225738	-3.68082	0.00023249	0.00224051	308.931	347.358	608.521	592.391
Zt09_chr_1_00570	377.001	-0.268288	0.236061	-1.13652	0.255738	0.508092	366.509	314.397	429.544	397.555
Zt09_chr_1_00571	0	NA	NA	NA	NA	NA	0	0	0	0
Zt09_chr_1_00572	0.235496	-0.068628	0.223705	-0.306779	0.759011	NA	0	0	0.941983	0
Zt09_chr_1_00573	129.333	0.122397	0.321491	0.380718	0.703413	0.863276	111.835	158.889	144.123	102.486
Zt09_chr_1_00574	16.6106	0.480566	0.516974	0.929576	0.352591	0.609026	14.3946	27.0449	10.3618	14.6408
Zt09_chr_1_00575	414.148	0.415452	0.231611	1.79375	0.0728534	0.222088	509.348	443.706	364.547	338.992
Zt09_chr_1_00576	1.10728	0.281492	0.310699	0.905998	0.364937	NA	4.42911	0	0	0
Zt09_chr_1_00577	6708.96	0.371539	0.220346	1.68616	0.0917647	0.262675	9122.86	6091.03	5542.63	6079.33
Zt09_chr_1_00578	260.837	0.606017	0.252849	2.39675	0.0165412	0.0737236	335.505	300.875	211.004	195.962
Zt09_chr_1_00579	245.747	1.26412	0.276788	4.56711	4.94484e-06	7.97394e-05	419.658	288.198	142.239	132.894
Zt09_chr_1_00580	1425.79	-0.959689	0.210531	-4.55842	5.15407e-06	8.28592e-05	839.317	1061.51	1789.77	2012.55
Zt09_chr_1_00581	39.9859	0.831471	0.433401	1.91848	0.0550502	0.181328	66.4367	41.4126	27.3175	24.7768
Zt09_chr_1_00582	3145.91	-0.096769	0.189143	-0.511619	0.608917	0.807513	2875.6	3198.06	3279.98	3230
Zt09_chr_1_00583	737.184	-0.0752263	0.208815	-0.360254	0.718657	0.87082	744.091	690.491	751.702	762.45
Zt09_chr_1_00584	762.391	0.0688321	0.246313	0.27945	0.779899	0.904164	617.861	944.882	822.351	664.469
Zt09_chr_1_00585	218.244	1.11961	0.540122	2.07288	0.0381835	0.138866	635.578	103.109	73.4747	60.8158
Zt09_chr_1_00586	3897.51	-0.135489	0.215588	-0.628464	0.5297	0.753011	3032.83	4379.59	4064.66	4112.95
Zt09_chr_1_00587	63.0949	0.376274	0.370572	1.01539	0.309922	0.566206	74.1876	70.993	56.519	50.6799
Zt09_chr_1_00588	348.834	-0.811783	0.24335	-3.33586	0.000850362	0.00678354	223.67	272.14	473.817	425.711
Zt09_chr_1_00589	355.368	-0.0681775	0.234292	-0.290994	0.771056	0.900064	357.651	335.526	358.895	369.4
Zt09_chr_1_00590	254.596	0.0854821	0.253581	0.337099	0.736042	0.881413	261.318	263.688	229.844	263.535
Zt09_chr_1_00591	1836.85	0.606649	0.294939	2.05686	0.0396995	0.143003	3108.13	1392.81	1713.47	1132.98
Zt09_chr_1_00592	0.235496	-0.068628	0.223705	-0.306779	0.759011	NA	0	0	0.941983	0
Zt09_chr_1_00593	143.521	-0.606742	0.293587	-2.06665	0.0387669	0.14055	104.084	118.322	182.745	168.933
Zt09_chr_1_00594	1392.45	-0.250493	0.210018	-1.19272	0.232979	0.480023	1420.64	1113.91	1456.31	1578.96
Zt09_chr_1_00595	421.452	0.290976	0.233754	1.2448	0.213206	0.454696	511.562	420.887	386.213	367.147
Zt09_chr_1_00596	95.2063	0.449248	0.331565	1.35493	0.17544	0.402015	99.655	123.393	80.0685	77.7091
Zt09_chr_1_00597	596.545	-0.0262341	0.224132	-0.117048	0.906822	0.96564	531.493	649.924	634.896	569.867
Zt09_chr_1_00598	269.378	0.368967	0.25145	1.46736	0.142278	0.351007	294.536	316.933	248.683	217.36
Zt09_chr_1_00599	1148.65	-0.0176929	0.19919	-0.0888244	0.929221	0.972994	1101.74	1180.68	1139.8	1172.39
Zt09_chr_1_00600	678.926	-0.096635	0.213944	-0.451683	0.651498	0.834533	618.968	691.336	731.921	673.479
Zt09_chr_1_00601	358.788	-0.380648	0.234484	-1.62335	0.104515	0.286605	310.038	308.481	390.923	425.711
Zt09_chr_1_00602	33.0323	1.00382	0.449015	2.23561	0.0253775	0.102583	49.8275	43.948	16.9557	21.3982
Zt09_chr_1_00603	574.384	0.121439	0.2249	0.53997	0.589218	0.794643	545.888	653.304	585.913	512.43
Zt09_chr_1_00604	19.0536	0.957597	0.507636	1.88639	0.059243	0.191103	35.4329	20.2837	10.3618	10.136
Zt09_chr_1_00605	1396.69	-0.132533	0.196501	-0.674463	0.500017	0.731281	1288.87	1371.69	1507.17	1419.04
Zt09_chr_1_00606	13223	-0.360216	0.195216	-1.84521	0.0650065	0.204573	12704.9	10343.8	14115.6	15727.6
Zt09_chr_1_00607	77.5781	0.304188	0.378672	0.803302	0.4218	0.669809	58.6857	114.941	61.2289	75.4567
Zt09_chr_1_00608	197.986	0.0858734	0.266745	0.32193	0.747506	0.886851	204.846	203.682	187.455	195.962
Zt09_chr_1_00609	306.415	-0.703667	0.254604	-2.76377	0.00571378	0.0318024	194.881	261.998	393.749	375.031
Zt09_chr_1_00610	1288.99	-0.21452	0.203812	-1.05253	0.292554	0.547962	1265.62	1113.91	1299.94	1476.47
Zt09_chr_1_00611	5540.09	-0.40006	0.184342	-2.1702	0.0299919	0.116402	4648.35	4858.79	6511.93	6141.27
Zt09_chr_1_00612	871.076	0.202273	0.204987	0.986759	0.323761	0.58071	903.539	965.166	826.119	789.48
Zt09_chr_1_00613	165.654	2.18507	0.298462	7.3211	2.45952e-13	1.14422e-11	304.501	251.856	55.577	50.6799
Zt09_chr_1_00614	293.46	2.20269	0.264527	8.32691	8.29787e-17	5.24192e-15	550.317	431.874	102.676	88.9713
Zt09_chr_1_00615	1753.83	0.513956	0.203501	2.52557	0.011551	0.0556827	2298.71	1850.89	1447.83	1417.91
Zt09_chr_1_00616	435.982	-0.177064	0.24209	-0.731399	0.464536	0.705499	347.685	467.37	490.773	438.099
Zt09_chr_1_00617	5670.54	-0.473077	0.192523	-2.45725	0.0140006	0.0648181	5077.98	4359.31	6262.3	6982.56
Zt09_chr_1_00618	297.136	-0.193441	0.256731	-0.753478	0.451163	0.695656	233.636	317.778	324.042	313.089
Zt09_chr_1_00619	160.497	0.874161	0.319522	2.73584	0.00622214	0.0340905	265.747	159.734	125.284	91.2237
Zt09_chr_1_00620	522.663	-0.0694244	0.237237	-0.292637	0.769799	0.899426	427.409	590.763	545.408	527.071
Zt09_chr_1_00621	791.509	-0.0386371	0.206825	-0.18681	0.851809	0.941243	762.915	797.826	780.904	824.392
Zt09_chr_1_00622	180.064	1.28109	0.319513	4.00952	6.08422e-05	0.000711563	335.505	189.315	112.096	83.3402
Zt09_chr_1_00623	301.659	-0.206195	0.303493	-0.679406	0.496881	0.728803	187.13	368.487	373.967	277.05
Zt09_chr_1_00624	23.3588	-0.295311	0.4802	-0.614975	0.538571	0.759155	19.931	20.2837	27.3175	25.903
Zt09_chr_1_00625	578.435	0.132248	0.231732	0.570693	0.568208	0.779932	517.099	694.717	538.814	563.11
Zt09_chr_1_00626	191.695	-0.278791	0.271124	-1.02828	0.303819	0.559892	173.843	169.876	197.816	225.244
Zt09_chr_1_00627	408.756	1.47401	0.250626	5.88134	4.06962e-09	1.20191e-07	549.21	672.743	237.38	175.69
Zt09_chr_1_00628	1.04648	0.156769	0.345038	0.454354	0.649574	NA	2.21456	0.845154	0	1.12622
Zt09_chr_1_00629	32.2568	1.79282	0.48527	3.69448	0.000220339	0.00214965	76.4022	33.8062	13.1878	5.6311
Zt09_chr_1_00630	3.02786	0.390636	0.482984	0.808797	0.418632	0.667298	5.53639	3.38062	0.941983	2.25244
Zt09_chr_1_00631	14.5789	0.966485	0.526296	1.83639	0.0663	0.20734	16.6092	27.0449	5.6519	9.00975
Zt09_chr_1_00632	1077.45	-0.107603	0.210352	-0.511536	0.608976	0.807513	921.255	1149.41	1127.55	1111.58
Zt09_chr_1_00633	431.601	-0.0574943	0.237385	-0.242198	0.808627	0.919322	388.655	456.383	486.063	395.303
Zt09_chr_1_00634	1245.88	-0.473441	0.198756	-2.38202	0.0172181	0.0760315	986.585	1085.18	1454.42	1457.33
Zt09_chr_1_00635	124.72	-0.439533	0.364524	-1.20577	0.227905	0.474693	57.5785	147.902	158.253	135.146
Zt09_chr_1_00636	128.322	-0.563905	0.306274	-1.84118	0.0655955	0.205933	89.6895	112.406	147.891	163.302
Zt09_chr_1_00637	836.256	-0.227805	0.278419	-0.818207	0.413239	0.663935	499.382	1030.24	950.461	864.936
Zt09_chr_1_00638	47.5724	0.246143	0.420972	0.584701	0.558749	0.772883	35.4329	69.3026	40.5053	45.0488
Zt09_chr_1_00639	309.411	1.29222	0.263209	4.90948	9.13169e-07	1.78458e-05	525.957	368.487	174.267	168.933
Zt09_chr_1_00640	60.1428	-0.14835	0.405531	-0.365816	0.714503	0.868271	71.9731	41.4126	81.0105	46.175
Zt09_chr_1_00641	18.4157	-0.0325985	0.504719	-0.0645874	0.948503	0.978949	21.0383	15.2128	16.0137	21.3982
Zt09_chr_1_00642	444.999	-0.102393	0.236282	-0.43335	0.66476	0.842507	440.697	415.816	403.169	520.313
Zt09_chr_1_00643	20126.7	-0.796931	0.190722	-4.1785	2.93441e-05	0.000383259	15003.6	14065.1	23353.6	28084.5
Zt09_chr_1_00644	85.6997	0.196656	0.355665	0.552925	0.580315	0.78826	89.6895	94.6573	59.3449	99.1073
Zt09_chr_1_00645	462.565	-0.420152	0.225855	-1.86028	0.0628462	0.199989	376.475	408.21	505.845	559.731
Zt09_chr_1_00646	597.513	-0.526056	0.217574	-2.41783	0.0156135	0.070455	455.091	514.699	690.473	729.79
Zt09_chr_1_00647	245.163	0.435288	0.254375	1.71121	0.0870426	0.25246	291.214	277.211	212.888	199.341
Zt09_chr_1_00648	570.308	0.0768283	0.228952	0.335566	0.737198	0.882087	522.635	649.078	511.497	598.022
Zt09_chr_1_00649	1392.77	-0.643805	0.198452	-3.24413	0.00117809	0.00887279	1092.88	1059.82	1610.79	1807.58
Zt09_chr_1_00650	1706.46	0.431866	0.213974	2.01831	0.0435593	0.153171	2261.06	1681.01	1505.29	1378.49
Zt09_chr_1_00651	0.553639	0.144453	0.237097	0.609256	0.542355	NA	2.21456	0	0	0
Zt09_chr_1_00652	158.944	-0.264214	0.295418	-0.894376	0.371121	0.628412	118.479	167.341	174.267	175.69
Zt09_chr_1_00653	324.771	-0.109597	0.260133	-0.421311	0.673528	0.846987	252.459	370.178	347.592	328.856
Zt09_chr_1_00654	1171	-0.747526	0.204333	-3.65838	0.000253816	0.00242161	800.562	925.444	1419.57	1538.42
Zt09_chr_1_00655	5.70327	-0.329542	0.528267	-0.623817	0.532748	0.755097	2.21456	5.91608	11.3038	3.37866
Zt09_chr_1_00656	60.406	0.290287	0.37771	0.768543	0.442164	0.687709	69.7585	65.0769	47.0991	59.6896
Zt09_chr_1_00657	662.663	0.242991	0.215984	1.12504	0.260572	0.512681	771.773	670.207	626.419	582.255
Zt09_chr_1_00658	3.8312	0.0208187	0.505582	0.0411777	0.967154	0.987787	4.42911	3.38062	1.88397	5.6311
Zt09_chr_1_00659	188.812	-0.0081228	0.280531	-0.0289551	0.9769	0.991106	164.984	211.289	204.41	174.564
Zt09_chr_1_00660	4073.77	-0.196181	0.198818	-0.986739	0.323771	0.58071	4168.9	3405.97	4100.45	4619.75
Zt09_chr_1_00661	478.306	0.0138373	0.224122	0.06174	0.95077	0.980211	506.026	455.538	460.63	491.032
Zt09_chr_1_00662	1081.65	-0.162248	0.202751	-0.800233	0.423576	0.671789	988.799	1047.99	1081.4	1208.43
Zt09_chr_1_00663	51.3843	0.737	0.410408	1.79577	0.0725305	0.221489	49.8275	83.6703	40.5053	31.5341
Zt09_chr_1_00664	1737.16	0.208913	0.2012	1.03834	0.299113	0.555142	1694.14	2040.2	1652.24	1562.07
Zt09_chr_1_00665	17.4551	0.0414514	0.515412	0.0804239	0.9359	0.975171	11.0728	24.5095	20.7236	13.5146
Zt09_chr_1_00666	80.4003	0.332772	0.362289	0.918527	0.358343	0.615021	71.9731	109.87	80.0685	59.6896
Zt09_chr_1_00667	1496.95	-0.0282912	0.216161	-0.13088	0.89587	0.961905	1714.07	1249.98	1486.45	1537.29
Zt09_chr_1_00668	1325.61	-0.00895254	0.197351	-0.0453635	0.963818	0.986597	1265.62	1376.76	1313.12	1346.96
Zt09_chr_1_00669	2413.6	-0.333934	0.211635	-1.57788	0.114593	0.304174	2447.08	1801.87	2593.28	2812.17
Zt09_chr_1_00670	2142.91	0.264049	0.189287	1.39496	0.163027	0.38346	2319.75	2369.81	1940.48	1941.6
Zt09_chr_1_00671	37.1684	1.15367	0.437358	2.63782	0.00834413	0.0430261	49.8275	59.1608	21.6656	18.0195
Zt09_chr_1_00672	5.25469	0.622155	0.52789	1.17857	0.23857	0.487185	6.64367	9.2967	2.82595	2.25244
Zt09_chr_1_00673	138.811	0.38405	0.300478	1.27813	0.201203	0.438072	153.912	163.96	133.762	103.612
Zt09_chr_1_00674	138.334	0.431059	0.302444	1.42525	0.154085	0.369971	143.946	177.482	127.168	104.738
Zt09_chr_1_00675	369.951	0.240091	0.235345	1.02016	0.307651	0.563637	429.624	375.248	343.824	331.108
Zt09_chr_1_00676	118.536	-0.335645	0.336798	-0.996575	0.318971	0.575835	73.0804	132.689	142.239	126.137
Zt09_chr_1_00677	643.089	-0.310245	0.216253	-1.43464	0.15139	0.365324	532.601	609.356	690.473	739.926
Zt09_chr_1_00678	223.632	0.0389474	0.261409	0.14899	0.881561	0.955186	215.919	237.488	209.12	232.001
Zt09_chr_1_00679	6072.31	0.355157	0.234956	1.51159	0.130638	0.331691	8578.08	5131.78	5374.01	5205.38
Zt09_chr_1_00680	2678.27	0.294238	0.188945	1.55727	0.119406	0.312065	2922.11	2996.07	2305.97	2488.94
Zt09_chr_1_00681	3.82646	0.155692	0.505983	0.307702	0.758309	0.893418	5.53639	3.38062	1.88397	4.50488
Zt09_chr_1_00682	1754.03	0.823063	0.214009	3.84592	0.000120102	0.00128459	2595.46	1926.95	1299.94	1193.79
Zt09_chr_1_00683	34.7572	0.491067	0.449202	1.0932	0.274306	0.527959	54.2566	30.4256	27.3175	27.0293
Zt09_chr_1_00684	0.211289	0.0605281	0.223705	0.270571	0.786721	NA	0	0.845154	0	0
Zt09_chr_1_00685	0.281555	-0.068628	0.223705	-0.306779	0.759011	NA	0	0	0	1.12622
Zt09_chr_1_00686	191.257	-0.146189	0.320761	-0.455755	0.648566	0.832096	119.586	240.869	223.25	181.321
Zt09_chr_1_00687	2766.72	-0.395547	0.194192	-2.03689	0.0416614	0.148283	2495.8	2258.25	2952.17	3360.64
Zt09_chr_1_00688	891.316	-0.328785	0.218295	-1.50615	0.132029	0.33394	885.822	686.265	957.054	1036.12
Zt09_chr_1_00689	533.116	0.427654	0.276578	1.54623	0.122048	0.316608	810.528	425.113	453.094	443.73
Zt09_chr_1_00690	363.871	0.0277591	0.23576	0.117743	0.906271	0.965599	356.544	378.629	382.445	337.866
Zt09_chr_1_00691	36.1806	0.458967	0.434263	1.05689	0.290563	0.545983	40.9693	45.6383	31.0854	27.0293
Zt09_chr_1_00692	4.5648	0.348916	0.517689	0.673987	0.50032	0.73152	8.85822	3.38062	3.76793	2.25244
Zt09_chr_1_00693	18.7796	1.01753	0.513169	1.98283	0.0473859	0.163311	34.3256	21.974	13.1878	5.6311
Zt09_chr_1_00694	9.7753	0.268863	0.540043	0.497855	0.618586	0.812571	15.5019	7.60639	10.3618	5.6311
Zt09_chr_1_00695	1305.95	0.143582	0.220501	0.651161	0.514942	0.741557	1598.91	1149.41	1191.61	1283.89
Zt09_chr_1_00696	392.313	0.11074	0.2339	0.473449	0.635893	0.823879	439.589	376.939	366.431	386.293
Zt09_chr_1_00697	104.132	0.340715	0.328066	1.03856	0.299011	0.555049	101.87	133.534	98.9082	82.214
Zt09_chr_1_00698	124.952	0.342931	0.314356	1.0909	0.275318	0.529181	121.801	160.579	120.574	96.8548
Zt09_chr_1_00699	18.6014	0.301345	0.504976	0.596751	0.550673	0.76781	16.6092	26.1998	16.9557	14.6408
Zt09_chr_1_00700	421.622	0.182099	0.241284	0.754711	0.450422	0.695308	512.67	387.081	376.793	409.944
Zt09_chr_1_00701	12.0623	-0.290777	0.538491	-0.539986	0.589207	0.794643	4.42911	15.2128	20.7236	7.88353
Zt09_chr_1_00702	1303.91	-1.33116	0.227093	-5.86174	4.58039e-09	1.34897e-07	603.467	831.632	1682.38	2098.15
Zt09_chr_1_00703	793.693	1.10698	0.314195	3.52324	0.000426304	0.00376969	1552.4	670.207	596.275	355.885
Zt09_chr_1_00704	548.051	0.289761	0.225705	1.2838	0.199211	0.435539	668.796	542.589	478.527	502.294
Zt09_chr_1_00705	589.572	-0.215273	0.22051	-0.976247	0.328942	0.585112	589.072	498.641	615.115	655.459
Zt09_chr_1_00706	681.271	-0.30377	0.254326	-1.19441	0.232317	0.479502	759.593	452.158	732.863	780.47
Zt09_chr_1_00707	2115.34	-0.380507	0.201721	-1.8863	0.0592539	0.191103	1866.87	1788.35	2144.89	2661.26
Zt09_chr_1_00708	445.486	-0.106978	0.245568	-0.435636	0.663101	0.841908	362.08	493.57	503.961	422.332
Zt09_chr_1_00709	32.687	0.510627	0.449108	1.13698	0.255547	0.508001	34.3256	45.6383	28.2595	22.5244
Zt09_chr_1_00710	319.116	-0.37188	0.238896	-1.55666	0.119551	0.312222	275.712	276.365	367.373	357.011
Zt09_chr_1_00711	0.764928	0.239972	0.290946	0.824798	0.409486	NA	2.21456	0.845154	0	0
Zt09_chr_1_00712	3.88726	0.301073	0.504672	0.596571	0.550794	0.767839	7.75095	2.53546	1.88397	3.37866
Zt09_chr_1_00713	4.11269	-0.440179	0.498464	-0.883071	0.377198	0.633524	0	4.22577	6.59388	5.6311
Zt09_chr_1_00714	396.955	-2.15061	0.258714	-8.31269	9.35563e-17	5.85507e-15	105.191	163.115	652.794	666.722
Zt09_chr_1_00715	1508.78	-0.518073	0.207533	-2.49634	0.0125483	0.0595094	1371.92	1089.4	1720.06	1853.76
Zt09_chr_1_00716	1387.72	0.733578	0.221272	3.31528	0.000915525	0.00720496	2048.46	1448.59	1015.46	1038.37
Zt09_chr_1_00717	18.9619	1.11244	0.50714	2.19356	0.0282671	0.111269	29.8965	27.8901	11.3038	6.75731
Zt09_chr_1_00718	724.357	0.0532146	0.212636	0.250261	0.802386	0.915892	719.731	756.413	662.214	759.072
Zt09_chr_1_00719	27.6323	0.771376	0.476783	1.61788	0.105689	0.288553	40.9693	33.8062	24.4916	11.2622
Zt09_chr_1_00720	1482.9	-0.549948	0.199358	-2.75859	0.00580505	0.0322251	1124.99	1261.82	1689.92	1854.88
Zt09_chr_1_00721	6.02095	-0.276448	0.533836	-0.517853	0.604561	0.805214	3.32183	5.91608	4.70991	10.136
Zt09_chr_1_00722	3747.87	1.38181	0.186999	7.38943	1.47459e-13	7.0153e-12	5637.15	5288.13	2081.78	1984.4
Zt09_chr_1_00723	6213.63	1.76203	0.246774	7.14028	9.3141e-13	3.98083e-11	12357.2	7144.09	2981.38	2371.82
Zt09_chr_1_00724	30.4804	-0.0723527	0.45772	-0.158072	0.8744	0.951998	23.2528	35.4965	28.2595	34.9128
Zt09_chr_1_00725	1899.5	0.0710651	0.236946	0.299921	0.764237	0.897139	1479.32	2417.14	1838.75	1862.77
Zt09_chr_1_00726	89.4952	0.58631	0.354595	1.65346	0.0982365	0.275209	137.302	82.8251	72.5327	65.3207
Zt09_chr_1_00727	6419.47	-0.713565	0.183721	-3.88397	0.000102766	0.00111967	4981.64	4654.26	7934.32	8107.65
Zt09_chr_1_00728	505.328	-0.0811054	0.259447	-0.312609	0.754578	0.891019	607.896	373.558	556.712	483.148
Zt09_chr_1_00729	1007.55	-0.210083	0.233686	-0.898996	0.368655	0.625116	1095.1	766.555	970.242	1198.3
Zt09_chr_1_00730	467.121	0.114859	0.227079	0.505812	0.612989	0.809672	466.164	507.093	478.527	416.701
Zt09_chr_1_00731	26843.6	-0.891059	0.191529	-4.65234	3.28195e-06	5.57455e-05	19733.9	17378.1	32297.8	37964.8
Zt09_chr_1_00732	1406.33	0.0607452	0.213638	0.284338	0.776152	0.902145	1232.4	1641.29	1403.55	1348.08
Zt09_chr_1_00733	1488.33	0.00380275	0.207026	0.0183685	0.985345	0.994308	1662.02	1319.29	1451.6	1520.4
Zt09_chr_1_00734	57.8871	0.327216	0.386039	0.847625	0.396647	0.651226	57.5785	73.5284	56.519	43.9225
Zt09_chr_1_00735	1230.07	-0.187066	0.197215	-0.948539	0.342855	0.599797	1122.78	1172.23	1295.23	1330.06
Zt09_chr_1_00736	134.53	0.895113	0.307948	2.9067	0.00365264	0.0222158	193.774	163.96	102.676	77.7091
Zt09_chr_1_00737	1254.79	-1.20931	0.254221	-4.7569	1.96584e-06	3.54526e-05	519.313	939.812	1750.2	1809.83
Zt09_chr_1_00738	149.6	1.22461	0.300042	4.08145	4.4755e-05	0.000548431	186.023	242.559	87.6044	82.214
Zt09_chr_1_00739	50.6723	2.63039	0.433899	6.06222	1.34259e-09	4.22634e-08	95.2259	89.5864	12.2458	5.6311
Zt09_chr_1_00740	593.132	-0.315775	0.215281	-1.46681	0.142429	0.351278	506.026	545.124	649.026	672.353
Zt09_chr_1_00741	1348.04	-0.552898	0.204407	-2.70489	0.00683276	0.0367466	999.872	1166.31	1707.81	1518.14
Zt09_chr_1_00742	1820.31	-0.275178	0.198674	-1.38508	0.166029	0.388262	1729.57	1552.55	1866.07	2133.06
Zt09_chr_1_00743	84.7114	1.25734	0.35183	3.57373	0.000351933	0.00320342	138.41	109.025	50.8671	40.5439
Zt09_chr_1_00744	533.501	0.00251405	0.222357	0.0113064	0.990979	0.995933	501.597	566.253	560.48	505.672
Zt09_chr_1_00745	360.919	0.276966	0.255411	1.08439	0.278191	0.532039	469.486	326.23	308.97	338.992
Zt09_chr_1_00746	410.042	-0.312101	0.234172	-1.33278	0.182603	0.411727	353.222	373.558	414.472	498.915
Zt09_chr_1_00747	960.204	-1.07362	0.214018	-5.01648	5.2627e-07	1.08282e-05	533.708	676.123	1312.18	1318.8
Zt09_chr_1_00748	9.73622	-0.306457	0.540861	-0.566609	0.57098	0.781168	4.42911	10.987	17.8977	5.6311
Zt09_chr_1_00749	1973.8	-0.347671	0.190112	-1.82877	0.0674342	0.209737	1715.17	1743.55	2221.2	2215.27
Zt09_chr_1_00750	527.88	-0.270623	0.224569	-1.20507	0.228174	0.475149	507.133	445.396	540.698	618.294
Zt09_chr_1_00751	1404.53	-0.464801	0.202225	-2.29843	0.0215372	0.0905771	1274.48	1069.97	1619.27	1654.42
Zt09_chr_1_00752	0.699397	0.222728	0.281716	0.790613	0.42917	NA	1.10728	1.69031	0	0
Zt09_chr_1_00753	584.779	0.92014	0.248018	3.70998	0.00020728	0.00203867	935.65	615.272	415.414	372.779
Zt09_chr_1_00754	3075.02	-0.238885	0.206018	-1.15954	0.246238	0.497151	3155.74	2467.01	3103.83	3573.49
Zt09_chr_1_00755	1802.28	-0.527521	0.198762	-2.65404	0.00795346	0.0414795	1585.62	1344.64	2088.38	2190.5
Zt09_chr_1_00756	767.654	0.305932	0.238731	1.28149	0.20002	0.436831	1007.62	698.943	615.115	748.936
Zt09_chr_1_00757	1339.29	0.221607	0.252098	0.879048	0.379375	0.636019	1845.83	1051.37	1155.81	1304.16
Zt09_chr_1_00758	3175.69	-0.339301	0.224792	-1.5094	0.131196	0.332625	3360.59	2213.46	3398.67	3730.04
Zt09_chr_1_00759	2720.17	-0.080268	0.19175	-0.418606	0.675504	0.848536	2655.25	2628.43	2615.89	2981.1
Zt09_chr_1_00760	1863.56	-0.12508	0.198001	-0.631715	0.527573	0.751617	1834.76	1724.96	1796.36	2098.15
Zt09_chr_1_00761	110.342	-0.774397	0.350448	-2.20974	0.0271234	0.108103	102.977	53.2447	160.137	125.01
Zt09_chr_1_00762	1171.61	0.854414	0.202589	4.21747	2.47058e-05	0.000327342	1503.68	1537.34	765.832	879.577
Zt09_chr_1_00763	7528.45	0.616626	0.199752	3.08696	0.00202214	0.0137789	10353	7986.71	5968.4	5805.66
Zt09_chr_1_00764	446.96	0.308958	0.245597	1.25799	0.208396	0.448807	584.643	410.745	399.401	393.05
Zt09_chr_1_00765	282.754	1.08076	0.283655	3.81014	0.00013889	0.00145883	488.31	294.959	185.571	162.176
Zt09_chr_1_00766	1007.69	-0.19353	0.230323	-0.840255	0.400766	0.655031	756.271	1116.45	1075.74	1082.3
Zt09_chr_1_00767	4032.98	-0.171194	0.19888	-0.860787	0.389356	0.644148	4174.44	3396.67	4040.16	4520.64
Zt09_chr_1_00768	13.6785	-0.716827	0.529478	-1.35384	0.175789	0.402579	5.53639	10.987	23.5496	14.6408
Zt09_chr_1_00769	503.371	-0.170483	0.229091	-0.744171	0.456773	0.699417	475.022	469.061	474.759	594.644
Zt09_chr_1_00770	1303.42	0.161166	0.19757	0.815742	0.414648	0.664982	1428.39	1329.43	1257.55	1198.3
Zt09_chr_1_00771	27.4885	-0.480407	0.469202	-1.02388	0.305892	0.561969	16.6092	26.1998	36.7373	30.4079
Zt09_chr_1_00772	12.9118	-0.168694	0.529058	-0.318857	0.749835	0.888039	13.2873	10.1419	16.9557	11.2622
Zt09_chr_1_00773	74.5641	-0.416353	0.369608	-1.12647	0.259966	0.512139	58.6857	65.922	108.328	65.3207
Zt09_chr_1_00774	51.3252	0.000871473	0.398077	0.00218921	0.998253	0.999013	44.2911	58.3156	56.519	46.175
Zt09_chr_1_00775	0.211289	0.0605281	0.223705	0.270571	0.786721	NA	0	0.845154	0	0
Zt09_chr_1_00776	1.77009	0.230084	0.423923	0.542748	0.587303	NA	3.32183	1.69031	0.941983	1.12622
Zt09_chr_1_00777	116.589	0.4823	0.325696	1.48083	0.138652	0.344875	116.264	159.734	109.27	81.0878
Zt09_chr_1_00778	1.90582	-0.436973	0.415045	-1.05283	0.292417	NA	0	0.845154	5.6519	1.12622
Zt09_chr_1_00779	3.16123	0.0202272	0.490583	0.0412309	0.967112	0.987787	2.21456	4.22577	2.82595	3.37866
Zt09_chr_1_00780	3229.48	-0.505178	0.21126	-2.39126	0.0167906	0.0745869	2998.51	2296.28	3450.48	4172.64
Zt09_chr_1_00781	770.558	0.345399	0.223856	1.54295	0.122844	0.318358	991.014	742.891	678.228	670.1
Zt09_chr_1_00782	22258.7	-0.581955	0.186368	-3.12261	0.00179255	0.012498	18859.2	16527.8	25851.8	27796.2
Zt09_chr_1_00783	28.7997	0.463489	0.467456	0.991513	0.321435	0.578793	26.5747	43.1029	26.3755	19.1457
Zt09_chr_1_00784	2124.59	0.205101	0.222927	0.920036	0.357554	0.614068	2723.9	1841.59	1916.93	2015.93
Zt09_chr_1_00785	3945.06	-0.111711	0.206552	-0.540839	0.588619	0.794242	4247.52	3325.68	3752.86	4454.2
Zt09_chr_1_00786	610.905	-0.106584	0.224433	-0.474902	0.634857	0.823145	518.206	655.84	649.026	620.547
Zt09_chr_1_00787	537.999	1.22146	0.256351	4.76479	1.89047e-06	3.42106e-05	933.435	597.524	337.23	283.807
Zt09_chr_1_00788	368.106	-0.0973284	0.233437	-0.416937	0.676724	0.849212	351.007	359.191	398.459	363.769
Zt09_chr_1_00789	1562.73	-0.0153678	0.213876	-0.0718536	0.942718	0.977218	1783.82	1325.2	1613.62	1528.28
Zt09_chr_1_00790	1.34035	-0.0177537	0.353659	-0.0502	0.959963	NA	0	2.53546	2.82595	0
Zt09_chr_1_00791	153.65	0.529847	0.289736	1.82872	0.0674413	0.209737	167.199	200.302	124.342	122.758
Zt09_chr_1_00792	402.027	0.153699	0.231071	0.665157	0.50595	0.735582	407.478	441.171	360.779	398.682
Zt09_chr_1_00793	78.0104	0.74336	0.358041	2.07619	0.0378765	0.137845	83.0459	117.476	57.4609	54.0585
Zt09_chr_1_00794	928.191	-0.0134672	0.207326	-0.0649564	0.948209	0.978949	979.941	867.973	974.01	890.839
Zt09_chr_1_00795	9592.44	0.577658	0.2028	2.84841	0.00439389	0.0257081	13218.7	9896.76	7665.86	7588.46
Zt09_chr_1_00796	8.89687	0.483906	0.540922	0.894595	0.371004	0.62834	6.64367	16.9031	7.53586	4.50488
Zt09_chr_1_00797	3446.21	-0.155092	0.196681	-0.788549	0.430376	0.678203	3404.88	3104.25	3303.53	3972.17
Zt09_chr_1_00798	22.8912	0.250258	0.483855	0.517217	0.605005	0.805524	23.2528	27.8901	17.8977	22.5244
Zt09_chr_1_00799	1153.26	-0.0424721	0.213678	-0.198767	0.842445	0.935912	1285.55	986.295	1164.29	1176.9
Zt09_chr_1_00800	581.597	0.402259	0.214705	1.87354	0.0609938	0.195515	656.616	674.433	496.425	498.915
Zt09_chr_1_00801	1129.57	0.0427228	0.202401	0.21108	0.832825	0.931524	1118.35	1175.61	1180.3	1044.01
Zt09_chr_1_00802	2394.19	-0.0618193	0.196874	-0.314004	0.753518	0.890086	2503.56	2178.81	2304.09	2590.3
Zt09_chr_1_00803	76.5212	0.225598	0.351291	0.642199	0.520744	0.745825	83.0459	83.6703	76.3006	63.0683
Zt09_chr_1_00804	2381.24	0.282585	0.201425	1.40293	0.160637	0.379622	2917.68	2327.55	2118.52	2161.21
Zt09_chr_1_00805	2.24581	-0.0889877	0.45496	-0.195595	0.844927	0.937209	2.21456	1.69031	2.82595	2.25244
Zt09_chr_1_00806	414.485	-0.115885	0.235165	-0.49278	0.622168	0.815035	430.731	363.416	403.169	460.624
Zt09_chr_1_00807	1.60959	-0.0207146	0.391772	-0.052874	0.957832	NA	2.21456	0.845154	0	3.37866
Zt09_chr_1_00808	1146.45	-0.0598604	0.20285	-0.295097	0.76792	0.898764	1165.96	1077.57	1101.18	1241.09
Zt09_chr_1_00809	1172.69	-0.110307	0.213957	-0.515556	0.606165	0.80592	976.619	1274.49	1190.67	1248.98
Zt09_chr_1_00810	711.441	-0.0524987	0.209416	-0.250691	0.802053	0.91575	713.087	682.885	706.487	743.305
Zt09_chr_1_00811	468.781	0.810429	0.233425	3.47191	0.000516772	0.00446453	662.152	545.124	357.011	310.836
Zt09_chr_1_00812	123.863	2.45749	0.361031	6.80687	9.9742e-12	3.85547e-10	284.57	149.592	26.3755	34.9128
Zt09_chr_1_00813	371.602	-0.156912	0.242032	-0.64831	0.516785	0.743236	386.44	314.397	365.489	420.08
Zt09_chr_1_00814	443.402	-0.141229	0.236678	-0.596712	0.5507	0.76781	366.509	474.132	481.353	451.614
Zt09_chr_1_00815	226.44	-0.330863	0.268796	-1.23091	0.218357	0.461469	173.843	223.121	237.38	271.419
Zt09_chr_1_00816	2097.95	-0.299437	0.190676	-1.5704	0.116323	0.307213	1810.4	1937.09	2333.29	2311
Zt09_chr_1_00817	20755	-0.113348	0.199949	-0.566885	0.570793	0.781159	22305	17515.8	20156.5	23042.4
Zt09_chr_1_00818	15.1002	0.417535	0.518929	0.80461	0.421045	0.669184	16.6092	20.2837	12.2458	11.2622
Zt09_chr_1_00819	1071.28	-0.541982	0.203335	-2.66546	0.00768823	0.0403968	808.313	921.218	1277.33	1278.26
Zt09_chr_1_00820	700.332	-0.382218	0.226775	-1.68545	0.0919024	0.262794	686.512	521.46	749.818	843.538
Zt09_chr_1_00821	298.47	-0.213344	0.249726	-0.854313	0.392932	0.647841	244.708	305.101	323.1	320.972
Zt09_chr_1_00822	4887.87	-0.671033	0.186167	-3.60447	0.00031279	0.00290776	3704.95	3769.39	5748.92	6328.22
Zt09_chr_1_00823	426.523	0.295358	0.266317	1.10905	0.26741	0.520851	593.501	353.274	373.025	386.293
Zt09_chr_1_00824	642.757	-0.599952	0.222819	-2.69255	0.00709077	0.0378439	447.34	562.028	756.412	805.247
Zt09_chr_1_00825	212.472	0.536449	0.274734	1.95261	0.0508659	0.171192	277.927	230.727	149.775	191.457
Zt09_chr_1_00826	144.253	0.479567	0.29605	1.61989	0.105257	0.287746	170.521	169.876	131.878	104.738
Zt09_chr_1_00827	12.3493	0.655708	0.53313	1.22992	0.218727	0.46196	22.1456	11.8322	7.53586	7.88353
Zt09_chr_1_00828	50.1255	0.129581	0.395795	0.327394	0.74337	0.884583	53.1493	52.3996	44.2732	50.6799
Zt09_chr_1_00829	240.941	-0.0846915	0.257881	-0.328413	0.742599	0.88453	252.459	214.669	247.741	248.894
Zt09_chr_1_00830	560.905	-0.497072	0.219971	-2.25971	0.023839	0.0975266	429.624	491.88	645.258	676.858
Zt09_chr_1_00831	1512.31	-0.367865	0.198586	-1.85242	0.0639654	0.202387	1221.33	1405.49	1693.68	1728.75
Zt09_chr_1_00832	277.666	0.287403	0.251404	1.14319	0.25296	0.504863	297.858	316.088	270.349	226.37
Zt09_chr_1_00833	3325.96	-0.321557	0.195843	-1.64191	0.100608	0.279819	3225.5	2663.08	3632.29	3782.97
Zt09_chr_1_00834	27.4725	-0.190264	0.475986	-0.399725	0.689359	0.85501	26.5747	23.6643	40.5053	19.1457
Zt09_chr_1_00835	255.224	0.668501	0.278089	2.40391	0.0162206	0.0725715	386.44	249.321	195.932	189.205
Zt09_chr_1_00836	90.9635	0.566171	0.343683	1.64736	0.0994837	0.277299	93.0114	128.463	78.1846	64.1945
Zt09_chr_1_00837	166.965	-0.0877252	0.315746	-0.277834	0.78114	0.904869	209.276	114.096	167.673	176.816
Zt09_chr_1_00838	234.623	0.23849	0.25764	0.925672	0.354616	0.61142	261.318	249.321	225.134	202.719
Zt09_chr_1_00839	548.325	-0.417884	0.217433	-1.9219	0.0546187	0.180358	463.949	468.215	651.852	609.285
Zt09_chr_1_00840	36.3043	1.54744	0.44725	3.45989	0.000540388	0.00464566	57.5785	58.3156	11.3038	18.0195
Zt09_chr_1_00841	1451.73	1.2716	0.291152	4.36747	1.25691e-05	0.000180289	2689.58	1506.91	1054.08	556.352
Zt09_chr_1_00842	473.773	1.35266	0.309045	4.37692	1.20369e-05	0.000173841	982.156	414.971	252.451	245.516
Zt09_chr_1_00843	205.813	1.37628	0.346655	3.97017	7.18224e-05	0.000816368	441.804	173.257	110.212	97.9811
Zt09_chr_1_00844	86.0837	-0.503201	0.3525	-1.42752	0.15343	0.369059	55.3639	82.8251	114.922	91.2237
Zt09_chr_1_00845	1153.48	0.0526004	0.205101	0.256461	0.797595	0.914195	1277.8	1073.35	1127.55	1135.23
Zt09_chr_1_00846	677.585	0.0807002	0.217866	0.370413	0.711075	0.867061	631.148	763.174	670.692	645.324
Zt09_chr_1_00847	438.839	0.284831	0.226272	1.2588	0.208102	0.44845	461.735	506.247	396.575	390.798
Zt09_chr_1_00848	8382.04	0.486713	0.183106	2.6581	0.00785834	0.0410853	10143.8	9505.45	7079.94	6798.98
Zt09_chr_1_00849	1830.44	0.0555369	0.219164	0.253403	0.799957	0.914672	1560.15	2173.74	1913.17	1674.69
Zt09_chr_1_00850	148.804	0.118691	0.330962	0.358625	0.719876	0.871778	106.299	204.527	158.253	126.137
Zt09_chr_1_00851	867.685	0.550498	0.22831	2.41118	0.0159009	0.0713845	1178.14	900.934	773.368	618.294
Zt09_chr_1_00852	1665.99	-0.409683	0.206883	-1.98027	0.0476733	0.16391	1542.44	1301.54	1739.84	2080.13
Zt09_chr_1_00853	910.65	0.13631	0.204752	0.66573	0.505583	0.735582	971.083	939.812	906.187	825.519
Zt09_chr_1_00854	1240.84	-0.200325	0.241341	-0.83005	0.406511	0.658966	872.535	1426.62	1366.82	1297.4
Zt09_chr_1_00855	10.3312	0.121461	0.53805	0.225743	0.821401	0.926292	12.1801	10.1419	12.2458	6.75731
Zt09_chr_1_00856	2003.05	-0.158434	0.190033	-0.83372	0.404439	0.65794	1901.2	1877.93	2092.14	2140.94
Zt09_chr_1_00857	489.719	-0.163222	0.275646	-0.592144	0.553754	0.769771	318.896	600.06	521.858	518.061
Zt09_chr_1_00858	927.391	-0.217533	0.203299	-1.07002	0.284611	0.539505	857.033	852.761	963.648	1036.12
Zt09_chr_1_00859	7.57554	0.36093	0.540016	0.668369	0.503898	0.734301	13.2873	5.91608	6.59388	4.50488
Zt09_chr_1_00860	466.748	-0.498925	0.223674	-2.23059	0.0257084	0.103404	384.225	382.01	527.51	573.246
Zt09_chr_1_00861	210.663	1.00529	0.319614	3.14533	0.00165901	0.0117223	377.582	199.456	156.369	109.243
Zt09_chr_1_00862	31304.3	-0.80962	0.195027	-4.15132	3.30556e-05	0.000425916	24281.5	20642.9	36661	43632
Zt09_chr_1_00863	1360.42	0.256186	0.201934	1.26866	0.204563	0.443458	1570.12	1401.27	1310.3	1160.01
Zt09_chr_1_00864	1948.36	0.0719825	0.195652	0.367911	0.712939	0.867908	2132.62	1865.26	1945.19	1850.38
Zt09_chr_1_00865	1260.79	-0.349244	0.206858	-1.68833	0.0913482	0.261913	986.585	1218.71	1423.34	1414.53
Zt09_chr_1_00866	506.433	0.0538362	0.219735	0.245005	0.806453	0.91823	524.85	507.938	508.671	484.274
Zt09_chr_1_00867	290.216	-0.0242935	0.257727	-0.0942604	0.924902	0.97058	245.816	328.765	278.827	307.458
Zt09_chr_1_00868	883.242	-0.364874	0.209971	-1.73774	0.082257	0.242527	706.443	828.251	965.532	1032.74
Zt09_chr_1_00869	1970.95	-0.0339856	0.197745	-0.171866	0.863543	0.94813	2101.61	1792.57	1932.01	2057.6
Zt09_chr_1_00870	364.407	-0.115488	0.247201	-0.467184	0.640368	0.827333	328.862	368.487	327.81	432.468
Zt09_chr_1_00871	111.431	1.31908	0.382575	3.44789	0.000564981	0.00482944	217.026	115.786	79.1266	33.7866
Zt09_chr_1_00872	965.822	-0.80076	0.201713	-3.96979	7.19363e-05	0.00081678	685.405	704.859	1233.06	1239.97
Zt09_chr_1_00873	442.696	-0.341039	0.227677	-1.49791	0.134157	0.337378	405.264	371.023	471.933	522.566
Zt09_chr_1_00874	69.6917	0.0503	0.364414	0.13803	0.890217	0.959072	79.724	62.5414	62.1709	74.3305
Zt09_chr_1_00875	1312.72	-0.228278	0.202995	-1.12455	0.26078	0.512973	1100.63	1309.14	1429.93	1411.15
Zt09_chr_1_00876	174.296	0.0309324	0.277303	0.111547	0.911182	0.967017	183.808	169.031	179.919	164.428
Zt09_chr_1_00877	1502.53	0.18249	0.193697	0.942142	0.34612	0.6035	1624.38	1577.06	1399.79	1408.9
Zt09_chr_1_00878	286.203	-0.804341	0.245886	-3.27119	0.00107097	0.00821308	203.739	204.527	357.011	379.536
Zt09_chr_1_00879	721.519	-0.088434	0.212134	-0.416877	0.676768	0.849212	739.662	657.53	719.675	769.208
Zt09_chr_1_00880	355.025	-0.281227	0.265269	-1.06016	0.289072	0.544581	245.816	389.616	375.851	408.818
Zt09_chr_1_00881	118.217	1.02914	0.32512	3.16542	0.00154861	0.0110687	159.448	166.495	89.4884	57.4372
Zt09_chr_1_00882	407.134	-0.175901	0.231543	-0.75969	0.44744	0.692289	355.436	406.519	446.5	420.08
Zt09_chr_1_00883	40351.3	-0.932428	0.189418	-4.92261	8.53993e-07	1.68776e-05	29125.8	25602.3	49701.8	56975.4
Zt09_chr_1_00884	208.003	1.47635	0.271402	5.43972	5.33638e-08	1.32016e-06	333.291	290.733	105.502	102.486
Zt09_chr_1_00885	3121.64	-0.321086	0.187861	-1.70917	0.0874202	0.253345	2865.64	2663.93	3412.8	3544.21
Zt09_chr_1_00886	365.52	0.355178	0.268984	1.32044	0.186687	0.41718	514.884	312.707	320.274	314.215
Zt09_chr_1_00887	568.538	0.364284	0.218793	1.66497	0.0959188	0.271146	682.083	604.285	483.237	504.546
Zt09_chr_1_00888	841.353	0.0711142	0.238903	0.29767	0.765955	0.898303	1040.84	686.265	773.368	864.936
Zt09_chr_1_00889	506.86	-0.117497	0.260254	-0.45147	0.651651	0.834578	604.574	365.952	498.309	558.605
Zt09_chr_1_00890	63.8583	0.177996	0.369247	0.482053	0.629768	0.820189	70.8658	65.922	55.577	63.0683
Zt09_chr_1_00891	2.64892	0.0129427	0.468049	0.0276524	0.977939	0.991348	1.10728	4.22577	1.88397	3.37866
Zt09_chr_1_00892	20.3564	0.288761	0.508498	0.56787	0.570123	0.781159	34.3256	12.6773	19.7816	14.6408
Zt09_chr_1_00893	880.967	-0.212297	0.207584	-1.0227	0.306449	0.562626	855.926	771.626	905.245	991.073
Zt09_chr_1_00894	4711.12	0.506637	0.239146	2.11852	0.0341307	0.127705	7030.11	4117.59	3730.25	3966.54
Zt09_chr_1_00895	2888.9	1.0474	0.263475	3.97534	7.02802e-05	0.00080057	5268.43	2643.64	1887.73	1755.78
Zt09_chr_1_00896	73.6965	0.92412	0.360225	2.5654	0.0103057	0.0509422	91.9041	107.335	52.751	42.7963
Zt09_chr_1_00897	229.731	0.0607871	0.259284	0.234442	0.814642	0.922667	228.099	241.714	237.38	211.729
Zt09_chr_1_00898	1990.72	-0.562508	0.199605	-2.8181	0.00483085	0.027831	1691.92	1495.92	2211.78	2563.27
Zt09_chr_1_00899	991.24	0.785689	0.212424	3.69868	0.000216728	0.00211773	1251.22	1279.56	797.859	636.314
Zt09_chr_1_00900	307.248	0.41087	0.30316	1.35529	0.175325	0.402015	479.451	230.727	255.277	263.535
Zt09_chr_1_00901	511.975	0.414392	0.239551	1.72987	0.083654	0.245338	686.512	491.88	425.776	443.73
Zt09_chr_1_00902	312.563	-0.146311	0.257322	-0.568591	0.569634	0.780851	246.923	343.978	342.882	316.468
Zt09_chr_1_00903	526.487	0.291137	0.221446	1.3147	0.188609	0.420402	560.283	603.44	497.367	444.857
Zt09_chr_1_00904	64255.9	-0.258153	0.192743	-1.33937	0.180451	0.408717	63179.1	53478.8	65100.4	75265.2
Zt09_chr_1_00905	725.659	0.0233279	0.213213	0.109411	0.912876	0.967259	781.738	682.039	693.299	745.557
Zt09_chr_1_00906	12.6269	0.481618	0.540838	0.890503	0.373196	0.630264	8.85822	24.5095	16.0137	1.12622
Zt09_chr_1_00907	563.785	0.237805	0.224818	1.05776	0.290163	0.545756	676.547	548.505	503.019	527.071
Zt09_chr_1_00908	845.367	-0.558706	0.21847	-2.55736	0.0105471	0.0519646	685.405	667.672	886.406	1141.99
Zt09_chr_1_00909	349.381	1.15048	0.326319	3.52562	0.000422486	0.00375171	676.547	314.397	259.045	147.535
Zt09_chr_1_00910	2899.76	-0.2338	0.188738	-1.23875	0.215436	0.457688	2762.66	2553.21	3207.45	3075.7
Zt09_chr_1_00911	903.959	-0.737295	0.213881	-3.44722	0.000566397	0.00483761	724.16	613.582	1055.02	1223.07
Zt09_chr_1_00912	2634.54	0.214281	0.231886	0.924079	0.355445	0.611946	3495.68	2184.72	2445.39	2412.36
Zt09_chr_1_00913	1466.92	-0.266826	0.19652	-1.35775	0.174542	0.401122	1280.01	1373.38	1548.62	1665.68
Zt09_chr_1_00914	630.722	0.327748	0.225505	1.45339	0.146114	0.357626	786.167	625.414	588.739	522.566
Zt09_chr_1_00915	518.661	-0.578067	0.223965	-2.58107	0.00984955	0.0491963	382.011	440.325	599.101	653.207
Zt09_chr_1_00916	344.869	0.0892601	0.246157	0.362614	0.716893	0.869869	400.835	311.862	322.158	344.623
Zt09_chr_1_00917	1669.52	-0.194407	0.202473	-0.960164	0.336972	0.593853	1649.84	1456.2	1642.82	1929.21
Zt09_chr_1_00918	1102.55	0.127605	0.239225	0.533412	0.593748	0.797785	1416.21	892.483	1019.23	1082.3
Zt09_chr_1_00919	3156.97	-0.111117	0.212815	-0.52213	0.60158	0.802972	3505.64	2555.75	3083.11	3483.4
Zt09_chr_1_00920	959.335	0.236932	0.205362	1.15373	0.248611	0.500363	974.405	1107.15	869.45	886.334
Zt09_chr_1_00921	4906.03	0.250521	0.228495	1.09639	0.272906	0.526968	6545.12	4159	4224.79	4695.21
Zt09_chr_1_00922	6495.39	-0.255255	0.211925	-1.20446	0.228412	0.475361	6899.45	4898.51	6783.22	7400.39
Zt09_chr_1_00923	1266.5	0.6247	0.197134	3.16891	0.00153013	0.0109589	1502.58	1588.89	989.082	985.442
Zt09_chr_1_00924	502.791	0.926491	0.227921	4.06496	4.80407e-05	0.000581913	602.359	729.368	343.824	335.613
Zt09_chr_1_00925	2327.58	-0.466571	0.198953	-2.34513	0.0190205	0.082297	2099.4	1783.28	2554.66	2872.98
Zt09_chr_1_00926	320.248	-0.437999	0.239925	-1.82557	0.0679153	0.2107	257.996	280.591	367.373	375.031
Zt09_chr_1_00927	269.142	0.486794	0.25285	1.92523	0.0542002	0.179484	291.214	342.287	227.96	215.108
Zt09_chr_1_00928	122.758	0.364181	0.32154	1.13261	0.257376	0.509152	112.942	166.495	115.864	95.7286
Zt09_chr_1_00929	2441.52	-0.224616	0.190399	-1.17971	0.238115	0.486717	2154.76	2336.01	2573.5	2701.8
Zt09_chr_1_00930	2715.42	-0.350777	0.187034	-1.87548	0.0607271	0.194719	2359.61	2393.48	3052.02	3056.56
Zt09_chr_1_00931	1606.5	0.0715082	0.192717	0.371053	0.710598	0.866933	1627.7	1667.49	1555.21	1575.58
Zt09_chr_1_00932	34742.8	-0.907471	0.191034	-4.75032	2.03098e-06	3.63158e-05	24943.7	22723.7	41555.6	49748.5
Zt09_chr_1_00933	1040.96	-0.221602	0.202457	-1.09456	0.273708	0.527836	1006.52	910.231	1144.51	1102.57
Zt09_chr_1_00934	894.839	0.511339	0.229107	2.23188	0.0256232	0.103243	1224.65	895.018	794.091	665.595
Zt09_chr_1_00935	2666.4	0.19023	0.190378	0.999224	0.317686	0.573981	2700.65	2994.38	2450.1	2520.48
Zt09_chr_1_00936	570.886	-0.370125	0.221926	-1.66779	0.0953579	0.270022	540.352	449.622	641.49	652.081
Zt09_chr_1_00937	929.58	0.253684	0.213318	1.18923	0.234349	0.481616	1098.42	931.36	908.071	780.47
Zt09_chr_1_00938	1341.4	-0.584392	0.224784	-2.59979	0.0093281	0.0470152	862.57	1258.43	1623.98	1620.63
Zt09_chr_1_00939	99.0736	-0.310882	0.327927	-0.948021	0.343119	0.600058	91.9041	82.8251	122.458	99.1073
Zt09_chr_1_00940	938.721	-0.556351	0.202727	-2.74433	0.00606339	0.0334473	740.769	765.71	1097.41	1151
Zt09_chr_1_00941	1105.44	0.307106	0.200035	1.53527	0.124719	0.321923	1273.37	1180.68	977.778	989.947
Zt09_chr_1_00942	1063.53	1.32188	0.263181	5.02273	5.09419e-07	1.05831e-05	2006.39	1086.02	618.883	542.838
Zt09_chr_1_00943	351.002	-0.257507	0.261455	-0.984899	0.324674	0.581437	273.498	361.726	445.558	323.225
Zt09_chr_1_00944	402.459	-0.483276	0.259812	-1.8601	0.0628712	0.200008	257.996	403.984	497.367	450.488
Zt09_chr_1_00945	1364	-0.678511	0.197244	-3.43995	0.00058182	0.00493797	1056.34	1020.1	1619.27	1760.28
Zt09_chr_1_00946	1404.17	0.0386639	0.209335	0.184698	0.853466	0.942083	1258.98	1588.04	1449.71	1319.93
Zt09_chr_1_00947	2259.64	-1.06014	0.211301	-5.01721	5.24282e-07	1.08084e-05	1246.8	1621.85	2836.31	3333.61
Zt09_chr_1_00948	142.064	0.815469	0.318537	2.56005	0.0104658	0.051654	230.314	140.296	100.792	96.8548
Zt09_chr_1_00949	748.418	0.823421	0.225726	3.64788	0.000264412	0.00251132	876.964	1054.75	593.449	468.507
Zt09_chr_1_00950	2453.42	0.331104	0.217631	1.5214	0.128159	0.327691	3235.47	2257.41	2208.01	2112.79
Zt09_chr_1_00951	1572.58	-0.802527	0.19638	-4.0866	4.3775e-05	0.000537664	1177.04	1086.87	1933.89	2092.52
Zt09_chr_1_00952	765.613	-0.729818	0.222605	-3.27853	0.00104348	0.00804925	489.417	644.853	943.867	984.315
Zt09_chr_1_00953	148.527	0.19752	0.29597	0.667365	0.504539	0.734837	152.804	166.495	155.427	119.379
Zt09_chr_1_00954	96.0337	-1.14311	0.336231	-3.39978	0.000674406	0.00560974	50.9348	60.8511	150.717	121.632
Zt09_chr_1_00955	692.117	-0.119416	0.218199	-0.547282	0.584185	0.790085	602.359	721.762	757.354	686.994
Zt09_chr_1_00956	5414.87	0.123073	0.183916	0.669184	0.503378	0.734067	5794.39	5511.25	5087.65	5266.2
Zt09_chr_1_00957	0.235496	-0.068628	0.223705	-0.306779	0.759011	NA	0	0	0.941983	0
Zt09_chr_1_00958	303.709	1.20908	0.254336	4.75385	1.99577e-06	3.57471e-05	483.881	377.784	180.861	172.312
Zt09_chr_1_00959	280.18	-0.0711555	0.297908	-0.23885	0.811222	0.920482	187.13	357.5	313.68	262.409
Zt09_chr_1_00960	1818.79	-0.179943	0.197552	-0.910866	0.362366	0.618655	1576.76	1825.53	1878.31	1994.53
Zt09_chr_1_00961	861.249	0.0828699	0.233045	0.355596	0.722143	0.873417	1031.98	742.891	748.876	921.247
Zt09_chr_1_00962	411.847	0.782767	0.241754	3.23787	0.00120426	0.00901179	599.037	454.693	292.957	300.7
Zt09_chr_1_00963	77.4824	1.25404	0.356685	3.51581	0.000438422	0.00386708	119.586	106.489	37.6793	46.175
Zt09_chr_1_00964	286.775	-0.846171	0.270445	-3.12881	0.00175514	0.0122696	160.555	237.488	339.114	409.944
Zt09_chr_1_00965	438.26	0.241599	0.235215	1.02714	0.304354	0.56022	428.517	524.841	425.776	373.905
Zt09_chr_1_00966	3450.78	-0.534086	0.191797	-2.78464	0.00535864	0.0301772	2966.4	2630.97	3909.23	4296.53
Zt09_chr_1_00967	361.25	-1.35055	0.246871	-5.4707	4.48269e-08	1.1195e-06	184.915	206.218	588.739	465.128
Zt09_chr_1_00968	48.7921	-1.39382	0.410393	-3.39631	0.000682998	0.00565882	18.8237	27.0449	71.5907	77.7091
Zt09_chr_1_00969	768.258	0.00488562	0.209602	0.0233091	0.981404	0.993403	739.662	799.516	800.685	733.169
Zt09_chr_1_00970	467.526	-0.0730056	0.228121	-0.320029	0.748946	0.887659	480.559	430.184	513.381	445.983
Zt09_chr_1_00971	999.81	-0.0177014	0.208975	-0.084706	0.932495	0.974096	900.217	1086.02	988.14	1024.86
Zt09_chr_1_00972	447.727	0.221337	0.223703	0.989422	0.322456	0.579757	487.202	480.048	412.588	411.07
Zt09_chr_1_00973	398.294	-0.0885529	0.244816	-0.361711	0.717568	0.870135	325.54	444.551	409.762	413.322
Zt09_chr_1_00974	2187.53	-0.110224	0.199599	-0.552227	0.580793	0.788439	1902.3	2298.82	2192.94	2356.05
Zt09_chr_1_00975	415.225	-0.208302	0.227454	-0.915799	0.359773	0.616296	375.367	392.152	436.138	457.245
Zt09_chr_1_00976	182.777	0.58981	0.294052	2.0058	0.0448773	0.156613	260.21	185.934	161.079	123.884
Zt09_chr_1_00977	317.489	-0.950485	0.294398	-3.22857	0.0012441	0.00925071	138.41	277.211	434.254	420.08
Zt09_chr_1_00978	503.84	0.36447	0.24962	1.4601	0.144262	0.354386	688.727	453.848	449.326	423.458
Zt09_chr_1_00979	518.326	-0.490208	0.227671	-2.15314	0.0313077	0.119872	462.842	391.306	567.074	652.081
Zt09_chr_1_00980	196.046	0.426006	0.278739	1.52833	0.12643	0.32469	203.739	250.166	182.745	147.535
Zt09_chr_1_00981	248.913	0.365407	0.295532	1.23644	0.216295	0.459061	208.168	357.5	243.032	186.952
Zt09_chr_1_00982	431.609	0.141646	0.225688	0.627619	0.530254	0.753492	449.555	458.074	420.124	398.682
Zt09_chr_1_00983	46269.1	-0.732955	0.197589	-3.70949	0.000207678	0.00204068	38470.2	30267.5	55150.3	61188.6
Zt09_chr_1_00984	1988.29	0.540217	0.204472	2.64202	0.00824142	0.0426429	2638.64	2101.9	1545.79	1666.8
Zt09_chr_1_00985	2.74388	0.20571	0.467153	0.440349	0.659684	0.839368	1.10728	5.91608	2.82595	1.12622
Zt09_chr_1_00986	2645.43	0.0618994	0.226952	0.272742	0.785051	0.906859	3285.29	2125.56	2600.81	2570.03
Zt09_chr_1_00987	579.473	0.0905464	0.225224	0.402028	0.687664	0.854505	655.509	541.744	523.742	596.896
Zt09_chr_1_00988	605.315	-0.187747	0.220717	-0.850626	0.394977	0.649814	612.325	516.389	617.941	674.605
Zt09_chr_1_00989	1347.79	-0.35365	0.197501	-1.79062	0.0733537	0.22316	1172.61	1182.37	1445.94	1590.22
Zt09_chr_1_00990	210.566	-0.281331	0.265124	-1.06113	0.28863	0.544289	176.057	201.147	236.438	228.622
Zt09_chr_1_00991	13944.8	-0.149824	0.199645	-0.750453	0.452982	0.696833	14750.1	11640.3	13738.8	15649.9
Zt09_chr_1_00992	432.603	0.0786473	0.247329	0.317986	0.750496	0.888594	524.85	365.952	411.646	427.963
Zt09_chr_1_00993	3951.76	0.468149	0.190257	2.46062	0.0138698	0.0643827	4849.88	4366.07	3135.86	3455.24
Zt09_chr_1_00994	1095.9	-0.232397	0.200431	-1.15948	0.246259	0.497151	1033.09	976.153	1150.16	1224.2
Zt09_chr_1_00995	348.499	-0.360861	0.263206	-1.37102	0.170369	0.395248	236.958	366.797	410.704	379.536
Zt09_chr_1_00996	123.601	0.264721	0.307606	0.860586	0.389466	0.644148	124.015	147.902	117.748	104.738
Zt09_chr_1_00997	1371.41	0.469503	0.259811	1.8071	0.0707473	0.217496	2097.18	1117.29	1107.77	1163.38
Zt09_chr_1_00998	17.885	0.447499	0.513396	0.871645	0.383402	0.639766	29.8965	14.3676	16.0137	11.2622
Zt09_chr_1_00999	4137.73	0.379149	0.206899	1.83253	0.066872	0.208417	5396.87	4002.65	3490.05	3661.34
Zt09_chr_1_01000	110.104	0.503857	0.315287	1.59809	0.110023	0.296612	128.444	133.534	83.8365	94.6024
Zt09_chr_1_01001	1106.83	-0.143297	0.201276	-0.711947	0.476498	0.715248	1102.85	997.282	1184.07	1143.11
Zt09_chr_1_01002	17602.3	-0.749804	0.181994	-4.11994	3.78973e-05	0.000475481	13245.3	12755.1	21387.7	23021
Zt09_chr_1_01003	423.738	0.369063	0.255294	1.44564	0.148278	0.360879	579.106	383.7	385.271	346.875
Zt09_chr_1_01004	4.75002	1.23946	0.50643	2.44745	0.014387	0.0661547	8.85822	10.1419	0	0
Zt09_chr_1_01005	239.658	1.05643	0.260927	4.04877	5.14865e-05	0.000617956	354.329	303.41	154.485	146.408
Zt09_chr_1_01006	127.103	0.498698	0.31918	1.56244	0.118185	0.309865	122.908	179.173	113.98	92.35
Zt09_chr_1_01007	2214.39	0.270056	0.190529	1.41741	0.156364	0.373385	2374	2481.37	1936.72	2065.49
Zt09_chr_1_01008	1404.52	0.334769	0.194546	1.72077	0.0852931	0.248328	1584.51	1560.15	1236.82	1236.59
Zt09_chr_1_01009	316.681	-0.463861	0.252538	-1.83679	0.0662402	0.207257	224.777	300.875	362.663	378.41
Zt09_chr_1_01010	0.980951	0.140602	0.338504	0.415364	0.677876	NA	1.10728	1.69031	0	1.12622
Zt09_chr_1_01011	41.2803	-0.0577299	0.419238	-0.137702	0.890476	0.959072	36.5402	43.948	45.2152	39.4177
Zt09_chr_1_01012	211.273	0.270784	0.293783	0.921714	0.356678	0.613212	291.214	174.947	193.106	185.826
Zt09_chr_1_01013	360.1	0.37438	0.250921	1.49202	0.135694	0.33961	476.13	343.133	313.68	307.458
Zt09_chr_1_01014	31.2896	1.46648	0.480751	3.0504	0.0022854	0.0152177	71.9731	28.7352	13.1878	11.2622
Zt09_chr_1_01015	2175.11	0.3173	0.203868	1.5564	0.119614	0.312297	2706.19	2139.09	1870.78	1984.4
Zt09_chr_1_01016	3841.25	-0.557787	0.194261	-2.87133	0.00408753	0.0242804	3213.32	2952.97	4216.31	4982.39
Zt09_chr_1_01017	513.227	0.200739	0.222753	0.901172	0.367497	0.623652	575.785	525.686	502.077	449.361
Zt09_chr_1_01018	165.483	-0.192461	0.281795	-0.682983	0.494617	0.72808	143.946	163.115	183.687	171.185
Zt09_chr_1_01019	24.2358	0.0367529	0.478448	0.0768168	0.938769	0.97625	22.1456	27.0449	20.7236	27.0293
Zt09_chr_1_01020	754.318	-0.441956	0.20788	-2.12601	0.0335024	0.125801	646.65	623.724	851.552	895.344
Zt09_chr_1_01021	1636.07	-0.737885	0.208563	-3.53795	0.000403247	0.00360522	1075.17	1345.49	1926.35	2197.25
Zt09_chr_1_01022	2786.8	0.0590993	0.189438	0.311972	0.755062	0.89149	2733.87	2957.19	2650.74	2805.41
Zt09_chr_1_01023	5.05947	-0.38661	0.527175	-0.733362	0.463337	0.704487	3.32183	3.38062	5.6519	7.88353
Zt09_chr_1_01024	1448.58	-0.375743	0.200273	-1.87615	0.0606345	0.194601	1284.44	1223.78	1521.3	1764.79
Zt09_chr_1_01025	500.428	0.352062	0.231686	1.51957	0.12862	0.328446	570.248	557.802	381.503	492.158
Zt09_chr_1_01026	1507.07	0.0170177	0.212084	0.0802401	0.936046	0.975171	1319.88	1712.28	1581.59	1414.53
Zt09_chr_1_01027	1115.67	0.0948801	0.238565	0.397711	0.690843	0.855539	1408.46	900.934	1013.57	1139.73
Zt09_chr_1_01028	1667.11	0.569071	0.192917	2.94983	0.00317946	0.01991	2026.32	1978.51	1300.88	1362.73
Zt09_chr_1_01029	654.492	-0.888066	0.230861	-3.84676	0.000119689	0.00128147	377.582	521.46	850.61	868.315
Zt09_chr_1_01030	13236.6	-0.0337382	0.216305	-0.155975	0.876053	0.952613	15416.6	10734.3	12348.5	14447.1
Zt09_chr_1_01031	97.9334	1.01486	0.370392	2.73995	0.00614479	0.0338253	178.272	93.8121	73.4747	46.175
Zt09_chr_1_01032	1836.47	0.8402	0.233436	3.59927	0.000319106	0.00295602	2909.93	1854.27	1230.23	1351.46
Zt09_chr_1_01033	18.977	0.053325	0.500737	0.106493	0.915191	0.967913	22.1456	16.9031	18.8397	18.0195
Zt09_chr_1_01034	8.81669	0.570199	0.540879	1.05421	0.291788	0.547005	14.3946	10.1419	8.47784	2.25244
Zt09_chr_1_01035	0.281555	-0.068628	0.223705	-0.306779	0.759011	NA	0	0	0	1.12622
Zt09_chr_1_01036	939.608	-0.346771	0.207061	-1.67473	0.093987	0.267075	880.286	765.71	1026.76	1085.68
Zt09_chr_1_01037	666.866	-0.0235859	0.227175	-0.103823	0.91731	0.968563	746.305	576.395	627.361	717.402
Zt09_chr_1_01038	189.44	0.233765	0.297064	0.786916	0.431331	0.678826	254.674	158.044	164.847	180.195
Zt09_chr_1_01039	249.58	-0.317249	0.263488	-1.20403	0.228577	0.475516	189.345	251.011	285.421	272.545
Zt09_chr_1_01040	3356.31	-0.207186	0.190601	-1.08702	0.27703	0.530932	3228.82	2986.78	3405.27	3804.37
Zt09_chr_1_01041	968.716	-0.494478	0.215741	-2.29199	0.0219061	0.091524	894.681	700.633	1093.64	1185.91
Zt09_chr_1_01042	257.974	0.301205	0.275427	1.09359	0.274134	0.527959	347.685	226.501	227.96	229.749
Zt09_chr_1_01043	1456.2	0.401984	0.196354	2.04724	0.0406345	0.145725	1741.75	1588.04	1235.88	1259.11
Zt09_chr_1_01044	17806.6	-0.0564006	0.185877	-0.30343	0.761562	0.895585	18131.7	16763.6	17094.2	19236.9
Zt09_chr_1_01045	816.233	-0.530283	0.265908	-1.99424	0.0461259	0.159803	455.091	859.522	991.908	958.412
Zt09_chr_1_01046	924.376	0.110507	0.228515	0.483587	0.628679	0.819544	1109.49	813.884	804.453	969.675
Zt09_chr_1_01047	758.591	0.166419	0.2075	0.802018	0.422543	0.670583	783.953	824.025	722.501	703.887
Zt09_chr_1_01048	2224.6	-0.256454	0.226022	-1.13464	0.256525	0.508663	2403.9	1632.84	2229.67	2631.97
Zt09_chr_1_01049	286.073	-0.482892	0.269377	-1.79262	0.0730333	0.222443	198.203	272.14	383.387	290.565
Zt09_chr_1_01050	619.025	-0.358439	0.225959	-1.5863	0.11267	0.300969	469.486	607.666	713.081	685.867
Zt09_chr_1_01051	126.445	-0.0374491	0.301963	-0.124019	0.9013	0.96333	128.444	120.857	122.458	134.02
Zt09_chr_1_01052	1690.05	-0.0343517	0.193857	-0.177201	0.85935	0.945304	1598.91	1739.33	1724.77	1697.21
Zt09_chr_1_01053	968.816	0.166713	0.217127	0.767814	0.442598	0.688002	1142.71	911.921	843.075	977.558
Zt09_chr_1_01054	424.053	-0.0172562	0.240313	-0.0718073	0.942755	0.977218	481.666	361.726	430.486	422.332
Zt09_chr_1_01055	3415.82	-0.665929	0.197994	-3.36338	0.000769933	0.00625102	2505.77	2722.24	3795.25	4640.02
Zt09_chr_1_01056	324.379	0.151808	0.275636	0.550756	0.581801	0.789277	428.517	257.772	324.042	287.186
Zt09_chr_1_01057	504.339	-0.00125242	0.226236	-0.00553591	0.995583	0.997758	520.421	487.654	459.688	549.595
Zt09_chr_1_01058	9228.74	-1.28039	0.196009	-6.53233	6.4755e-11	2.35583e-09	5087.94	5440.26	11732.4	14654.4
Zt09_chr_1_01059	187.308	1.11929	0.291922	3.83421	0.00012597	0.00134189	311.145	212.979	115.864	109.243
Zt09_chr_1_01060	752.262	-0.124335	0.213911	-0.58125	0.561072	0.774263	655.509	780.923	775.252	797.363
Zt09_chr_1_01061	282.573	0.625652	0.262531	2.38316	0.017165	0.0758287	290.107	403.139	224.192	212.855
Zt09_chr_1_01062	1466.31	0.0517517	0.194768	0.265709	0.790463	0.910188	1490.4	1496.77	1482.68	1395.39
Zt09_chr_1_01063	5.23466	-0.170916	0.522811	-0.326917	0.743731	0.884583	1.10728	7.60639	6.59388	5.6311
Zt09_chr_1_01064	539.838	0.0457298	0.221899	0.206084	0.836726	0.932942	573.57	523.996	496.425	565.362
Zt09_chr_1_01065	401.749	-0.52318	0.250709	-2.0868	0.0369065	0.135245	264.639	385.39	473.817	483.148
Zt09_chr_1_01066	1.2696	-0.393554	0.35467	-1.10963	0.267157	NA	0	0	2.82595	2.25244
Zt09_chr_1_01067	276.495	-0.0417424	0.276651	-0.150884	0.880067	0.954555	208.168	335.526	286.363	275.924
Zt09_chr_1_01068	596.472	0.610741	0.216138	2.8257	0.00471767	0.0272836	748.52	704.013	485.121	448.235
Zt09_chr_1_01069	414.895	0.662119	0.242858	2.72636	0.00640363	0.0348848	553.639	474.132	357.011	274.797
Zt09_chr_1_01070	1153.82	0.187779	0.219008	0.857404	0.391222	0.646035	1041.95	1421.55	1061.61	1090.18
Zt09_chr_1_01071	1021.77	0.214646	0.222676	0.96394	0.335076	0.591602	1261.19	941.502	874.16	1010.22
Zt09_chr_1_01072	2758.72	0.669369	0.249372	2.68422	0.00726984	0.0385495	4411.4	2436.58	2092.14	2094.77
Zt09_chr_1_01073	997.529	0.306655	0.212397	1.44378	0.1488	0.361565	1225.76	989.676	853.436	921.247
Zt09_chr_1_01074	75.4043	-0.166101	0.350408	-0.474022	0.635484	0.823553	70.8658	70.1478	82.8945	77.7091
Zt09_chr_1_01075	440.148	0.489651	0.227181	2.15533	0.0311358	0.119563	540.352	495.26	375.851	349.128
Zt09_chr_1_01076	9.10353	1.11746	0.54089	2.06598	0.0388308	0.140685	17.7164	12.6773	3.76793	2.25244
Zt09_chr_1_01077	597.501	-0.107236	0.218388	-0.491032	0.623404	0.815787	615.647	533.292	604.753	636.314
Zt09_chr_1_01078	4502.61	-0.170663	0.197306	-0.864963	0.387059	0.642187	4604.06	3850.52	4451.81	5104.02
Zt09_chr_1_01079	883.32	-0.579739	0.215013	-2.6963	0.00701151	0.0375351	623.398	777.542	1028.65	1103.69
Zt09_chr_1_01080	392.284	-0.510521	0.276288	-1.84778	0.0646335	0.203765	231.421	404.829	510.555	422.332
Zt09_chr_1_01081	13.8153	0.0669404	0.526376	0.127172	0.898804	0.962619	9.9655	18.5934	13.1878	13.5146
Zt09_chr_1_01082	114.395	0.0652279	0.319984	0.203847	0.838473	0.933867	105.191	129.309	126.226	96.8548
Zt09_chr_1_01083	48.4199	0.155586	0.413257	0.376487	0.706555	0.86477	43.1838	60.006	55.577	34.9128
Zt09_chr_1_01084	22769.3	-0.702313	0.199051	-3.52831	0.000418225	0.00371701	19283.2	15006.6	26982.2	29805.4
Zt09_chr_1_01085	7.80766	-0.238376	0.539465	-0.441874	0.65858	0.838713	7.75095	5.07093	3.76793	14.6408
Zt09_chr_1_01086	585.741	0.24584	0.214406	1.14661	0.251544	0.503567	627.827	647.388	535.046	532.702
Zt09_chr_1_01087	2.90578	-0.387648	0.468947	-0.826634	0.408445	0.660268	1.10728	1.69031	0.941983	7.88353
Zt09_chr_1_01088	1848.13	-1.34125	0.200047	-6.70465	2.01892e-11	7.63559e-10	1046.38	994.747	2443.5	2907.9
Zt09_chr_1_01089	2.15843	-0.223319	0.443832	-0.503161	0.614851	0.8105	1.10728	1.69031	4.70991	1.12622
Zt09_chr_1_01090	115.965	1.14842	0.330569	3.47408	0.000512602	0.0044358	147.268	181.708	81.9525	52.9323
Zt09_chr_1_01091	253.31	0.0733822	0.25812	0.284295	0.776185	0.902145	241.387	278.901	266.581	226.37
Zt09_chr_1_01092	496.273	0.306622	0.241751	1.26834	0.204678	0.443617	644.436	459.764	459.688	421.206
Zt09_chr_1_01093	242.434	0.236547	0.294918	0.802076	0.422509	0.670583	189.345	338.062	231.728	210.603
Zt09_chr_1_01094	9.75109	0.345481	0.539832	0.639979	0.522186	0.747076	15.5019	8.45154	9.41983	5.6311
Zt09_chr_1_01095	1195.87	-1.68944	0.208145	-8.11666	4.79198e-16	2.87902e-14	489.417	601.75	1839.69	1852.63
Zt09_chr_1_01096	268.727	0.151732	0.261779	0.57962	0.562171	0.77484	318.896	249.321	276.943	229.749
Zt09_chr_1_01097	297.396	-0.0104785	0.252947	-0.0414258	0.966956	0.987787	279.034	313.552	333.462	263.535
Zt09_chr_1_01098	99.6859	-0.878809	0.360446	-2.43812	0.014764	0.0674905	64.2221	68.4575	177.093	88.9713
Zt09_chr_1_01099	486.979	1.01299	0.297653	3.40325	0.000665903	0.00555081	900.217	430.184	349.476	268.04
Zt09_chr_1_01100	156.172	0.0870581	0.283867	0.306686	0.759082	0.893928	162.77	159.734	147.891	154.292
Zt09_chr_1_01101	490.869	0.3178	0.225271	1.41074	0.15832	0.376295	576.892	518.08	459.688	408.818
Zt09_chr_1_01102	54.4968	-0.26109	0.390267	-0.669004	0.503493	0.734067	55.3639	42.2577	64.0548	56.311
Zt09_chr_1_01103	2982.47	-0.223429	0.200204	-1.11601	0.264419	0.517613	3038.37	2449.26	3084.99	3357.26
Zt09_chr_1_01104	255.962	0.193285	0.261052	0.740408	0.459053	0.700505	307.823	240.869	225.134	250.021
Zt09_chr_1_01105	220.883	-0.152077	0.27087	-0.561439	0.574498	0.784069	181.594	234.953	249.625	217.36
Zt09_chr_1_01106	1071.51	0.258748	0.257702	1.00406	0.315349	0.572343	1505.9	841.774	903.361	1035
Zt09_chr_1_01107	386.71	0.30879	0.234733	1.3155	0.188343	0.419987	450.662	409.9	366.431	319.846
Zt09_chr_1_01108	512.972	0.0988751	0.236402	0.418249	0.675765	0.848645	605.681	458.074	527.51	460.624
Zt09_chr_1_01109	1961.12	2.52973	0.233084	10.8533	1.92416e-27	2.38007e-25	4126.83	2646.18	533.162	538.333
Zt09_chr_1_01110	21.7942	1.83875	0.505074	3.64055	0.000272054	0.00257459	36.5402	39.7222	7.53586	3.37866
Zt09_chr_1_01111	111.801	-0.301483	0.312916	-0.963465	0.335314	0.591673	97.4405	100.573	130.936	118.253
Zt09_chr_1_01112	34.7528	-1.31929	0.452756	-2.9139	0.0035694	0.0218444	11.0728	21.1289	52.751	54.0585
Zt09_chr_1_01113	382.032	-0.12117	0.232904	-0.520256	0.602885	0.804	383.118	347.358	384.329	413.322
Zt09_chr_1_01114	999.519	0.248883	0.220093	1.13081	0.258136	0.509775	1252.33	927.134	905.245	913.364
Zt09_chr_1_01115	3411.93	-0.495152	0.192496	-2.57228	0.0101033	0.0502011	2973.04	2652.94	3784.89	4236.84
Zt09_chr_1_01116	56.7021	0.484258	0.38204	1.26756	0.204955	0.443851	68.6512	66.7672	45.2152	46.175
Zt09_chr_1_01117	661.084	0.518917	0.217156	2.3896	0.0168666	0.0747287	850.39	717.536	542.582	533.828
Zt09_chr_1_01118	360.14	-0.514138	0.234616	-2.1914	0.0284227	0.111714	293.429	293.269	407.879	445.983
Zt09_chr_1_01119	100.941	0.42293	0.340439	1.24231	0.214123	0.455726	133.981	101.419	100.792	67.5731
Zt09_chr_1_01120	7399.63	0.65029	0.217045	2.99611	0.00273446	0.0175305	10839.1	7379.89	5912.83	5466.67
Zt09_chr_1_01121	1480.87	-0.320955	0.195487	-1.64182	0.100627	0.279819	1364.17	1258.43	1664.48	1636.4
Zt09_chr_1_01122	474.743	-0.606776	0.258294	-2.34917	0.0188152	0.0816437	281.249	458.074	566.132	593.517
Zt09_chr_1_01123	312.204	0.018416	0.240312	0.0766334	0.938915	0.97625	305.609	322.849	306.144	314.215
Zt09_chr_1_01124	775.028	-0.063569	0.206281	-0.308168	0.757955	0.893101	749.627	764.865	789.382	796.237
Zt09_chr_1_01125	73.0895	0.531202	0.356612	1.48958	0.136335	0.340724	80.8313	95.5024	57.4609	58.5634
Zt09_chr_1_01126	433.075	0.4729	0.232558	2.03348	0.0420044	0.148981	543.674	470.751	383.387	334.487
Zt09_chr_1_01127	1832.49	0.302901	0.213484	1.41884	0.155945	0.372976	2345.21	1719.89	1612.67	1652.16
Zt09_chr_1_01128	1050.92	0.209773	0.22678	0.925006	0.354963	0.611516	944.508	1316.75	1043.72	898.723
Zt09_chr_1_01129	1115.31	0.715318	0.235875	3.03261	0.00242445	0.0159417	1701.89	1098.7	826.119	834.528
Zt09_chr_1_01130	414.533	-0.258486	0.228096	-1.13323	0.257116	0.508907	359.865	391.306	453.094	453.866
Zt09_chr_1_01131	743.065	0.0148277	0.213137	0.069569	0.944537	0.978024	686.512	807.122	737.572	741.052
Zt09_chr_1_01132	2498.59	0.127312	0.206319	0.617065	0.537192	0.75782	2909.93	2316.57	2202.36	2565.53
Zt09_chr_1_01133	807.593	0.0222041	0.215116	0.103219	0.917789	0.968742	900.217	728.523	805.395	796.237
Zt09_chr_1_01134	332.594	-0.528356	0.246607	-2.1425	0.032153	0.122307	238.065	299.185	378.677	414.449
Zt09_chr_1_01135	32613	-0.855902	0.192791	-4.43952	9.01589e-06	0.000135612	24590.4	21235.3	38892.6	45733.5
Zt09_chr_1_01136	19645.6	-0.840124	0.213214	-3.94029	8.13821e-05	0.000908335	16274.8	11447.6	23757.7	27102.5
Zt09_chr_1_01137	9973.43	-0.155408	0.220545	-0.704655	0.481025	0.717312	11245.5	7580.19	9749.52	11318.5
Zt09_chr_1_01138	580.747	0.36995	0.227794	1.62406	0.104364	0.286312	740.769	576.395	488.889	516.935
Zt09_chr_1_01139	118.434	-0.0772819	0.320868	-0.240853	0.809669	0.919712	95.2259	134.38	133.762	110.369
Zt09_chr_1_01140	2470.49	-0.24555	0.19061	-1.28823	0.197665	0.433856	2163.62	2343.61	2606.47	2768.25
Zt09_chr_1_01141	59.9024	1.7221	0.39269	4.38539	1.1578e-05	0.000168136	101.87	91.2767	27.3175	19.1457
Zt09_chr_1_01142	301.156	-0.621967	0.304245	-2.0443	0.040924	0.146203	147.268	314.397	364.547	378.41
Zt09_chr_1_01143	967.316	-0.264165	0.211337	-1.24997	0.211311	0.452558	798.347	951.644	997.56	1121.71
Zt09_chr_1_01144	924.857	0.0232216	0.206463	0.112473	0.910448	0.967017	869.213	995.592	921.259	913.364
Zt09_chr_1_01145	526.776	-0.229917	0.235149	-0.977753	0.328196	0.585055	408.586	556.111	573.667	568.741
Zt09_chr_1_01146	481.895	0.00892574	0.238741	0.0373867	0.970177	0.988966	556.961	410.745	499.251	460.624
Zt09_chr_1_01147	381.99	0.166139	0.249581	0.665673	0.50562	0.735582	473.915	337.217	354.186	362.643
Zt09_chr_1_01148	137.426	-0.0896265	0.298537	-0.300219	0.76401	0.897139	120.693	144.521	134.704	149.787
Zt09_chr_1_01149	20.1568	-0.0362621	0.494396	-0.0733462	0.941531	0.976891	21.0383	18.5934	20.7236	20.2719
Zt09_chr_1_01150	12.4478	-0.591034	0.53865	-1.09725	0.272532	0.526631	2.21456	13.5225	21.6656	12.3884
Zt09_chr_1_01151	7.27676	-0.185681	0.536577	-0.346046	0.729308	0.877871	2.21456	10.1419	12.2458	4.50488
Zt09_chr_1_01152	124.3	0.0191877	0.302469	0.0634371	0.949418	0.979702	126.23	124.238	126.226	120.505
Zt09_chr_1_01153	1372.12	-0.0874175	0.227931	-0.383526	0.70133	0.862329	1584.51	1073.35	1345.15	1485.48
Zt09_chr_1_01154	464.667	-0.439763	0.239567	-1.83566	0.0664085	0.207556	329.969	450.467	527.51	550.721
Zt09_chr_1_01155	53.3286	0.570302	0.404058	1.41144	0.158116	0.376116	52.0421	79.4445	48.0411	33.7866
Zt09_chr_1_01156	591.228	-0.0655934	0.214447	-0.305872	0.759702	0.894358	589.072	565.408	594.391	616.042
Zt09_chr_1_01157	447.747	-0.619069	0.23525	-2.63153	0.00850014	0.0436806	389.762	307.636	569.9	523.692
Zt09_chr_1_01158	960.628	0.274151	0.2023	1.35517	0.175362	0.402015	1058.56	1051.37	838.365	894.218
Zt09_chr_1_01159	9.9039	0.0514189	0.539022	0.0953928	0.924003	0.970575	7.75095	12.6773	11.3038	7.88353
Zt09_chr_1_01160	51.3221	0.18951	0.406691	0.46598	0.64123	0.82814	68.6512	42.2577	41.4472	52.9323
Zt09_chr_1_01161	1.49327	0.150177	0.404688	0.371093	0.710568	NA	2.21456	1.69031	0.941983	1.12622
Zt09_chr_1_01162	1918.97	-0.124208	0.191538	-0.648473	0.516679	0.743236	1788.25	1878.78	1960.27	2048.59
Zt09_chr_1_01163	1762.12	-0.156369	0.193976	-0.806125	0.420171	0.668125	1624.38	1702.14	1780.35	1941.6
Zt09_chr_1_01164	683.1	-0.0772156	0.209875	-0.367912	0.712939	0.867908	651.079	676.969	702.719	701.634
Zt09_chr_1_01165	1940.54	-0.964179	0.218655	-4.40958	1.03569e-05	0.000152939	1091.78	1485.78	2357.78	2826.81
Zt09_chr_1_01166	20226.2	-0.826085	0.189982	-4.34824	1.37237e-05	0.000194724	15329.2	13498	24235.3	27842.4
Zt09_chr_1_01167	367.52	-0.411102	0.24388	-1.68568	0.0918583	0.262794	338.827	286.507	379.619	465.128
Zt09_chr_1_01168	2066.55	-0.149017	0.196352	-0.758925	0.447897	0.692611	2112.69	1800.18	2174.1	2179.23
Zt09_chr_1_01169	254.536	-0.0573649	0.264093	-0.217214	0.828041	0.929413	214.812	283.127	276.943	243.263
Zt09_chr_1_01170	1686.96	-0.172042	0.195363	-0.880629	0.378519	0.635146	1504.79	1660.73	1739.84	1842.49
Zt09_chr_1_01171	2614.59	-0.192711	0.231406	-0.83278	0.404969	0.658395	2977.47	1886.38	2657.33	2937.18
Zt09_chr_1_01172	896.448	0.148	0.215033	0.688264	0.491286	0.725374	862.57	1026.02	915.607	781.596
Zt09_chr_1_01173	769.47	-0.0935641	0.209444	-0.446726	0.655073	0.836506	739.662	747.116	749.818	841.286
Zt09_chr_1_01174	211.846	0.589885	0.303383	1.94436	0.0518525	0.173623	333.291	184.244	167.673	162.176
Zt09_chr_1_01175	0	NA	NA	NA	NA	NA	0	0	0	0
Zt09_chr_1_01176	397.136	-0.00542844	0.237683	-0.022839	0.981779	0.993636	440.697	352.429	389.981	405.439
Zt09_chr_1_01177	1513.69	-0.15873	0.195608	-0.811472	0.417095	0.666538	1476	1379.29	1549.56	1649.91
Zt09_chr_1_01178	1981.55	-0.204501	0.197629	-1.03477	0.300776	0.557047	1974.28	1698.76	2041.28	2211.89
Zt09_chr_1_01179	1137.95	0.0837116	0.214327	0.390579	0.696108	0.85852	1019.8	1324.36	1138.86	1068.78
Zt09_chr_1_01180	887.968	-0.278337	0.204544	-1.36077	0.173585	0.399729	786.167	812.193	941.041	1012.47
Zt09_chr_1_01181	1450.76	-0.398693	0.202981	-1.96419	0.0495078	0.168279	1333.16	1155.33	1554.27	1760.28
Zt09_chr_1_01182	582.729	-0.18476	0.217021	-0.851348	0.394576	0.649432	568.034	519.77	600.043	643.071
Zt09_chr_1_01183	106.728	0.24292	0.316299	0.768008	0.442483	0.688001	114.05	119.167	97.9662	95.7286
Zt09_chr_1_01184	1071.52	-0.216787	0.199237	-1.08809	0.276556	0.530604	998.765	977.843	1165.23	1144.24
Zt09_chr_1_01185	16.4837	0.00312678	0.518079	0.00603533	0.995185	0.9977	18.8237	14.3676	22.6076	10.136
Zt09_chr_1_01186	54.2088	0.133777	0.396858	0.337092	0.736048	0.881413	57.5785	56.6253	39.5633	63.0683
Zt09_chr_1_01187	17.9175	-0.552906	0.506354	-1.09193	0.274862	0.528511	13.2873	12.6773	25.4335	20.2719
Zt09_chr_1_01188	6927.03	-0.311799	0.186598	-1.67097	0.0947284	0.268674	5993.7	6321.75	7257.98	8134.68
Zt09_chr_1_01189	1.14618	0.216824	0.35744	0.606602	0.544115	NA	1.10728	2.53546	0.941983	0
Zt09_chr_1_01190	276.554	1.76057	0.274366	6.41687	1.39106e-10	4.85902e-09	502.704	369.332	132.82	101.36
Zt09_chr_1_01191	450.78	-0.00367489	0.225178	-0.01632	0.986979	0.994668	428.517	471.596	450.268	452.74
Zt09_chr_1_01192	2020.64	-0.634913	0.189985	-3.34191	0.000832052	0.00667291	1553.51	1584.66	2474.59	2469.8
Zt09_chr_1_01193	1638.66	0.278449	0.208325	1.33661	0.181351	0.410136	2001.96	1604.1	1571.23	1377.37
Zt09_chr_1_01194	2808.47	-0.211136	0.19011	-1.1106	0.266741	0.520228	2723.9	2469.54	2945.58	3094.85
Zt09_chr_1_01195	207.773	-0.441451	0.276389	-1.59721	0.11022	0.296913	191.559	156.354	212.888	270.293
Zt09_chr_1_01196	5608.42	-0.407007	0.191514	-2.12521	0.0335691	0.12598	5051.4	4541.86	5969.34	6871.06
Zt09_chr_1_01197	303.277	-2.74005	0.26482	-10.3468	4.32572e-25	4.54629e-23	64.2221	76.0639	486.063	586.76
Zt09_chr_1_01198	2128.42	-0.406351	0.224485	-1.81015	0.0702728	0.216354	2175.8	1458.74	2341.77	2537.37
Zt09_chr_1_01199	37.0929	0.0433743	0.454816	0.0953666	0.924024	0.970575	22.1456	53.2447	41.4472	31.5341
Zt09_chr_1_01200	494.726	-0.0406145	0.220501	-0.184192	0.853862	0.942289	498.275	476.667	492.657	511.303
Zt09_chr_1_01201	318.915	-0.329909	0.248302	-1.32866	0.183959	0.412927	312.252	249.321	373.967	340.118
Zt09_chr_1_01202	463.437	-0.370749	0.226198	-1.63904	0.101204	0.280607	426.302	376.939	542.582	507.925
Zt09_chr_1_01203	2691.41	-0.258144	0.2057	-1.25495	0.209496	0.449978	2134.83	2748.44	3097.24	2785.14
Zt09_chr_1_01204	1874.7	-0.902613	0.211689	-4.26387	2.0092e-05	0.000272929	1195.86	1372.53	2143.01	2787.39
Zt09_chr_1_01205	557.002	0.345897	0.235221	1.47052	0.141422	0.34978	725.267	529.067	474.759	498.915
Zt09_chr_1_01206	337.918	0.729764	0.25852	2.82286	0.00475979	0.0274969	359.865	493.57	274.117	224.118
Zt09_chr_1_01207	0.492843	-0.0103398	0.2455	-0.0421171	0.966405	NA	0	0.845154	0	1.12622
Zt09_chr_1_01208	2.77524	0.194145	0.477132	0.406899	0.684082	0.853105	4.42911	2.53546	1.88397	2.25244
Zt09_chr_1_01209	8.88589	-0.264369	0.540841	-0.488811	0.624976	0.81693	3.32183	10.987	6.59388	14.6408
Zt09_chr_1_01210	271.885	-0.519827	0.24775	-2.09819	0.0358881	0.132675	225.885	215.514	324.042	322.099
Zt09_chr_1_01211	88.939	-0.106704	0.342913	-0.311168	0.755673	0.891711	77.5095	92.967	106.444	78.8353
Zt09_chr_1_01212	702.922	-0.112562	0.214007	-0.525974	0.598907	0.801337	622.29	725.988	734.747	728.664
Zt09_chr_1_01213	542.417	-0.332719	0.217537	-1.52948	0.126145	0.324291	477.237	477.512	588.739	626.178
Zt09_chr_1_01214	3636.3	0.149284	0.199713	0.747493	0.454766	0.698068	4284.06	3378.93	3438.24	3443.98
Zt09_chr_1_01215	833.952	0.380931	0.246298	1.54663	0.121953	0.316517	1175.93	724.297	721.559	714.023
Zt09_chr_1_01216	33.0079	2.03426	0.463044	4.39322	1.11685e-05	0.000163545	59.793	54.935	9.41983	7.88353
Zt09_chr_1_01217	8166.14	-0.760906	0.19374	-3.92747	8.58459e-05	0.000950249	6329.2	5655.77	9426.42	11253.2
Zt09_chr_1_01218	1807.61	-0.49321	0.191447	-2.57622	0.00998858	0.0497725	1516.97	1466.34	2135.47	2111.66
Zt09_chr_1_01219	929.981	0.11958	0.208366	0.573894	0.56604	0.778869	1041.95	898.399	857.204	922.373
Zt09_chr_1_01220	1370.15	0.370288	0.211178	1.75344	0.079526	0.236814	1752.82	1352.25	1213.27	1162.26
Zt09_chr_1_01221	186.859	0.801104	0.287311	2.78828	0.00529886	0.0299502	274.605	208.753	146.949	117.127
Zt09_chr_1_01222	177.507	-0.144616	0.277597	-0.520956	0.602397	0.803655	153.912	181.708	187.455	186.952
Zt09_chr_1_01223	3978.29	-0.583319	0.1891	-3.08472	0.00203747	0.0138474	3144.67	3174.4	4492.32	5101.77
Zt09_chr_1_01224	0	NA	NA	NA	NA	NA	0	0	0	0
Zt09_chr_1_01225	0	NA	NA	NA	NA	NA	0	0	0	0
Zt09_chr_1_01226	1036.73	0.0377399	0.213493	0.176774	0.859686	0.945475	931.221	1169.69	974.952	1071.03
Zt09_chr_1_01227	464.529	0.0185636	0.233253	0.0795858	0.936567	0.975354	410.8	523.996	461.572	461.75
Zt09_chr_1_01228	336.324	0.0275655	0.24427	0.112849	0.910151	0.967017	305.609	373.558	348.534	317.594
Zt09_chr_1_01229	5.96829	0.364012	0.532513	0.683575	0.494244	0.727813	4.42911	10.987	2.82595	5.6311
Zt09_chr_1_01230	52.7001	-0.376543	0.396042	-0.950765	0.341724	0.598615	36.5402	52.3996	62.1709	59.6896
Zt09_chr_1_01231	233.581	-0.454594	0.257201	-1.76747	0.0771498	0.231709	188.237	201.147	265.639	279.302
Zt09_chr_1_01232	11684.2	-0.351589	0.214828	-1.63661	0.101713	0.281423	12052.7	8362.8	12407.8	13913.3
Zt09_chr_1_01233	8.15328	-0.0531381	0.540805	-0.0982573	0.921728	0.970269	5.53639	10.1419	11.3038	5.6311
Zt09_chr_1_01234	517.462	-0.601599	0.225077	-2.67285	0.00752089	0.0396563	369.831	442.016	616.057	641.945
Zt09_chr_1_01235	3248.87	-1.05529	0.199082	-5.30077	1.15317e-07	2.67648e-06	2280.99	1866.1	4199.36	4649.03
Zt09_chr_1_01236	1013.75	-0.312238	0.205597	-1.51869	0.12884	0.328792	855.926	944.037	1063.5	1191.54
Zt09_chr_1_01237	154.637	0.246438	0.289774	0.850449	0.395076	0.649848	186.023	152.128	144.123	136.273
Zt09_chr_1_01238	65.1497	1.08134	0.370742	2.91668	0.00353778	0.0216761	89.6895	93.8121	37.6793	39.4177
Zt09_chr_1_01239	96.6252	0.127898	0.338237	0.37813	0.705334	0.864523	85.2604	117.476	102.676	81.0878
Zt09_chr_1_01240	3986.95	-0.0716396	0.220663	-0.324655	0.745442	0.885702	4554.23	3213.28	3670.91	4509.38
Zt09_chr_1_01241	1009.47	0.539559	0.245396	2.19872	0.0278976	0.110228	1500.36	913.612	835.539	788.353
Zt09_chr_1_01242	272.731	-0.561261	0.268241	-2.09237	0.0364053	0.134004	178.272	254.391	302.376	355.885
Zt09_chr_1_01243	0	NA	NA	NA	NA	NA	0	0	0	0
Zt09_chr_1_01244	1181.27	0.0541762	0.1977	0.274033	0.784059	0.906257	1209.15	1199.27	1134.15	1182.53
Zt09_chr_1_01245	737.531	0.355665	0.208445	1.70628	0.0879565	0.254129	849.282	813.884	629.244	657.712
Zt09_chr_1_01246	22.4331	0.606893	0.487601	1.24465	0.21326	0.454719	25.4674	32.1159	14.1297	18.0195
Zt09_chr_1_01247	1455.71	-0.16093	0.208883	-0.770431	0.441044	0.68678	1204.72	1537.34	1586.3	1494.49
Zt09_chr_1_01248	2764.98	-0.265771	0.19671	-1.35108	0.176669	0.403541	2275.46	2728.16	3123.61	2932.67
Zt09_chr_1_01249	2770.75	0.974697	0.217214	4.48727	7.21411e-06	0.000111053	4374.86	3044.25	1812.37	1851.5
Zt09_chr_1_01250	9908.58	-0.587652	0.191908	-3.06215	0.0021975	0.0147539	8335.59	7370.59	11047.6	12880.6
Zt09_chr_1_01251	478.117	-0.0569142	0.262764	-0.216598	0.828522	0.929426	583.536	353.274	453.094	522.566
Zt09_chr_1_01252	3247.92	0.0333018	0.213386	0.156064	0.875983	0.952613	3835.61	2739.14	3093.47	3323.47
Zt09_chr_1_01253	283.607	-0.323297	0.257481	-1.25561	0.209256	0.449831	213.705	285.662	323.1	311.963
Zt09_chr_1_01254	1385.44	-0.48357	0.209685	-2.30617	0.0211011	0.0892068	1005.41	1286.32	1671.08	1578.96
Zt09_chr_1_01255	1633.89	0.0391265	0.208961	0.187243	0.85147	0.940966	1449.43	1863.57	1546.74	1675.81
Zt09_chr_1_01256	2440.21	0.285616	0.219118	1.30348	0.19241	0.425986	3186.75	2197.4	2146.78	2229.91
Zt09_chr_1_01257	38.7398	0.497545	0.426396	1.16686	0.243266	0.492907	46.5057	47.3286	32.9694	28.1555
Zt09_chr_1_01258	1347.43	-0.155424	0.197975	-0.785071	0.432412	0.678949	1332.06	1212.8	1387.54	1457.33
Zt09_chr_1_01259	2383.84	0.0783136	0.188124	0.416286	0.677201	0.849551	2442.66	2458.55	2327.64	2306.5
Zt09_chr_1_01260	139.799	0.598329	0.314619	1.90176	0.0572025	0.18672	204.846	137.76	96.0822	120.505
Zt09_chr_1_01261	1732.89	-0.182395	0.194941	-0.935643	0.349457	0.606086	1696.35	1543.25	1789.77	1902.18
Zt09_chr_1_01262	1033.21	-0.351869	0.213307	-1.64959	0.0990269	0.276612	997.658	807.967	1091.76	1235.46
Zt09_chr_1_01263	182.125	-0.404216	0.273325	-1.47888	0.139172	0.345679	151.697	158.044	202.526	216.234
Zt09_chr_1_01264	1006.83	0.086592	0.213193	0.406167	0.68462	0.853105	1159.32	917.838	952.345	997.83
Zt09_chr_1_01265	233.159	-0.0227784	0.2926	-0.0778481	0.937949	0.976106	168.306	293.269	234.554	236.506
Zt09_chr_1_01266	111.503	-0.0397221	0.321062	-0.123721	0.901536	0.963407	105.191	114.096	96.0822	130.641
Zt09_chr_1_01267	1479.11	-0.0926569	0.216019	-0.42893	0.667974	0.843998	1225.76	1632.84	1628.69	1429.17
Zt09_chr_1_01268	1309.67	-0.186109	0.22162	-0.839766	0.401039	0.655031	1012.05	1430	1432.76	1363.85
Zt09_chr_1_01269	2.26293	0.196895	0.45339	0.434272	0.664091	0.842293	3.32183	2.53546	0.941983	2.25244
Zt09_chr_1_01270	23.6585	0.0731639	0.481319	0.152007	0.879181	0.954239	21.0383	27.8901	25.4335	20.2719
Zt09_chr_1_01271	99.759	-0.0300273	0.329655	-0.0910872	0.927423	0.971709	112.942	84.5154	97.9662	103.612
Zt09_chr_1_01272	194.521	0.257043	0.299051	0.859528	0.390049	0.644542	263.532	163.96	194.048	156.544
Zt09_chr_1_01273	63.7858	0.547818	0.386628	1.41691	0.156508	0.373643	84.1531	71.8381	63.1128	36.039
Zt09_chr_1_01274	1645.21	-0.324576	0.225663	-1.43833	0.150342	0.363846	1164.86	1738.48	1846.29	1831.23
Zt09_chr_1_01275	25.1409	0.561325	0.482832	1.16257	0.245005	0.495667	25.4674	38.0319	23.5496	13.5146
Zt09_chr_1_01276	27.8839	0.463221	0.463044	1.00038	0.317125	0.573981	31.0038	36.3416	21.6656	22.5244
Zt09_chr_1_01277	426.424	0.508804	0.240933	2.11181	0.0347029	0.129248	456.199	553.576	386.213	309.71
Zt09_chr_1_01278	1.49327	0.150177	0.404688	0.371093	0.710568	NA	2.21456	1.69031	0.941983	1.12622
Zt09_chr_1_01279	6.39855	1.09321	0.533954	2.04738	0.0406207	0.145725	13.2873	9.2967	1.88397	1.12622
Zt09_chr_1_01280	976.134	-0.140225	0.208252	-0.673343	0.500729	0.732017	844.853	1008.27	1022.05	1029.36
Zt09_chr_1_01281	1115.2	-0.18693	0.208061	-0.898438	0.368952	0.625469	934.543	1145.18	1190.67	1190.41
Zt09_chr_1_01282	319.003	-0.0269127	0.248036	-0.108503	0.913597	0.967259	277.927	353.274	319.332	325.477
Zt09_chr_1_01283	810.159	0.497835	0.214443	2.32152	0.0202588	0.0865763	1049.7	859.522	672.576	658.838
Zt09_chr_1_01284	4898.59	0.0883049	0.20925	0.422007	0.67302	0.846646	5829.82	4279.86	4493.26	4991.4
Zt09_chr_1_01285	1615.12	-1.3811	0.240213	-5.74946	8.95292e-09	2.48367e-07	657.723	1065.74	2181.63	2555.39
Zt09_chr_1_01286	828.765	0.164067	0.210603	0.779035	0.435959	0.681892	833.78	921.218	730.037	830.023
Zt09_chr_1_01287	2329.67	0.0337383	0.240239	0.140436	0.888315	0.957937	2945.36	1772.29	2151.49	2449.53
Zt09_chr_1_01288	2037.09	0.0742932	0.19008	0.390852	0.695906	0.858512	2102.72	2079.92	2019.61	1946.11
Zt09_chr_1_01289	562.655	0.497809	0.242686	2.05125	0.0402429	0.144654	580.214	747.962	529.394	393.05
Zt09_chr_1_01290	5.31731	0.0388418	0.52896	0.0734305	0.941464	0.976891	3.32183	7.60639	4.70991	5.6311
Zt09_chr_1_01291	541.785	0.120699	0.238771	0.505503	0.613205	0.809828	475.022	655.84	552.002	484.274
Zt09_chr_1_01292	4103.68	0.236307	0.207991	1.13614	0.255897	0.508218	5126.7	3778.68	3640.76	3868.56
Zt09_chr_1_01293	786.38	-0.249768	0.217251	-1.14967	0.250279	0.502469	633.363	796.98	852.494	862.684
Zt09_chr_1_01294	4819.32	0.493934	0.189696	2.60382	0.00921914	0.0465562	6031.34	5294.05	3836.7	4115.2
Zt09_chr_1_01295	403.428	-0.260911	0.228697	-1.14086	0.253928	0.505645	354.329	376.094	447.442	435.847
Zt09_chr_1_01296	3270.93	-0.276919	0.196168	-1.41164	0.158055	0.376055	3233.25	2661.39	3527.73	3661.34
Zt09_chr_1_01297	849.039	-0.147266	0.208146	-0.707516	0.479246	0.716991	830.459	777.542	842.133	946.024
Zt09_chr_1_01298	230.328	0.179698	0.267665	0.671356	0.501994	0.733254	249.138	242.559	244.916	184.7
Zt09_chr_1_01299	172.896	-0.272186	0.300343	-0.90625	0.364803	0.620738	124.015	185.934	213.83	167.807
Zt09_chr_1_01300	4.42136	-0.025065	0.519119	-0.0482838	0.96149	0.985677	4.42911	4.22577	5.6519	3.37866
Zt09_chr_1_01301	1527.95	-0.172715	0.199074	-0.86759	0.385619	0.641518	1540.22	1326.89	1640.93	1603.74
Zt09_chr_1_01302	892.307	0.0810287	0.203694	0.397797	0.69078	0.855539	936.757	900.089	885.464	846.917
Zt09_chr_1_01303	836.269	1.47528	0.264838	5.57049	2.54027e-08	6.49838e-07	1623.27	882.341	423.892	415.575
Zt09_chr_1_01304	188.673	-0.163113	0.273893	-0.595534	0.551486	0.768092	177.164	177.482	217.598	182.447
Zt09_chr_1_01305	1264.56	-0.521637	0.196706	-2.65187	0.00800485	0.0417061	1008.73	1052.22	1489.27	1508.01
Zt09_chr_1_01306	465.69	0.0510737	0.242654	0.210479	0.833294	0.931734	554.746	394.687	449.326	464.002
Zt09_chr_1_01307	7859.47	-0.022425	0.200747	-0.111708	0.911055	0.967017	8770.75	6822.09	7524.56	8320.51
Zt09_chr_1_01308	93.3221	0.565229	0.341057	1.65729	0.0974614	0.273986	132.873	94.6573	78.1846	67.5731
Zt09_chr_1_01309	5.80068	0.25465	0.533896	0.476966	0.633386	0.821943	5.53639	8.45154	4.70991	4.50488
Zt09_chr_1_01310	94.0088	4.0313	0.423953	9.50884	1.92801e-21	1.58368e-19	232.528	133.534	6.59388	3.37866
Zt09_chr_1_01311	855.124	0.99355	0.211034	4.708	2.50156e-06	4.38357e-05	1061.88	1236.46	579.319	542.838
Zt09_chr_1_01312	115.342	-0.398947	0.310634	-1.2843	0.199037	0.435371	99.655	96.3476	140.355	125.01
Zt09_chr_1_01313	132.167	3.7758	0.355143	10.6318	2.11994e-26	2.47656e-24	246.923	256.927	11.3038	13.5146
Zt09_chr_1_01314	347.335	1.64848	0.242403	6.80055	1.0422e-11	4.01379e-10	500.49	568.789	160.137	159.923
Zt09_chr_1_01315	761.999	-0.0220582	0.207503	-0.106303	0.915342	0.967913	734.125	777.542	759.238	777.091
Zt09_chr_1_01316	564.587	-0.0216683	0.221654	-0.0977569	0.922125	0.970365	514.884	605.13	588.739	549.595
Zt09_chr_1_01317	13.3131	0.546696	0.528887	1.03367	0.301289	0.557403	22.1456	12.6773	9.41983	9.00975
Zt09_chr_1_01318	334.999	0.111609	0.26418	0.422475	0.672678	0.846646	421.873	276.365	306.144	335.613
Zt09_chr_1_01319	3479.34	-0.128411	0.195294	-0.65753	0.51084	0.738678	3580.94	3057.77	3438.24	3840.41
Zt09_chr_1_01320	140.424	0.549056	0.296611	1.8511	0.064155	0.202592	183.808	154.663	113.98	109.243
Zt09_chr_1_01321	2278.27	-0.355808	0.223856	-1.58945	0.111959	0.300058	1592.27	2378.26	2659.22	2483.31
Zt09_chr_1_01322	880.879	-0.398205	0.222295	-1.79134	0.0732391	0.22294	641.114	867.128	993.792	1021.48
Zt09_chr_1_01323	10042	-0.51844	0.185592	-2.79343	0.0052152	0.0296713	8228.18	8176.02	11138.9	12624.9
Zt09_chr_1_01324	1122.87	0.393185	0.202987	1.937	0.0527459	0.175887	1367.49	1194.2	975.894	953.908
Zt09_chr_1_01325	897.217	-0.72175	0.204853	-3.52326	0.000426276	0.00376969	640.007	698.097	1125.67	1125.09
Zt09_chr_1_01326	3543.2	-0.152774	0.202735	-0.753566	0.45111	0.695656	3774.71	2923.39	3621.92	3852.8
Zt09_chr_1_01327	75.7073	0.688746	0.352475	1.95403	0.0506977	0.171009	98.5477	92.967	52.751	58.5634
Zt09_chr_1_01328	1163.96	-0.53425	0.21036	-2.53969	0.011095	0.0540561	1053.02	832.477	1388.48	1381.87
Zt09_chr_1_01329	14.0438	0.532371	0.525854	1.01239	0.311351	0.567731	21.0383	15.2128	7.53586	12.3884
Zt09_chr_1_01330	1594.02	0.228119	0.196809	1.15909	0.246419	0.497284	1624.38	1823.84	1498.69	1429.17
Zt09_chr_1_01331	727.424	0.215332	0.211126	1.01992	0.307765	0.563637	737.447	829.941	674.46	667.848
Zt09_chr_1_01332	1236.06	1.24546	0.507089	2.4561	0.0140454	0.0649442	2798.09	1076.73	681.996	387.419
Zt09_chr_1_01333	2264.13	0.000925884	0.258766	0.00357807	0.997145	0.998551	2846.81	1684.39	2694.07	1831.23
Zt09_chr_1_01334	1238.35	-0.0155337	0.213681	-0.0726956	0.942048	0.976891	1387.42	1075.88	1180.3	1309.79
Zt09_chr_1_01335	1236.82	-0.111845	0.200181	-0.55872	0.576353	0.785532	1127.21	1246.6	1243.42	1330.06
Zt09_chr_1_01336	867.032	-0.260542	0.205724	-1.26646	0.205348	0.444428	813.849	758.103	917.491	978.684
Zt09_chr_1_01337	1289.45	-0.277568	0.201413	-1.3781	0.168171	0.391965	1177.04	1145.18	1314.07	1521.52
Zt09_chr_1_01338	870.066	0.969075	0.222467	4.35604	1.32439e-05	0.000188937	1330.95	997.282	587.797	564.236
Zt09_chr_1_01339	109.67	0.0951862	0.322993	0.2947	0.768223	0.898853	99.655	127.618	116.806	94.6024
Zt09_chr_1_01340	140.415	-0.0515455	0.294333	-0.175127	0.86098	0.946304	146.161	129.309	137.529	148.661
Zt09_chr_1_01341	1976.58	0.208035	0.192499	1.0807	0.279828	0.533959	2164.73	2082.46	1750.2	1908.94
Zt09_chr_1_01342	4125.32	0.320803	0.217547	1.47464	0.14031	0.347684	5471.06	3733.89	3601.2	3695.12
Zt09_chr_1_01343	56.0802	0.476695	0.388031	1.2285	0.219261	0.462727	76.4022	57.4705	44.2732	46.175
Zt09_chr_1_01344	53.3498	-0.0235098	0.390989	-0.060129	0.952053	0.980784	54.2566	51.5544	60.2869	47.3012
Zt09_chr_1_01345	13.9052	0.46766	0.53139	0.880068	0.378822	0.63544	19.931	15.2128	4.70991	15.7671
Zt09_chr_1_01346	191.66	-3.18144	0.298412	-10.6612	1.54567e-26	1.82597e-24	31.0038	32.1159	358.895	344.623
Zt09_chr_1_01347	686.519	-1.5919	0.217348	-7.32418	2.40373e-13	1.12323e-11	356.544	303.41	1017.34	1068.78
Zt09_chr_1_01348	4.02112	0.378964	0.507856	0.746203	0.455545	0.698457	4.42911	6.76123	3.76793	1.12622
Zt09_chr_1_01349	555.957	0.504264	0.236002	2.1367	0.0326228	0.123336	762.915	551.886	454.036	454.993
Zt09_chr_1_01350	836.093	-0.910717	0.213894	-4.2578	2.06452e-05	0.000279002	518.206	622.034	1053.14	1151
Zt09_chr_1_01351	3249.39	-0.284283	0.187625	-1.51517	0.12973	0.330342	2992.97	2847.32	3459.9	3697.38
Zt09_chr_1_01352	505.953	0.110954	0.219726	0.504965	0.613583	0.809848	537.03	515.544	475.701	495.536
Zt09_chr_1_01353	96.1269	0.248903	0.326402	0.762565	0.445723	0.690733	104.084	106.489	83.8365	90.0975
Zt09_chr_1_01354	1371.52	0.0672467	0.229969	0.292417	0.769968	0.89947	1680.85	1129.97	1252.84	1422.41
Zt09_chr_1_01355	2644.92	-0.313539	0.195794	-1.60137	0.109295	0.295178	2503.56	2194.02	2764.72	3117.37
Zt09_chr_1_01356	2457.25	-0.478689	0.194582	-2.4601	0.01389	0.0644198	2006.39	2072.32	2655.45	3094.85
Zt09_chr_1_01357	1251.03	0.214566	0.206214	1.0405	0.298109	0.554272	1222.43	1472.26	1200.09	1109.33
Zt09_chr_1_01358	1376.27	-1.1696	0.218896	-5.34316	9.13393e-08	2.16293e-06	693.156	957.56	1851.94	2002.42
Zt09_chr_1_01359	3457.62	-0.24559	0.194864	-1.26031	0.207556	0.447539	3403.77	2904.8	3950.68	3571.24
Zt09_chr_1_01360	183.578	0.313926	0.277287	1.13213	0.257579	0.509248	184.915	224.811	165.789	158.797
Zt09_chr_1_01361	4495.03	0.515382	0.209839	2.45608	0.0140463	0.0649442	6168.65	4474.25	3547.51	3789.73
Zt09_chr_1_01362	434.515	-0.127662	0.227415	-0.561359	0.574552	0.784069	394.191	434.409	469.107	440.352
Zt09_chr_1_01363	771.089	-0.0974655	0.216031	-0.451163	0.651872	0.834605	669.903	817.264	770.542	826.645
Zt09_chr_1_01364	1047.77	0.117405	0.220572	0.532274	0.594536	0.798295	1258.98	926.289	973.068	1032.74
Zt09_chr_1_01365	1353.71	-1.27926	0.228823	-5.59062	2.26265e-08	5.84873e-07	612.325	917.838	1875.49	2009.17
Zt09_chr_1_01366	1164.71	0.0769572	0.235102	0.327336	0.743414	0.884583	1454.96	940.657	1096.47	1166.76
Zt09_chr_1_01367	156.861	1.28954	0.294756	4.37496	1.21457e-05	0.000175171	253.567	201.992	88.5464	83.3402
Zt09_chr_1_01368	6869.77	3.59197	0.207141	17.3407	2.31841e-67	9.02807e-65	14647.1	10911.8	926.911	993.325
Zt09_chr_1_01369	1.77482	0.0565236	0.425191	0.132937	0.894243	NA	2.21456	1.69031	0.941983	2.25244
Zt09_chr_1_01370	115.522	-0.0794916	0.31123	-0.255411	0.798405	0.914426	102.977	120.857	117.748	120.505
Zt09_chr_1_01371	104.703	0.560383	0.322223	1.73911	0.0820149	0.242152	130.659	123.393	90.4303	74.3305
Zt09_chr_1_01372	0.211289	0.0605281	0.223705	0.270571	0.786721	NA	0	0.845154	0	0
Zt09_chr_1_01373	2365.03	0.334546	0.219233	1.52599	0.127013	0.325871	3128.06	2172.89	1997.95	2161.21
Zt09_chr_1_01374	1186.52	-0.245782	0.203587	-1.20726	0.227334	0.474149	1154.89	1009.11	1234	1348.08
Zt09_chr_1_01375	326.576	0.0684711	0.237638	0.288132	0.773245	0.900658	332.183	337.217	313.68	323.225
Zt09_chr_1_01376	17.5621	0.369502	0.508247	0.727013	0.467218	0.707319	23.2528	18.5934	16.0137	12.3884
Zt09_chr_1_01377	1426.93	-0.11875	0.233213	-0.509191	0.610619	0.808561	1663.13	1068.27	1452.54	1523.77
Zt09_chr_1_01378	1966.13	0.3018	0.258979	1.16534	0.243879	0.49396	2866.74	1502.68	1702.16	1792.94
Zt09_chr_1_01379	682.052	-0.235225	0.213193	-1.10334	0.269877	0.52304	584.643	663.446	735.689	744.431
Zt09_chr_1_01380	443.936	-0.361565	0.234476	-1.54201	0.123071	0.318801	339.934	431.029	511.497	493.284
Zt09_chr_1_01381	549.463	-0.306188	0.233916	-1.30897	0.190546	0.42296	562.497	414.971	595.333	625.052
Zt09_chr_1_01382	875.145	0.118321	0.203323	0.581939	0.560608	0.7739	906.861	917.838	834.597	841.286
Zt09_chr_1_01383	170.552	0.234633	0.283175	0.828578	0.407343	0.659502	204.846	166.495	161.079	149.787
Zt09_chr_1_01384	120.58	0.492413	0.314523	1.56559	0.117445	0.308732	126.23	159.734	107.386	88.9713
Zt09_chr_1_01385	9.92343	0.355547	0.538504	0.660248	0.509094	0.73758	13.2873	10.987	7.53586	7.88353
Zt09_chr_1_01386	11.2175	-1.68463	0.540801	-3.11506	0.00183908	0.0127631	3.32183	0	17.8977	23.6506
Zt09_chr_1_01387	27.1782	0.591567	0.482644	1.22568	0.220319	0.464123	21.0383	48.1738	22.6076	16.8933
Zt09_chr_1_01388	8083.06	0.0333695	0.197452	0.169001	0.865796	0.948835	9102.93	7257.34	7630.06	8341.9
Zt09_chr_1_01389	4.75655	-0.0315089	0.519975	-0.0605968	0.95168	0.980668	3.32183	5.91608	7.53586	2.25244
Zt09_chr_1_01390	348.611	0.474275	0.275634	1.72067	0.0853111	0.248328	490.524	329.61	340.056	234.254
Zt09_chr_1_01391	18.7439	0.174076	0.50617	0.343908	0.730916	0.878971	26.5747	14.3676	16.0137	18.0195
Zt09_chr_1_01392	40.7622	-0.2256	0.418629	-0.538901	0.589955	0.795007	36.5402	37.1868	44.2732	45.0488
Zt09_chr_1_01393	24.0363	-0.310413	0.481928	-0.644106	0.519507	0.744736	15.5019	25.3546	28.2595	27.0293
Zt09_chr_1_01394	217.128	-0.0603035	0.26828	-0.224779	0.822152	0.926616	189.345	234.953	233.612	210.603
Zt09_chr_1_01395	80.1643	0.0708288	0.343753	0.206045	0.836755	0.932942	81.9386	82.8251	78.1846	77.7091
Zt09_chr_1_01396	1245.74	0.229236	0.207007	1.10738	0.268129	0.521562	1471.57	1225.47	1084.22	1201.68
Zt09_chr_1_01397	154.304	0.251812	0.284971	0.88364	0.37689	0.633418	169.414	168.186	136.587	143.03
Zt09_chr_1_01398	5820.63	1.80533	0.191521	9.42628	4.24897e-21	3.33385e-19	9770.62	8499.72	2634.73	2377.45
Zt09_chr_1_01399	4569.05	0.626861	0.194408	3.22445	0.00126213	0.00932537	5099.02	6058.91	3728.37	3389.92
Zt09_chr_1_01400	14.9864	0.709496	0.533465	1.32998	0.183526	0.412394	32.1111	10.1419	13.1878	4.50488
Zt09_chr_1_01401	24.5218	0.747074	0.48119	1.55256	0.120529	0.313986	32.1111	33.8062	19.7816	12.3884
Zt09_chr_1_01402	556.936	0.319167	0.21805	1.46373	0.143267	0.3526	611.217	630.485	469.107	516.935
Zt09_chr_1_01403	172.682	1.19738	0.290834	4.11707	3.83716e-05	0.000479144	214.812	276.365	108.328	91.2237
Zt09_chr_1_01404	24307.2	-0.666052	0.196923	-3.3823	0.000718806	0.0058913	20293.1	16917.5	27387.2	32631.1
Zt09_chr_1_01405	1221.22	0.618855	0.25424	2.43413	0.0149275	0.0680902	1917.81	1072.5	937.273	957.286
Zt09_chr_1_01406	5188.11	0.0611217	0.222127	0.275165	0.783189	0.905681	6406.71	4200.42	5036.78	5108.53
Zt09_chr_1_01407	3541.53	-0.0958537	0.186553	-0.513815	0.607381	0.806619	3472.42	3367.94	3542.8	3782.97
Zt09_chr_1_01408	859.634	0.163543	0.22995	0.711212	0.476953	0.715248	1071.85	750.497	834.597	781.596
Zt09_chr_1_01409	49.1681	-0.11159	0.399538	-0.279297	0.780017	0.9042	42.0766	51.5544	48.9831	54.0585
Zt09_chr_1_01410	307.439	0.411501	0.260238	1.58125	0.113821	0.302659	413.015	294.959	245.857	275.924
Zt09_chr_1_01411	13.3999	-0.0164802	0.531062	-0.0310326	0.975244	0.990725	7.75095	18.5934	10.3618	16.8933
Zt09_chr_1_01412	1037.7	0.00108823	0.206881	0.00526016	0.995803	0.997796	950.045	1125.75	1056.9	1018.1
Zt09_chr_1_01413	4175.75	-0.504056	0.185993	-2.71008	0.00672678	0.036344	3311.87	3550.49	4821.07	5019.56
Zt09_chr_1_01414	570.196	0.0572909	0.224099	0.25565	0.798221	0.914372	520.421	643.162	558.596	558.605
Zt09_chr_1_01415	1697.35	-0.0631212	0.213741	-0.295317	0.767752	0.898764	1891.23	1426.62	1626.8	1844.75
Zt09_chr_1_01416	332.278	0.970438	0.335551	2.89208	0.00382705	0.0230324	637.792	267.069	266.581	157.671
Zt09_chr_1_01417	34.6907	0.780644	0.446588	1.74802	0.0804608	0.238636	36.5402	55.7802	21.6656	24.7768
Zt09_chr_1_01418	1585.95	0.677041	0.207892	3.25669	0.00112718	0.00858162	2202.38	1729.19	1238.71	1173.52
Zt09_chr_1_01419	0	NA	NA	NA	NA	NA	0	0	0	0
Zt09_chr_1_01420	589.275	-0.452675	0.214556	-2.10982	0.034874	0.129701	482.773	504.557	689.531	680.236
Zt09_chr_1_01421	13.0333	0.0786611	0.528656	0.148795	0.881716	0.955186	11.0728	16.0579	10.3618	14.6408
Zt09_chr_1_01422	416.471	0.0575102	0.234935	0.244792	0.806617	0.91823	442.911	407.364	367.373	448.235
Zt09_chr_1_01423	649.822	0.378816	0.222344	1.70374	0.0884293	0.255004	821.6	655.84	546.35	575.498
Zt09_chr_1_01424	454.969	0.402409	0.2532	1.58929	0.111995	0.300058	621.183	423.422	423.892	351.38
Zt09_chr_1_01425	2750.02	-0.593071	0.188155	-3.15203	0.00162138	0.0114909	2145.9	2204.16	3226.29	3423.71
Zt09_chr_1_01426	87.2623	1.20839	0.391793	3.08425	0.00204064	0.01386	178.272	76.909	55.577	38.2914
Zt09_chr_1_01427	2.74388	0.20571	0.467153	0.440349	0.659684	0.839368	1.10728	5.91608	2.82595	1.12622
Zt09_chr_1_01428	2711.66	-0.212592	0.207313	-1.02546	0.305144	0.561184	2831.31	2177.96	2745.88	3091.47
Zt09_chr_1_01429	93.9051	1.10184	0.344626	3.19721	0.00138762	0.0100895	156.126	108.18	52.751	58.5634
Zt09_chr_1_01430	846.153	-0.316238	0.216927	-1.45781	0.144894	0.355688	666.581	832.477	989.082	896.47
Zt09_chr_1_01431	916.061	-0.178211	0.212277	-0.839522	0.401177	0.655031	946.723	768.245	962.706	986.568
Zt09_chr_1_01432	437.021	-0.406588	0.225377	-1.80404	0.0712256	0.218775	362.08	383.7	501.135	501.167
Zt09_chr_1_01433	517.532	0.150385	0.227283	0.661663	0.508187	0.736773	564.712	527.376	538.814	439.225
Zt09_chr_1_01434	802.308	0.283579	0.248528	1.14104	0.253854	0.505593	1101.74	670.207	724.385	712.897
Zt09_chr_1_01435	563.748	0.256962	0.239724	1.07191	0.283762	0.538338	727.482	506.247	502.077	519.187
Zt09_chr_1_01436	132.903	1.4012	0.351309	3.98851	6.64895e-05	0.000761515	261.318	138.605	81.0105	50.6799
Zt09_chr_1_01437	960.813	-0.609536	0.206258	-2.95521	0.00312456	0.0196364	746.305	759.794	1087.05	1250.1
Zt09_chr_1_01438	810.795	-0.0445168	0.207866	-0.214161	0.830421	0.930518	758.485	836.703	804.453	843.538
Zt09_chr_1_01439	853.956	0.0239029	0.204299	0.116999	0.90686	0.96564	872.535	850.225	861.914	831.15
Zt09_chr_1_01440	2.25346	0.51853	0.439595	1.17956	0.238174	0.486717	5.53639	2.53546	0.941983	0
Zt09_chr_1_01441	287.8	-0.064367	0.251628	-0.255802	0.798104	0.914372	312.252	250.166	294.841	293.943
Zt09_chr_1_01442	234.518	0.197922	0.297151	0.666063	0.505371	0.73553	321.111	183.398	195.932	237.632
Zt09_chr_1_01443	1074.52	-0.246199	0.204767	-1.20234	0.229233	0.476128	1028.66	930.515	1101.18	1237.71
Zt09_chr_1_01444	323.309	-0.363019	0.23891	-1.51948	0.128642	0.328446	271.283	289.888	362.663	369.4
Zt09_chr_1_01445	32.4816	-0.0856521	0.454994	-0.188249	0.850681	0.940516	24.3601	38.0319	40.5053	27.0293
Zt09_chr_1_01446	1669.51	-0.360827	0.203005	-1.77743	0.0754972	0.228093	1567.91	1340.41	1754.91	2014.81
Zt09_chr_1_01447	345.432	-0.647617	0.239532	-2.70368	0.00685768	0.0368535	285.678	245.095	434.254	416.701
Zt09_chr_1_01448	5106.75	-0.109728	0.196422	-0.558636	0.57641	0.785532	5419.02	4393.11	5117.79	5497.08
Zt09_chr_1_01449	1255.95	-0.152524	0.198456	-0.768555	0.442157	0.687709	1182.57	1191.67	1263.2	1386.38
Zt09_chr_1_01450	1283.91	0.885449	0.246588	3.5908	0.000329664	0.00303245	2118.22	1255.9	845.901	915.616
Zt09_chr_1_01451	588.699	0.706368	0.230708	3.06174	0.00220054	0.0147648	647.758	825.716	474.759	406.565
Zt09_chr_1_01452	146.025	-0.379671	0.290063	-1.30892	0.19056	0.42296	122.908	127.618	160.137	173.438
Zt09_chr_1_01453	449.042	-0.168415	0.231459	-0.727626	0.466843	0.70726	388.655	453.848	444.616	509.051
Zt09_chr_1_01454	27.5537	0.1703	0.480225	0.354625	0.72287	0.873938	23.2528	36.3416	34.8534	15.7671
Zt09_chr_1_01455	790.159	0.380303	0.245157	1.55126	0.120839	0.314334	1106.17	693.872	696.125	664.469
Zt09_chr_1_01456	814.107	-0.340155	0.210744	-1.61406	0.106514	0.2899	728.589	700.633	844.017	983.189
Zt09_chr_1_01457	28.0347	-0.217514	0.46739	-0.465381	0.641659	0.82825	23.2528	27.0449	23.5496	38.2914
Zt09_chr_1_01458	1148.32	-0.0989315	0.199393	-0.496164	0.619779	0.813604	1150.46	1064.89	1201.03	1176.9
Zt09_chr_1_01459	3113.25	0.0164964	0.216678	0.0761333	0.939313	0.97625	3685.02	2579.41	2959.71	3228.87
Zt09_chr_1_01460	693.181	0.285306	0.213447	1.33666	0.181333	0.410136	711.98	816.419	622.651	621.673
Zt09_chr_1_01461	485.764	0.0658072	0.228781	0.287643	0.77362	0.900658	538.137	457.228	503.961	443.73
Zt09_chr_1_01462	8.94964	0.358998	0.540838	0.663781	0.506831	0.736025	15.5019	6.76123	5.6519	7.88353
Zt09_chr_1_01463	314.728	0.682744	0.246766	2.76676	0.00566157	0.0315619	388.655	395.532	261.871	212.855
Zt09_chr_1_01464	1344.41	2.86989	0.252515	11.3652	6.22998e-30	8.97287e-28	2818.02	1980.2	354.186	225.244
Zt09_chr_1_01465	140.761	-0.200373	0.291956	-0.686311	0.492517	0.726578	128.444	131.844	150.717	152.04
Zt09_chr_1_01466	294.672	0.393168	0.257825	1.52494	0.127274	0.326301	347.685	327.075	291.073	212.855
Zt09_chr_1_01467	1305.31	-0.130398	0.198496	-0.65693	0.511226	0.738678	1178.14	1309.99	1371.53	1361.6
Zt09_chr_1_01468	742.228	0.687812	0.212409	3.23814	0.00120311	0.00900962	878.071	967.702	591.565	531.575
Zt09_chr_1_01469	679.271	-0.558597	0.225528	-2.47684	0.0132551	0.0620756	467.271	618.653	821.409	809.752
Zt09_chr_1_01470	3570.67	0.142054	0.208745	0.680514	0.496179	0.728527	3196.71	4309.44	3540.91	3235.63
Zt09_chr_1_01471	1087.17	-0.808812	0.208455	-3.88004	0.000104439	0.00113437	700.907	856.141	1412.03	1379.62
Zt09_chr_1_01472	447.092	-0.0127025	0.230744	-0.0550502	0.956098	0.982567	414.122	475.822	479.469	418.953
Zt09_chr_1_01473	926.164	-0.393508	0.207273	-1.89851	0.0576294	0.187764	783.953	807.122	980.604	1132.98
Zt09_chr_1_01474	30.947	1.0032	0.455638	2.20174	0.0276835	0.109645	44.2911	43.948	19.7816	15.7671
Zt09_chr_1_01475	42768.8	-0.436161	0.241858	-1.80337	0.0713297	0.21893	45895.6	26107.7	46568.8	52503.2
Zt09_chr_1_01476	48682.2	-0.733701	0.194106	-3.7799	0.000156889	0.00159529	39688.2	32640.7	57375.2	65024.5
Zt09_chr_1_01477	911.588	-0.351595	0.206143	-1.70559	0.0880843	0.254288	754.056	839.238	1059.73	993.325
Zt09_chr_1_01478	900.916	-0.624515	0.228814	-2.72936	0.00634583	0.0345879	591.286	807.122	1001.33	1203.93
Zt09_chr_1_01479	152.952	0.325793	0.294392	1.10666	0.26844	0.521562	153.912	189.315	146.949	121.632
Zt09_chr_1_01480	33.1372	0.957906	0.449215	2.1324	0.0329741	0.124306	43.1838	49.8641	22.6076	16.8933
Zt09_chr_1_01481	36.3403	-0.386363	0.436033	-0.886088	0.37557	0.632393	26.5747	33.8062	37.6793	47.3012
Zt09_chr_1_01482	32826.6	-0.872993	0.186805	-4.67328	2.96422e-06	5.09246e-05	23462.1	22337.4	39526.5	45980.1
Zt09_chr_1_01483	2034.57	-0.0186849	0.195557	-0.0955472	0.92388	0.970575	2148.12	1893.99	1968.74	2127.43
Zt09_chr_1_01484	519.582	0.00974028	0.219234	0.0444288	0.964563	0.986652	539.244	503.712	510.555	524.818
Zt09_chr_1_01485	1034.77	-0.408293	0.202592	-2.01534	0.0438687	0.153848	903.539	864.593	1242.48	1128.47
Zt09_chr_1_01486	1029.78	-0.301278	0.216426	-1.39206	0.163905	0.38518	793.918	1041.23	1117.19	1166.76
Zt09_chr_1_01487	590.35	-0.8718	0.218536	-3.98927	6.62759e-05	0.000759896	384.225	435.254	747.934	793.984
Zt09_chr_1_01488	0	NA	NA	NA	NA	NA	0	0	0	0
Zt09_chr_1_01489	446.361	-0.747519	0.230811	-3.23866	0.00120092	0.00899965	296.751	358.345	560.48	569.867
Zt09_chr_1_01490	816.733	-0.605709	0.225573	-2.6852	0.00724871	0.0385109	728.589	551.886	916.549	1069.91
Zt09_chr_1_01491	71.474	0.572556	0.369808	1.54825	0.121562	0.315814	105.191	70.1478	50.8671	59.6896
Zt09_chr_1_01492	521.942	0.178089	0.218141	0.816395	0.414274	0.664982	559.175	551.886	482.295	494.41
Zt09_chr_1_01493	25.2809	0.180113	0.480864	0.374562	0.707986	0.865188	21.0383	33.8062	28.2595	18.0195
Zt09_chr_1_01494	97.0951	-0.00631539	0.343335	-0.0183943	0.985324	0.994308	74.1876	119.167	102.676	92.35
Zt09_chr_1_01495	1549.26	0.259632	0.222441	1.16719	0.243133	0.492907	1988.67	1401.27	1321.6	1485.48
Zt09_chr_1_01496	693.845	-0.014137	0.26593	-0.0531604	0.957604	0.983804	894.681	486.809	715.907	677.984
Zt09_chr_1_01497	1531.46	0.183717	0.22843	0.804262	0.421246	0.669184	1958.77	1309.14	1361.17	1496.75
Zt09_chr_1_01498	895.041	0.42303	0.217488	1.94507	0.051766	0.173555	1161.53	900.934	745.108	772.586
Zt09_chr_1_01499	128.361	0.257999	0.304962	0.846003	0.397551	0.651981	152.804	129.309	124.342	106.991
Zt09_chr_1_01500	278.443	0.0135028	0.260038	0.0519262	0.958587	0.984237	320.003	240.024	260.929	292.817
Zt09_chr_1_01501	8.25827	0.490991	0.540746	0.907988	0.363884	0.620183	7.75095	14.3676	7.53586	3.37866
Zt09_chr_1_01502	2629.92	0.160526	0.283829	0.565573	0.571684	0.781929	3893.19	1683.55	2539.59	2403.35
Zt09_chr_1_01503	199.22	0.704133	0.290056	2.42757	0.0152003	0.0689157	303.394	198.611	150.717	144.156
Zt09_chr_1_01504	1050.4	0.337051	0.221889	1.51901	0.128761	0.32867	1366.38	990.521	909.955	934.762
Zt09_chr_1_01505	3.54017	0.378304	0.499218	0.757794	0.448575	0.693066	6.64367	3.38062	1.88397	2.25244
Zt09_chr_1_01506	16.9457	0.465584	0.516546	0.901341	0.367407	0.623652	13.2873	28.7352	12.2458	13.5146
Zt09_chr_1_01507	170.784	0.716749	0.331045	2.16511	0.0303794	0.117475	280.141	154.663	152.601	95.7286
Zt09_chr_1_01508	2834.13	0.792351	0.205433	3.85698	0.000114797	0.00123539	4111.32	3132.14	2036.57	2056.48
Zt09_chr_1_01509	2026.23	0.0326929	0.197485	0.165547	0.868514	0.949423	2223.41	1877.09	1977.22	2027.19
Zt09_chr_1_01510	406.962	-0.375672	0.229834	-1.63454	0.102146	0.282325	365.402	338.062	444.616	479.769
Zt09_chr_1_01511	643.091	-0.337168	0.230801	-1.46086	0.144053	0.354038	475.022	653.304	724.385	719.654
Zt09_chr_1_01512	31.2313	0.39853	0.458824	0.868591	0.385071	0.641317	43.1838	30.4256	19.7816	31.5341
Zt09_chr_1_01513	2979.24	-0.00247637	0.224782	-0.0110168	0.99121	0.995933	3598.65	2355.44	2933.33	3029.53
Zt09_chr_1_01514	192.261	0.325407	0.275075	1.18298	0.236818	0.484983	199.31	231.572	182.745	155.418
Zt09_chr_1_01515	1698.19	-0.12616	0.1927	-0.654695	0.512664	0.739897	1584.51	1658.19	1743.61	1806.46
Zt09_chr_1_01516	64.201	0.162931	0.368927	0.441636	0.658753	0.838731	63.1148	73.5284	59.3449	60.8158
Zt09_chr_1_01517	149.968	4.28991	0.372833	11.5063	1.2269e-30	1.84281e-28	240.279	342.287	9.41983	7.88353
Zt09_chr_1_01518	221.659	-0.13591	0.286058	-0.475114	0.634706	0.823051	163.877	256.082	216.656	250.021
Zt09_chr_1_01519	218.93	-0.903604	0.26507	-3.40893	0.000652191	0.00544649	137.302	158.889	278.827	300.7
Zt09_chr_1_01520	1254.38	-0.242752	0.196996	-1.23227	0.217848	0.461042	1121.67	1168.85	1339.5	1387.5
Zt09_chr_1_01521	1.19933	-0.248824	0.362492	-0.686424	0.492446	NA	0	0.845154	2.82595	1.12622
Zt09_chr_1_01522	41.4466	0.385763	0.42639	0.904719	0.365614	0.621615	38.7547	57.4705	30.1434	39.4177
Zt09_chr_1_01523	0	NA	NA	NA	NA	NA	0	0	0	0
Zt09_chr_1_01524	80.8342	0.17312	0.366882	0.47187	0.63702	0.825074	65.3294	107.335	87.6044	63.0683
Zt09_chr_1_01525	26.0578	0.318966	0.480076	0.664407	0.50643	0.735847	36.5402	23.6643	28.2595	15.7671
Zt09_chr_1_01526	5107.35	-0.215173	0.191006	-1.12652	0.259945	0.512139	5041.44	4388.04	5244.96	5754.98
Zt09_chr_1_01527	131.215	1.03415	0.306308	3.37619	0.000734976	0.00599034	194.881	165.65	75.3586	88.9713
Zt09_chr_1_01528	1010.01	-1.62074	0.230584	-7.02887	2.08214e-12	8.61876e-11	386.44	562.028	1456.31	1635.27
Zt09_chr_1_01529	837.629	-0.466308	0.234526	-1.9883	0.0467787	0.161468	833.78	560.337	960.822	995.578
Zt09_chr_1_01530	2161.05	-0.408465	0.197798	-2.06506	0.0389171	0.140949	1995.32	1697.91	2371.91	2579.04
Zt09_chr_1_01531	5.07894	-0.364928	0.527116	-0.692311	0.488742	0.723093	4.42911	2.53546	6.59388	6.75731
Zt09_chr_1_01532	769.598	-0.127721	0.209191	-0.610546	0.541501	0.761217	728.589	739.51	761.122	849.169
Zt09_chr_1_01533	98.6899	0.76695	0.34027	2.25394	0.0241998	0.0988106	146.161	109.025	81.0105	58.5634
Zt09_chr_1_01534	252.241	0.17122	0.264033	0.648478	0.516676	0.743236	229.207	306.791	242.09	230.875
Zt09_chr_1_01535	106.734	0.42914	0.318197	1.34866	0.177447	0.404908	116.264	131.844	87.6044	91.2237
Zt09_chr_1_01536	1113.78	-0.568213	0.213285	-2.6641	0.00771954	0.0405209	999.872	777.542	1303.7	1373.99
Zt09_chr_1_01537	47.6436	0.0169363	0.412097	0.0410979	0.967218	0.987787	39.862	55.7802	38.6213	56.311
Zt09_chr_1_01538	518.957	0.591856	0.226531	2.6127	0.00898306	0.045605	663.26	594.989	443.674	373.905
Zt09_chr_1_01539	199.23	-0.0542229	0.287418	-0.188655	0.850363	0.940516	229.207	161.424	179.919	226.37
Zt09_chr_1_01540	0	NA	NA	NA	NA	NA	0	0	0	0
Zt09_chr_1_01541	2635.85	-0.00723567	0.200215	-0.0361395	0.971171	0.989428	2902.18	2356.29	2535.82	2749.1
Zt09_chr_1_01542	8.94767	0.38258	0.54092	0.707278	0.479394	0.716991	5.53639	16.9031	6.59388	6.75731
Zt09_chr_1_01543	2721.16	0.0982225	0.197904	0.496314	0.619673	0.813604	3040.59	2593.78	2459.52	2790.77
Zt09_chr_1_01544	801.457	-0.550305	0.209461	-2.62724	0.00860808	0.044063	645.543	643.162	896.768	1020.35
Zt09_chr_1_01545	1689.75	-0.162067	0.198672	-0.815748	0.414645	0.664982	1484.86	1697.91	1868.89	1707.35
Zt09_chr_1_01546	1049.56	0.687502	0.228783	3.00503	0.00265552	0.0171499	1139.39	1473.95	902.419	682.489
Zt09_chr_1_01547	582.762	-0.476814	0.220429	-2.16312	0.030532	0.11789	523.743	442.861	670.692	693.751
Zt09_chr_1_01548	134.145	-0.250144	0.298788	-0.837196	0.402482	0.656077	124.015	119.167	158.253	135.146
Zt09_chr_1_01549	700.913	-0.181702	0.233861	-0.776965	0.437179	0.683133	770.666	539.208	723.443	770.334
Zt09_chr_1_01550	397.652	-0.154057	0.235859	-0.653176	0.513643	0.740496	341.042	409.055	401.285	439.225
Zt09_chr_1_01551	647.855	0.0659117	0.212531	0.310128	0.756464	0.892344	640.007	686.265	619.825	645.324
Zt09_chr_1_01552	948.569	-0.0801386	0.21238	-0.377336	0.705924	0.864742	821.6	1020.1	991.908	960.665
Zt09_chr_1_01553	174.533	1.09257	0.290331	3.76321	0.000167748	0.00168776	279.034	206.218	109.27	103.612
Zt09_chr_1_01554	103.079	-0.034808	0.321593	-0.108236	0.913808	0.967259	102.977	100.573	113.038	95.7286
Zt09_chr_1_01555	163.379	0.419422	0.287317	1.45979	0.144348	0.354514	174.95	202.837	150.717	125.01
Zt09_chr_1_01556	1021.88	2.01825	0.223547	9.02828	1.74386e-19	1.23385e-17	1912.27	1408.03	384.329	382.914
Zt09_chr_1_01557	696.003	-0.414856	0.209228	-1.9828	0.0473902	0.163311	586.857	598.369	796.917	801.868
Zt09_chr_1_01558	1049.22	2.7355	0.275859	9.91631	3.53577e-23	3.22325e-21	2463.69	1249.98	224.192	259.03
Zt09_chr_1_01559	203.216	1.42397	0.312906	4.5508	5.34414e-06	8.53925e-05	375.367	232.417	80.0685	125.01
Zt09_chr_1_01560	65.1975	1.71471	0.390265	4.39372	1.11425e-05	0.000163393	112.942	96.3476	18.8397	32.6604
Zt09_chr_1_01561	1177.18	0.795519	0.202708	3.92447	8.69226e-05	0.000958976	1593.37	1417.32	882.638	815.383
Zt09_chr_1_01562	497.404	-0.177133	0.246621	-0.718241	0.472608	0.712709	374.26	555.266	545.408	514.682
Zt09_chr_1_01563	918.243	0.134836	0.217682	0.619417	0.535641	0.757055	835.995	1089.4	882.638	864.936
Zt09_chr_1_01564	435.517	0.141199	0.227423	0.620866	0.534688	0.756216	472.808	442.861	392.807	433.594
Zt09_chr_1_01565	1572.51	-0.693732	0.197254	-3.51695	0.000436531	0.00385364	1112.81	1264.35	1944.25	1968.63
Zt09_chr_1_01566	11.5382	0.214112	0.534854	0.400318	0.688922	0.854771	9.9655	16.0579	12.2458	7.88353
Zt09_chr_1_01567	227.53	0.0967789	0.264395	0.366039	0.714336	0.868271	261.318	210.443	223.25	215.108
Zt09_chr_1_01568	37.9107	0.516838	0.4622	1.11821	0.263476	0.516441	34.3256	59.1608	42.3892	15.7671
Zt09_chr_1_01569	1270.05	-0.17277	0.24428	-0.707263	0.479403	0.716991	1483.75	896.709	1271.68	1428.05
Zt09_chr_1_01570	1984.27	0.220907	0.194559	1.13542	0.256198	0.508335	2271.03	2011.47	1785.06	1869.52
Zt09_chr_1_01571	284.482	-0.0306193	0.256597	-0.119328	0.905015	0.965342	242.494	319.468	279.769	296.196
Zt09_chr_1_01572	855.858	-0.313138	0.242339	-1.29215	0.196306	0.431792	585.75	929.67	972.126	935.888
Zt09_chr_1_01573	1.08016	-0.331212	0.33115	-1.00019	0.31722	NA	0	0	0.941983	3.37866
Zt09_chr_1_01574	487.127	-0.159353	0.226227	-0.704395	0.481187	0.717312	419.658	497.796	509.613	521.439
Zt09_chr_1_01575	1168.75	-0.426921	0.240397	-1.7759	0.0757499	0.228467	1171.5	804.587	1149.22	1549.68
Zt09_chr_1_01576	1.66323	0.0514349	0.416771	0.123413	0.90178	NA	1.10728	2.53546	1.88397	1.12622
Zt09_chr_1_01577	385.832	-0.193115	0.244523	-0.789763	0.429666	0.677404	306.716	409.9	425.776	400.934
Zt09_chr_1_01578	933.497	0.167793	0.212174	0.790824	0.429047	0.676819	885.822	1093.63	887.348	867.189
Zt09_chr_1_01579	65.7284	0.182137	0.367738	0.495288	0.620397	0.813749	63.1148	77.7542	61.2289	60.8158
Zt09_chr_1_01580	566.127	-0.632375	0.217167	-2.91193	0.00359203	0.0219701	451.769	425.958	671.634	715.149
Zt09_chr_1_01581	484.681	-0.233928	0.221045	-1.05828	0.289927	0.54541	435.16	452.158	532.22	519.187
Zt09_chr_1_01582	1075.55	0.0896469	0.199431	0.449513	0.653062	0.835213	1103.96	1116.45	1062.56	1019.23
Zt09_chr_1_01583	11097.5	-0.692239	0.189809	-3.64702	0.000265295	0.00251743	8984.45	7821.06	13025.7	14558.6
Zt09_chr_1_01584	1109.83	0.0129052	0.212827	0.0606368	0.951648	0.980668	985.477	1244.07	1156.75	1053.01
Zt09_chr_1_01585	31843.1	0.830367	0.222243	3.7363	0.000186747	0.00185582	49721.2	32580.7	21114.5	23955.8
Zt09_chr_1_01586	1.04175	0.316127	0.326525	0.968157	0.332966	NA	3.32183	0.845154	0	0
Zt09_chr_1_01587	13.2298	-0.518958	0.533827	-0.972146	0.330978	0.587243	6.64367	11.8322	25.4335	9.00975
Zt09_chr_1_01588	38.3441	1.57165	0.437542	3.59201	0.000328138	0.0030237	64.2221	58.3156	15.0717	15.7671
Zt09_chr_1_01589	189.281	0.79676	0.290977	2.73822	0.00617724	0.0339684	289	200.302	145.065	122.758
Zt09_chr_1_01590	39.22	0.603827	0.450216	1.34119	0.179857	0.407635	69.7585	29.5804	28.2595	29.2817
Zt09_chr_1_01591	1057.05	3.62736	0.258454	14.0348	9.5423e-45	2.57251e-42	2241.13	1716.51	171.441	99.1073
Zt09_chr_1_01592	711.493	0.0221405	0.214613	0.103165	0.917832	0.968742	777.309	657.53	708.371	702.761
Zt09_chr_1_01593	58.8825	-0.342717	0.441718	-0.775872	0.437825	0.683691	68.6512	32.1159	99.8502	34.9128
Zt09_chr_1_01594	67.8898	0.312857	0.362111	0.863981	0.387598	0.642676	73.0804	79.4445	59.3449	59.6896
Zt09_chr_1_01595	1.52221	-0.180055	0.406842	-0.442566	0.65808	NA	1.10728	0.845154	1.88397	2.25244
Zt09_chr_1_01596	0.839929	-0.0840976	0.299623	-0.280678	0.778958	NA	1.10728	0	0	2.25244
Zt09_chr_1_01597	8.62494	0.907095	0.540527	1.67817	0.0933142	0.265694	19.931	7.60639	4.70991	2.25244
Zt09_chr_1_01598	766.857	-0.159846	0.217045	-0.736465	0.461448	0.7028	777.309	668.517	876.044	745.557
Zt09_chr_1_01599	618.055	-0.212878	0.22604	-0.941773	0.346309	0.603547	496.061	644.008	668.808	663.343
Zt09_chr_1_01600	936.076	0.0618058	0.207946	0.29722	0.766298	0.898303	881.393	1031.93	899.594	931.383
Zt09_chr_1_01601	184.81	0.669217	0.288275	2.32145	0.0202624	0.0865763	203.739	256.927	159.195	119.379
Zt09_chr_1_01602	1311.92	-0.828379	0.208423	-3.97451	7.0523e-05	0.000802467	828.244	1033.62	1633.4	1752.4
Zt09_chr_1_01603	1063.21	-0.366268	0.199271	-1.83804	0.0660562	0.206947	927.899	920.373	1197.26	1207.31
Zt09_chr_1_01604	922.3	-0.461063	0.21403	-2.1542	0.0312247	0.119708	683.191	856.141	1048.43	1101.44
Zt09_chr_1_01605	38.5119	0.479606	0.445563	1.07641	0.281746	0.536159	52.0421	41.4126	41.4472	19.1457
Zt09_chr_1_01606	66.022	0.518181	0.376931	1.37474	0.169213	0.393347	77.5095	81.98	64.0548	40.5439
Zt09_chr_1_01607	1084.43	0.224873	0.200233	1.12306	0.261414	0.513807	1131.64	1211.95	1009.81	984.315
Zt09_chr_1_01608	1541.91	0.150084	0.207659	0.722742	0.469838	0.710059	1808.19	1442.68	1388.48	1528.28
Zt09_chr_1_01609	6030.98	-0.228874	0.195287	-1.17199	0.241203	0.490144	6085.6	4988.95	6242.52	6806.87
Zt09_chr_1_01610	5723.19	-0.138596	0.207563	-0.667728	0.504307	0.734796	6220.69	4655.11	5618.93	6398.05
Zt09_chr_1_01611	34.0982	0.780017	0.449685	1.73458	0.0828148	0.243463	49.8275	41.4126	28.2595	16.8933
Zt09_chr_1_01612	30.2736	2.5158	0.496801	5.064	4.10541e-07	8.73772e-06	77.5095	35.4965	4.70991	3.37866
Zt09_chr_1_01613	67.9284	0.654405	0.368123	1.77768	0.0754564	0.228062	74.1876	96.3476	52.751	48.4274
Zt09_chr_1_01614	450.187	0.0547355	0.223906	0.244458	0.806876	0.91823	462.842	455.538	452.152	430.216
Zt09_chr_1_01615	2.53495	-0.0715585	0.442098	-0.161861	0.871415	0.950421	1.10728	3.38062	5.6519	0
Zt09_chr_1_01616	491.33	-0.338797	0.225627	-1.50158	0.133206	0.3361	467.271	395.532	547.292	555.226
Zt09_chr_1_01617	3683.05	-0.48365	0.210757	-2.29482	0.0217435	0.0911827	2551.17	3541.2	4246.46	4393.38
Zt09_chr_1_01618	910.512	-0.374182	0.215578	-1.73571	0.0826144	0.243239	693.156	882.341	1054.08	1012.47
Zt09_chr_1_01619	1002.29	-0.724503	0.20687	-3.50221	0.000461417	0.00404279	807.206	686.265	1245.3	1270.38
Zt09_chr_1_01620	1068.46	-0.648625	0.199819	-3.24607	0.0011701	0.00884315	819.386	828.251	1284.86	1341.33
Zt09_chr_1_01621	257.441	-0.0710007	0.263492	-0.269461	0.787575	0.908587	212.597	288.198	260.929	268.04
Zt09_chr_1_01622	1.21645	0.0639161	0.3793	0.168511	0.866182	NA	1.10728	1.69031	0.941983	1.12622
Zt09_chr_1_01623	4110.84	-0.246045	0.208191	-1.18182	0.237276	0.485544	4270.77	3224.26	4166.39	4781.93
Zt09_chr_1_01624	2110.36	-0.438147	0.203569	-2.15233	0.0313715	0.119983	1966.53	1594.81	2302.21	2577.92
Zt09_chr_1_01625	331.79	1.01193	0.266845	3.79218	0.00014933	0.00154078	530.386	371.868	240.206	184.7
Zt09_chr_1_01626	979.389	-0.760981	0.229278	-3.31904	0.000903275	0.00713526	581.321	847.69	1268.85	1219.7
Zt09_chr_1_01627	982.091	-0.249168	0.21353	-1.1669	0.243251	0.492907	791.704	995.592	1104.95	1036.12
Zt09_chr_1_01628	456.059	-0.717854	0.229736	-3.1247	0.00177988	0.0124261	352.114	327.075	525.626	619.42
Zt09_chr_1_01629	1079.87	-0.523956	0.199547	-2.62573	0.00864637	0.0442159	866.999	890.793	1257.55	1304.16
Zt09_chr_1_01630	1656.66	-0.518384	0.198435	-2.61237	0.00899178	0.0456272	1250.12	1452.82	1923.53	2000.17
Zt09_chr_1_01631	245.613	0.131156	0.257629	0.509091	0.610688	0.808561	235.85	278.901	240.206	227.496
Zt09_chr_1_01632	44.0636	0.15268	0.415957	0.367057	0.713576	0.868048	38.7547	54.935	44.2732	38.2914
Zt09_chr_1_01633	682.866	-0.391862	0.219437	-1.78576	0.0741376	0.224959	614.539	558.647	704.603	853.674
Zt09_chr_1_01634	2308.78	-0.133033	0.216523	-0.614404	0.538949	0.759377	1842.51	2552.37	2581.03	2259.2
Zt09_chr_1_01635	16.7286	2.02211	0.528161	3.82858	0.000128887	0.00137019	39.862	21.974	2.82595	2.25244
Zt09_chr_1_01636	239.624	0.0286874	0.259237	0.110661	0.911885	0.967017	220.348	263.688	240.206	234.254
Zt09_chr_1_01637	1194.46	0.111935	0.199733	0.560424	0.57519	0.784581	1181.47	1303.23	1162.41	1130.72
Zt09_chr_1_01638	540.842	1.04306	0.266834	3.90901	9.26755e-05	0.00101711	943.401	537.518	345.708	336.74
Zt09_chr_1_01639	4.74946	0.287766	0.521812	0.551474	0.581309	0.788935	4.42911	7.60639	4.70991	2.25244
Zt09_chr_1_01640	14.9857	0.0172628	0.530988	0.0325108	0.974065	0.990456	5.53639	24.5095	14.1297	15.7671
Zt09_chr_1_01641	1319.74	0.163174	0.199265	0.818879	0.412856	0.663522	1312.12	1481.56	1250.95	1234.34
Zt09_chr_1_01642	116.377	-0.044202	0.308376	-0.143338	0.886023	0.957458	117.371	111.56	120.574	116.001
Zt09_chr_1_01643	105.971	0.0788412	0.34663	0.22745	0.820074	0.925672	95.2259	123.393	130.936	74.3305
Zt09_chr_1_01644	142.275	0.0964591	0.291444	0.33097	0.740667	0.884025	146.161	148.747	141.297	132.894
Zt09_chr_1_01645	413.977	-0.187196	0.315321	-0.593667	0.552735	0.76922	223.67	544.279	492.657	395.303
Zt09_chr_1_01646	1220.45	0.361344	0.201396	1.79419	0.0727826	0.222001	1308.8	1446.9	1014.52	1111.58
Zt09_chr_1_01647	564.051	0.0017246	0.220607	0.00781752	0.993763	0.996963	606.788	522.305	548.234	578.877
Zt09_chr_1_01648	285.937	-0.13198	0.24715	-0.534008	0.593336	0.797463	285.678	258.617	286.363	313.089
Zt09_chr_1_01649	769.699	-0.115171	0.207175	-0.555912	0.578271	0.787045	730.804	744.581	779.02	824.392
Zt09_chr_1_01650	0.959099	0.00182912	0.334096	0.00547482	0.995632	NA	1.10728	0.845154	1.88397	0
Zt09_chr_1_01651	10.7785	0.357216	0.539374	0.662278	0.507793	0.736649	12.1801	14.3676	13.1878	3.37866
Zt09_chr_1_01652	6.24746	0.239639	0.536349	0.446797	0.655021	0.836506	5.53639	9.2967	5.6519	4.50488
Zt09_chr_1_01653	824.921	0.612165	0.260505	2.34992	0.0187777	0.0815977	1296.62	720.917	648.084	634.061
Zt09_chr_1_01654	3.46517	0.643664	0.485336	1.32622	0.184765	0.414294	7.75095	4.22577	1.88397	0
Zt09_chr_1_01655	979.538	1.46147	0.222632	6.56453	5.21969e-11	1.91888e-09	1635.45	1275.34	550.118	457.245
Zt09_chr_1_01656	204.6	1.10887	0.267903	4.13909	3.48684e-05	0.000442761	277.927	290.733	128.11	121.632
Zt09_chr_1_01657	585.897	0.30879	0.239651	1.2885	0.197571	0.433757	771.773	532.447	524.684	514.682
Zt09_chr_1_01658	711.233	-0.565673	0.216732	-2.61001	0.00905402	0.0458766	613.432	522.305	808.221	900.975
Zt09_chr_1_01659	5263.7	-0.165604	0.203036	-0.815639	0.414707	0.664982	5597.29	4304.37	5308.07	5845.08
Zt09_chr_1_01660	149.326	-0.20499	0.291676	-0.702799	0.482181	0.717864	151.697	124.238	159.195	162.176
Zt09_chr_1_01661	351.719	-0.249824	0.236429	-1.05666	0.290668	0.545983	301.18	338.062	388.097	379.536
Zt09_chr_1_01662	0.553639	0.144453	0.237097	0.609256	0.542355	NA	2.21456	0	0	0
Zt09_chr_1_01663	26.0453	0.149287	0.472743	0.315789	0.752162	0.889665	28.7892	27.0449	29.2015	19.1457
Zt09_chr_1_01664	173.366	0.0130701	0.291042	0.044908	0.964181	0.986597	146.161	201.992	186.513	158.797
Zt09_chr_1_01665	133.594	0.308669	0.298622	1.03364	0.301302	0.557403	145.053	152.973	110.212	126.137
Zt09_chr_1_01666	37055.7	-0.861403	0.198264	-4.34472	1.39455e-05	0.000197339	28599.9	23293.3	44104.6	52225
Zt09_chr_1_01667	9.64192	0.485436	0.540741	0.897724	0.369333	0.625913	18.8237	6.76123	8.47784	4.50488
Zt09_chr_1_01668	1004.03	0.518474	0.205474	2.52331	0.0116254	0.0559445	1148.25	1230.54	870.392	766.955
Zt09_chr_1_01669	0.51705	-0.15962	0.249995	-0.638491	0.523154	NA	0	0	0.941983	1.12622
Zt09_chr_1_01670	79.7997	0.0307256	0.349247	0.0879767	0.929895	0.973201	90.7968	70.993	81.9525	75.4567
Zt09_chr_1_01671	2129.37	-0.395776	0.20967	-1.88762	0.0590773	0.190709	2035.18	1620.16	2209.89	2652.25
Zt09_chr_1_01672	147.381	0.198892	0.288852	0.688561	0.4911	0.725218	163.877	152.973	137.529	135.146
Zt09_chr_1_01673	658.288	0.699112	0.22301	3.13489	0.0017192	0.0120827	907.968	736.129	522.8	466.255
Zt09_chr_1_01674	22.8994	0.66323	0.484637	1.36851	0.171152	0.396452	32.1111	27.8901	16.9557	14.6408
Zt09_chr_1_01675	20.1387	-0.478147	0.500267	-0.955784	0.339182	0.596048	19.931	10.987	22.6076	27.0293
Zt09_chr_1_01676	1285.2	-0.330823	0.199453	-1.65865	0.0971862	0.273498	1165.96	1100.39	1363.05	1511.39
Zt09_chr_1_01677	12.9626	-0.083129	0.529034	-0.157133	0.87514	0.952507	11.0728	13.5225	10.3618	16.8933
Zt09_chr_1_01678	20.1626	0.434971	0.494986	0.878755	0.379534	0.636025	24.3601	24.5095	16.0137	15.7671
Zt09_chr_1_01679	3045.92	-0.0540793	0.192548	-0.280861	0.778817	0.903507	3052.77	2920.85	2878.7	3331.36
Zt09_chr_1_01680	106.113	0.62105	0.323861	1.91765	0.0551559	0.181505	142.839	119.167	73.4747	88.9713
Zt09_chr_1_01681	2.27714	-0.251572	0.431617	-0.582859	0.559988	0.773885	0	2.53546	0.941983	5.6311
Zt09_chr_1_01682	840.025	-0.284108	0.242905	-1.16962	0.242152	0.491693	916.826	589.918	860.03	993.325
Zt09_chr_1_01683	784.422	-0.435641	0.215743	-2.01926	0.0434602	0.152925	731.911	592.453	897.71	915.616
Zt09_chr_1_01684	1657.97	-0.186124	0.215243	-0.864712	0.387197	0.642271	1780.5	1313.37	1684.27	1853.76
Zt09_chr_1_01685	70.8113	-0.258643	0.376451	-0.687056	0.492047	0.726088	49.8275	76.909	92.3143	64.1945
Zt09_chr_1_01686	3324.98	0.0301114	0.192165	0.156696	0.875485	0.952613	3575.4	3146.51	3145.28	3432.72
Zt09_chr_1_01687	3577.65	0.170691	0.203757	0.837719	0.402188	0.656005	4234.23	3360.33	3118.9	3597.14
Zt09_chr_1_01688	5.66488	0.345166	0.531253	0.649721	0.515872	0.742489	4.42911	10.1419	4.70991	3.37866
Zt09_chr_1_01689	5848.58	-0.646497	0.202054	-3.19962	0.00137609	0.0100265	5034.79	3991.66	6658.88	7708.97
Zt09_chr_1_01690	482.43	-0.567679	0.22772	-2.49288	0.0126712	0.0599305	413.015	355.81	548.234	612.663
Zt09_chr_1_01691	153.268	0.2497	0.294486	0.847918	0.396484	0.651148	143.946	191.005	138.471	139.651
Zt09_chr_1_01692	1169.61	-0.287253	0.204313	-1.40595	0.15974	0.377927	1117.24	981.224	1221.75	1358.22
Zt09_chr_1_01693	400.852	-0.17349	0.229999	-0.754307	0.450665	0.695478	388.655	362.571	410.704	441.478
Zt09_chr_1_01694	538.493	0.430337	0.229026	1.87899	0.060246	0.193649	688.727	556.111	482.295	426.837
Zt09_chr_1_01695	48461.6	-0.144304	0.206452	-0.698973	0.484569	0.719898	52034.3	39855.8	46039.4	55916.8
Zt09_chr_1_01696	687.227	-0.273361	0.217188	-1.25864	0.208162	0.448486	561.39	676.969	741.34	769.208
Zt09_chr_1_01697	83.3299	0.0377704	0.343745	0.109879	0.912505	0.967259	94.1186	75.2187	82.8945	81.0878
Zt09_chr_1_01698	5.52579	0.0311091	0.52653	0.0590833	0.952886	0.981076	8.85822	2.53546	2.82595	7.88353
Zt09_chr_1_01699	812.412	0.263025	0.205263	1.28141	0.200051	0.436831	900.217	878.115	740.398	730.916
Zt09_chr_1_01700	2.98882	-0.362736	0.439216	-0.825871	0.408878	0.660461	0	2.53546	9.41983	0
Zt09_chr_1_01701	420.461	-0.0564483	0.230515	-0.244879	0.80655	0.91823	428.517	395.532	456.862	400.934
Zt09_chr_1_01702	1062.68	-1.17404	0.217515	-5.39751	6.75732e-08	1.64459e-06	564.712	707.394	1360.22	1618.38
Zt09_chr_1_01703	3610.74	-0.424167	0.185071	-2.29192	0.0219104	0.091524	3035.05	3100.03	4164.51	4143.36
Zt09_chr_1_01704	6236.26	0.715789	0.234033	3.05849	0.00222454	0.0148973	9771.73	5883.96	4564.85	4724.49
Zt09_chr_1_01705	94.3866	-0.412675	0.337949	-1.22112	0.222041	0.46607	65.3294	92.967	105.502	113.748
Zt09_chr_1_01706	248.289	-0.40756	0.254157	-1.60358	0.108807	0.294389	218.134	204.527	273.175	297.322
Zt09_chr_1_01707	811.824	1.27337	0.263835	4.82638	1.39035e-06	2.6011e-05	1502.58	835.012	485.121	424.585
Zt09_chr_1_01708	257.789	0.97051	0.286884	3.38293	0.00071716	0.00588857	427.409	268.759	187.455	147.535
Zt09_chr_1_01709	7484.36	-0.0415799	0.236231	-0.176014	0.860283	0.945835	9267.92	5474.91	7712.01	7482.6
Zt09_chr_1_01710	530.099	0.893139	0.269859	3.30966	0.000934107	0.00732379	898.002	502.022	347.592	372.779
Zt09_chr_1_01711	1468.93	0.592318	0.243705	2.43047	0.0150793	0.068515	2236.7	1329.43	1147.33	1162.26
Zt09_chr_1_01712	0	NA	NA	NA	NA	NA	0	0	0	0
Zt09_chr_1_01713	2213.47	-0.232945	0.190272	-1.22428	0.220847	0.464895	2009.71	2048.65	2314.45	2481.06
Zt09_chr_1_01714	954.66	0.108712	0.201668	0.539063	0.589843	0.795007	1000.98	982.914	903.361	931.383
Zt09_chr_1_01715	15.6505	0.164725	0.520029	0.316762	0.751424	0.889193	18.8237	15.2128	9.41983	19.1457
Zt09_chr_1_01716	50435	-0.726084	0.200001	-3.6304	0.000282983	0.00266156	41067.8	34068.2	56690.4	69913.4
Zt09_chr_1_01717	829.587	0.580903	0.212678	2.73138	0.00630707	0.034448	1019.8	982.914	718.733	596.896
Zt09_chr_1_01718	15.377	0.219745	0.520872	0.421879	0.673114	0.846646	13.2873	21.1289	16.9557	10.136
Zt09_chr_1_01719	85.5092	0.151259	0.342863	0.441164	0.659095	0.839051	78.6167	102.264	80.0685	81.0878
Zt09_chr_1_01720	550.375	0.735789	0.249992	2.94326	0.0032478	0.0202055	845.96	545.97	409.762	399.808
Zt09_chr_1_01721	11245.3	-0.241805	0.213815	-1.13091	0.258093	0.509775	8361.06	12168.5	12161	12290.4
Zt09_chr_1_01722	53196.8	-0.322132	0.183204	-1.75833	0.0786915	0.235046	48721.3	45486.2	56471.9	62107.6
Zt09_chr_1_01723	1.49327	0.150177	0.404688	0.371093	0.710568	NA	2.21456	1.69031	0.941983	1.12622
Zt09_chr_1_01724	176.412	0.659087	0.311537	2.1156	0.0343789	0.128268	281.249	158.889	128.11	137.399
Zt09_chr_1_01725	618.471	-0.701817	0.233207	-3.00942	0.00261745	0.0169771	540.352	387.926	780.904	764.703
Zt09_chr_1_01726	0.747811	-0.0624224	0.287899	-0.21682	0.828348	NA	1.10728	0	1.88397	0
Zt09_chr_1_01727	920.611	0.0842079	0.212281	0.396682	0.691602	0.85578	1037.52	860.367	935.389	849.169
Zt09_chr_1_01728	1699.3	-0.149525	0.203807	-0.73366	0.463156	0.704427	1440.57	1774.82	1851.94	1729.87
Zt09_chr_1_01729	71.787	-0.625644	0.358239	-1.74644	0.080734	0.238946	52.0421	56.6253	95.1403	83.3402
Zt09_chr_1_01730	63.1519	-0.401926	0.371952	-1.08059	0.279881	0.533963	47.613	58.3156	73.4747	73.2042
Zt09_chr_1_01731	11.5995	0.530955	0.537975	0.986951	0.323667	0.58071	12.1801	18.5934	12.2458	3.37866
Zt09_chr_1_01732	1510	-0.231505	0.203121	-1.13974	0.254396	0.506384	1252.33	1516.21	1676.73	1594.73
Zt09_chr_1_01733	1345.32	-0.216344	0.213588	-1.0129	0.311106	0.567482	1065.2	1414.79	1467.61	1433.68
Zt09_chr_1_01734	785.021	0.183083	0.226549	0.808138	0.419011	0.667599	966.654	708.239	708.371	756.819
Zt09_chr_1_01735	32.4202	-0.629823	0.480009	-1.31211	0.189484	0.421622	15.5019	30.4256	61.2289	22.5244
Zt09_chr_1_01736	256.278	-0.124519	0.255096	-0.488128	0.625459	0.817208	229.207	259.462	251.509	284.933
Zt09_chr_1_01737	334.871	-0.109984	0.240668	-0.456995	0.647675	0.831662	296.751	345.668	340.056	357.011
Zt09_chr_1_01738	437.392	-0.143852	0.22469	-0.640223	0.522028	0.746951	414.122	414.971	453.094	467.381
Zt09_chr_1_01739	498.322	0.487368	0.231362	2.10652	0.0351595	0.130624	632.256	540.054	449.326	371.652
Zt09_chr_1_01740	60.6141	0.535467	0.375146	1.42736	0.153477	0.369089	70.8658	76.0639	47.0991	48.4274
Zt09_chr_1_01741	517.428	-0.0721521	0.222732	-0.323941	0.745983	0.885993	481.666	525.686	499.251	563.11
Zt09_chr_1_01742	7.06901	1.51221	0.533812	2.83285	0.00461348	0.0267694	15.5019	11.8322	0.941983	0
Zt09_chr_1_01743	565.749	0.0123673	0.222816	0.0555047	0.955736	0.982557	622.29	514.699	553.886	572.119
Zt09_chr_1_01744	1536.76	-0.530943	0.196263	-2.70526	0.00682517	0.0367434	1180.36	1314.21	1824.62	1827.85
Zt09_chr_1_01745	1985.66	-0.437151	0.193393	-2.26042	0.023795	0.0973844	1617.73	1735.95	2195.76	2393.22
Zt09_chr_1_01746	19.6047	0.755487	0.502353	1.5039	0.132608	0.334832	22.1456	31.2707	10.3618	14.6408
Zt09_chr_1_01747	5.87859	0.60458	0.533801	1.13259	0.257385	0.509152	8.85822	8.45154	2.82595	3.37866
Zt09_chr_1_01748	221.96	0.0101939	0.269153	0.0378742	0.969788	0.988785	248.03	197.766	204.41	237.632
Zt09_chr_1_01749	20.1563	-0.39003	0.494938	-0.788039	0.430674	0.678368	16.6092	16.0579	25.4335	22.5244
Zt09_chr_1_01750	631.758	-0.208404	0.238416	-0.87412	0.382053	0.638212	482.773	683.73	627.361	733.169
Zt09_chr_1_01751	55.345	1.21016	0.391663	3.0898	0.00200294	0.0136695	86.3677	75.2187	28.2595	31.5341
Zt09_chr_1_01752	2621.38	-0.377426	0.196267	-1.92302	0.0544772	0.179948	2467.02	2070.63	2894.71	3053.18
Zt09_chr_1_01753	277.346	0.373675	0.246215	1.51768	0.129096	0.329126	316.682	313.552	239.264	239.885
Zt09_chr_1_01754	41.7808	0.156947	0.415791	0.377467	0.705827	0.864728	44.2911	44.7932	38.6213	39.4177
Zt09_chr_1_01755	0	NA	NA	NA	NA	NA	0	0	0	0
Zt09_chr_1_01756	0.281555	-0.068628	0.223705	-0.306779	0.759011	NA	0	0	0	1.12622
Zt09_chr_1_01757	277.687	0.0493615	0.255899	0.192894	0.847042	0.938242	251.352	313.552	255.277	290.565
Zt09_chr_1_01758	1214.41	-0.266694	0.209958	-1.27023	0.204003	0.442427	1209.15	987.14	1249.07	1412.28
Zt09_chr_1_01759	4.10135	0.384311	0.503979	0.762553	0.44573	0.690733	2.21456	9.2967	3.76793	1.12622
Zt09_chr_1_01760	62.6062	0.314935	0.373087	0.844133	0.398595	0.653082	66.4367	74.3736	49.9251	59.6896
Zt09_chr_1_01761	1420.17	-0.0294543	0.208176	-0.141488	0.887485	0.957937	1240.15	1569.45	1472.32	1398.76
Zt09_chr_1_01762	1410.03	0.308187	0.223799	1.37707	0.168491	0.392361	1853.58	1281.25	1229.29	1276.01
Zt09_chr_1_01763	419.297	0.154441	0.228853	0.67485	0.499771	0.731227	468.379	417.506	393.749	397.555
Zt09_chr_1_01764	45.0313	0.368024	0.42742	0.861036	0.389218	0.644042	44.2911	60.006	49.9251	25.903
Zt09_chr_1_01765	143.435	0.174022	0.299136	0.58175	0.560735	0.7739	133.981	171.566	143.181	125.01
Zt09_chr_1_01766	222.909	0.118274	0.269451	0.438945	0.660702	0.839876	200.417	264.533	213.83	212.855
Zt09_chr_1_01767	1321.65	-0.36322	0.195963	-1.85351	0.0638088	0.202013	1124.99	1175.61	1483.62	1502.38
Zt09_chr_1_01768	1533.77	-0.281529	0.206589	-1.36275	0.172961	0.399005	1216.9	1539.87	1694.63	1683.7
Zt09_chr_1_01769	4.1954	0.17049	0.492906	0.345887	0.729428	0.877871	6.64367	3.38062	0	6.75731
Zt09_chr_1_01770	42.8305	0.150464	0.4314	0.348781	0.727254	0.876492	31.0038	60.006	44.2732	36.039
Zt09_chr_1_01771	385.297	0.654446	0.239341	2.73436	0.00625008	0.0341901	522.635	429.338	309.912	279.302
Zt09_chr_1_01772	58.9004	0.479476	0.387049	1.2388	0.215419	0.457688	62.0076	78.5993	55.577	39.4177
Zt09_chr_1_01773	12.2339	1.15916	0.538599	2.15218	0.0313834	0.119983	16.6092	23.6643	7.53586	1.12622
Zt09_chr_1_01774	18.4019	0.0706334	0.506269	0.139518	0.889041	0.958317	14.3946	23.6643	19.7816	15.7671
Zt09_chr_1_01775	2163.07	-0.167365	0.191904	-0.872129	0.383138	0.639618	1969.85	2096.83	2201.41	2384.21
Zt09_chr_1_01776	876.102	-0.0739014	0.213388	-0.346325	0.729099	0.877871	936.757	769.09	863.798	934.762
Zt09_chr_1_01777	52.1681	0.136263	0.393833	0.345991	0.72935	0.877871	55.3639	54.935	55.577	42.7963
Zt09_chr_1_01778	2.48369	-0.055698	0.45708	-0.121856	0.903013	0.964322	1.10728	3.38062	0.941983	4.50488
Zt09_chr_1_01779	0.51705	-0.15962	0.249995	-0.638491	0.523154	NA	0	0	0.941983	1.12622
Zt09_chr_1_01780	170.618	3.12969	0.310345	10.0845	6.46641e-24	6.29517e-22	314.467	311.017	31.0854	25.903
Zt09_chr_1_01781	5.45308	-0.307013	0.527238	-0.582304	0.560362	0.7739	5.53639	2.53546	10.3618	3.37866
Zt09_chr_1_01782	224.33	0.232657	0.308807	0.753406	0.451206	0.695656	236.958	251.856	272.233	136.273
Zt09_chr_1_01783	208.128	0.636891	0.26952	2.36305	0.0181251	0.0793371	234.743	278.056	167.673	152.04
Zt09_chr_1_01784	1.43009	-0.136379	0.378335	-0.360472	0.718494	NA	1.10728	0.845154	3.76793	0
Zt09_chr_1_01785	75.5223	1.07653	0.355885	3.02493	0.00248693	0.0162509	112.942	98.883	45.2152	45.0488
Zt09_chr_1_01786	4.4585	1.16816	0.5003	2.33493	0.0195472	0.084057	11.0728	6.76123	0	0
Zt09_chr_1_01787	0	NA	NA	NA	NA	NA	0	0	0	0
Zt09_chr_1_01788	354.915	1.30151	0.282071	4.61413	3.94742e-06	6.53593e-05	659.938	371.023	194.99	193.71
Zt09_chr_1_01789	20.8732	-0.100578	0.497956	-0.201981	0.839931	0.934348	13.2873	26.1998	22.6076	21.3982
Zt09_chr_1_01790	236.385	0.994824	0.302451	3.2892	0.00100471	0.00782483	416.337	227.346	161.079	140.777
Zt09_chr_1_01791	5.52628	0.403734	0.531024	0.760292	0.44708	0.692283	8.85822	5.91608	2.82595	4.50488
Zt09_chr_1_01792	1.46432	0.444035	0.373144	1.18998	0.234053	NA	3.32183	2.53546	0	0
Zt09_chr_1_01793	0.281555	-0.068628	0.223705	-0.306779	0.759011	NA	0	0	0	1.12622
Zt09_chr_1_01794	12.0677	0.625615	0.532431	1.17502	0.239988	0.488663	16.6092	16.0579	6.59388	9.00975
Zt09_chr_1_01795	1104.35	-0.227554	0.251014	-0.90654	0.36465	0.620578	750.735	1272.8	1298.05	1095.81
Zt09_chr_1_01796	567.252	-0.406763	0.268803	-1.51324	0.13022	0.331028	343.256	620.343	696.125	609.285
Zt09_chr_1_01797	2.27525	0.0983349	0.432371	0.227432	0.820088	0.925672	1.10728	4.22577	3.76793	0
Zt09_chr_1_01798	756.15	-0.203071	0.210184	-0.966156	0.333966	0.58994	667.689	733.594	780.904	842.412
Zt09_chr_1_01799	167.776	0.123324	0.279102	0.44186	0.65859	0.838713	168.306	182.553	159.195	161.049
Zt09_chr_1_01800	479.813	-0.028495	0.223743	-0.127356	0.898659	0.962613	461.735	487.654	459.688	510.177
Zt09_chr_1_01801	583.544	-0.375492	0.226636	-1.6568	0.0975589	0.274114	545.888	463.145	600.985	724.159
Zt09_chr_1_01802	288.617	0.381705	0.245107	1.5573	0.1194	0.312065	316.682	340.597	244.916	252.273
Zt09_chr_1_01803	7.49528	0.239503	0.540527	0.443092	0.657699	0.838188	9.9655	7.60639	5.6519	6.75731
Zt09_chr_1_01804	9.95518	0.220748	0.539868	0.408892	0.682619	0.852335	6.64367	16.0579	10.3618	6.75731
Zt09_chr_1_01805	19.8455	0.988633	0.503101	1.96508	0.0494053	0.168052	32.1111	26.1998	13.1878	7.88353
Zt09_chr_1_01806	1073.05	-0.204767	0.201925	-1.01407	0.310547	0.567096	946.723	1041.23	1122.84	1181.4
Zt09_chr_1_01807	0.27682	0.0605281	0.223705	0.270571	0.786721	NA	1.10728	0	0	0
Zt09_chr_1_01808	0	NA	NA	NA	NA	NA	0	0	0	0
Zt09_chr_1_01809	0	NA	NA	NA	NA	NA	0	0	0	0
Zt09_chr_1_01810	0	NA	NA	NA	NA	NA	0	0	0	0
Zt09_chr_1_01811	0	NA	NA	NA	NA	NA	0	0	0	0
Zt09_chr_1_01812	799.078	0.334712	0.238601	1.40281	0.160674	0.379624	1081.81	711.62	710.255	692.625
Zt09_chr_1_01813	10466.6	-0.770739	0.188403	-4.09091	4.29681e-05	0.000528382	7454.2	7848.1	12271.2	14292.8
Zt09_chr_1_01814	168.792	-0.936898	0.325047	-2.88234	0.00394728	0.0236477	80.8313	139.45	276.943	177.943
Zt09_chr_1_01815	2.85074	0.376388	0.478124	0.787218	0.431154	0.678819	3.32183	5.07093	1.88397	1.12622
Zt09_chr_1_01816	2658.71	0.21306	0.218246	0.976238	0.328947	0.585112	3361.7	2365.59	2305.97	2601.57
Zt09_chr_1_01817	105.404	0.4631	0.327688	1.41324	0.157586	0.375484	107.406	140.296	78.1846	95.7286
Zt09_chr_1_01818	63.8351	0.326716	0.377429	0.865638	0.386689	0.642079	83.0459	61.6963	62.1709	48.4274
Zt09_chr_1_01819	161.723	0.895277	0.289344	3.09416	0.00197369	0.01351	215.919	212.134	96.0822	122.758
Zt09_chr_1_01820	79.9813	0.357666	0.345177	1.03618	0.300118	0.556461	95.2259	87.0509	67.8228	69.8256
Zt09_chr_1_01821	237.43	0.241652	0.257964	0.936768	0.348878	0.605767	264.639	252.701	230.786	201.593
Zt09_chr_1_01822	11.8759	0.613011	0.532974	1.15017	0.250074	0.502346	17.7164	14.3676	7.53586	7.88353
Zt09_chr_1_01823	41.4855	0.189684	0.429519	0.44162	0.658764	0.838731	44.2911	45.6383	48.9831	27.0293
Zt09_chr_1_01824	103.631	1.03365	0.359487	2.87535	0.00403574	0.024027	176.057	112.406	81.0105	45.0488
Zt09_chr_1_01825	35.8086	-0.401621	0.441046	-0.91061	0.362501	0.618655	36.5402	22.8192	43.3312	40.5439
Zt09_chr_1_01826	60.7442	0.369301	0.379297	0.973646	0.330232	0.586497	79.724	60.006	53.693	49.5536
Zt09_chr_1_01827	11.1552	1.05258	0.537222	1.95931	0.0500765	0.169407	21.0383	14.3676	4.70991	4.50488
Zt09_chr_1_01828	91.2037	0.747122	0.367873	2.03093	0.0422625	0.149713	150.59	85.3606	78.1846	50.6799
Zt09_chr_1_01829	11.4899	0.990157	0.539613	1.83494	0.0665148	0.207642	24.3601	11.8322	1.88397	7.88353
Zt09_chr_1_01830	160.489	0.639874	0.298411	2.14427	0.0320114	0.121945	232.528	164.805	113.98	130.641
Zt09_chr_1_01831	483.342	0.581467	0.268101	2.16884	0.0300952	0.116717	738.554	434.409	413.53	346.875
Zt09_chr_1_01832	614.97	0.314198	0.224296	1.40082	0.161268	0.380429	764.022	605.976	531.278	558.605
Zt09_chr_1_01833	712.356	0.356335	0.213644	1.6679	0.0953365	0.270022	803.884	802.897	573.667	668.974
Zt09_chr_1_01834	24.2412	0.238741	0.479733	0.497654	0.618728	0.812656	32.1111	21.974	22.6076	20.2719
Zt09_chr_1_01835	14.9054	-0.137383	0.524569	-0.261897	0.793401	0.912272	8.85822	18.5934	19.7816	12.3884
Zt09_chr_1_01836	36.5913	0.529174	0.437441	1.2097	0.226393	0.472844	44.2911	45.6383	33.9114	22.5244
Zt09_chr_1_01837	500.155	0.840778	0.247878	3.3919	0.000694093	0.00572368	772.88	527.376	369.257	331.108
Zt09_chr_1_01838	496.623	-0.933322	0.229105	-4.07377	4.6258e-05	0.000564219	301.18	366.797	686.705	631.809
Zt09_chr_1_01839	553.083	0.710953	0.281497	2.52561	0.0115496	0.0556827	926.792	467.37	400.343	417.827
Zt09_chr_1_01840	126.96	0.276734	0.303888	0.910646	0.362482	0.618655	141.732	138.605	103.618	123.884
Zt09_chr_1_01841	28.5821	1.20551	0.484585	2.4877	0.0128571	0.0607002	58.6857	28.7352	17.8977	9.00975
Zt09_chr_1_01842	11.6446	0.0522152	0.532691	0.0980215	0.921915	0.970272	12.1801	11.8322	11.3038	11.2622
Zt09_chr_1_01843	136.697	-0.634611	0.315294	-2.01276	0.0441396	0.154574	81.9386	125.928	184.629	154.292
Zt09_chr_1_01844	380.363	0.791447	0.280999	2.81655	0.00485432	0.0279203	631.148	349.049	284.479	256.778
Zt09_chr_1_01845	508.172	-0.121648	0.219829	-0.553378	0.580004	0.788182	476.13	495.26	516.207	545.09
Zt09_chr_1_01846	79.6166	0.523609	0.351877	1.48804	0.136739	0.34141	88.5822	103.109	71.5907	55.1847
Zt09_chr_1_01847	448.699	-0.294696	0.256143	-1.15051	0.249933	0.502158	489.417	311.862	511.497	482.022
Zt09_chr_1_01848	787.92	-0.494575	0.261462	-1.89158	0.0585473	0.189522	457.306	832.477	937.273	924.626
Zt09_chr_1_01849	191.578	0.617919	0.277092	2.23001	0.0257467	0.103487	238.065	231.572	129.994	166.68
Zt09_chr_1_01850	811.11	0.0924676	0.205446	0.450082	0.652652	0.835213	854.819	821.49	780.904	787.227
Zt09_chr_1_01851	29851.1	-0.822701	0.188227	-4.37078	1.23802e-05	0.000177824	21958.4	20662.3	35274.4	41509.1
Zt09_chr_1_01852	1022.88	-1.13272	0.201737	-5.61486	1.96722e-08	5.15795e-07	646.65	609.356	1400.73	1434.8
Zt09_chr_1_01853	1108.38	0.154873	0.226043	0.685149	0.49325	0.72715	1370.81	971.082	983.43	1108.2
Zt09_chr_1_01854	2033.98	0.554558	0.194307	2.85403	0.00431687	0.0254075	2585.49	2281.07	1612.67	1656.67
Zt09_chr_1_01855	4102.54	0.560049	0.235852	2.37457	0.0175692	0.0772573	6165.32	3694.17	3267.74	3282.93
Zt09_chr_1_01856	359.645	0.264324	0.252664	1.04615	0.295493	0.551342	344.363	444.551	363.605	286.06
Zt09_chr_1_01857	25.1849	-0.217002	0.480834	-0.451304	0.651771	0.834578	27.682	17.7482	33.9114	21.3982
Zt09_chr_1_01858	71.0149	0.605303	0.377961	1.6015	0.109267	0.295178	100.762	75.2187	40.5053	67.5731
Zt09_chr_1_01859	219.357	0.692079	0.32273	2.14445	0.0319966	0.121933	177.164	375.248	180.861	144.156
Zt09_chr_1_01860	6.60413	0.418209	0.531872	0.786295	0.431695	0.678826	14.3946	3.38062	1.88397	6.75731
Zt09_chr_1_01861	363.293	0.773226	0.238472	3.24242	0.00118519	0.00891167	488.31	438.635	280.711	245.516
Zt09_chr_1_01862	12.2945	-0.457554	0.530808	-0.861996	0.38869	0.643584	8.85822	9.2967	14.1297	16.8933
Zt09_chr_1_01863	298.135	-0.158804	0.250434	-0.634114	0.526006	0.750862	273.498	288.198	350.418	280.429
Zt09_chr_1_01864	290.988	1.00549	0.299401	3.35835	0.000784089	0.00634262	519.313	274.675	204.41	165.554
Zt09_chr_1_01865	443.389	-0.194222	0.259377	-0.748804	0.453975	0.697404	314.467	507.938	474.759	476.391
Zt09_chr_1_01866	453.794	0.231539	0.225162	1.02832	0.303798	0.559892	491.631	491.88	394.691	436.973
Zt09_chr_1_01867	204.532	1.47518	0.321003	4.59553	4.31659e-06	7.09135e-05	408.586	210.443	87.6044	111.496
Zt09_chr_1_01868	308.904	0.876978	0.258306	3.39511	0.000686009	0.00567482	370.938	440.325	243.032	181.321
Zt09_chr_1_01869	152.231	4.3444	0.391416	11.0992	1.26608e-28	1.70662e-26	386.44	207.063	7.53586	7.88353
Zt09_chr_1_01870	1488.56	5.15493	0.284718	18.1054	2.88954e-73	1.38094e-70	3842.25	1990.34	57.4609	64.1945
Zt09_chr_1_01871	3140.2	7.91886	0.319569	24.7799	1.47843e-135	1.94303e-132	8049.91	4484.39	8.47784	18.0195
Zt09_chr_1_01872	368.147	5.86547	0.357543	16.4049	1.76354e-60	6.18061e-58	816.064	644.853	9.41983	2.25244
Zt09_chr_1_01873	2121.94	0.236449	0.203893	1.15967	0.246182	0.497151	2567.78	2036.82	1877.37	2005.8
Zt09_chr_1_01874	1331.22	0.356373	0.195437	1.82347	0.0682327	0.211372	1491.5	1509.45	1171.83	1152.12
Zt09_chr_1_01875	870.408	-0.349482	0.216137	-1.61695	0.10589	0.288876	675.44	845.999	1022.05	938.14
Zt09_chr_1_01876	66.7532	0.964315	0.392022	2.45985	0.0138996	0.0644357	120.693	63.3866	42.3892	40.5439
Zt09_chr_1_01877	4.51116	0.282029	0.510388	0.552577	0.580553	0.788316	9.9655	1.69031	1.88397	4.50488
Zt09_chr_1_01878	98.5899	0.378641	0.331374	1.14264	0.253189	0.505174	127.337	98.883	90.4303	77.7091
Zt09_chr_1_01879	375.865	0.775137	0.238395	3.25149	0.00114804	0.00870883	517.099	442.016	257.161	287.186
Zt09_chr_1_01880	319.745	0.207873	0.244123	0.851507	0.394488	0.649432	368.724	319.468	278.827	311.963
Zt09_chr_1_01881	291.73	0.0856081	0.247516	0.345868	0.729442	0.877871	285.678	316.088	300.492	264.661
Zt09_chr_1_01882	193.347	0.0289406	0.273434	0.105842	0.915708	0.967913	191.559	199.456	210.062	172.312
Zt09_chr_1_01883	44.7141	0.0831733	0.412574	0.201596	0.840233	0.934348	40.9693	51.5544	48.0411	38.2914
Zt09_chr_1_01884	53.5646	3.56855	0.464387	7.68444	1.53668e-14	7.95896e-13	124.015	83.6703	0.941983	5.6311
Zt09_chr_1_01885	19.4832	0.693968	0.500837	1.38562	0.165864	0.38805	23.2528	28.7352	11.3038	14.6408
Zt09_chr_1_01886	1616.03	-0.070207	0.199398	-0.352095	0.724767	0.874628	1521.4	1628.61	1533.55	1780.55
Zt09_chr_1_01887	1.54642	-0.314582	0.395045	-0.796321	0.425846	NA	1.10728	0	2.82595	2.25244
Zt09_chr_1_01888	859.899	1.63264	0.283639	5.75606	8.61008e-09	2.39488e-07	1742.86	915.302	467.223	314.215
Zt09_chr_1_01889	1260.49	0.328237	0.20622	1.59168	0.111457	0.299401	1535.79	1282.1	1060.67	1163.38
Zt09_chr_1_01890	504.503	-0.301947	0.226784	-1.33143	0.183049	0.412208	410.8	487.654	586.855	532.702
Zt09_chr_1_01891	1926.7	0.0498226	0.220228	0.226232	0.821021	0.926146	2312	1611.71	1818.97	1964.13
Zt09_chr_1_01892	414.593	0.0421963	0.258871	0.163001	0.870517	0.950329	338.827	502.867	454.036	362.643
Zt09_chr_1_01893	0.747811	-0.0624224	0.287899	-0.21682	0.828348	NA	1.10728	0	1.88397	0
Zt09_chr_1_01894	0	NA	NA	NA	NA	NA	0	0	0	0
Zt09_chr_1_01895	83.6052	2.24507	0.391766	5.73065	1.00047e-08	2.74646e-07	183.808	105.644	29.2015	15.7671
Zt09_chr_1_01896	124.831	-0.467338	0.304564	-1.53445	0.12492	0.322229	97.4405	108.18	139.413	154.292
Zt09_chr_1_01897	995.249	0.590728	0.21811	2.70839	0.00676104	0.0364728	1364.17	1046.3	820.467	750.062
Zt09_chr_1_01898	1557.59	-0.363914	0.193882	-1.87698	0.0605203	0.194353	1366.38	1344.64	1710.64	1808.71
Zt09_chr_1_01899	465.851	0.611396	0.235949	2.59122	0.00956351	0.0480415	592.394	543.434	316.506	411.07
Zt09_chr_1_01900	2185.28	0.309312	0.193774	1.59626	0.110432	0.297259	2563.35	2290.37	2011.13	1876.28
Zt09_chr_1_01901	66.8261	-0.0897274	0.366041	-0.245129	0.806356	0.91823	69.7585	59.1608	64.0548	74.3305
Zt09_chr_1_01902	2627.92	-0.0788005	0.200294	-0.393424	0.694007	0.857336	2829.1	2278.54	2623.42	2780.63
Zt09_chr_1_01903	0	NA	NA	NA	NA	NA	0	0	0	0
Zt09_chr_1_01904	258.478	1.623	0.262975	6.17169	6.75636e-10	2.17236e-08	417.444	377.784	132.82	105.865
Zt09_chr_1_01905	477.684	0.510394	0.226493	2.25347	0.0242297	0.0988556	530.386	600.06	409.762	370.526
Zt09_chr_1_01906	15.7797	0.343712	0.516652	0.665268	0.505879	0.735582	22.1456	15.2128	12.2458	13.5146
Zt09_chr_1_01907	2372.65	-0.203849	0.189158	-1.07766	0.281185	0.53577	2140.37	2259.1	2513.21	2577.92
Zt09_chr_1_01908	772.121	0.15033	0.206468	0.728106	0.466549	0.707222	821.6	806.277	737.572	723.033
Zt09_chr_1_01909	56.1809	0.698593	0.384503	1.81687	0.0692368	0.213979	74.1876	69.3026	39.5633	41.6701
Zt09_chr_1_01910	1.48853	0.314345	0.390233	0.805531	0.420513	NA	3.32183	1.69031	0.941983	0
Zt09_chr_1_01911	716.205	-0.0563463	0.215567	-0.261387	0.793794	0.912365	764.022	639.782	746.992	714.023
Zt09_chr_1_01912	524.924	-0.192724	0.220617	-0.87357	0.382352	0.63861	461.735	514.699	573.667	549.595
Zt09_chr_1_01913	125.354	1.75135	0.370513	4.72683	2.28049e-06	4.04134e-05	272.39	130.999	63.1128	34.9128
Zt09_chr_1_01914	6.70136	0.175553	0.535575	0.327784	0.743075	0.884583	3.32183	11.8322	3.76793	7.88353
Zt09_chr_1_01915	233.324	0.260678	0.271785	0.959134	0.337491	0.594269	222.563	289.043	233.612	188.079
Zt09_chr_1_01916	28.7038	0.151221	0.46047	0.328405	0.742605	0.88453	26.5747	34.6513	25.4335	28.1555
Zt09_chr_1_01917	1146.48	0.119683	0.203063	0.58939	0.5556	0.77062	1268.94	1123.21	1140.74	1053.01
Zt09_chr_1_01918	135.829	0.840054	0.335662	2.50268	0.0123257	0.0586922	233.636	124.238	99.8502	85.5926
Zt09_chr_1_01919	341.997	-0.201884	0.240361	-0.839917	0.400955	0.655031	310.038	323.694	397.517	336.74
Zt09_chr_1_01920	568.449	-1.0009	0.233353	-4.28922	1.79301e-05	0.000247723	336.613	402.293	674.46	860.431
Zt09_chr_1_01921	3534.47	-0.421635	0.186635	-2.25914	0.0238745	0.0976311	3018.44	2992.69	3915.82	4210.93
Zt09_chr_1_01922	20.6364	0.512984	0.500306	1.02534	0.305203	0.561193	17.7164	33.8062	14.1297	16.8933
Zt09_chr_1_01923	2181.66	-1.29942	0.203174	-6.39559	1.59929e-10	5.51311e-09	1131.64	1327.74	2868.34	3398.93
[truncated: 9,916 more rows]

## Sheet: △k1_6
Gene	baseMean	log2FoldChange	lfcSE	stat	pvalue	padj	Zt09_1	Zt09_2	△k1_6_1	△k1_6_2
[truncated: 11,839 more rows]
