# Supplementary material for: Destabilization of chromosome structure by histone H3 lysine 27 methylation
Source: PLoS Genet. 2019 Apr 22;15(4):e1008093. doi: 10.1371/journal.pgen.1008093 (PMC6510446; doi:10.1371/journal.pgen.1008093)
Supplement: S6 Table — (XLSX) [file pgen.1008093.s006.xlsx]

## Sheet: GO enrichment
S6 Table. Enriched GO terms and upregulated genes in the categories DNA integration and RNA-dependent DNA replication.
△kmt1
	upregulated
GO.ID	Term	Annotated	Significant	Expected	p-value classicFisher
GO:0015074	DNA integration	15	4	0.51	0.0013
GO:0006278	RNA-dependent DNA replication	10	3	0.34	0.0039
	downregulated
GO.ID	Term	Annotated	Significant	Expected	p-value classicFisher
GO:0055114	oxidation-reduction process	627	14	6.08	0.0028
GO:0006909	phagocytosis	1	1	0.01	0.0097
△kmt6
	upregulated
GO.ID	Term	Annotated	Significant	Expected	p-value classicFisher
	no enriched terms
	downregulated
GO.ID	Term	Annotated	Significant	Expected	p-value classicFisher
GO:0055114	oxidation-reduction process	627	27	10.38	4e-06
GO:0008152	metabolic process	3057	65	50.63	3.5e-05
GO:0035434	copper ion transmembrane transport	5	3	0.08	4.4e-05
GO:0006066	alcohol metabolic process	36	6	0.6	0.00033
GO:0009228	thiamine biosynthetic process	6	2	0.1	0.00391
GO:0006801	superoxide metabolic process	7	2	0.12	0.00542
△kmt1/kmt6
	upregulated
GO.ID	Term	Annotated	Significant	Expected	p-value classicFisher
GO:0006278	RNA-dependent DNA replication	10	4	0.35	0.00026
GO:0015074	DNA integration	15	3	0.52	0.01408
	downregulated
GO.ID	Term	Annotated	Significant	Expected	p-value classicFisher
GO:0055114	oxidation-reduction process	627	13	5.76	0.0046
GO:0006559	L-phenylalanine catabolic process	1	1	0.01	0.0092
Upregulated genes in the categories DNA integration and RNA-dependent DNA replication
△kmt1
	upregulated
enriched GO term	Gene	log2FoldChange	prediction	GO	blast hits
DNA integration	Zt09_chr_1_01402	3.1304	hypothetical protein	GO:0003677, GO:0006310, GO:0015074	integrase
DNA integration, RNA-dependent DNA replication	Zt09_chr_14_00002	3.24257	hypothetical protein	GO:0003676, GO:0003723, GO:0003964, GO:0004190, GO:0006278, GO:0015074, GO:0006508	reverse transcriptase, transposon proteins
DNA integration	Zt09_chr_14_00047	1.77721	similar to FluG domain-containing protein	GO:0003677, GO:0015074, GO:0006310	unknown, FluG is key regulator of sporulation
DNA integration	Zt09_chr_21_00068	5.49299	hypothetical protein	GO:0003677, GO:0015074, GO:0006310	cre-like recombinase, chromo domain
DNA integration	Zt09_chr_6_00047	3.45528	hypothetical protein	GO:0003677, GO:0015074, GO:0006310	unknown, might be an integrase (related to pfam 00589)
RNA-dependent DNA replication	Zt09_chr_21_00003	4.63048	hypothetical protein	GO:0003723, GO:0003964, GO:0006278	reverse transcriptase, large tegument protein UL36
RNA-dependent DNA replication	Zt09_chr_9_00003	4.38009	hypothetical protein	GO:0003723, GO:0003964, GO:0006278	reverse transcriptase, virus related domains
△kmt1/kmt6
	upregulated
enriched GO term	Gene	log2FoldChange	prediction	GO	blast hits
DNA integration, RNA-dependent DNA replication	Zt09_chr_14_00002	4.16108	hypothetical protein	GO:0003676, GO:0003723, GO:0003964, GO:0004190, GO:0006278, GO:0015074, GO:0006508	reverse transcriptase, transposon proteins
DNA integration	Zt09_chr_14_00047	2.98765	similar to FluG domain-containing protein	GO:0003677, GO:0015074, GO:0006310	unknown, FluG is key regulator of sporulation
DNA integration	Zt09_chr_21_00068	5.27433	hypothetical protein	GO:0003677, GO:0015074, GO:0006310	cre-like recombinase, chromo domain
DNA integration	Zt09_chr_6_00047	1.42322	hypothetical protein	GO:0003677, GO:0015074, GO:0006310	unknown, might be an integrase (related to pfam 00589)
RNA-dependent DNA replication	Zt09_chr_17_00088	3.42282	hypothetical protein	GO:0003964, GO:0003723, GO:0006278	reverse transcriptase
RNA-dependent DNA replication	Zt09_chr_21_00003	4.52105	hypothetical protein	GO:0003723, GO:0003964, GO:0006278	reverse transcriptase, large tegument protein UL36
RNA-dependent DNA replication	Zt09_chr_7_00280	1.67439	hypothetical protein	GO:0003964, GO:0003723, GO:0006278	reverse transcriptase, retropepsin
RNA-dependent DNA replication	Zt09_chr_9_00003	4.39996	hypothetical protein	GO:0003723, GO:0003964, GO:0006278	reverse transcriptase, virus related domains
