# Supplementary material for: Destabilization of chromosome structure by histone H3 lysine 27 methylation
Source: PLoS Genet. 2019 Apr 22;15(4):e1008093. doi: 10.1371/journal.pgen.1008093 (PMC6510446; doi:10.1371/journal.pgen.1008093)
Supplement: S7 Table — Comparisons were performed pair-wise. (XLSX) [file pgen.1008093.s007.xlsx]

## Sheet: △kmt1
S7 Table. Deseq2 results to analyze expression of transposable elements in Zt09 reference and mutant strains. Comparisons were performed pair-wise.
Transposable element	chr	start	stop	strand	baseMean	log2FoldChange	lfcSE	stat	pvalue	padj	Zt09_1	Zt09_2	△kmt1_1	△kmt1_2
NoCat_element4_ZTIPO323_1	chr_1	1	137	+	0	NA	NA	NA	NA	NA	0	0	0	0
RIL_element2_ZTIPO323_2	chr_1	135	604	+	0	NA	NA	NA	NA	NA	0	0	0	0
RII_element1_ZTIPO323_3	chr_1	603	1411	+	0	NA	NA	NA	NA	NA	0	0	0	0
RIL_element2_ZTIPO323_4	chr_1	1396	5960	+	18.771	-5.28966	1.363	-3.88089	0.000104075	0.000436807	0	1.28466	40.0649	33.7345
RIL_element2_ZTIPO323_5	chr_1	5563	11247	+	12.8859	-6.01518	1.55398	-3.87082	0.000108472	0.000453029	0	0	22.4092	29.1343
RIL_element2_ZTIPO323_6	chr_1	11128	14952	+	12.7325	-5.99975	1.55496	-3.85847	0.000114098	0.0004719	0	0	27.1627	23.7675
RIL_element2_ZTIPO323_7	chr_1	14861	18406	+	1.65934	-2.81828	2.24181	-1.25715	0.2087	0.293751	0	0	2.0372	4.60015
RIL_element2_ZTIPO323_8	chr_1	18393	18930	+	0	NA	NA	NA	NA	NA	0	0	0	0
RIL_element2_ZTIPO323_9	chr_1	18926	19493	+	0	NA	NA	NA	NA	NA	0	0	0	0
RIL_element2_ZTIPO323_10	chr_1	19057	19804	+	0	NA	NA	NA	NA	NA	0	0	0	0
RIL_element2_ZTIPO323_11	chr_1	19730	26108	+	0.553113	-1.20889	2.56829	-0.470698	0.637856	NA	0	0	0.679066	1.53338
RIL_element2_ZTIPO323_12	chr_1	25837	26918	+	0	NA	NA	NA	NA	NA	0	0	0	0
RIL_element2_ZTIPO323_13	chr_1	26940	27275	+	0	NA	NA	NA	NA	NA	0	0	0	0
RIL_element2_ZTIPO323_14	chr_1	27274	28289	+	0	NA	NA	NA	NA	NA	0	0	0	0
RIL_element2_ZTIPO323_15	chr_1	28176	32369	+	0	NA	NA	NA	NA	NA	0	0	0	0
RLG_element3_ZTIPO323_16	chr_1	32368	33009	+	0.191673	-0.272642	2.57896	-0.105718	0.915806	NA	0	0	0	0.766692
RLG_element3_ZTIPO323_17	chr_1	32880	46195	+	0.169767	-0.272642	2.57896	-0.105718	0.915806	NA	0	0	0.679066	0
RIL_element2_ZTIPO323_18	chr_1	46196	50397	+	0	NA	NA	NA	NA	NA	0	0	0	0
RIL_element2_ZTIPO323_19	chr_1	50225	50841	+	0	NA	NA	NA	NA	NA	0	0	0	0
RIL_element2_ZTIPO323_20	chr_1	50429	51076	+	0	NA	NA	NA	NA	NA	0	0	0	0
RIL_element2_ZTIPO323_21	chr_1	50900	51403	+	0	NA	NA	NA	NA	NA	0	0	0	0
RIL_element2_ZTIPO323_22	chr_1	50994	51458	+	0.553113	-1.20889	2.56829	-0.470698	0.637856	NA	0	0	0.679066	1.53338
RIL_element2_ZTIPO323_23	chr_1	52722	54992	+	0	NA	NA	NA	NA	NA	0	0	0	0
RIL_element2_ZTIPO323_24	chr_1	54723	59126	+	0	NA	NA	NA	NA	NA	0	0	0	0
RIL_element2_ZTIPO323_25	chr_1	55228	59969	+	0	NA	NA	NA	NA	NA	0	0	0	0
RIL_element2_ZTIPO323_26	chr_1	57970	61731	+	0.339533	-0.777828	2.57747	-0.301779	0.76282	NA	0	0	1.35813	0
RIL_element2_ZTIPO323_27	chr_1	61453	62528	+	0	NA	NA	NA	NA	NA	0	0	0	0
RIL_element2_ZTIPO323_28	chr_1	62546	62885	+	0	NA	NA	NA	NA	NA	0	0	0	0
RIL_element2_ZTIPO323_29	chr_1	62884	63899	+	0	NA	NA	NA	NA	NA	0	0	0	0
RIL_element2_ZTIPO323_30	chr_1	63786	67977	+	0	NA	NA	NA	NA	NA	0	0	0	0
RLG_element3_ZTIPO323_31	chr_1	67978	68619	+	0	NA	NA	NA	NA	NA	0	0	0	0
RLG_element3_ZTIPO323_32	chr_1	68490	77378	+	0	NA	NA	NA	NA	NA	0	0	0	0
RLG_element3_ZTIPO323_33	chr_1	77378	78156	+	0	NA	NA	NA	NA	NA	0	0	0	0
RII_element1_ZTIPO323_34	chr_1	78154	82940	+	0	NA	NA	NA	NA	NA	0	0	0	0
DTM_element5_ZTIPO323_35	chr_1	83329	83442	+	1.46767	-2.62728	2.29006	-1.14726	0.251276	NA	0	0	2.0372	3.83346
DTT_element14_ZTIPO323_36	chr_1	83603	85852	-	4.80671	-3.17364	1.72162	-1.84341	0.0652695	0.12303	1.4396	0	4.75347	13.0338
RII_element1_ZTIPO323_37	chr_1	86690	87481	+	0	NA	NA	NA	NA	NA	0	0	0	0
RLG_element3_ZTIPO323_38	chr_1	87469	91042	+	0.191673	-0.272642	2.57896	-0.105718	0.915806	NA	0	0	0	0.766692
RLG_element11_ZTIPO323_39	chr_1	91043	95218	+	0	NA	NA	NA	NA	NA	0	0	0	0
RLG_element6_ZTIPO323_40	chr_1	95218	101934	+	0.36144	-0.822246	2.57732	-0.319031	0.749703	NA	0	0	0.679066	0.766692
RLG_element11_ZTIPO323_41	chr_1	101921	102660	+	0	NA	NA	NA	NA	NA	0	0	0	0
RLG_element6_ZTIPO323_42	chr_1	102662	109377	-	0	NA	NA	NA	NA	NA	0	0	0	0
RLG_element11_ZTIPO323_43	chr_1	109359	109779	+	0	NA	NA	NA	NA	NA	0	0	0	0
DTH_element5_ZTIPO323_44	chr_1	146936	150336	-	22.151	1.64718	0.759704	2.16819	0.0301441	0.0660411	43.1881	24.4085	9.50693	11.5004
NoCat_element3_ZTIPO323_45	chr_1	164471	164613	-	0	NA	NA	NA	NA	NA	0	0	0	0
NoCat_element10_ZTIPO323_46	chr_1	168754	169218	-	101.306	0.260345	0.427053	0.609631	0.542106	0.62478	145.4	75.7948	88.9577	95.0698
NoCat_element10_ZTIPO323_47	chr_1	169203	169511	-	37.7827	0.482919	0.582406	0.829179	0.407003	0.495381	44.6277	43.6784	35.9905	26.8342
DXX_element2_ZTIPO323_48	chr_1	173829	173871	+	0	NA	NA	NA	NA	NA	0	0	0	0
RLC_element1_ZTIPO323_49	chr_1	182941	189296	-	0.191673	-0.272642	2.57896	-0.105718	0.915806	NA	0	0	0	0.766692
NoCat_element10_ZTIPO323_50	chr_1	388569	389342	+	2.55198	-3.51196	2.05588	-1.70825	0.0875899	0.158012	0	0	4.0744	6.13354
DTM_element5_ZTIPO323_51	chr_1	389898	391146	+	0.36144	-0.822246	2.57732	-0.319031	0.749703	NA	0	0	0.679066	0.766692
NoCat_element10_ZTIPO323_52	chr_1	391151	391952	-	5.01726	-0.459672	1.41353	-0.325195	0.745034	0.806568	5.75841	2.56931	4.0744	7.66692
DTM_element7_ZTIPO323_53	chr_1	391953	392190	+	0	NA	NA	NA	NA	NA	0	0	0	0
RLG_element2_ZTIPO323_54	chr_1	392191	392327	-	0	NA	NA	NA	NA	NA	0	0	0	0
RLG_element2_ZTIPO323_55	chr_1	392330	392480	-	0	NA	NA	NA	NA	NA	0	0	0	0
DTM_element7_ZTIPO323_56	chr_1	392481	395359	+	0.339533	-0.777828	2.57747	-0.301779	0.76282	NA	0	0	1.35813	0
DTM_element7_ZTIPO323_57	chr_1	398554	398588	-	0	NA	NA	NA	NA	NA	0	0	0	0
DTM_element7_ZTIPO323_58	chr_1	398852	398883	+	0.191673	-0.272642	2.57896	-0.105718	0.915806	NA	0	0	0	0.766692
RLG_element11_ZTIPO323_59	chr_1	427313	436775	+	0.169767	-0.272642	2.57896	-0.105718	0.915806	NA	0	0	0.679066	0
DTT_element2_ZTIPO323_60	chr_1	465324	465787	-	3.23664	0.62018	1.64837	0.376238	0.70674	0.773962	2.87921	5.13863	3.39533	1.53338
RLG_element10_ZTIPO323_61	chr_1	465786	472593	-	3.40082	-3.97411	1.93744	-2.05122	0.0402456	0.0828243	0	0	7.46973	6.13354
DTT_element1_ZTIPO323_62	chr_1	472588	473358	-	0	NA	NA	NA	NA	NA	0	0	0	0
DTH_element1_ZTIPO323_63	chr_1	555770	560254	+	0.744786	-1.60165	2.51932	-0.635748	0.524941	NA	0	0	0.679066	2.30008
DHH_element1_ZTIPO323_64	chr_1	707604	721288	+	1.42385	-2.58423	2.30071	-1.12323	0.261339	NA	0	0	3.39533	2.30008
DTX-MITE_element5_ZTIPO323_65	chr_1	735156	735722	+	0.383346	-0.86487	2.57718	-0.335588	0.737182	NA	0	0	0	1.53338
RLC_element4_ZTIPO323_66	chr_1	738595	739596	-	0.169767	-0.272642	2.57896	-0.105718	0.915806	NA	0	0	0.679066	0
RLC_element4_ZTIPO323_67	chr_1	739569	745202	-	2.57389	-3.52088	2.05621	-1.71231	0.0868393	0.157755	0	0	3.39533	6.90023
DXX_element2_ZTIPO323_68	chr_1	909523	910147	+	6.98298	0.441836	1.21767	0.362853	0.716714	0.78187	7.19802	8.9926	4.0744	7.66692
RLG_element5_ZTIPO323_69	chr_1	910148	912502	-	1.27599	-2.41104	2.34383	-1.02868	0.303632	NA	0	0	2.0372	3.06677
NoCat_element10_ZTIPO323_70	chr_1	912503	912836	+	0	NA	NA	NA	NA	NA	0	0	0	0
NoCat_element10_ZTIPO323_71	chr_1	912795	912968	+	0	NA	NA	NA	NA	NA	0	0	0	0
NoCat_element10_ZTIPO323_72	chr_1	912969	913255	+	4.07988	-4.26023	1.87167	-2.27616	0.0228361	0.0518837	0	0	10.186	6.13354
RLG_element5_ZTIPO323_73	chr_1	913255	915004	-	0.553113	-1.20889	2.56829	-0.470698	0.637856	NA	0	0	0.679066	1.53338
RLG_element8_ZTIPO323_74	chr_1	915005	921346	+	7.93525	-5.27786	1.67296	-3.1548	0.00160611	0.00510598	0	0	9.50693	22.2341
RLG_element5_ZTIPO323_75	chr_1	921343	924055	-	0.914552	-1.9051	2.46048	-0.774279	0.438766	NA	0	0	1.35813	2.30008
DXX_element2_ZTIPO323_76	chr_1	924038	929451	+	0	NA	NA	NA	NA	NA	0	0	0	0
DXX_element2_ZTIPO323_77	chr_1	927505	929576	+	0	NA	NA	NA	NA	NA	0	0	0	0
DXX_element2_ZTIPO323_78	chr_1	929515	929672	-	0	NA	NA	NA	NA	NA	0	0	0	0
DXX_element2_ZTIPO323_79	chr_1	929645	930052	+	0	NA	NA	NA	NA	NA	0	0	0	0
DXX_element2_ZTIPO323_80	chr_1	930011	930419	-	0	NA	NA	NA	NA	NA	0	0	0	0
DXX_element2_ZTIPO323_81	chr_1	930371	930665	+	0	NA	NA	NA	NA	NA	0	0	0	0
RLC_element1_ZTIPO323_82	chr_1	1154591	1160947	-	0.872738	1.22585	2.4309	0.504279	0.614065	NA	1.4396	1.28466	0	0.766692
DTX_element3_ZTIPO323_83	chr_1	1171947	1172178	+	1.06241	-2.131	2.41207	-0.883476	0.376979	NA	0	0	2.71627	1.53338
DTM_element5_ZTIPO323_84	chr_1	1172176	1172608	-	0	NA	NA	NA	NA	NA	0	0	0	0
DTX_element3_ZTIPO323_85	chr_1	1172459	1176108	+	0.169767	-0.272642	2.57896	-0.105718	0.915806	NA	0	0	0.679066	0
DTX-MITE_element4_ZTIPO323_86	chr_1	1184195	1184553	+	0.834002	1.09896	2.49967	0.439644	0.660195	NA	0	2.56931	0	0.766692
NoCat_element8_ZTIPO323_87	chr_1	1184602	1187279	+	1.12813	-2.19911	2.40363	-0.914916	0.360236	NA	0	0	0.679066	3.83346
RLG_element7_ZTIPO323_88	chr_1	1187277	1194235	+	0.936459	-1.92558	2.4609	-0.782473	0.433937	NA	0	0	0.679066	3.06677
NoCat_element8_ZTIPO323_89	chr_1	1194232	1195737	+	0.339533	-0.777828	2.57747	-0.301779	0.76282	NA	0	0	1.35813	0
RII_element1_ZTIPO323_90	chr_1	1195736	1195918	-	0	NA	NA	NA	NA	NA	0	0	0	0
NoCat_element8_ZTIPO323_91	chr_1	1195916	1197582	+	0.169767	-0.272642	2.57896	-0.105718	0.915806	NA	0	0	0.679066	0
NoCat_element10_ZTIPO323_92	chr_1	1197583	1197814	+	0	NA	NA	NA	NA	NA	0	0	0	0
NoCat_element10_ZTIPO323_93	chr_1	1197791	1197896	+	0	NA	NA	NA	NA	NA	0	0	0	0
NoCat_element10_ZTIPO323_94	chr_1	1197857	1198367	+	25.2296	-6.98654	1.45974	-4.78614	1.7e-06	1.07e-05	0	0	55.6834	45.2348
NoCat_element8_ZTIPO323_95	chr_1	1198365	1199542	+	0	NA	NA	NA	NA	NA	0	0	0	0
RLC_element1_ZTIPO323_96	chr_1	1218145	1224500	+	4.65382	-1.11704	1.48292	-0.753268	0.451289	0.543077	4.31881	1.28466	6.1116	6.90023
RLC_element1_ZTIPO323_97	chr_1	1431609	1432839	-	0.36144	-0.822246	2.57732	-0.319031	0.749703	NA	0	0	0.679066	0.766692
NoCat_element10_ZTIPO323_98	chr_1	1432839	1433327	-	1726.78	1.4412	0.264147	5.45604	4.87e-08	3.77e-07	3095.15	1956.53	795.866	1059.57
NoCat_element10_ZTIPO323_99	chr_1	1433296	1433681	-	18.6146	1.57223	0.82156	1.91371	0.0556574	0.107285	31.6713	24.4085	6.1116	12.2671
RLC_element1_ZTIPO323_100	chr_1	1433682	1438820	-	0.169767	-0.272642	2.57896	-0.105718	0.915806	NA	0	0	0.679066	0
DTX-MITE_element7_ZTIPO323_101	chr_1	1833870	1834066	-	0	NA	NA	NA	NA	NA	0	0	0	0
DTM_element1_ZTIPO323_102	chr_1	1843016	1843176	+	0	NA	NA	NA	NA	NA	0	0	0	0
DTM_element1_ZTIPO323_103	chr_1	1843360	1843806	+	0	NA	NA	NA	NA	NA	0	0	0	0
DTM_element1_ZTIPO323_104	chr_1	1844698	1845026	+	0	NA	NA	NA	NA	NA	0	0	0	0
DTX-MITE_element2_ZTIPO323_105	chr_1	2017263	2017476	+	0	NA	NA	NA	NA	NA	0	0	0	0
DTX-MITE_element2_ZTIPO323_106	chr_1	2017480	2017527	+	0	NA	NA	NA	NA	NA	0	0	0	0
DTX-MITE_element2_ZTIPO323_107	chr_1	2017497	2017544	+	0	NA	NA	NA	NA	NA	0	0	0	0
DTX-MITE_element2_ZTIPO323_108	chr_1	2017548	2017898	+	0	NA	NA	NA	NA	NA	0	0	0	0
RLC_element1_ZTIPO323_109	chr_1	2099572	2105941	+	0.722879	-1.5701	2.52242	-0.622457	0.533641	NA	0	0	1.35813	1.53338
DTX-MITE_element7_ZTIPO323_110	chr_1	2141903	2142188	-	4.51309	0.967433	1.45168	0.666424	0.50514	0.591372	5.75841	6.42329	2.0372	3.83346
DTT_element10_ZTIPO323_111	chr_1	2154358	2154425	-	3.78975	0.153482	1.54693	0.0992166	0.920966	0.937471	2.87921	5.13863	4.0744	3.06677
DTT_element10_ZTIPO323_112	chr_1	2154545	2154600	-	0.529667	0.512065	2.57601	0.198782	0.842433	NA	1.4396	0	0.679066	0
DTX_element1_ZTIPO323_113	chr_1	2160825	2160872	+	0	NA	NA	NA	NA	NA	0	0	0	0
DTX_element1_ZTIPO323_114	chr_1	2160825	2160862	-	0	NA	NA	NA	NA	NA	0	0	0	0
DTT_element6_ZTIPO323_115	chr_1	2186079	2188273	+	1.10623	-2.18687	2.39937	-0.911437	0.362065	NA	0	0	1.35813	3.06677
DTH_element4_ZTIPO323_116	chr_1	2394740	2398084	+	0	NA	NA	NA	NA	NA	0	0	0	0
DTX_element1_ZTIPO323_117	chr_1	2438824	2441082	-	1.42077	0.0110922	2.21134	0.00501608	0.995998	NA	2.87921	0	2.0372	0.766692
DTX_element4_ZTIPO323_118	chr_1	2441243	2442478	+	0.383346	-0.86487	2.57718	-0.335588	0.737182	NA	0	0	0	1.53338
DTX_element1_ZTIPO323_119	chr_1	2441721	2443217	-	0	NA	NA	NA	NA	NA	0	0	0	0
RLG_element2_ZTIPO323_120	chr_1	2443218	2443330	+	0	NA	NA	NA	NA	NA	0	0	0	0
RLG_element2_ZTIPO323_121	chr_1	2443331	2450018	+	1.68124	-2.82686	2.24585	-1.2587	0.208138	0.293751	0	0	1.35813	5.36685
RLG_element2_ZTIPO323_122	chr_1	2450019	2450125	+	0	NA	NA	NA	NA	NA	0	0	0	0
DTX_element4_ZTIPO323_123	chr_1	2450122	2450923	+	0.169767	-0.272642	2.57896	-0.105718	0.915806	NA	0	0	0.679066	0
DTX-MITE_element3_ZTIPO323_124	chr_1	2676720	2677381	+	0.743247	-0.0587776	2.52769	-0.0232535	0.981448	NA	1.4396	0	0	1.53338
DTT_element14_ZTIPO323_125	chr_1	2696953	2697097	-	20.4631	1.91604	0.805634	2.3783	0.0173924	0.0423382	44.6277	20.5545	7.46973	9.20031
DTT_element4_ZTIPO323_126	chr_1	2761667	2762103	+	0	NA	NA	NA	NA	NA	0	0	0	0
RLG_element10_ZTIPO323_127	chr_1	2762117	2768916	+	1.06241	-2.131	2.41207	-0.883476	0.376979	NA	0	0	2.71627	1.53338
DTT_element9_ZTIPO323_128	chr_1	2768913	2771811	+	0.191673	-0.272642	2.57896	-0.105718	0.915806	NA	0	0	0	0.766692
RLG_element8_ZTIPO323_129	chr_1	2774973	2775479	+	0	NA	NA	NA	NA	NA	0	0	0	0
RLG_element7_ZTIPO323_130	chr_1	2775081	2776095	+	0	NA	NA	NA	NA	NA	0	0	0	0
RLG_element12_ZTIPO323_131	chr_1	2775130	2775750	+	0	NA	NA	NA	NA	NA	0	0	0	0
RLG_element12_ZTIPO323_132	chr_1	2776003	2776312	+	0	NA	NA	NA	NA	NA	0	0	0	0
RLG_element12_ZTIPO323_133	chr_1	2776719	2776805	+	0	NA	NA	NA	NA	NA	0	0	0	0
RLG_element8_ZTIPO323_134	chr_1	2776798	2777157	+	0	NA	NA	NA	NA	NA	0	0	0	0
RLG_element2_ZTIPO323_135	chr_1	2776941	2777379	+	0	NA	NA	NA	NA	NA	0	0	0	0
DTM_element7_ZTIPO323_136	chr_1	2778001	2778157	-	0.169767	-0.272642	2.57896	-0.105718	0.915806	NA	0	0	0.679066	0
DTA_element4_ZTIPO323_137	chr_1	2779055	2779177	+	0	NA	NA	NA	NA	NA	0	0	0	0
DTM_element7_ZTIPO323_138	chr_1	2779064	2779168	+	0	NA	NA	NA	NA	NA	0	0	0	0
DTA_element5_ZTIPO323_139	chr_1	2779076	2779177	-	0	NA	NA	NA	NA	NA	0	0	0	0
RLG_element13_ZTIPO323_140	chr_1	2779913	2780043	-	0	NA	NA	NA	NA	NA	0	0	0	0
RLG_element12_ZTIPO323_141	chr_1	2779954	2780335	-	0	NA	NA	NA	NA	NA	0	0	0	0
RLG_element8_ZTIPO323_142	chr_1	2780992	2781259	-	0	NA	NA	NA	NA	NA	0	0	0	0
RLG_element4_ZTIPO323_143	chr_1	2781054	2782122	-	0	NA	NA	NA	NA	NA	0	0	0	0
RLG_element12_ZTIPO323_144	chr_1	2781506	2782117	-	0	NA	NA	NA	NA	NA	0	0	0	0
RLG_element8_ZTIPO323_145	chr_1	2784935	2790484	+	3.57607	-4.01078	1.95715	-2.0493	0.0404331	0.0830097	0	0	2.0372	12.2671
RLG_element10_ZTIPO323_146	chr_1	2790476	2797278	+	1.78529	-2.94279	2.20651	-1.33369	0.182306	0.268728	0	0	4.0744	3.06677
RLG_element8_ZTIPO323_147	chr_1	2797279	2798020	+	4.18942	-4.30152	1.86006	-2.31257	0.0207461	0.0484934	0	0	6.79066	9.967
DTT_element9_ZTIPO323_148	chr_1	2798626	2799322	+	0	NA	NA	NA	NA	NA	0	0	0	0
DTT_element3_ZTIPO323_149	chr_1	2799392	2799935	+	0	NA	NA	NA	NA	NA	0	0	0	0
DTM_element4_ZTIPO323_150	chr_1	2802178	2802242	+	1.40087	3.19152	2.33613	1.36616	0.171889	NA	4.31881	1.28466	0	0
DTX-MITE_element1_ZTIPO323_151	chr_1	2802342	2802439	+	0.719802	1.96657	2.56828	0.765714	0.443846	NA	2.87921	0	0	0
DTX-MITE_element7_ZTIPO323_152	chr_1	2802527	2802581	-	0	NA	NA	NA	NA	NA	0	0	0	0
DTM_element4_ZTIPO323_153	chr_1	2802536	2802581	-	0	NA	NA	NA	NA	NA	0	0	0	0
DTM_element5_ZTIPO323_154	chr_1	2819904	2823830	+	0.531206	-1.16195	2.57202	-0.451766	0.651437	NA	0	0	1.35813	0.766692
DTM_element7_ZTIPO323_155	chr_1	2823382	2823922	+	0	NA	NA	NA	NA	NA	0	0	0	0
DTM_element5_ZTIPO323_156	chr_1	2823889	2823929	-	0	NA	NA	NA	NA	NA	0	0	0	0
RLG_element4_ZTIPO323_157	chr_1	2966247	2966287	+	0	NA	NA	NA	NA	NA	0	0	0	0
DTT_element10_ZTIPO323_158	chr_1	3107282	3109497	-	4.13282	0.336802	1.50074	0.224424	0.822428	0.869365	2.87921	6.42329	3.39533	3.83346
NoCat_element10_ZTIPO323_159	chr_1	3175457	3175712	-	13.0826	-0.469747	0.932899	-0.503535	0.614588	0.689894	11.5168	10.2773	12.9023	17.6339
NoCat_element10_ZTIPO323_160	chr_1	3175713	3176214	-	17.7721	-0.0922133	0.81702	-0.112865	0.910137	0.931559	21.5941	12.8466	19.0139	17.6339
RLG_element11_ZTIPO323_161	chr_1	3223924	3233399	-	0.911475	1.21445	2.47639	0.49041	0.623844	NA	2.87921	0	0	0.766692
DTT_element14_ZTIPO323_162	chr_1	3261565	3262438	+	0	NA	NA	NA	NA	NA	0	0	0	0
DTT_element14_ZTIPO323_163	chr_1	3262489	3263852	+	28.6371	1.08764	0.677908	1.60441	0.108624	0.187711	47.5069	30.8318	22.4092	13.8005
DTX_element1_ZTIPO323_164	chr_1	3302239	3306233	-	34.307	0.348021	0.604347	0.575862	0.564708	0.644948	34.5505	42.3937	31.9161	28.3676
DTX_element1_ZTIPO323_165	chr_1	3304234	3307680	-	1.91125	-3.03549	2.19403	-1.38352	0.166505	0.254689	0	0	6.1116	1.53338
DTX_element1_ZTIPO323_166	chr_1	3407405	3409863	-	25.9472	-2.38719	0.762299	-3.13156	0.00173878	0.00548682	5.75841	10.2773	44.8184	42.9348
RII_element1_ZTIPO323_167	chr_1	3409862	3415499	-	8.03318	-0.736684	1.22638	-0.600697	0.548042	0.630137	1.4396	10.2773	8.1488	12.2671
DTX_element1_ZTIPO323_168	chr_1	3415499	3418478	-	5.40374	-0.335058	1.34969	-0.248248	0.803943	0.853	4.31881	5.13863	6.79066	5.36685
DTX_element5_ZTIPO323_169	chr_1	3581330	3585178	+	1.74148	-2.89065	2.22972	-1.29642	0.194832	0.281829	0	0	5.43253	1.53338
DTX_element5_ZTIPO323_170	chr_1	3585152	3586746	+	0.191673	-0.272642	2.57896	-0.105718	0.915806	NA	0	0	0	0.766692
DTT_element2_ZTIPO323_171	chr_1	3592657	3594810	+	1.73994	-1.5157	2.1594	-0.701909	0.482736	0.569655	1.4396	0	4.75347	0.766692
RLG_element7_ZTIPO323_172	chr_1	3643288	3643566	-	19.4259	-0.17826	0.78584	-0.226841	0.820548	0.868455	15.8356	20.5545	24.4464	16.8672
DTX-MITE_element5_ZTIPO323_173	chr_1	3707920	3708491	+	0.36144	-0.822246	2.57732	-0.319031	0.749703	NA	0	0	0.679066	0.766692
DTX-MITE_element10_ZTIPO323_174	chr_1	3711879	3712362	+	26.8949	-0.96287	0.702048	-1.37152	0.170214	0.259432	12.9564	23.1238	40.0649	31.4344
DTX_element6_ZTIPO323_175	chr_1	3756186	3756395	+	0.169767	-0.272642	2.57896	-0.105718	0.915806	NA	0	0	0.679066	0
DTX_element6_ZTIPO323_176	chr_1	3756507	3756603	+	0.169767	-0.272642	2.57896	-0.105718	0.915806	NA	0	0	0.679066	0
DTX_element6_ZTIPO323_177	chr_1	3756630	3757105	+	0	NA	NA	NA	NA	NA	0	0	0	0
RLG_element8_ZTIPO323_178	chr_1	3757099	3760977	+	0.958365	-1.83822	2.51652	-0.73046	0.465109	NA	0	0	0	3.83346
RLG_element10_ZTIPO323_179	chr_1	3760977	3766112	+	1.25409	-2.38666	2.34972	-1.01572	0.309762	NA	0	0	2.71627	2.30008
RII_element1_ZTIPO323_180	chr_1	3766103	3766263	-	0	NA	NA	NA	NA	NA	0	0	0	0
RLG_element10_ZTIPO323_181	chr_1	3766280	3767948	+	0.722879	-1.5701	2.52242	-0.622457	0.533641	NA	0	0	1.35813	1.53338
RLG_element8_ZTIPO323_182	chr_1	3767949	3769985	+	0	NA	NA	NA	NA	NA	0	0	0	0
RLG_element8_ZTIPO323_183	chr_1	3767986	3770313	+	0.531206	-1.16195	2.57202	-0.451766	0.651437	NA	0	0	1.35813	0.766692
DTX_element6_ZTIPO323_184	chr_1	3770313	3772597	+	0.36144	-0.822246	2.57732	-0.319031	0.749703	NA	0	0	0.679066	0.766692
DTX_element6_ZTIPO323_185	chr_1	3772583	3772937	+	0	NA	NA	NA	NA	NA	0	0	0	0
RLG_element2_ZTIPO323_186	chr_1	3774146	3774271	+	0	NA	NA	NA	NA	NA	0	0	0	0
RLG_element2_ZTIPO323_187	chr_1	3774260	3774661	+	0	NA	NA	NA	NA	NA	0	0	0	0
RLG_element2_ZTIPO323_188	chr_1	3774654	3780486	+	0	NA	NA	NA	NA	NA	0	0	0	0
RLG_element2_ZTIPO323_189	chr_1	3780475	3780587	+	0	NA	NA	NA	NA	NA	0	0	0	0
DTA_element6_ZTIPO323_190	chr_1	3780895	3781091	+	0	NA	NA	NA	NA	NA	0	0	0	0
DTA_element6_ZTIPO323_191	chr_1	3781829	3782026	+	0	NA	NA	NA	NA	NA	0	0	0	0
DTT_element1_ZTIPO323_192	chr_1	3796191	3798387	-	3.68171	-1.923	1.72044	-1.11773	0.263681	0.344037	0	2.56931	6.79066	5.36685
RYN_element1_ZTIPO323_193	chr_1	3848390	3853049	-	0	NA	NA	NA	NA	NA	0	0	0	0
DTT_element8_ZTIPO323_194	chr_1	3887551	3888035	+	4.21645	-1.53263	1.62335	-0.944116	0.34511	0.433679	0	3.85397	6.1116	6.90023
RLG_element10_ZTIPO323_195	chr_1	3888036	3894835	+	0.531206	-1.16195	2.57202	-0.451766	0.651437	NA	0	0	1.35813	0.766692
DTT_element8_ZTIPO323_196	chr_1	3894835	3896557	+	0.339533	-0.777828	2.57747	-0.301779	0.76282	NA	0	0	1.35813	0
DTT_element5_ZTIPO323_197	chr_1	4003648	4003687	-	0.553113	-1.20889	2.56829	-0.470698	0.637856	NA	0	0	0.679066	1.53338
DTX_element5_ZTIPO323_198	chr_1	4064327	4065953	-	0.191673	-0.272642	2.57896	-0.105718	0.915806	NA	0	0	0	0.766692
DTX_element5_ZTIPO323_199	chr_1	4065898	4069777	-	0.531206	-1.16195	2.57202	-0.451766	0.651437	NA	0	0	1.35813	0.766692
DTH_element2_ZTIPO323_200	chr_1	4168386	4169052	-	0	NA	NA	NA	NA	NA	0	0	0	0
RLG_element10_ZTIPO323_201	chr_1	4169052	4175768	+	0.383346	-0.86487	2.57718	-0.335588	0.737182	NA	0	0	0	1.53338
RLG_element10_ZTIPO323_202	chr_1	4173769	4175857	+	0	NA	NA	NA	NA	NA	0	0	0	0
DTH_element2_ZTIPO323_203	chr_1	4175853	4176745	-	1.06241	-2.131	2.41207	-0.883476	0.376979	NA	0	0	2.71627	1.53338
RLG_element10_ZTIPO323_204	chr_1	4176744	4177074	+	0	NA	NA	NA	NA	NA	0	0	0	0
DTH_element2_ZTIPO323_205	chr_1	4177074	4179105	-	2.42962	0.232376	1.82497	0.127331	0.898678	0.923611	1.4396	3.85397	1.35813	3.06677
RLC_element11_ZTIPO323_206	chr_1	4239901	4240047	-	9.65093	-3.47218	1.35177	-2.56861	0.0102108	0.0272714	0	2.56931	23.7673	12.2671
RLC_element2_ZTIPO323_207	chr_1	4240825	4242402	-	0.744786	-1.60165	2.51932	-0.635748	0.524941	NA	0	0	0.679066	2.30008
RLC_element2_ZTIPO323_208	chr_1	4242862	4244197	-	0.914552	-1.9051	2.46048	-0.774279	0.438766	NA	0	0	1.35813	2.30008
RLC_element2_ZTIPO323_209	chr_1	4245719	4245788	-	0	NA	NA	NA	NA	NA	0	0	0	0
RLC_element3_ZTIPO323_210	chr_1	4245820	4245949	-	1.23218	-2.35586	2.36021	-0.998158	0.318203	NA	0	0	3.39533	1.53338
RLC_element7_ZTIPO323_211	chr_1	4246502	4246537	-	0.36144	-0.822246	2.57732	-0.319031	0.749703	NA	0	0	0.679066	0.766692
RLC_element2_ZTIPO323_212	chr_1	4246711	4246833	-	0.191673	-0.272642	2.57896	-0.105718	0.915806	NA	0	0	0	0.766692
DTX-MITE_element7_ZTIPO323_213	chr_1	4407164	4407346	+	0	NA	NA	NA	NA	NA	0	0	0	0
DTT_element1_ZTIPO323_214	chr_1	4424519	4426712	-	0.36144	-0.822246	2.57732	-0.319031	0.749703	NA	0	0	0.679066	0.766692
DTT_element14_ZTIPO323_215	chr_1	4449114	4451293	+	0.36144	-0.822246	2.57732	-0.319031	0.749703	NA	0	0	0.679066	0.766692
DHH_element1_ZTIPO323_216	chr_1	4509625	4509739	+	0	NA	NA	NA	NA	NA	0	0	0	0
DHH_element1_ZTIPO323_217	chr_1	4509733	4510045	+	0.169767	-0.272642	2.57896	-0.105718	0.915806	NA	0	0	0.679066	0
RIL_element2_ZTIPO323_218	chr_1	4513604	4513656	+	0.321164	1.21632	2.57896	0.471633	0.637189	NA	0	1.28466	0	0
NoCat_element10_ZTIPO323_219	chr_1	4519572	4520439	+	336.93	0.0325291	0.26875	0.121038	0.903661	0.926497	365.659	316.026	346.324	319.711
RII_element3_ZTIPO323_220	chr_1	4520739	4521159	+	0	NA	NA	NA	NA	NA	0	0	0	0
RLG_element10_ZTIPO323_221	chr_1	4521507	4523582	-	0.339533	-0.777828	2.57747	-0.301779	0.76282	NA	0	0	1.35813	0
RLG_element10_ZTIPO323_222	chr_1	4521583	4528306	-	0.36144	-0.822246	2.57732	-0.319031	0.749703	NA	0	0	0.679066	0.766692
DTX-MITE_element11_ZTIPO323_223	chr_1	4536852	4536971	+	0.169767	-0.272642	2.57896	-0.105718	0.915806	NA	0	0	0.679066	0
DTH_element7_ZTIPO323_224	chr_1	4537458	4537944	-	0	NA	NA	NA	NA	NA	0	0	0	0
DTH_element7_ZTIPO323_225	chr_1	4538705	4538908	-	0	NA	NA	NA	NA	NA	0	0	0	0
DTH_element7_ZTIPO323_226	chr_1	4539058	4540045	-	0.169767	-0.272642	2.57896	-0.105718	0.915806	NA	0	0	0.679066	0
DTX-MITE_element11_ZTIPO323_227	chr_1	4540407	4540961	+	3.86477	-2.83182	1.80093	-1.57241	0.115854	0.197416	1.4396	0	10.186	3.83346
RLC_element4_ZTIPO323_228	chr_1	4603951	4610913	+	0.169767	-0.272642	2.57896	-0.105718	0.915806	NA	0	0	0.679066	0
RLC_element4_ZTIPO323_229	chr_1	4610908	4611748	+	0	NA	NA	NA	NA	NA	0	0	0	0
DTX-MITE_element5_ZTIPO323_230	chr_1	4902487	4903057	+	1.172	1.80539	2.32091	0.777877	0.436642	NA	1.4396	2.56931	0.679066	0
RLC_element2_ZTIPO323_231	chr_1	4906829	4906936	-	0.191673	-0.272642	2.57896	-0.105718	0.915806	NA	0	0	0	0.766692
RLC_element5_ZTIPO323_232	chr_1	4907054	4907103	+	0	NA	NA	NA	NA	NA	0	0	0	0
NoCat_element10_ZTIPO323_233	chr_1	4907206	4907646	+	0.36144	-0.822246	2.57732	-0.319031	0.749703	NA	0	0	0.679066	0.766692
RLG_element10_ZTIPO323_234	chr_1	4907647	4913608	-	1.93315	-3.06419	2.17907	-1.4062	0.159666	0.247337	0	0	5.43253	2.30008
RII_element1_ZTIPO323_235	chr_1	4913605	4919195	-	2.08655	-0.089591	1.90229	-0.0470964	0.962436	0.969262	1.4396	2.56931	2.0372	2.30008
RLG_element10_ZTIPO323_236	chr_1	4919196	4920046	-	0	NA	NA	NA	NA	NA	0	0	0	0
NoCat_element10_ZTIPO323_237	chr_1	4920047	4920393	+	0.169767	-0.272642	2.57896	-0.105718	0.915806	NA	0	0	0.679066	0
RLC_element5_ZTIPO323_238	chr_1	4920514	4921375	+	0	NA	NA	NA	NA	NA	0	0	0	0
RLC_element8_ZTIPO323_239	chr_1	4920745	4921375	-	0	NA	NA	NA	NA	NA	0	0	0	0
RLC_element3_ZTIPO323_240	chr_1	4921038	4921453	-	0	NA	NA	NA	NA	NA	0	0	0	0
RIL_element2_ZTIPO323_241	chr_1	4969671	4970153	-	0	NA	NA	NA	NA	NA	0	0	0	0
DTT_element3_ZTIPO323_242	chr_1	4970524	4971621	-	0	NA	NA	NA	NA	NA	0	0	0	0
DTT_element9_ZTIPO323_243	chr_1	4970946	4972601	-	0.191673	-0.272642	2.57896	-0.105718	0.915806	NA	0	0	0	0.766692
DHH_element4_ZTIPO323_244	chr_1	4972598	4972644	-	0	NA	NA	NA	NA	NA	0	0	0	0
DHH_element4_ZTIPO323_245	chr_1	4973068	4973203	-	0	NA	NA	NA	NA	NA	0	0	0	0
DTT_element9_ZTIPO323_246	chr_1	4973199	4975200	-	0	NA	NA	NA	NA	NA	0	0	0	0
DTT_element4_ZTIPO323_247	chr_1	4973921	4975569	-	0	NA	NA	NA	NA	NA	0	0	0	0
RIL_element2_ZTIPO323_248	chr_1	4975582	4975787	-	0.512837	0.432242	2.57736	0.167707	0.866813	NA	0	1.28466	0	0.766692
NoCat_element8_ZTIPO323_249	chr_1	5050753	5057707	-	3.42272	-3.98436	1.93429	-2.05985	0.0394126	0.0813064	0	0	6.79066	6.90023
RLC_element1_ZTIPO323_250	chr_1	5171896	5178251	-	0	NA	NA	NA	NA	NA	0	0	0	0
RLC_element1_ZTIPO323_251	chr_1	5192843	5199199	-	1.23264	1.77217	2.2987	0.770944	0.44074	NA	2.87921	1.28466	0	0.766692
DHH_element1_ZTIPO323_252	chr_1	5200190	5206839	-	1.95506	-3.08698	2.1691	-1.42316	0.154689	0.24227	0	0	4.75347	3.06677
RLG_element2_ZTIPO323_253	chr_1	5206835	5206940	-	0	NA	NA	NA	NA	NA	0	0	0	0
RLG_element2_ZTIPO323_254	chr_1	5206929	5208375	-	0.169767	-0.272642	2.57896	-0.105718	0.915806	NA	0	0	0.679066	0
NoCat_element10_ZTIPO323_255	chr_1	5208378	5209204	-	389.486	-1.13057	0.258569	-4.37243	1.23e-05	6.42e-05	247.612	240.231	530.351	539.751
RLG_element2_ZTIPO323_256	chr_1	5209203	5214493	-	0.169767	-0.272642	2.57896	-0.105718	0.915806	NA	0	0	0.679066	0
RLG_element2_ZTIPO323_257	chr_1	5214482	5214607	-	0	NA	NA	NA	NA	NA	0	0	0	0
DHH_element1_ZTIPO323_258	chr_1	5214608	5219210	-	0	NA	NA	NA	NA	NA	0	0	0	0
DHH_element1_ZTIPO323_259	chr_1	5217211	5220292	-	0	NA	NA	NA	NA	NA	0	0	0	0
RLG_element2_ZTIPO323_260	chr_1	5220293	5220405	+	0	NA	NA	NA	NA	NA	0	0	0	0
RLG_element2_ZTIPO323_261	chr_1	5220406	5227117	+	0.766692	-1.52517	2.55729	-0.5964	0.550908	NA	0	0	0	3.06677
RLG_element2_ZTIPO323_262	chr_1	5227118	5227223	+	0	NA	NA	NA	NA	NA	0	0	0	0
DHH_element1_ZTIPO323_263	chr_1	5227220	5227554	-	0	NA	NA	NA	NA	NA	0	0	0	0
DHH_element1_ZTIPO323_264	chr_1	5227757	5228551	-	0	NA	NA	NA	NA	NA	0	0	0	0
DHH_element1_ZTIPO323_265	chr_1	5228552	5228613	-	0.490931	0.501882	2.57853	0.194638	0.845676	NA	0	1.28466	0.679066	0
RLC_element1_ZTIPO323_266	chr_1	5242003	5248359	-	0.191673	-0.272642	2.57896	-0.105718	0.915806	NA	0	0	0	0.766692
DTX-MITE_element10_ZTIPO323_267	chr_1	5271273	5271756	+	1.4493	-1.32003	2.23925	-0.589495	0.555529	NA	0	1.28466	0.679066	3.83346
RLC_element1_ZTIPO323_268	chr_1	5439773	5446129	-	0.339533	-0.777828	2.57747	-0.301779	0.76282	NA	0	0	1.35813	0
RSX_element1_ZTIPO323_269	chr_1	5538254	5538331	+	21.4894	1.49955	0.75853	1.97691	0.0480519	0.0943322	33.1109	30.8318	13.5813	8.43361
DTX-MITE_element4_ZTIPO323_270	chr_1	5563289	5563645	+	31.4076	1.80436	0.641276	2.81371	0.0048974	0.0143388	51.8257	46.2477	12.2232	15.3338
RLC_element1_ZTIPO323_271	chr_1	5581862	5588219	+	15.4512	-0.194505	0.904242	-0.215103	0.829687	0.874868	17.2752	11.5619	23.7673	9.20031
RLC_element1_ZTIPO323_272	chr_1	5678637	5682962	+	0.191673	-0.272642	2.57896	-0.105718	0.915806	NA	0	0	0	0.766692
RLC_element1_ZTIPO323_273	chr_1	5680963	5684994	+	0.679066	-1.37207	2.57099	-0.533674	0.593567	NA	0	0	2.71627	0
DTX_element1_ZTIPO323_274	chr_1	5764636	5770010	+	1.15004	-2.10567	2.47111	-0.852113	0.394152	NA	0	0	0	4.60015
RLG_element8_ZTIPO323_275	chr_1	5863451	5863526	+	19.8882	0.986164	0.774828	1.27275	0.203106	0.292308	28.7921	24.4085	15.6185	10.7337
RLC_element3_ZTIPO323_276	chr_1	5881496	5881647	-	0	NA	NA	NA	NA	NA	0	0	0	0
RLC_element11_ZTIPO323_277	chr_1	5882594	5882814	-	0	NA	NA	NA	NA	NA	0	0	0	0
RLC_element1_ZTIPO323_278	chr_1	5884130	5890489	-	0	NA	NA	NA	NA	NA	0	0	0	0
RLC_element11_ZTIPO323_279	chr_1	5961720	5967376	-	43.2985	0.671337	0.553529	1.21283	0.225194	0.304066	60.4633	46.2477	37.3487	29.1343
RLG_element10_ZTIPO323_280	chr_1	5967376	5972807	+	0	NA	NA	NA	NA	NA	0	0	0	0
RLG_element10_ZTIPO323_281	chr_1	5970808	5974183	+	13.6909	-6.10631	1.54158	-3.96107	7.46e-05	0.000319452	0	0	27.1627	27.6009
RLC_element3_ZTIPO323_282	chr_1	5974581	5974702	-	0.744786	-1.60165	2.51932	-0.635748	0.524941	NA	0	0	0.679066	2.30008
DXX_element2_ZTIPO323_283	chr_1	5975122	5975199	-	0	NA	NA	NA	NA	NA	0	0	0	0
RLG_element7_ZTIPO323_284	chr_1	5976655	5976874	-	0	NA	NA	NA	NA	NA	0	0	0	0
RLG_element13_ZTIPO323_285	chr_1	5977662	5979036	-	0	NA	NA	NA	NA	NA	0	0	0	0
RLC_element2_ZTIPO323_286	chr_1	5982778	5982841	-	0	NA	NA	NA	NA	NA	0	0	0	0
RLC_element11_ZTIPO323_287	chr_1	5982815	5982924	-	0	NA	NA	NA	NA	NA	0	0	0	0
RLG_element2_ZTIPO323_288	chr_1	5990009	5990173	-	5.03259	1.74057	1.43456	1.21331	0.225011	0.304066	4.31881	11.5619	2.71627	1.53338
RLC_element4_ZTIPO323_289	chr_1	6007569	6010867	-	1.06595	-0.828291	2.35628	-0.351525	0.725194	NA	0	1.28466	0.679066	2.30008
RLC_element4_ZTIPO323_290	chr_1	6010843	6014456	-	0	NA	NA	NA	NA	NA	0	0	0	0
RLG_element2_ZTIPO323_291	chr_1	6015494	6016126	+	0	NA	NA	NA	NA	NA	0	0	0	0
RLX-TRIM_element1_ZTIPO323_292	chr_1	6016127	6016310	+	0	NA	NA	NA	NA	NA	0	0	0	0
RLG_element2_ZTIPO323_293	chr_1	6016310	6016931	+	0	NA	NA	NA	NA	NA	0	0	0	0
RLG_element1_ZTIPO323_294	chr_1	6017354	6018342	+	0	NA	NA	NA	NA	NA	0	0	0	0
RLG_element1_ZTIPO323_295	chr_1	6017865	6019465	+	0	NA	NA	NA	NA	NA	0	0	0	0
DTA_element3_ZTIPO323_296	chr_1	6019390	6022325	+	0	NA	NA	NA	NA	NA	0	0	0	0
RLG_element1_ZTIPO323_297	chr_1	6022311	6022484	+	0	NA	NA	NA	NA	NA	0	0	0	0
RIL_element2_ZTIPO323_298	chr_1	6022511	6027530	-	0.766692	-1.52517	2.55729	-0.5964	0.550908	NA	0	0	0	3.06677
RLG_element3_ZTIPO323_299	chr_1	6027489	6027835	-	0	NA	NA	NA	NA	NA	0	0	0	0
RLG_element3_ZTIPO323_300	chr_1	6027528	6030776	-	0	NA	NA	NA	NA	NA	0	0	0	0
RLG_element3_ZTIPO323_301	chr_1	6028777	6031105	-	0	NA	NA	NA	NA	NA	0	0	0	0
RLG_element3_ZTIPO323_302	chr_1	6031038	6040804	-	0	NA	NA	NA	NA	NA	0	0	0	0
RLG_element3_ZTIPO323_303	chr_1	6040683	6041350	-	0	NA	NA	NA	NA	NA	0	0	0	0
RIL_element2_ZTIPO323_304	chr_1	6041348	6043855	-	0.36144	-0.822246	2.57732	-0.319031	0.749703	NA	0	0	0.679066	0.766692
RIL_element2_ZTIPO323_305	chr_1	6043613	6044249	-	0	NA	NA	NA	NA	NA	0	0	0	0
DTX-MITE_element8_ZTIPO323_306	chr_1	6044250	6044651	-	0.169767	-0.272642	2.57896	-0.105718	0.915806	NA	0	0	0.679066	0
RIL_element2_ZTIPO323_307	chr_1	6044654	6044702	-	0	NA	NA	NA	NA	NA	0	0	0	0
RIL_element2_ZTIPO323_308	chr_1	6044722	6047515	-	0	NA	NA	NA	NA	NA	0	0	0	0
RIL_element2_ZTIPO323_309	chr_1	6047087	6053991	-	0	NA	NA	NA	NA	NA	0	0	0	0
RIL_element2_ZTIPO323_310	chr_1	6053865	6055537	-	0	NA	NA	NA	NA	NA	0	0	0	0
RIL_element2_ZTIPO323_311	chr_1	6055859	6056514	-	0	NA	NA	NA	NA	NA	0	0	0	0
DTM_element2_ZTIPO323_312	chr_1	6056510	6061016	-	0	NA	NA	NA	NA	NA	0	0	0	0
RIL_element2_ZTIPO323_313	chr_1	6061014	6065088	-	0.531206	-1.16195	2.57202	-0.451766	0.651437	NA	0	0	1.35813	0.766692
RIL_element2_ZTIPO323_314	chr_1	6065105	6072451	-	1.8072	-2.96194	2.20065	-1.34594	0.178322	0.265613	0	0	3.39533	3.83346
RIL_element2_ZTIPO323_315	chr_1	6072321	6073068	-	0.169767	-0.272642	2.57896	-0.105718	0.915806	NA	0	0	0.679066	0
RIL_element2_ZTIPO323_316	chr_1	6072698	6077964	-	0.936459	-1.92558	2.4609	-0.782473	0.433937	NA	0	0	0.679066	3.06677
RIL_element2_ZTIPO323_317	chr_1	6077507	6088329	-	0	NA	NA	NA	NA	NA	0	0	0	0
RIL_element2_ZTIPO323_318	chr_1	6088338	6088634	-	0	NA	NA	NA	NA	NA	0	0	0	0
NoCat_element4_ZTIPO323_319	chr_1	6088632	6088794	-	0	NA	NA	NA	NA	NA	0	0	0	0
NoCat_element4_ZTIPO323_320	chr_10	1	119	+	0	NA	NA	NA	NA	NA	0	0	0	0
RIL_element2_ZTIPO323_321	chr_10	121	231	+	0	NA	NA	NA	NA	NA	0	0	0	0
RLC_element7_ZTIPO323_322	chr_10	245	350	+	0	NA	NA	NA	NA	NA	0	0	0	0
RLX-TRIM_element3_ZTIPO323_323	chr_10	351	1538	+	0	NA	NA	NA	NA	NA	0	0	0	0
RLX-TRIM_element3_ZTIPO323_324	chr_10	491	1901	+	0	NA	NA	NA	NA	NA	0	0	0	0
RLX-TRIM_element3_ZTIPO323_325	chr_10	673	2084	+	0	NA	NA	NA	NA	NA	0	0	0	0
RLX-TRIM_element3_ZTIPO323_326	chr_10	858	2265	+	0	NA	NA	NA	NA	NA	0	0	0	0
RLX-TRIM_element3_ZTIPO323_327	chr_10	1953	2302	+	0	NA	NA	NA	NA	NA	0	0	0	0
RLC_element7_ZTIPO323_328	chr_10	2302	3905	+	17.1574	-6.43436	1.50611	-4.27217	1.94e-05	9.65e-05	0	0	32.5952	36.0345
RLC_element7_ZTIPO323_329	chr_10	3895	4833	+	4.56728	-4.43068	1.83958	-2.40853	0.0160168	0.0394403	0	0	12.9023	5.36685
RLC_element7_ZTIPO323_330	chr_10	4836	7795	+	1.95506	-3.08698	2.1691	-1.42316	0.154689	0.24227	0	0	4.75347	3.06677
RLX-TRIM_element3_ZTIPO323_331	chr_10	7797	8253	+	0	NA	NA	NA	NA	NA	0	0	0	0
RLG_element8_ZTIPO323_332	chr_10	8252	8943	+	46.0896	-3.54418	0.717435	-4.94008	7.81e-07	5.16e-06	12.9564	1.28466	95.7484	74.3691
NoCat_element9_ZTIPO323_333	chr_10	8937	13299	-	10.4817	-5.71128	1.59327	-3.58463	0.000337553	0.0012782	0	0	19.6929	22.2341
RLG_element10_ZTIPO323_334	chr_10	13299	19780	+	0.700973	-1.52446	2.53152	-0.60219	0.547047	NA	0	0	2.0372	0.766692
DTT_element2_ZTIPO323_335	chr_10	25031	25237	+	2.7156	0.135314	1.85977	0.0727582	0.941999	0.953186	5.75841	0	2.0372	3.06677
DTX-MITE_element11_ZTIPO323_336	chr_10	37559	38183	+	0	NA	NA	NA	NA	NA	0	0	0	0
RLG_element2_ZTIPO323_337	chr_10	38821	38920	-	0	NA	NA	NA	NA	NA	0	0	0	0
RLG_element2_ZTIPO323_338	chr_10	38835	38920	-	0	NA	NA	NA	NA	NA	0	0	0	0
RLG_element2_ZTIPO323_339	chr_10	38919	38991	-	0	NA	NA	NA	NA	NA	0	0	0	0
NoCat_element7_ZTIPO323_340	chr_10	49399	50252	-	0	NA	NA	NA	NA	NA	0	0	0	0
DTM_element2_ZTIPO323_341	chr_10	50225	50485	-	0.575019	-1.19737	2.57616	-0.464788	0.642084	NA	0	0	0	2.30008
DTT_element10_ZTIPO323_342	chr_10	51974	52044	+	3.04138	-1.55303	1.74735	-0.888791	0.374115	0.462621	1.4396	1.28466	4.0744	5.36685
DTT_element10_ZTIPO323_343	chr_10	52150	52217	+	4.63853	-1.67216	1.50917	-1.108	0.267864	0.34896	1.4396	2.56931	6.1116	8.43361
DTX_element6_ZTIPO323_344	chr_10	90309	91248	-	0.490931	0.501882	2.57853	0.194638	0.845676	NA	0	1.28466	0.679066	0
RLG_element2_ZTIPO323_345	chr_10	91237	91364	+	0	NA	NA	NA	NA	NA	0	0	0	0
RLG_element2_ZTIPO323_346	chr_10	91353	98060	+	0.339533	-0.777828	2.57747	-0.301779	0.76282	NA	0	0	1.35813	0
RLG_element2_ZTIPO323_347	chr_10	98049	98149	+	0	NA	NA	NA	NA	NA	0	0	0	0
DTX_element6_ZTIPO323_348	chr_10	98145	100925	-	0	NA	NA	NA	NA	NA	0	0	0	0
RLG_element8_ZTIPO323_349	chr_10	105649	105918	-	0	NA	NA	NA	NA	NA	0	0	0	0
RIL_element2_ZTIPO323_350	chr_10	323961	324056	-	9.56297	2.35168	1.11422	2.11061	0.0348058	0.0735846	14.396	17.9852	2.0372	3.83346
DTX-MITE_element8_ZTIPO323_351	chr_10	360638	361052	+	10.9553	-0.120883	1.07884	-0.112049	0.910784	0.931559	2.87921	17.9852	12.2232	10.7337
RLG_element2_ZTIPO323_352	chr_10	447073	447340	+	2.0412	0.802215	2.01887	0.397358	0.691104	0.759768	2.87921	2.56931	2.71627	0
RLG_element6_ZTIPO323_353	chr_10	447955	448111	-	9.24335	1.92842	1.1083	1.73998	0.0818628	0.150642	12.9564	16.7005	2.71627	4.60015
DTT_element8_ZTIPO323_354	chr_10	465327	465871	+	0	NA	NA	NA	NA	NA	0	0	0	0
RLG_element2_ZTIPO323_355	chr_10	465865	465969	-	0	NA	NA	NA	NA	NA	0	0	0	0
RLG_element2_ZTIPO323_356	chr_10	465954	466080	-	0	NA	NA	NA	NA	NA	0	0	0	0
DTT_element8_ZTIPO323_357	chr_10	466080	466811	+	0	NA	NA	NA	NA	NA	0	0	0	0
RLG_element8_ZTIPO323_358	chr_10	466813	467093	+	0	NA	NA	NA	NA	NA	0	0	0	0
DTT_element8_ZTIPO323_359	chr_10	467094	467442	+	0	NA	NA	NA	NA	NA	0	0	0	0
RLG_element1_ZTIPO323_360	chr_10	467443	469096	+	0.575019	-1.19737	2.57616	-0.464788	0.642084	NA	0	0	0	2.30008
DTT_element7_ZTIPO323_361	chr_10	477523	479733	+	2.95724	-3.73814	2.00346	-1.86584	0.0620641	0.117923	0	0	3.39533	8.43361
DTH_element2_ZTIPO323_362	chr_10	862137	863877	+	0	NA	NA	NA	NA	NA	0	0	0	0
DTH_element6_ZTIPO323_363	chr_10	862454	863888	+	0	NA	NA	NA	NA	NA	0	0	0	0
RLG_element4_ZTIPO323_364	chr_10	863888	864196	-	0	NA	NA	NA	NA	NA	0	0	0	0
RLG_element6_ZTIPO323_365	chr_10	864137	864377	-	0	NA	NA	NA	NA	NA	0	0	0	0
RLG_element4_ZTIPO323_366	chr_10	864295	866821	-	0.870739	-1.82828	2.48018	-0.737158	0.461026	NA	0	0	2.71627	0.766692
RLG_element2_ZTIPO323_367	chr_10	866821	866933	+	0	NA	NA	NA	NA	NA	0	0	0	0
RLG_element2_ZTIPO323_368	chr_10	866928	871250	+	0.575019	-1.19737	2.57616	-0.464788	0.642084	NA	0	0	0	2.30008
RLG_element2_ZTIPO323_369	chr_10	869251	873645	+	4.6549	-4.47053	1.82071	-2.45538	0.0140737	0.0353712	0	0	10.186	8.43361
RLG_element2_ZTIPO323_370	chr_10	873640	873750	+	0	NA	NA	NA	NA	NA	0	0	0	0
RLG_element4_ZTIPO323_371	chr_10	873748	879100	-	5.78303	-4.80829	1.74864	-2.74973	0.00596445	0.016939	0	0	10.8651	12.2671
DTH_element6_ZTIPO323_372	chr_10	879100	880326	+	0	NA	NA	NA	NA	NA	0	0	0	0
RLG_element8_ZTIPO323_373	chr_10	880316	880609	+	0.36144	-0.822246	2.57732	-0.319031	0.749703	NA	0	0	0.679066	0.766692
DTH_element6_ZTIPO323_374	chr_10	880600	880750	+	1158.61	0.67188	0.224656	2.99071	0.00278327	0.00859183	1276.93	1571.14	926.926	859.462
RLC_element1_ZTIPO323_375	chr_10	1119855	1121754	+	0.681065	2.02804	2.54637	0.796443	0.425775	NA	1.4396	1.28466	0	0
RLC_element1_ZTIPO323_376	chr_10	1121754	1125339	+	0.700973	-1.52446	2.53152	-0.60219	0.547047	NA	0	0	2.0372	0.766692
RLC_element1_ZTIPO323_377	chr_10	1138176	1144528	-	1.80566	-1.59017	2.11429	-0.752104	0.451989	0.543152	1.4396	0	2.71627	3.06677
NoCat_element8_ZTIPO323_378	chr_10	1144573	1151524	+	13.4937	-6.08099	1.54969	-3.924	8.71e-05	0.000369164	0	0	33.2743	20.7007
RLG_element8_ZTIPO323_379	chr_10	1176497	1182842	+	24.9632	-4.89465	1.10756	-4.41932	9.9e-06	5.37e-05	1.4396	1.28466	43.4603	53.6685
DTA_element5_ZTIPO323_380	chr_10	1241520	1242023	-	0	NA	NA	NA	NA	NA	0	0	0	0
DTA_element5_ZTIPO323_381	chr_10	1241907	1245538	-	0	NA	NA	NA	NA	NA	0	0	0	0
RLC_element1_ZTIPO323_382	chr_10	1257706	1264063	-	0.699434	0.0232205	2.53938	0.00914414	0.992704	NA	1.4396	0	1.35813	0
RLC_element1_ZTIPO323_383	chr_10	1264134	1270492	+	0.5093	-1.10585	2.57643	-0.429217	0.667765	NA	0	0	2.0372	0
RLC_element1_ZTIPO323_384	chr_10	1306970	1309630	-	0	NA	NA	NA	NA	NA	0	0	0	0
RII_element1_ZTIPO323_385	chr_10	1309624	1312835	+	0.339533	-0.777828	2.57747	-0.301779	0.76282	NA	0	0	1.35813	0
RII_element1_ZTIPO323_386	chr_10	1312831	1318457	+	3.97589	-1.39539	1.59781	-0.873313	0.382493	0.47093	1.4396	2.56931	8.82786	3.06677
RII_element1_ZTIPO323_387	chr_10	1318449	1320846	+	0	NA	NA	NA	NA	NA	0	0	0	0
RLC_element1_ZTIPO323_388	chr_10	1320846	1321831	-	0	NA	NA	NA	NA	NA	0	0	0	0
RII_element1_ZTIPO323_389	chr_10	1321832	1327406	-	0.700973	-1.52446	2.53152	-0.60219	0.547047	NA	0	0	2.0372	0.766692
RLC_element1_ZTIPO323_390	chr_10	1327400	1330128	-	0	NA	NA	NA	NA	NA	0	0	0	0
RLC_element1_ZTIPO323_391	chr_10	1353511	1359866	-	0.359901	1.21632	2.57896	0.471633	0.637189	NA	1.4396	0	0	0
RLC_element9_ZTIPO323_392	chr_10	1371703	1371807	-	0	NA	NA	NA	NA	NA	0	0	0	0
DTA_element1_ZTIPO323_393	chr_10	1373477	1373569	-	0	NA	NA	NA	NA	NA	0	0	0	0
DXX_element2_ZTIPO323_394	chr_10	1398216	1398605	-	0.812095	1.17239	2.50758	0.467538	0.640115	NA	0	2.56931	0.679066	0
RLG_element2_ZTIPO323_395	chr_10	1398604	1398705	-	0	NA	NA	NA	NA	NA	0	0	0	0
RLG_element2_ZTIPO323_396	chr_10	1398703	1399501	-	0.679066	-1.37207	2.57099	-0.533674	0.593567	NA	0	0	2.71627	0
RII_element1_ZTIPO323_397	chr_10	1399499	1405088	-	0.191673	-0.272642	2.57896	-0.105718	0.915806	NA	0	0	0	0.766692
RLG_element2_ZTIPO323_398	chr_10	1405091	1405228	-	0	NA	NA	NA	NA	NA	0	0	0	0
RLG_element2_ZTIPO323_399	chr_10	1405252	1408017	-	0.169767	-0.272642	2.57896	-0.105718	0.915806	NA	0	0	0.679066	0
NoCat_element10_ZTIPO323_400	chr_10	1408020	1408508	-	97.6046	-4.34646	0.547664	-7.93636	2.08e-15	3.23e-14	10.0772	7.70794	207.794	164.839
NoCat_element10_ZTIPO323_401	chr_10	1408477	1408809	-	15.5584	-3.65498	1.10824	-3.298	0.000973763	0.00326632	1.4396	2.56931	35.9905	22.2341
RLG_element2_ZTIPO323_402	chr_10	1408808	1411967	-	0	NA	NA	NA	NA	NA	0	0	0	0
RLG_element2_ZTIPO323_403	chr_10	1411956	1412081	-	0	NA	NA	NA	NA	NA	0	0	0	0
DXX_element2_ZTIPO323_404	chr_10	1412081	1412172	-	0	NA	NA	NA	NA	NA	0	0	0	0
RII_element1_ZTIPO323_405	chr_10	1412171	1417779	-	13.6149	-0.101799	0.996085	-0.102199	0.918599	0.93618	4.31881	21.8392	18.3348	9.967
DXX_element2_ZTIPO323_406	chr_10	1417777	1421176	-	0	NA	NA	NA	NA	NA	0	0	0	0
RLG_element9_ZTIPO323_407	chr_10	1421178	1429632	+	0.191673	-0.272642	2.57896	-0.105718	0.915806	NA	0	0	0	0.766692
DXX_element2_ZTIPO323_408	chr_10	1429633	1430904	-	0	NA	NA	NA	NA	NA	0	0	0	0
DHH_element4_ZTIPO323_409	chr_10	1430901	1431038	+	0.490931	0.501882	2.57853	0.194638	0.845676	NA	0	1.28466	0.679066	0
DHH_element4_ZTIPO323_410	chr_10	1431344	1431391	+	0	NA	NA	NA	NA	NA	0	0	0	0
DXX_element2_ZTIPO323_411	chr_10	1431390	1433343	-	0.722879	-1.5701	2.52242	-0.622457	0.533641	NA	0	0	1.35813	1.53338
RLC_element1_ZTIPO323_412	chr_10	1489705	1496060	+	0.169767	-0.272642	2.57896	-0.105718	0.915806	NA	0	0	0.679066	0
RIL_element2_ZTIPO323_413	chr_10	1540947	1541033	+	0	NA	NA	NA	NA	NA	0	0	0	0
RIL_element2_ZTIPO323_414	chr_10	1541075	1542067	-	0.191673	-0.272642	2.57896	-0.105718	0.915806	NA	0	0	0	0.766692
DTM_element5_ZTIPO323_415	chr_10	1550878	1550993	+	0	NA	NA	NA	NA	NA	0	0	0	0
RII_element2_ZTIPO323_416	chr_10	1551050	1556160	+	0	NA	NA	NA	NA	NA	0	0	0	0
DTX_element5_ZTIPO323_417	chr_10	1567965	1568328	+	0	NA	NA	NA	NA	NA	0	0	0	0
RLG_element9_ZTIPO323_418	chr_10	1568326	1576789	+	0	NA	NA	NA	NA	NA	0	0	0	0
DTX_element5_ZTIPO323_419	chr_10	1576781	1580202	+	4.95062	-4.56204	1.80595	-2.52611	0.0115334	0.0302223	0	0	12.9023	6.90023
DTX_element5_ZTIPO323_420	chr_10	1580128	1580238	+	0	NA	NA	NA	NA	NA	0	0	0	0
DTX_element5_ZTIPO323_421	chr_10	1580140	1580250	+	0	NA	NA	NA	NA	NA	0	0	0	0
DTX_element5_ZTIPO323_422	chr_10	1580152	1580262	+	0	NA	NA	NA	NA	NA	0	0	0	0
DTX_element5_ZTIPO323_423	chr_10	1580197	1580350	+	0	NA	NA	NA	NA	NA	0	0	0	0
RII_element1_ZTIPO323_424	chr_10	1580351	1582664	-	0.339533	-0.777828	2.57747	-0.301779	0.76282	NA	0	0	1.35813	0
RII_element1_ZTIPO323_425	chr_10	1582662	1584192	+	0.191673	-0.272642	2.57896	-0.105718	0.915806	NA	0	0	0	0.766692
RII_element1_ZTIPO323_426	chr_10	1584183	1584300	-	0	NA	NA	NA	NA	NA	0	0	0	0
DTX_element5_ZTIPO323_427	chr_10	1584292	1585917	+	0.321164	1.21632	2.57896	0.471633	0.637189	NA	0	1.28466	0	0
DTA_element7_ZTIPO323_428	chr_10	1589144	1589187	+	0	NA	NA	NA	NA	NA	0	0	0	0
DYX_element1_ZTIPO323_429	chr_10	1618463	1620357	-	0.722879	-1.5701	2.52242	-0.622457	0.533641	NA	0	0	1.35813	1.53338
RLG_element3_ZTIPO323_430	chr_10	1620375	1620956	-	0	NA	NA	NA	NA	NA	0	0	0	0
RLG_element9_ZTIPO323_431	chr_10	1620956	1624600	+	0.191673	-0.272642	2.57896	-0.105718	0.915806	NA	0	0	0	0.766692
RLG_element9_ZTIPO323_432	chr_10	1622601	1625664	+	0	NA	NA	NA	NA	NA	0	0	0	0
RLG_element3_ZTIPO323_433	chr_10	1625665	1625943	+	0	NA	NA	NA	NA	NA	0	0	0	0
RLG_element9_ZTIPO323_434	chr_10	1625937	1629693	+	0.5093	-1.10585	2.57643	-0.429217	0.667765	NA	0	0	2.0372	0
RLG_element3_ZTIPO323_435	chr_10	1629673	1638299	-	0	NA	NA	NA	NA	NA	0	0	0	0
RII_element1_ZTIPO323_436	chr_10	1638299	1643571	+	0.169767	-0.272642	2.57896	-0.105718	0.915806	NA	0	0	0.679066	0
RLG_element3_ZTIPO323_437	chr_10	1643569	1647637	-	0	NA	NA	NA	NA	NA	0	0	0	0
RLG_element3_ZTIPO323_438	chr_10	1647503	1648158	-	0.191673	-0.272642	2.57896	-0.105718	0.915806	NA	0	0	0	0.766692
DTX-MITE_element8_ZTIPO323_439	chr_10	1662305	1662461	+	0.531206	-1.16195	2.57202	-0.451766	0.651437	NA	0	0	1.35813	0.766692
DTX-MITE_element8_ZTIPO323_440	chr_10	1662544	1662710	+	12.666	-0.185511	0.974716	-0.190324	0.849056	0.889785	17.2752	6.42329	10.8651	16.1005
RLG_element4_ZTIPO323_441	chr_10	1663336	1663597	-	1.06595	-0.828291	2.35628	-0.351525	0.725194	NA	0	1.28466	0.679066	2.30008
DHH_element4_ZTIPO323_442	chr_10	1663599	1663736	+	0	NA	NA	NA	NA	NA	0	0	0	0
RLG_element5_ZTIPO323_443	chr_10	1663901	1665112	-	0	NA	NA	NA	NA	NA	0	0	0	0
RII_element1_ZTIPO323_444	chr_10	1665115	1670383	-	0	NA	NA	NA	NA	NA	0	0	0	0
RLG_element3_ZTIPO323_445	chr_10	1670383	1670415	+	0	NA	NA	NA	NA	NA	0	0	0	0
RIL_element2_ZTIPO323_446	chr_10	1670418	1677779	-	57.0144	-8.1274	1.39906	-5.8092	6.28e-09	5.6e-08	0	0	116.12	111.937
RIL_element2_ZTIPO323_447	chr_10	1677649	1681653	-	5.03825	-4.59454	1.79302	-2.56246	0.0103933	0.027586	0	0	10.186	9.967
RIL_element2_ZTIPO323_448	chr_10	1681241	1681857	-	0	NA	NA	NA	NA	NA	0	0	0	0
RIL_element2_ZTIPO323_449	chr_10	1681685	1682412	-	7.54642	-5.21746	1.67154	-3.12136	0.0018002	0.00563887	0	0	15.6185	14.5672
NoCat_element4_ZTIPO323_450	chr_10	1682408	1682572	-	0	NA	NA	NA	NA	NA	0	0	0	0
NoCat_element4_ZTIPO323_451	chr_11	4	153	+	0	NA	NA	NA	NA	NA	0	0	0	0
RLC_element7_ZTIPO323_452	chr_11	150	2302	+	0.191673	-0.272642	2.57896	-0.105718	0.915806	NA	0	0	0	0.766692
RLX-TRIM_element3_ZTIPO323_453	chr_11	2304	3124	+	0	NA	NA	NA	NA	NA	0	0	0	0
RLG_element8_ZTIPO323_454	chr_11	3123	3814	+	7.69976	-5.23921	1.67381	-3.1301	0.00174745	0.00549381	0	0	10.8651	19.934
NoCat_element9_ZTIPO323_455	chr_11	3808	8170	-	5.94732	-4.8358	1.75969	-2.7481	0.00599425	0.0169671	0	0	17.6557	6.13354
DXX_element1_ZTIPO323_456	chr_11	8174	8319	-	0	NA	NA	NA	NA	NA	0	0	0	0
NoCat_element3_ZTIPO323_457	chr_11	8328	8614	+	0	NA	NA	NA	NA	NA	0	0	0	0
DTT_element12_ZTIPO323_458	chr_11	19415	20423	+	0	NA	NA	NA	NA	NA	0	0	0	0
RLG_element10_ZTIPO323_459	chr_11	20422	27230	-	3.42272	-3.98436	1.93429	-2.05985	0.0394126	0.0813064	0	0	6.79066	6.90023
DTT_element12_ZTIPO323_460	chr_11	27224	27286	+	0	NA	NA	NA	NA	NA	0	0	0	0
NoCat_element10_ZTIPO323_461	chr_11	27286	28110	-	56.8376	-2.83928	0.566939	-5.00808	5.5e-07	3.72e-06	15.8356	11.5619	114.083	85.8695
DTT_element12_ZTIPO323_462	chr_11	28112	28402	+	0.169767	-0.272642	2.57896	-0.105718	0.915806	NA	0	0	0.679066	0
RLG_element1_ZTIPO323_463	chr_11	28399	32597	+	0	NA	NA	NA	NA	NA	0	0	0	0
NoCat_element10_ZTIPO323_464	chr_11	32598	33350	+	4226.71	-1.2611	0.195944	-6.43604	1.23e-10	1.32e-09	2555.3	2417.73	5933.68	6000.13
NoCat_element10_ZTIPO323_465	chr_11	33348	33498	+	0.339533	-0.777828	2.57747	-0.301779	0.76282	NA	0	0	1.35813	0
RLG_element1_ZTIPO323_466	chr_11	33497	37570	+	0	NA	NA	NA	NA	NA	0	0	0	0
NoCat_element10_ZTIPO323_467	chr_11	37566	38098	+	143.501	-3.82853	0.443658	-8.62946	6.16e-18	1.03e-16	25.9129	11.5619	280.454	256.075
NoCat_element10_ZTIPO323_468	chr_11	38099	38350	+	36.6577	-3.75608	0.763149	-4.92182	8.57e-07	5.58e-06	5.75841	3.85397	61.116	75.9025
RLG_element1_ZTIPO323_469	chr_11	38352	42793	+	0	NA	NA	NA	NA	NA	0	0	0	0
RLG_element11_ZTIPO323_470	chr_11	42787	43748	-	0	NA	NA	NA	NA	NA	0	0	0	0
RII_element1_ZTIPO323_471	chr_11	43747	44945	-	0	NA	NA	NA	NA	NA	0	0	0	0
RLG_element11_ZTIPO323_472	chr_11	44944	45552	-	0	NA	NA	NA	NA	NA	0	0	0	0
NoCat_element9_ZTIPO323_473	chr_11	72726	72871	-	0	NA	NA	NA	NA	NA	0	0	0	0
DTH_element2_ZTIPO323_474	chr_11	107787	111354	+	1.44268	-0.0184966	2.19457	-0.00842835	0.993275	NA	2.87921	0	1.35813	1.53338
RLG_element11_ZTIPO323_475	chr_11	115611	117878	+	0	NA	NA	NA	NA	NA	0	0	0	0
RLG_element11_ZTIPO323_476	chr_11	115879	125105	+	2.21245	-3.27672	2.12122	-1.54474	0.12241	0.206147	0	0	2.71627	6.13354
DTM_element3_ZTIPO323_477	chr_11	143647	146788	+	4.03607	-4.23544	1.88459	-2.24741	0.0246139	0.0555691	0	0	11.5441	4.60015
DTM_element3_ZTIPO323_478	chr_11	146866	146929	-	0.553113	-1.20889	2.56829	-0.470698	0.637856	NA	0	0	0.679066	1.53338
NoCat_element10_ZTIPO323_479	chr_11	154286	155115	-	1935.32	0.490844	0.240588	2.04019	0.0413315	0.084245	2710.77	1813.94	1649.45	1567.12
RIL_element1_ZTIPO323_480	chr_11	155905	159989	+	0	NA	NA	NA	NA	NA	0	0	0	0
DTX-MITE_element4_ZTIPO323_481	chr_11	287276	287632	+	0.339533	-0.777828	2.57747	-0.301779	0.76282	NA	0	0	1.35813	0
NoCat_element1_ZTIPO323_482	chr_11	367099	367889	-	0	NA	NA	NA	NA	NA	0	0	0	0
NoCat_element1_ZTIPO323_483	chr_11	367900	370765	+	0	NA	NA	NA	NA	NA	0	0	0	0
NoCat_element1_ZTIPO323_484	chr_11	369658	371012	+	0	NA	NA	NA	NA	NA	0	0	0	0
RLC_element4_ZTIPO323_485	chr_11	381907	386461	+	0.490931	0.501882	2.57853	0.194638	0.845676	NA	0	1.28466	0.679066	0
NoCat_element10_ZTIPO323_486	chr_11	386460	387346	+	21.0236	-0.0131669	0.751207	-0.0175276	0.986016	0.986149	18.7148	23.1238	23.0883	19.1673
RLC_element4_ZTIPO323_487	chr_11	387346	391061	+	10.4215	-5.69634	1.60022	-3.55972	0.000371252	0.00139062	0	0	15.6185	26.0675
RLG_element11_ZTIPO323_488	chr_11	392620	392724	+	0	NA	NA	NA	NA	NA	0	0	0	0
NoCat_element8_ZTIPO323_489	chr_11	457666	464636	+	5.18611	-4.63931	1.78437	-2.59997	0.00932306	0.0253039	0	0	11.5441	9.20031
DHH_element3_ZTIPO323_490	chr_11	641095	641138	-	0	NA	NA	NA	NA	NA	0	0	0	0
DHH_element1_ZTIPO323_491	chr_11	641101	641139	-	0	NA	NA	NA	NA	NA	0	0	0	0
NoCat_element10_ZTIPO323_492	chr_11	760849	761315	-	96.6257	-0.407901	0.418791	-0.973996	0.330058	0.417225	73.4198	92.4953	132.418	88.1696
NoCat_element10_ZTIPO323_493	chr_11	761315	761626	-	23.7438	-0.374527	0.727176	-0.515043	0.606523	0.685355	25.9129	15.4159	29.8789	23.7675
NoCat_element10_ZTIPO323_494	chr_11	761769	761899	-	0	NA	NA	NA	NA	NA	0	0	0	0
RLG_element10_ZTIPO323_495	chr_11	772475	772531	+	0	NA	NA	NA	NA	NA	0	0	0	0
DTT_element13_ZTIPO323_496	chr_11	846362	848894	+	0	NA	NA	NA	NA	NA	0	0	0	0
DTH_element2_ZTIPO323_497	chr_11	871357	871723	+	0	NA	NA	NA	NA	NA	0	0	0	0
RII_element1_ZTIPO323_498	chr_11	871723	873101	-	1.99887	-3.12171	2.15852	-1.44623	0.148113	0.236316	0	0	3.39533	4.60015
DTH_element2_ZTIPO323_499	chr_11	873080	876313	+	1.25409	-2.38666	2.34972	-1.01572	0.309762	NA	0	0	2.71627	2.30008
DTA_element6_ZTIPO323_500	chr_11	888984	891701	+	0.553113	-1.20889	2.56829	-0.470698	0.637856	NA	0	0	0.679066	1.53338
DHH_element4_ZTIPO323_501	chr_11	940097	940261	-	8.55362	0.774015	1.11471	0.694366	0.487453	0.573269	11.5168	10.2773	4.75347	7.66692
NoCat_element10_ZTIPO323_502	chr_11	984376	984705	+	0.5093	-1.10585	2.57643	-0.429217	0.667765	NA	0	0	2.0372	0
NoCat_element10_ZTIPO323_503	chr_11	984674	985160	+	15.8162	-3.66098	1.094	-3.34641	0.000818654	0.00278997	2.87921	1.28466	29.1999	29.901
DTH_element5_ZTIPO323_504	chr_11	1045945	1046595	+	0	NA	NA	NA	NA	NA	0	0	0	0
RLG_element4_ZTIPO323_505	chr_11	1046730	1054874	+	2.10292	-3.19654	2.14577	-1.48969	0.136305	0.222476	0	0	6.1116	2.30008
NoCat_element10_ZTIPO323_506	chr_11	1054871	1055447	-	1.0186	-1.93681	2.50135	-0.774306	0.43875	NA	0	0	4.0744	0
NoCat_element10_ZTIPO323_507	chr_11	1055424	1055658	-	0	NA	NA	NA	NA	NA	0	0	0	0
RLG_element4_ZTIPO323_508	chr_11	1055659	1055900	+	0	NA	NA	NA	NA	NA	0	0	0	0
DTH_element10_ZTIPO323_509	chr_11	1055903	1057403	-	0.191673	-0.272642	2.57896	-0.105718	0.915806	NA	0	0	0	0.766692
RLG_element10_ZTIPO323_510	chr_11	1057396	1057648	-	0	NA	NA	NA	NA	NA	0	0	0	0
RLG_element10_ZTIPO323_511	chr_11	1057642	1064442	-	4.04207	0.0293929	1.50521	0.0195275	0.98442	0.986149	4.31881	3.85397	3.39533	4.60015
DHH_element3_ZTIPO323_512	chr_11	1076420	1079302	-	0.169767	-0.272642	2.57896	-0.105718	0.915806	NA	0	0	0.679066	0
RLG_element5_ZTIPO323_513	chr_11	1079299	1081566	-	1.59362	-2.76061	2.25614	-1.2236	0.221103	0.300447	0	0	4.0744	2.30008
DHH_element3_ZTIPO323_514	chr_11	1081560	1087836	-	1.06241	-2.131	2.41207	-0.883476	0.376979	NA	0	0	2.71627	1.53338
RLG_element8_ZTIPO323_515	chr_11	1087838	1088115	-	0	NA	NA	NA	NA	NA	0	0	0	0
DHH_element3_ZTIPO323_516	chr_11	1088107	1090558	-	1.78575	0.393843	2.00938	0.196003	0.844608	0.888072	2.87921	1.28466	0.679066	2.30008
DTT_element8_ZTIPO323_517	chr_11	1125863	1127469	-	0.191673	-0.272642	2.57896	-0.105718	0.915806	NA	0	0	0	0.766692
RLG_element8_ZTIPO323_518	chr_11	1127470	1131817	+	1.23218	-2.35586	2.36021	-0.998158	0.318203	NA	0	0	3.39533	1.53338
RLG_element8_ZTIPO323_519	chr_11	1145402	1146410	+	0.191673	-0.272642	2.57896	-0.105718	0.915806	NA	0	0	0	0.766692
RLG_element8_ZTIPO323_520	chr_11	1146385	1147343	+	2.48626	-3.47168	2.0676	-1.67908	0.0931359	0.16463	0	0	6.1116	3.83346
DTT_element2_ZTIPO323_521	chr_11	1147339	1147793	-	0.169767	-0.272642	2.57896	-0.105718	0.915806	NA	0	0	0.679066	0
NoCat_element10_ZTIPO323_522	chr_11	1147944	1148295	+	2012.12	1.44448	0.234155	6.16894	6.88e-10	6.97e-09	3404.66	2484.53	983.967	1175.34
NoCat_element10_ZTIPO323_523	chr_11	1148248	1148426	+	1.42431	1.09701	2.216	0.495041	0.620571	NA	2.87921	1.28466	0	1.53338
NoCat_element10_ZTIPO323_524	chr_11	1148427	1148713	+	1629.08	1.1595	0.246511	4.70364	2.56e-06	1.58e-05	2575.45	1928.27	849.512	1163.07
DTT_element8_ZTIPO323_525	chr_11	1150239	1150370	-	52.4305	2.24215	0.520311	4.30926	1.64e-05	8.26e-05	84.9366	88.6414	16.9767	19.1673
RLG_element3_ZTIPO323_526	chr_11	1169551	1169706	+	127.329	1.35242	0.369436	3.66078	0.000251452	0.000978252	171.313	195.268	82.167	60.5687
DHH_element1_ZTIPO323_527	chr_11	1293443	1307115	-	0.553113	-1.20889	2.56829	-0.470698	0.637856	NA	0	0	0.679066	1.53338
DTA_element6_ZTIPO323_528	chr_11	1326541	1326632	-	0.169767	-0.272642	2.57896	-0.105718	0.915806	NA	0	0	0.679066	0
DTH_element1_ZTIPO323_529	chr_11	1354110	1354442	-	0.169767	-0.272642	2.57896	-0.105718	0.915806	NA	0	0	0.679066	0
DTH_element1_ZTIPO323_530	chr_11	1354603	1355000	-	0	NA	NA	NA	NA	NA	0	0	0	0
DTH_element1_ZTIPO323_531	chr_11	1355099	1356169	-	0.383346	-0.86487	2.57718	-0.335588	0.737182	NA	0	0	0	1.53338
NoCat_element10_ZTIPO323_532	chr_11	1356168	1356399	+	0	NA	NA	NA	NA	NA	0	0	0	0
NoCat_element10_ZTIPO323_533	chr_11	1356376	1356551	+	0	NA	NA	NA	NA	NA	0	0	0	0
NoCat_element10_ZTIPO323_534	chr_11	1356544	1356769	+	0	NA	NA	NA	NA	NA	0	0	0	0
NoCat_element10_ZTIPO323_535	chr_11	1356768	1357041	+	1.44576	-2.60825	2.29343	-1.13727	0.255425	NA	0	0	2.71627	3.06677
DTH_element1_ZTIPO323_536	chr_11	1357042	1358492	-	0.169767	-0.272642	2.57896	-0.105718	0.915806	NA	0	0	0.679066	0
DTM_element7_ZTIPO323_537	chr_11	1358371	1358659	+	0	NA	NA	NA	NA	NA	0	0	0	0
DTX-MITE_element1_ZTIPO323_538	chr_11	1359582	1360095	+	0.36144	-0.822246	2.57732	-0.319031	0.749703	NA	0	0	0.679066	0.766692
DTM_element5_ZTIPO323_539	chr_11	1404468	1405342	+	8.81619	2.26396	1.16023	1.9513	0.0510217	0.0990216	12.9564	16.7005	4.0744	1.53338
NoCat_element10_ZTIPO323_540	chr_11	1405341	1405945	-	1.63743	-2.80343	2.24299	-1.24986	0.211349	0.293751	0	0	2.71627	3.83346
NoCat_element10_ZTIPO323_541	chr_11	1405923	1406170	-	0.699434	0.0232205	2.53938	0.00914414	0.992704	NA	1.4396	0	1.35813	0
DTM_element5_ZTIPO323_542	chr_11	1406158	1409142	+	0	NA	NA	NA	NA	NA	0	0	0	0
DTM_element7_ZTIPO323_543	chr_11	1408721	1409224	+	0	NA	NA	NA	NA	NA	0	0	0	0
RLC_element1_ZTIPO323_544	chr_11	1409220	1409393	+	0.36144	-0.822246	2.57732	-0.319031	0.749703	NA	0	0	0.679066	0.766692
DTM_element7_ZTIPO323_545	chr_11	1427213	1427731	-	0	NA	NA	NA	NA	NA	0	0	0	0
DTM_element5_ZTIPO323_546	chr_11	1427310	1431224	-	0.191673	-0.272642	2.57896	-0.105718	0.915806	NA	0	0	0	0.766692
RLC_element7_ZTIPO323_547	chr_11	1469611	1469667	-	0.682604	-0.072223	2.50031	-0.0288856	0.976956	NA	0	1.28466	0.679066	0.766692
RLC_element1_ZTIPO323_548	chr_11	1576995	1583350	-	0	NA	NA	NA	NA	NA	0	0	0	0
DTT_element10_ZTIPO323_549	chr_11	1590387	1590441	+	6.72508	-1.14731	1.26988	-0.903479	0.366272	0.456233	2.87921	5.13863	8.1488	10.7337
DTT_element10_ZTIPO323_550	chr_11	1590606	1590660	+	1.25255	-0.977649	2.27817	-0.429137	0.667823	NA	1.4396	0	2.0372	1.53338
DTT_element13_ZTIPO323_551	chr_11	1591144	1591237	-	0	NA	NA	NA	NA	NA	0	0	0	0
DTX_element1_ZTIPO323_553	chr_11	1591335	1592867	-	0	NA	NA	NA	NA	NA	0	0	0	0
DTX_element4_ZTIPO323_552	chr_11	1591335	1593327	+	0	NA	NA	NA	NA	NA	0	0	0	0
NoCat_element10_ZTIPO323_554	chr_11	1593332	1593813	-	15.6557	-1.11618	0.92577	-1.20568	0.227943	0.305921	14.396	5.13863	28.5208	14.5672
NoCat_element10_ZTIPO323_555	chr_11	1593782	1594107	-	6.0135	-2.0859	1.40444	-1.48522	0.137487	0.223974	2.87921	1.28466	12.2232	7.66692
DTX_element1_ZTIPO323_556	chr_11	1594108	1595849	-	0	NA	NA	NA	NA	NA	0	0	0	0
RLG_element5_ZTIPO323_557	chr_11	1595842	1597664	-	0.169767	-0.272642	2.57896	-0.105718	0.915806	NA	0	0	0.679066	0
NoCat_element10_ZTIPO323_558	chr_11	1597663	1598160	+	87.5271	-7.46492	1.2006	-6.21764	5.05e-10	5.18e-09	1.4396	0	191.497	157.172
NoCat_element10_ZTIPO323_559	chr_11	1598161	1598442	+	41.4724	-7.68588	1.41741	-5.42249	5.88e-08	4.47e-07	0	0	86.9205	78.9693
RLG_element5_ZTIPO323_560	chr_11	1598441	1598769	-	0.169767	-0.272642	2.57896	-0.105718	0.915806	NA	0	0	0.679066	0
RLG_element5_ZTIPO323_561	chr_11	1598758	1603145	-	0.191673	-0.272642	2.57896	-0.105718	0.915806	NA	0	0	0	0.766692
DTX_element1_ZTIPO323_562	chr_11	1603146	1604877	-	0.700973	-1.52446	2.53152	-0.60219	0.547047	NA	0	0	2.0372	0.766692
NoCat_element9_ZTIPO323_563	chr_11	1615514	1616540	+	0	NA	NA	NA	NA	NA	0	0	0	0
RLG_element6_ZTIPO323_564	chr_11	1617466	1618850	+	0.169767	-0.272642	2.57896	-0.105718	0.915806	NA	0	0	0.679066	0
RIL_element2_ZTIPO323_565	chr_11	1623945	1624045	-	0	NA	NA	NA	NA	NA	0	0	0	0
RIL_element2_ZTIPO323_566	chr_11	1624042	1624140	-	0	NA	NA	NA	NA	NA	0	0	0	0
NoCat_element4_ZTIPO323_567	chr_11	1624141	1624291	-	0	NA	NA	NA	NA	NA	0	0	0	0
NoCat_element4_ZTIPO323_568	chr_12	1	6414	+	0.383346	-0.86487	2.57718	-0.335588	0.737182	NA	0	0	0	1.53338
NoCat_element4_ZTIPO323_569	chr_12	4749	6941	+	0	NA	NA	NA	NA	NA	0	0	0	0
NoCat_element9_ZTIPO323_570	chr_12	8756	9564	-	0	NA	NA	NA	NA	NA	0	0	0	0
NoCat_element9_ZTIPO323_571	chr_12	8871	18675	-	27.2817	-5.80617	1.31174	-4.42631	9.59e-06	5.24e-05	1.4396	0	68.5857	39.1013
DHH_element4_ZTIPO323_572	chr_12	21400	21603	-	0.169767	-0.272642	2.57896	-0.105718	0.915806	NA	0	0	0.679066	0
NoCat_element10_ZTIPO323_573	chr_12	21827	22297	+	0.531206	-1.16195	2.57202	-0.451766	0.651437	NA	0	0	1.35813	0.766692
NoCat_element10_ZTIPO323_574	chr_12	22297	22599	-	1.65934	-2.81828	2.24181	-1.25715	0.2087	0.293751	0	0	2.0372	4.60015
NoCat_element10_ZTIPO323_575	chr_12	22600	23123	-	0.722879	-1.5701	2.52242	-0.622457	0.533641	NA	0	0	1.35813	1.53338
RIL_element2_ZTIPO323_576	chr_12	23125	23979	+	0	NA	NA	NA	NA	NA	0	0	0	0
NoCat_element4_ZTIPO323_577	chr_12	23977	25065	+	0	NA	NA	NA	NA	NA	0	0	0	0
RLG_element8_ZTIPO323_578	chr_12	26579	26857	-	0	NA	NA	NA	NA	NA	0	0	0	0
RLG_element1_ZTIPO323_579	chr_12	26876	28332	+	0	NA	NA	NA	NA	NA	0	0	0	0
DTX_element6_ZTIPO323_580	chr_12	28344	29055	-	0.642329	1.81144	2.57716	0.702882	0.482129	NA	0	2.56931	0	0
DHH_element4_ZTIPO323_581	chr_12	40082	40285	-	0	NA	NA	NA	NA	NA	0	0	0	0
NoCat_element10_ZTIPO323_582	chr_12	40509	40979	+	0	NA	NA	NA	NA	NA	0	0	0	0
NoCat_element10_ZTIPO323_583	chr_12	40979	41281	-	4.12416	-1.41481	1.56063	-0.90656	0.36464	0.455532	2.87921	1.28466	5.43253	6.90023
NoCat_element10_ZTIPO323_584	chr_12	41282	41799	-	6.03494	-4.87167	1.73992	-2.79995	0.00511112	0.0148286	0	0	14.9395	9.20031
NoCat_element10_ZTIPO323_585	chr_12	41801	42139	+	2.19413	0.506485	1.89661	0.267047	0.789433	0.843431	1.4396	3.85397	2.71627	0.766692
DHH_element4_ZTIPO323_586	chr_12	42164	42257	-	0	NA	NA	NA	NA	NA	0	0	0	0
DHH_element4_ZTIPO323_587	chr_12	42772	42841	-	0	NA	NA	NA	NA	NA	0	0	0	0
DXX_element2_ZTIPO323_588	chr_12	44720	44759	+	0	NA	NA	NA	NA	NA	0	0	0	0
DHH_element4_ZTIPO323_589	chr_12	46538	46672	-	0	NA	NA	NA	NA	NA	0	0	0	0
RII_element1_ZTIPO323_590	chr_12	79514	85135	-	0.339533	-0.777828	2.57747	-0.301779	0.76282	NA	0	0	1.35813	0
RLG_element1_ZTIPO323_591	chr_12	85115	86973	+	0	NA	NA	NA	NA	NA	0	0	0	0
RLG_element3_ZTIPO323_592	chr_12	86970	88198	-	0	NA	NA	NA	NA	NA	0	0	0	0
RLG_element13_ZTIPO323_593	chr_12	89686	89854	-	0	NA	NA	NA	NA	NA	0	0	0	0
RLG_element13_ZTIPO323_594	chr_12	90315	91442	-	0	NA	NA	NA	NA	NA	0	0	0	0
RLG_element8_ZTIPO323_595	chr_12	90477	91563	-	0.191673	-0.272642	2.57896	-0.105718	0.915806	NA	0	0	0	0.766692
RLG_element3_ZTIPO323_596	chr_12	94844	97179	-	0	NA	NA	NA	NA	NA	0	0	0	0
RLG_element3_ZTIPO323_597	chr_12	97034	97488	-	0	NA	NA	NA	NA	NA	0	0	0	0
RLG_element3_ZTIPO323_598	chr_12	97308	97825	-	0	NA	NA	NA	NA	NA	0	0	0	0
RII_element1_ZTIPO323_599	chr_12	98242	103814	-	0.870739	-1.82828	2.48018	-0.737158	0.461026	NA	0	0	2.71627	0.766692
RLG_element1_ZTIPO323_600	chr_12	104523	106868	+	0	NA	NA	NA	NA	NA	0	0	0	0
NoCat_element10_ZTIPO323_601	chr_12	106870	107377	-	440.466	0.712233	0.250697	2.84101	0.00449713	0.013258	525.455	569.103	348.361	318.944
NoCat_element10_ZTIPO323_602	chr_12	107371	107684	-	123.301	1.00445	0.364303	2.75717	0.0058304	0.0166137	148.279	181.137	79.4508	84.3361
RLG_element1_ZTIPO323_603	chr_12	107685	108560	+	0	NA	NA	NA	NA	NA	0	0	0	0
RLG_element5_ZTIPO323_604	chr_12	108558	111767	-	0.936459	-1.92558	2.4609	-0.782473	0.433937	NA	0	0	0.679066	3.06677
NoCat_element10_ZTIPO323_605	chr_12	111760	112301	+	23.9607	-4.84884	1.12278	-4.31859	1.57e-05	8.01e-05	0	2.56931	49.5719	43.7015
NoCat_element10_ZTIPO323_606	chr_12	112302	112570	+	17.2631	-4.36106	1.18809	-3.67064	0.000241945	0.000945582	0	2.56931	37.3487	29.1343
RLG_element5_ZTIPO323_607	chr_12	112571	116182	-	0.339533	-0.777828	2.57747	-0.301779	0.76282	NA	0	0	1.35813	0
RLG_element1_ZTIPO323_608	chr_12	116182	116843	+	0	NA	NA	NA	NA	NA	0	0	0	0
DTH_element6_ZTIPO323_609	chr_12	178776	179012	-	0.889568	1.28902	2.48472	0.518779	0.603915	NA	2.87921	0	0.679066	0
RLG_element8_ZTIPO323_610	chr_12	183175	183208	-	0	NA	NA	NA	NA	NA	0	0	0	0
DTM_element1_ZTIPO323_611	chr_12	190304	190348	-	0	NA	NA	NA	NA	NA	0	0	0	0
DTM_element1_ZTIPO323_612	chr_12	190325	193702	+	0.169767	-0.272642	2.57896	-0.105718	0.915806	NA	0	0	0.679066	0
DTX_element5_ZTIPO323_613	chr_12	202954	203063	+	0.5093	-1.10585	2.57643	-0.429217	0.667765	NA	0	0	2.0372	0
DTX_element5_ZTIPO323_614	chr_12	203053	203447	+	0	NA	NA	NA	NA	NA	0	0	0	0
DTX-MITE_element10_ZTIPO323_615	chr_12	203624	203658	+	0	NA	NA	NA	NA	NA	0	0	0	0
RLC_element1_ZTIPO323_616	chr_12	263940	270295	+	0.722879	-1.5701	2.52242	-0.622457	0.533641	NA	0	0	1.35813	1.53338
DTX_element6_ZTIPO323_617	chr_12	409896	411538	+	1.23218	-2.35586	2.36021	-0.998158	0.318203	NA	0	0	3.39533	1.53338
RLG_element7_ZTIPO323_618	chr_12	411535	418491	+	3.46654	-4.00073	1.9321	-2.07066	0.0383904	0.0797771	0	0	5.43253	8.43361
DTX_element6_ZTIPO323_619	chr_12	418490	420297	+	0.169767	-0.272642	2.57896	-0.105718	0.915806	NA	0	0	0.679066	0
DTX_element6_ZTIPO323_620	chr_12	420257	420503	+	0	NA	NA	NA	NA	NA	0	0	0	0
DTM_element3_ZTIPO323_621	chr_12	433200	433254	+	0.169767	-0.272642	2.57896	-0.105718	0.915806	NA	0	0	0.679066	0
DTX-MITE_element1_ZTIPO323_622	chr_12	433405	433500	-	0	NA	NA	NA	NA	NA	0	0	0	0
DTM_element3_ZTIPO323_623	chr_12	433554	433600	-	0	NA	NA	NA	NA	NA	0	0	0	0
DTX_element2_ZTIPO323_624	chr_12	463096	463966	-	0.722879	-1.5701	2.52242	-0.622457	0.533641	NA	0	0	1.35813	1.53338
DHH_element4_ZTIPO323_625	chr_12	470557	470947	+	0	NA	NA	NA	NA	NA	0	0	0	0
NoCat_element10_ZTIPO323_626	chr_12	472318	472521	-	0	NA	NA	NA	NA	NA	0	0	0	0
RLG_element10_ZTIPO323_627	chr_12	472522	479321	-	2.19054	-3.26663	2.12077	-1.5403	0.123487	0.206701	0	0	3.39533	5.36685
NoCat_element10_ZTIPO323_628	chr_12	479322	479409	-	0	NA	NA	NA	NA	NA	0	0	0	0
NoCat_element10_ZTIPO323_629	chr_12	479410	479577	-	0	NA	NA	NA	NA	NA	0	0	0	0
NoCat_element10_ZTIPO323_630	chr_12	479546	479868	-	0	NA	NA	NA	NA	NA	0	0	0	0
DTM_element5_ZTIPO323_631	chr_12	479900	480041	-	0	NA	NA	NA	NA	NA	0	0	0	0
DTH_element9_ZTIPO323_632	chr_12	504718	504860	-	0.531206	-1.16195	2.57202	-0.451766	0.651437	NA	0	0	1.35813	0.766692
NoCat_element10_ZTIPO323_633	chr_12	504901	505416	-	28.1849	-5.87405	1.3051	-4.50084	6.77e-06	3.77e-05	0	1.28466	63.1532	48.3016
NoCat_element10_ZTIPO323_634	chr_12	505372	505709	-	1.25409	-2.38666	2.34972	-1.01572	0.309762	NA	0	0	2.71627	2.30008
DTH_element8_ZTIPO323_635	chr_12	505708	507235	-	0.575019	-1.19737	2.57616	-0.464788	0.642084	NA	0	0	0	2.30008
RII_element1_ZTIPO323_636	chr_12	507225	512805	+	0.744786	-1.60165	2.51932	-0.635748	0.524941	NA	0	0	0.679066	2.30008
DTH_element8_ZTIPO323_637	chr_12	512804	513595	-	0	NA	NA	NA	NA	NA	0	0	0	0
DTM_element5_ZTIPO323_638	chr_12	514226	514277	-	0	NA	NA	NA	NA	NA	0	0	0	0
DTX_element5_ZTIPO323_639	chr_12	516012	516113	+	0	NA	NA	NA	NA	NA	0	0	0	0
DTX_element4_ZTIPO323_640	chr_12	517384	517522	-	0	NA	NA	NA	NA	NA	0	0	0	0
NoCat_element5_ZTIPO323_641	chr_12	518783	519753	-	0	NA	NA	NA	NA	NA	0	0	0	0
NoCat_element6_ZTIPO323_642	chr_12	520665	521052	-	0.191673	-0.272642	2.57896	-0.105718	0.915806	NA	0	0	0	0.766692
DTT_element10_ZTIPO323_643	chr_12	537173	537240	+	6.35749	0.223893	1.26378	0.177161	0.859382	0.898397	8.63762	5.13863	4.75347	6.90023
DTX-MITE_element7_ZTIPO323_644	chr_12	566609	566795	-	0.339533	-0.777828	2.57747	-0.301779	0.76282	NA	0	0	1.35813	0
NoCat_element10_ZTIPO323_645	chr_12	607429	608257	-	229.004	1.16596	0.305297	3.81912	0.000133929	0.000545967	295.119	339.15	157.543	124.204
RLC_element3_ZTIPO323_646	chr_12	609354	614913	+	0.553113	-1.20889	2.56829	-0.470698	0.637856	NA	0	0	0.679066	1.53338
RLG_element5_ZTIPO323_647	chr_12	614913	619947	+	0	NA	NA	NA	NA	NA	0	0	0	0
RLG_element5_ZTIPO323_648	chr_12	617948	621732	+	1.42385	-2.58423	2.30071	-1.12323	0.261339	NA	0	0	3.39533	2.30008
RLC_element3_ZTIPO323_649	chr_12	621730	623342	+	0.359901	1.21632	2.57896	0.471633	0.637189	NA	1.4396	0	0	0
DTX-MITE_element4_ZTIPO323_650	chr_12	625684	626042	-	0.339533	-0.777828	2.57747	-0.301779	0.76282	NA	0	0	1.35813	0
RIL_element1_ZTIPO323_651	chr_12	673615	676124	-	7.3094	-3.84591	1.57071	-2.44852	0.0143446	0.0357356	1.4396	0	16.2976	11.5004
RIL_element1_ZTIPO323_652	chr_12	674125	677706	-	0.339533	-0.777828	2.57747	-0.301779	0.76282	NA	0	0	1.35813	0
DTX_element3_ZTIPO323_653	chr_12	680239	681062	-	0.191673	-0.272642	2.57896	-0.105718	0.915806	NA	0	0	0	0.766692
NoCat_element10_ZTIPO323_654	chr_12	681063	681879	-	3018.82	1.8991	0.218552	8.68947	3.64e-18	6.2e-17	5395.63	4131.46	1226.39	1321.78
DTX_element3_ZTIPO323_655	chr_12	681878	684892	-	0.5093	-1.10585	2.57643	-0.429217	0.667765	NA	0	0	2.0372	0
DTX-MITE_element7_ZTIPO323_656	chr_12	685501	685562	-	1.36367	1.14196	2.15799	0.529177	0.596683	NA	1.4396	2.56931	0.679066	0.766692
DTT_element10_ZTIPO323_657	chr_12	689651	691018	-	0.551574	0.444499	2.57297	0.172757	0.862842	NA	1.4396	0	0	0.766692
DTT_element14_ZTIPO323_658	chr_12	691084	691327	-	0	NA	NA	NA	NA	NA	0	0	0	0
DTT_element14_ZTIPO323_659	chr_12	691357	692028	-	0	NA	NA	NA	NA	NA	0	0	0	0
DTA_element1_ZTIPO323_660	chr_12	745797	745895	+	1.12659	-0.74434	2.41073	-0.308761	0.757503	NA	1.4396	0	0	3.06677
DTX_element5_ZTIPO323_661	chr_12	756046	756148	+	0	NA	NA	NA	NA	NA	0	0	0	0
DTX_element5_ZTIPO323_662	chr_12	756049	756115	+	0	NA	NA	NA	NA	NA	0	0	0	0
DTX_element5_ZTIPO323_663	chr_12	756693	756870	+	0.169767	-0.272642	2.57896	-0.105718	0.915806	NA	0	0	0.679066	0
DTX_element5_ZTIPO323_664	chr_12	756849	757756	+	0	NA	NA	NA	NA	NA	0	0	0	0
RLG_element10_ZTIPO323_665	chr_12	757754	764556	+	5.12039	-4.61356	1.79597	-2.56884	0.0102039	0.0272714	0	0	13.5813	6.90023
DTX_element5_ZTIPO323_666	chr_12	764557	767310	+	2.63412	-3.55815	2.05031	-1.73543	0.0826655	0.151465	0	0	7.46973	3.06677
DTX_element5_ZTIPO323_667	chr_12	767285	768872	+	0.575019	-1.19737	2.57616	-0.464788	0.642084	NA	0	0	0	2.30008
DTM_element4_ZTIPO323_668	chr_12	782302	784184	+	4.93774	-3.27923	1.71627	-1.91067	0.0560469	0.107792	0	1.28466	5.43253	13.0338
DTM_element3_ZTIPO323_669	chr_12	783402	785405	+	0	NA	NA	NA	NA	NA	0	0	0	0
DTX-MITE_element7_ZTIPO323_670	chr_12	785510	785589	-	0.191673	-0.272642	2.57896	-0.105718	0.915806	NA	0	0	0	0.766692
DHH_element3_ZTIPO323_671	chr_12	906241	907373	+	0.169767	-0.272642	2.57896	-0.105718	0.915806	NA	0	0	0.679066	0
RII_element1_ZTIPO323_672	chr_12	907371	912981	+	0	NA	NA	NA	NA	NA	0	0	0	0
DHH_element3_ZTIPO323_673	chr_12	912972	917546	+	0.169767	-0.272642	2.57896	-0.105718	0.915806	NA	0	0	0.679066	0
DHH_element3_ZTIPO323_674	chr_12	917246	923416	+	0.191673	-0.272642	2.57896	-0.105718	0.915806	NA	0	0	0	0.766692
DTX-MITE_element5_ZTIPO323_675	chr_12	926150	926716	-	0.169767	-0.272642	2.57896	-0.105718	0.915806	NA	0	0	0.679066	0
DYX_element1_ZTIPO323_676	chr_12	981560	983457	-	0.553113	-1.20889	2.56829	-0.470698	0.637856	NA	0	0	0.679066	1.53338
NoCat_element10_ZTIPO323_677	chr_12	983452	984241	-	18.3013	-0.703643	0.824812	-0.853095	0.393607	0.481138	18.7148	8.9926	21.7301	23.7675
DYX_element1_ZTIPO323_678	chr_12	984241	984279	-	0	NA	NA	NA	NA	NA	0	0	0	0
RLC_element11_ZTIPO323_679	chr_12	987367	987532	-	2.29859	0.464251	1.86408	0.249051	0.803322	0.853	2.87921	2.56931	0.679066	3.06677
RLC_element11_ZTIPO323_680	chr_12	987678	989266	-	3.71475	2.22207	1.65314	1.34415	0.1789	0.266008	10.0772	2.56931	0.679066	1.53338
RLC_element11_ZTIPO323_681	chr_12	989340	991399	-	53.4566	0.691887	0.527141	1.31253	0.189343	0.276233	60.4633	71.9408	52.2881	29.1343
RLC_element11_ZTIPO323_682	chr_12	991974	992542	-	11.3576	0.626519	1.02908	0.608812	0.542649	0.62478	7.19802	20.5545	11.5441	6.13354
RLC_element3_ZTIPO323_683	chr_12	992939	993036	-	14.1491	0.914407	0.916497	0.99772	0.318415	0.404682	11.5168	25.6931	10.186	9.20031
RLC_element2_ZTIPO323_684	chr_12	993782	993845	-	0	NA	NA	NA	NA	NA	0	0	0	0
RLC_element11_ZTIPO323_685	chr_12	993819	993932	-	0	NA	NA	NA	NA	NA	0	0	0	0
DXX_element2_ZTIPO323_686	chr_12	1018598	1025657	-	4.1456	-4.2882	1.86146	-2.30368	0.0212406	0.0489108	0	0	8.1488	8.43361
DTH_element2_ZTIPO323_687	chr_12	1081103	1084678	+	0	NA	NA	NA	NA	NA	0	0	0	0
DTX-MITE_element5_ZTIPO323_688	chr_12	1084676	1085253	+	0	NA	NA	NA	NA	NA	0	0	0	0
DTH_element3_ZTIPO323_689	chr_12	1160786	1164125	-	1.00377	0.590858	2.36978	0.24933	0.803105	NA	0	2.56931	0.679066	0.766692
NoCat_element8_ZTIPO323_690	chr_12	1168341	1168402	+	0.169767	-0.272642	2.57896	-0.105718	0.915806	NA	0	0	0.679066	0
RLG_element11_ZTIPO323_691	chr_12	1168821	1178323	-	0	NA	NA	NA	NA	NA	0	0	0	0
RLC_element1_ZTIPO323_692	chr_12	1179588	1181717	+	3.55273	0.854739	1.72373	0.495865	0.619989	0.694127	4.31881	5.13863	4.75347	0
RLC_element1_ZTIPO323_693	chr_12	1179718	1185944	+	0	NA	NA	NA	NA	NA	0	0	0	0
DTM_element1_ZTIPO323_694	chr_12	1360712	1360760	+	0	NA	NA	NA	NA	NA	0	0	0	0
DTX-MITE_element7_ZTIPO323_695	chr_12	1360767	1360948	+	0.191673	-0.272642	2.57896	-0.105718	0.915806	NA	0	0	0	0.766692
DTM_element1_ZTIPO323_696	chr_12	1361053	1361100	+	0	NA	NA	NA	NA	NA	0	0	0	0
DTX-MITE_element7_ZTIPO323_697	chr_12	1361107	1361288	+	1.17353	0.209723	2.29712	0.0912985	0.927255	NA	0	2.56931	1.35813	0.766692
RLG_element2_ZTIPO323_698	chr_12	1394365	1394421	+	0.70451	-0.116558	2.53812	-0.0459231	0.963372	NA	0	1.28466	0	1.53338
DTM_element1_ZTIPO323_699	chr_12	1418688	1418877	-	0	NA	NA	NA	NA	NA	0	0	0	0
RLG_element1_ZTIPO323_700	chr_12	1418862	1419191	+	0	NA	NA	NA	NA	NA	0	0	0	0
RLG_element7_ZTIPO323_701	chr_12	1419190	1420274	+	0	NA	NA	NA	NA	NA	0	0	0	0
RLG_element4_ZTIPO323_702	chr_12	1420275	1421202	-	0	NA	NA	NA	NA	NA	0	0	0	0
DTA_element5_ZTIPO323_703	chr_12	1421652	1421800	-	0	NA	NA	NA	NA	NA	0	0	0	0
DTM_element7_ZTIPO323_704	chr_12	1421663	1421779	+	0	NA	NA	NA	NA	NA	0	0	0	0
RLG_element14_ZTIPO323_705	chr_12	1421895	1423028	-	0	NA	NA	NA	NA	NA	0	0	0	0
RLG_element6_ZTIPO323_706	chr_12	1422832	1423114	-	0	NA	NA	NA	NA	NA	0	0	0	0
RLG_element12_ZTIPO323_707	chr_12	1422904	1423850	-	0	NA	NA	NA	NA	NA	0	0	0	0
RLG_element10_ZTIPO323_708	chr_12	1423850	1426001	-	0.169767	-0.272642	2.57896	-0.105718	0.915806	NA	0	0	0.679066	0
NoCat_element10_ZTIPO323_709	chr_12	1426000	1426828	+	102.236	-7.68727	1.19374	-6.43963	1.2e-10	1.31e-09	0	1.28466	227.487	180.173
RLG_element10_ZTIPO323_710	chr_12	1426829	1427749	-	0.36144	-0.822246	2.57732	-0.319031	0.749703	NA	0	0	0.679066	0.766692
RIL_element2_ZTIPO323_711	chr_12	1427761	1428873	-	0	NA	NA	NA	NA	NA	0	0	0	0
RIL_element2_ZTIPO323_712	chr_12	1428681	1435092	-	0.700973	-1.52446	2.53152	-0.60219	0.547047	NA	0	0	2.0372	0.766692
RIL_element2_ZTIPO323_713	chr_12	1434906	1435597	-	0	NA	NA	NA	NA	NA	0	0	0	0
RIL_element2_ZTIPO323_714	chr_12	1435328	1440493	-	0.36144	-0.822246	2.57732	-0.319031	0.749703	NA	0	0	0.679066	0.766692
RIL_element2_ZTIPO323_715	chr_12	1440036	1444697	-	0	NA	NA	NA	NA	NA	0	0	0	0
RLG_element3_ZTIPO323_716	chr_12	1444696	1445277	+	0	NA	NA	NA	NA	NA	0	0	0	0
RLG_element3_ZTIPO323_717	chr_12	1445219	1452881	+	0	NA	NA	NA	NA	NA	0	0	0	0
RIL_element2_ZTIPO323_718	chr_12	1452875	1460257	-	3.46654	-4.00073	1.9321	-2.07066	0.0383904	0.0797771	0	0	5.43253	8.43361
RIL_element2_ZTIPO323_719	chr_12	1460071	1462492	-	0.531206	-1.16195	2.57202	-0.451766	0.651437	NA	0	0	1.35813	0.766692
NoCat_element4_ZTIPO323_720	chr_12	1462485	1462624	-	0	NA	NA	NA	NA	NA	0	0	0	0
DHH_element2_ZTIPO323_721	chr_13	1	129	-	0	NA	NA	NA	NA	NA	0	0	0	0
DHH_element2_ZTIPO323_722	chr_13	19	147	-	0	NA	NA	NA	NA	NA	0	0	0	0
DHH_element2_ZTIPO323_723	chr_13	67	6537	-	1.48957	-2.64015	2.29157	-1.15211	0.249275	NA	0	0	1.35813	4.60015
DTX_element5_ZTIPO323_724	chr_13	6879	6995	+	0	NA	NA	NA	NA	NA	0	0	0	0
RLG_element4_ZTIPO323_725	chr_13	6969	7033	+	0.191673	-0.272642	2.57896	-0.105718	0.915806	NA	0	0	0	0.766692
DTA_element5_ZTIPO323_726	chr_13	16018	16080	-	0	NA	NA	NA	NA	NA	0	0	0	0
RLC_element12_ZTIPO323_727	chr_13	18920	19197	+	0.339533	-0.777828	2.57747	-0.301779	0.76282	NA	0	0	1.35813	0
RLC_element12_ZTIPO323_728	chr_13	19195	19253	+	0	NA	NA	NA	NA	NA	0	0	0	0
NoCat_element4_ZTIPO323_729	chr_13	22484	22844	+	0	NA	NA	NA	NA	NA	0	0	0	0
NoCat_element4_ZTIPO323_730	chr_13	22841	23213	+	0	NA	NA	NA	NA	NA	0	0	0	0
NoCat_element10_ZTIPO323_731	chr_13	23216	23516	+	88.8313	2.72519	0.436076	6.24935	4.12e-10	4.34e-09	175.632	133.604	23.0883	23.0008
NoCat_element10_ZTIPO323_732	chr_13	23498	24040	+	223.427	-5.8154	0.517164	-11.2448	2.46e-29	9.1e-28	8.63762	6.42329	397.933	480.716
NoCat_element4_ZTIPO323_733	chr_13	24333	24460	+	0.36144	-0.822246	2.57732	-0.319031	0.749703	NA	0	0	0.679066	0.766692
RLX-TRIM_element3_ZTIPO323_734	chr_13	24461	25231	+	0	NA	NA	NA	NA	NA	0	0	0	0
RLX-TRIM_element3_ZTIPO323_735	chr_13	24543	25959	+	0	NA	NA	NA	NA	NA	0	0	0	0
RLG_element8_ZTIPO323_736	chr_13	25958	26645	+	34.2582	-4.46519	0.886327	-5.03785	4.71e-07	3.23e-06	1.4396	3.85397	60.4369	71.3024
NoCat_element9_ZTIPO323_737	chr_13	26643	31005	-	2.5958	-3.52691	2.05927	-1.7127	0.0867677	0.157755	0	0	2.71627	7.66692
NoCat_element9_ZTIPO323_738	chr_13	31001	32582	-	0	NA	NA	NA	NA	NA	0	0	0	0
NoCat_element9_ZTIPO323_739	chr_13	32581	34159	-	0.383346	-0.86487	2.57718	-0.335588	0.737182	NA	0	0	0	1.53338
RIL_element2_ZTIPO323_740	chr_13	34159	36951	+	1.8072	-2.96194	2.20065	-1.34594	0.178322	0.265613	0	0	3.39533	3.83346
RLG_element13_ZTIPO323_741	chr_13	38626	43970	+	1.10623	-2.18687	2.39937	-0.911437	0.362065	NA	0	0	1.35813	3.06677
RIL_element2_ZTIPO323_742	chr_13	44326	44815	+	0	NA	NA	NA	NA	NA	0	0	0	0
NoCat_element9_ZTIPO323_743	chr_13	46347	50197	-	0	NA	NA	NA	NA	NA	0	0	0	0
DTX_element4_ZTIPO323_744	chr_13	50198	50978	-	0	NA	NA	NA	NA	NA	0	0	0	0
DTM_element4_ZTIPO323_745	chr_13	56759	57201	+	1.08432	-2.16274	2.40321	-0.899938	0.368153	NA	0	0	2.0372	2.30008
DTM_element3_ZTIPO323_746	chr_13	57324	58149	+	0.169767	-0.272642	2.57896	-0.105718	0.915806	NA	0	0	0.679066	0
DTX-MITE_element7_ZTIPO323_747	chr_13	58301	58363	+	0	NA	NA	NA	NA	NA	0	0	0	0
RIL_element2_ZTIPO323_748	chr_13	61654	62135	-	0.383346	-0.86487	2.57718	-0.335588	0.737182	NA	0	0	0	1.53338
DTA_element1_ZTIPO323_749	chr_13	62049	62256	+	0	NA	NA	NA	NA	NA	0	0	0	0
RLX-TRIM_element1_ZTIPO323_750	chr_13	62257	62440	-	0	NA	NA	NA	NA	NA	0	0	0	0
DTA_element7_ZTIPO323_751	chr_13	62444	64594	+	0.936459	-1.92558	2.4609	-0.782473	0.433937	NA	0	0	0.679066	3.06677
RIL_element2_ZTIPO323_752	chr_13	64322	64841	-	8.05561	0.30544	1.14679	0.266344	0.789974	0.843431	11.5168	6.42329	8.1488	6.13354
DTH_element8_ZTIPO323_753	chr_13	77273	77980	-	1.59362	-2.76061	2.25614	-1.2236	0.221103	0.300447	0	0	4.0744	2.30008
NoCat_element10_ZTIPO323_754	chr_13	77981	78201	+	0.812095	1.17239	2.50758	0.467538	0.640115	NA	0	2.56931	0.679066	0
NoCat_element10_ZTIPO323_755	chr_13	78184	78272	+	0	NA	NA	NA	NA	NA	0	0	0	0
NoCat_element10_ZTIPO323_756	chr_13	78252	78796	+	339.167	-3.64525	0.31293	-11.6488	2.33e-31	9.91e-30	56.1445	43.6784	598.258	658.589
DTH_element8_ZTIPO323_757	chr_13	78796	80415	-	3.93202	-4.2043	1.88213	-2.2338	0.0254965	0.0570159	0	0	8.82786	6.90023
DTM_element3_ZTIPO323_758	chr_13	80431	80795	+	0.339533	-0.777828	2.57747	-0.301779	0.76282	NA	0	0	1.35813	0
NoCat_element10_ZTIPO323_759	chr_13	80796	81299	+	1019.53	-0.842237	0.245499	-3.43071	0.000601993	0.00212821	847.926	611.497	1202.63	1416.08
NoCat_element10_ZTIPO323_760	chr_13	81303	81593	+	710.998	-0.986355	0.245787	-4.01305	5.99e-05	0.000261887	525.455	427.791	854.945	1035.8
DTM_element3_ZTIPO323_761	chr_13	81594	83687	+	4.4249	-4.37859	1.84876	-2.3684	0.0178654	0.0431199	0	0	5.43253	12.2671
NoCat_element7_ZTIPO323_762	chr_13	86713	87684	+	4.85206	-4.50633	1.83324	-2.45813	0.0139663	0.035205	0	0	4.0744	15.3338
RLG_element12_ZTIPO323_763	chr_13	87705	90191	+	0.169767	-0.272642	2.57896	-0.105718	0.915806	NA	0	0	0.679066	0
RLG_element13_ZTIPO323_764	chr_13	89864	90367	+	0	NA	NA	NA	NA	NA	0	0	0	0
RLG_element14_ZTIPO323_765	chr_13	90067	91169	+	0	NA	NA	NA	NA	NA	0	0	0	0
DTM_element7_ZTIPO323_766	chr_13	91232	91294	-	0	NA	NA	NA	NA	NA	0	0	0	0
DTM_element3_ZTIPO323_767	chr_13	91704	92436	+	0	NA	NA	NA	NA	NA	0	0	0	0
DTM_element3_ZTIPO323_768	chr_13	92545	92588	-	0	NA	NA	NA	NA	NA	0	0	0	0
NoCat_element10_ZTIPO323_769	chr_13	93165	93948	-	151.478	-7.49569	0.951613	-7.87682	3.36e-15	5.02e-14	1.4396	1.28466	340.212	262.975
DTM_element7_ZTIPO323_770	chr_13	139657	139691	-	0	NA	NA	NA	NA	NA	0	0	0	0
DTT_element10_ZTIPO323_771	chr_13	185725	187940	+	29.2668	1.09991	0.682005	1.61276	0.106797	0.185318	28.7921	51.3863	23.0883	13.8005
RLC_element2_ZTIPO323_772	chr_13	200045	206275	-	22.845	-1.06473	0.782834	-1.3601	0.173798	0.262376	7.19802	21.8392	27.8417	34.5011
RLC_element1_ZTIPO323_773	chr_13	247332	253690	-	0.766692	-1.52517	2.55729	-0.5964	0.550908	NA	0	0	0	3.06677
RIL_element2_ZTIPO323_774	chr_13	256119	256200	-	0.850832	1.3015	2.44099	0.533183	0.593907	NA	1.4396	1.28466	0.679066	0
RLC_element4_ZTIPO323_775	chr_13	272761	281014	-	0	NA	NA	NA	NA	NA	0	0	0	0
RLC_element1_ZTIPO323_776	chr_13	315644	322002	+	0.553113	-1.20889	2.56829	-0.470698	0.637856	NA	0	0	0.679066	1.53338
DHH_element1_ZTIPO323_777	chr_13	326468	340183	+	0.721341	-0.0213118	2.48694	-0.00856951	0.993163	NA	1.4396	0	0.679066	0.766692
DTX-MITE_element7_ZTIPO323_778	chr_13	405362	405542	-	23.6253	1.48245	0.725183	2.04424	0.0409298	0.0837525	41.7485	28.2625	12.2232	12.2671
DTT_element3_ZTIPO323_779	chr_13	410676	410726	-	0	NA	NA	NA	NA	NA	0	0	0	0
DTX_element5_ZTIPO323_780	chr_13	410997	411050	-	0.339533	-0.777828	2.57747	-0.301779	0.76282	NA	0	0	1.35813	0
RLC_element1_ZTIPO323_781	chr_13	441929	448305	-	18.4405	-0.484368	0.82982	-0.583702	0.559421	0.640628	8.63762	21.8392	21.0511	22.2341
DTX-MITE_element2_ZTIPO323_782	chr_13	488467	488968	+	0.383346	-0.86487	2.57718	-0.335588	0.737182	NA	0	0	0	1.53338
DTH_element7_ZTIPO323_783	chr_13	508592	509591	+	0	NA	NA	NA	NA	NA	0	0	0	0
DTX-MITE_element7_ZTIPO323_784	chr_13	526353	526771	+	0	NA	NA	NA	NA	NA	0	0	0	0
RLC_element12_ZTIPO323_785	chr_13	597602	597731	-	1.85306	2.5448	2.11705	1.20205	0.229345	0.306273	2.87921	3.85397	0.679066	0
RLC_element1_ZTIPO323_786	chr_13	646254	646451	+	0	NA	NA	NA	NA	NA	0	0	0	0
RLC_element1_ZTIPO323_787	chr_13	646280	652635	+	0	NA	NA	NA	NA	NA	0	0	0	0
RIL_element2_ZTIPO323_788	chr_13	652563	652647	+	0.700973	-1.52446	2.53152	-0.60219	0.547047	NA	0	0	2.0372	0.766692
DTX-MITE_element8_ZTIPO323_789	chr_13	768556	768978	+	48.3951	0.514328	0.53628	0.959066	0.337526	0.425402	56.1445	57.8096	30.558	49.0683
DTT_element12_ZTIPO323_790	chr_13	773368	773486	+	0	NA	NA	NA	NA	NA	0	0	0	0
DTT_element8_ZTIPO323_791	chr_13	773386	775578	-	0.169767	-0.272642	2.57896	-0.105718	0.915806	NA	0	0	0.679066	0
DTT_element12_ZTIPO323_792	chr_13	773755	775578	-	0	NA	NA	NA	NA	NA	0	0	0	0
NoCat_element10_ZTIPO323_793	chr_13	775842	776725	-	16430.1	1.25394	0.243677	5.14592	2.66e-07	1.87e-06	28016.1	18315.4	8549.45	10839.5
DTA_element1_ZTIPO323_794	chr_13	778691	781636	+	63.6465	0.651884	0.477858	1.36418	0.172511	0.261996	61.9029	93.78	47.5347	51.3684
DTX-MITE_element1_ZTIPO323_795	chr_13	809752	810250	-	0	NA	NA	NA	NA	NA	0	0	0	0
NoCat_element10_ZTIPO323_796	chr_13	910889	911154	-	25.7972	-5.74224	1.32467	-4.33483	1.46e-05	7.49e-05	0	1.28466	65.8694	36.0345
NoCat_element10_ZTIPO323_797	chr_13	911155	911662	-	76.9154	-8.53691	1.38895	-6.14629	7.93e-10	7.95e-09	0	0	176.557	131.104
RII_element2_ZTIPO323_798	chr_13	911785	916898	-	0.722879	-1.5701	2.52242	-0.622457	0.533641	NA	0	0	1.35813	1.53338
DTT_element3_ZTIPO323_799	chr_13	916901	917081	-	0	NA	NA	NA	NA	NA	0	0	0	0
RLG_element8_ZTIPO323_800	chr_13	917227	917520	-	0	NA	NA	NA	NA	NA	0	0	0	0
RLG_element13_ZTIPO323_801	chr_13	917778	918043	+	0	NA	NA	NA	NA	NA	0	0	0	0
RLG_element10_ZTIPO323_802	chr_13	918798	918906	+	0	NA	NA	NA	NA	NA	0	0	0	0
NoCat_element10_ZTIPO323_803	chr_13	918938	919435	-	610.894	0.958117	0.283934	3.37444	0.000739671	0.00257224	701.087	913.391	508.621	320.477
NoCat_element10_ZTIPO323_804	chr_13	919414	919732	-	152.132	1.84046	0.353804	5.20193	1.97e-07	1.43e-06	213.061	263.355	75.3764	56.7352
DTT_element13_ZTIPO323_805	chr_13	930374	932897	+	0	NA	NA	NA	NA	NA	0	0	0	0
DHH_element1_ZTIPO323_806	chr_13	933530	937795	+	2.33533	-0.98579	1.94379	-0.507149	0.61205	0.689771	2.87921	0	3.39533	3.06677
NoCat_element10_ZTIPO323_807	chr_13	937795	938054	-	8.35332	1.01642	1.13896	0.892411	0.372173	0.460888	7.19802	15.4159	5.43253	5.36685
NoCat_element10_ZTIPO323_808	chr_13	938055	938173	-	0	NA	NA	NA	NA	NA	0	0	0	0
NoCat_element10_ZTIPO323_809	chr_13	938167	938974	-	89.9564	0.720571	0.407804	1.76695	0.0772358	0.143366	100.772	123.327	65.1904	70.5357
NoCat_element10_ZTIPO323_810	chr_13	938973	939148	-	0.191673	-0.272642	2.57896	-0.105718	0.915806	NA	0	0	0	0.766692
NoCat_element10_ZTIPO323_811	chr_13	939125	939348	-	0.339533	-0.777828	2.57747	-0.301779	0.76282	NA	0	0	1.35813	0
DHH_element1_ZTIPO323_812	chr_13	939349	948799	+	0.339533	-0.777828	2.57747	-0.301779	0.76282	NA	0	0	1.35813	0
RII_element1_ZTIPO323_813	chr_13	1006292	1011256	-	0.36144	-0.822246	2.57732	-0.319031	0.749703	NA	0	0	0.679066	0.766692
RLG_element10_ZTIPO323_814	chr_13	1011253	1016660	+	0.36144	-0.822246	2.57732	-0.319031	0.749703	NA	0	0	0.679066	0.766692
RLG_element10_ZTIPO323_815	chr_13	1014661	1018053	+	0.191673	-0.272642	2.57896	-0.105718	0.915806	NA	0	0	0	0.766692
RII_element1_ZTIPO323_816	chr_13	1018054	1018674	-	0	NA	NA	NA	NA	NA	0	0	0	0
RIL_element2_ZTIPO323_817	chr_13	1019928	1020028	-	0	NA	NA	NA	NA	NA	0	0	0	0
DTA_element1_ZTIPO323_818	chr_13	1019929	1019963	+	0	NA	NA	NA	NA	NA	0	0	0	0
RLC_element4_ZTIPO323_819	chr_13	1028645	1030744	-	0.700973	-1.52446	2.53152	-0.60219	0.547047	NA	0	0	2.0372	0.766692
NoCat_element10_ZTIPO323_820	chr_13	1030744	1031216	-	116.354	1.92058	0.422105	4.55	5.36e-06	3.05e-05	240.414	128.466	42.1021	54.4351
NoCat_element10_ZTIPO323_821	chr_13	1031209	1031570	-	2.44245	-3.43121	2.08792	-1.64336	0.100309	0.175489	0	0	7.46973	2.30008
RLC_element4_ZTIPO323_822	chr_13	1031573	1033372	-	0	NA	NA	NA	NA	NA	0	0	0	0
RLG_element3_ZTIPO323_823	chr_13	1033368	1034083	+	4.50704	-4.41983	1.8314	-2.41337	0.0158059	0.0390336	0	0	8.82786	9.20031
RLG_element3_ZTIPO323_824	chr_13	1033920	1043388	+	0	NA	NA	NA	NA	NA	0	0	0	0
RLG_element3_ZTIPO323_825	chr_13	1043213	1047205	+	0.679066	-1.37207	2.57099	-0.533674	0.593567	NA	0	0	2.71627	0
RLC_element4_ZTIPO323_826	chr_13	1047203	1048618	-	0.169767	-0.272642	2.57896	-0.105718	0.915806	NA	0	0	0.679066	0
RLX-TRIM_element1_ZTIPO323_827	chr_13	1048618	1048805	+	0	NA	NA	NA	NA	NA	0	0	0	0
RLC_element4_ZTIPO323_828	chr_13	1048800	1051792	-	1.32339	3.1085	2.35539	1.31974	0.186922	NA	1.4396	3.85397	0	0
DTX-MITE_element7_ZTIPO323_829	chr_13	1052304	1052480	+	0.191673	-0.272642	2.57896	-0.105718	0.915806	NA	0	0	0	0.766692
DTM_element1_ZTIPO323_830	chr_13	1052503	1052541	-	0	NA	NA	NA	NA	NA	0	0	0	0
DTH_element5_ZTIPO323_831	chr_13	1069076	1069914	-	1.0206	0.691681	2.36379	0.292615	0.769816	NA	1.4396	1.28466	1.35813	0
RLG_element2_ZTIPO323_832	chr_13	1069915	1073030	+	0.169767	-0.272642	2.57896	-0.105718	0.915806	NA	0	0	0.679066	0
RLG_element5_ZTIPO323_833	chr_13	1071031	1076520	+	0.339533	-0.777828	2.57747	-0.301779	0.76282	NA	0	0	1.35813	0
RLG_element2_ZTIPO323_834	chr_13	1076521	1076646	+	0	NA	NA	NA	NA	NA	0	0	0	0
RLG_element2_ZTIPO323_835	chr_13	1076635	1083361	+	0.383346	-0.86487	2.57718	-0.335588	0.737182	NA	0	0	0	1.53338
RLG_element2_ZTIPO323_836	chr_13	1083350	1083454	+	0	NA	NA	NA	NA	NA	0	0	0	0
RLG_element5_ZTIPO323_837	chr_13	1083451	1083646	+	0	NA	NA	NA	NA	NA	0	0	0	0
DTH_element5_ZTIPO323_838	chr_13	1083647	1086210	-	0.169767	-0.272642	2.57896	-0.105718	0.915806	NA	0	0	0.679066	0
DTX-MITE_element1_ZTIPO323_839	chr_13	1100829	1101315	-	0	NA	NA	NA	NA	NA	0	0	0	0
DTX_element5_ZTIPO323_840	chr_13	1101312	1101383	-	0	NA	NA	NA	NA	NA	0	0	0	0
NoCat_element10_ZTIPO323_841	chr_13	1101387	1102011	-	6.23015	-3.64837	1.62546	-2.24451	0.0247995	0.0557498	0	1.28466	12.9023	10.7337
NoCat_element10_ZTIPO323_842	chr_13	1101989	1102214	-	0.169767	-0.272642	2.57896	-0.105718	0.915806	NA	0	0	0.679066	0
DTX_element5_ZTIPO323_843	chr_13	1102212	1103734	-	0.553113	-1.20889	2.56829	-0.470698	0.637856	NA	0	0	0.679066	1.53338
DTX_element5_ZTIPO323_844	chr_13	1103708	1103794	-	0	NA	NA	NA	NA	NA	0	0	0	0
DTX_element5_ZTIPO323_845	chr_13	1103768	1107059	-	0.553113	-1.20889	2.56829	-0.470698	0.637856	NA	0	0	0.679066	1.53338
NoCat_element10_ZTIPO323_846	chr_13	1107059	1107625	-	2.48626	-3.47168	2.0676	-1.67908	0.0931359	0.16463	0	0	6.1116	3.83346
NoCat_element10_ZTIPO323_847	chr_13	1107600	1107830	-	0	NA	NA	NA	NA	NA	0	0	0	0
DTX_element5_ZTIPO323_848	chr_13	1107831	1108216	-	0	NA	NA	NA	NA	NA	0	0	0	0
DTX_element5_ZTIPO323_849	chr_13	1108076	1108281	-	0	NA	NA	NA	NA	NA	0	0	0	0
DTM_element2_ZTIPO323_850	chr_13	1121163	1125757	+	8.03381	-5.3115	1.65687	-3.20574	0.00134717	0.00441458	0	0	18.3348	13.8005
RLG_element11_ZTIPO323_851	chr_13	1140016	1149484	+	7.32966	1.20647	1.21631	0.991913	0.32124	0.406681	14.396	6.42329	5.43253	3.06677
RLG_element11_ZTIPO323_852	chr_13	1151208	1160676	+	0.321164	1.21632	2.57896	0.471633	0.637189	NA	0	1.28466	0	0
DTA_element3_ZTIPO323_853	chr_13	1161310	1163354	-	0.169767	-0.272642	2.57896	-0.105718	0.915806	NA	0	0	0.679066	0
NoCat_element10_ZTIPO323_854	chr_13	1163352	1164240	+	18.8879	-6.5637	1.50425	-4.36342	1.28e-05	6.65e-05	0	0	50.2509	25.3008
DTA_element3_ZTIPO323_855	chr_13	1164240	1165146	-	0	NA	NA	NA	NA	NA	0	0	0	0
NoCat_element4_ZTIPO323_856	chr_13	1167283	1169546	-	0.169767	-0.272642	2.57896	-0.105718	0.915806	NA	0	0	0.679066	0
NoCat_element4_ZTIPO323_857	chr_13	1167810	1172318	-	0	NA	NA	NA	NA	NA	0	0	0	0
NoCat_element9_ZTIPO323_858	chr_13	1172317	1182120	+	1.57171	-2.73121	2.2691	-1.20366	0.228722	0.305921	0	0	4.75347	1.53338
NoCat_element9_ZTIPO323_859	chr_13	1181427	1182357	+	0	NA	NA	NA	NA	NA	0	0	0	0
NoCat_element9_ZTIPO323_860	chr_13	1181664	1182465	+	0	NA	NA	NA	NA	NA	0	0	0	0
DHH_element1_ZTIPO323_861	chr_13	1184716	1184815	+	0	NA	NA	NA	NA	NA	0	0	0	0
NoCat_element4_ZTIPO323_862	chr_13	1185338	1185761	-	0	NA	NA	NA	NA	NA	0	0	0	0
DHH_element2_ZTIPO323_863	chr_13	1185654	1185774	+	0	NA	NA	NA	NA	NA	0	0	0	0
NoCat_element4_ZTIPO323_864	chr_14	1	123	+	0	NA	NA	NA	NA	NA	0	0	0	0
NoCat_element9_ZTIPO323_865	chr_14	939	6282	-	0.36144	-0.822246	2.57732	-0.319031	0.749703	NA	0	0	0.679066	0.766692
NoCat_element10_ZTIPO323_866	chr_14	6281	6778	+	141.59	-8.13597	1.17383	-6.93111	4.18e-12	5.16e-11	1.4396	0	298.11	266.809
NoCat_element10_ZTIPO323_867	chr_14	6779	7045	+	65.3693	-7.06422	1.22113	-5.78496	7.25e-09	6.31e-08	0	1.28466	134.455	125.738
NoCat_element9_ZTIPO323_868	chr_14	7045	11359	-	0.383346	-0.86487	2.57718	-0.335588	0.737182	NA	0	0	0	1.53338
RLX-TRIM_element3_ZTIPO323_869	chr_14	11637	12159	+	0	NA	NA	NA	NA	NA	0	0	0	0
RLC_element8_ZTIPO323_870	chr_14	12158	12254	+	0	NA	NA	NA	NA	NA	0	0	0	0
RLC_element7_ZTIPO323_871	chr_14	12170	13761	+	0.339533	-0.777828	2.57747	-0.301779	0.76282	NA	0	0	1.35813	0
RLC_element7_ZTIPO323_872	chr_14	13751	14707	+	0	NA	NA	NA	NA	NA	0	0	0	0
RLC_element7_ZTIPO323_873	chr_14	14710	17669	+	0	NA	NA	NA	NA	NA	0	0	0	0
RLX-TRIM_element3_ZTIPO323_874	chr_14	17671	18495	+	0	NA	NA	NA	NA	NA	0	0	0	0
RLG_element8_ZTIPO323_875	chr_14	18494	19185	+	20.5074	-5.39611	1.34593	-4.00919	6.09e-05	0.000264846	1.4396	0	46.8556	33.7345
NoCat_element9_ZTIPO323_876	chr_14	19179	23541	-	2.02078	-3.13427	2.15747	-1.45275	0.146292	0.235172	0	0	2.71627	5.36685
RIL_element2_ZTIPO323_877	chr_14	23539	23675	+	0	NA	NA	NA	NA	NA	0	0	0	0
RIL_element2_ZTIPO323_878	chr_14	23674	24442	+	0	NA	NA	NA	NA	NA	0	0	0	0
RIL_element2_ZTIPO323_879	chr_14	24456	25319	+	0	NA	NA	NA	NA	NA	0	0	0	0
RIL_element2_ZTIPO323_880	chr_14	24919	27773	+	0.575019	-1.19737	2.57616	-0.464788	0.642084	NA	0	0	0	2.30008
RIL_element2_ZTIPO323_881	chr_14	27100	28492	+	0	NA	NA	NA	NA	NA	0	0	0	0
RIL_element2_ZTIPO323_882	chr_14	28250	32273	+	0.700973	-1.52446	2.53152	-0.60219	0.547047	NA	0	0	2.0372	0.766692
RIL_element2_ZTIPO323_883	chr_14	32149	32315	+	0	NA	NA	NA	NA	NA	0	0	0	0
RIL_element2_ZTIPO323_884	chr_14	32191	35819	+	0.191673	-0.272642	2.57896	-0.105718	0.915806	NA	0	0	0	0.766692
RIL_element2_ZTIPO323_885	chr_14	35879	36359	+	0	NA	NA	NA	NA	NA	0	0	0	0
RLC_element7_ZTIPO323_886	chr_14	40327	40556	-	0	NA	NA	NA	NA	NA	0	0	0	0
RII_element1_ZTIPO323_887	chr_14	40557	41494	-	0	NA	NA	NA	NA	NA	0	0	0	0
RLC_element7_ZTIPO323_888	chr_14	41495	47920	-	1.06241	-2.131	2.41207	-0.883476	0.376979	NA	0	0	2.71627	1.53338
DTA_element2_ZTIPO323_889	chr_14	48792	48936	-	0.682604	-0.072223	2.50031	-0.0288856	0.976956	NA	0	1.28466	0.679066	0.766692
RIL_element2_ZTIPO323_890	chr_14	59127	59303	-	0	NA	NA	NA	NA	NA	0	0	0	0
RLC_element10_ZTIPO323_891	chr_14	59127	59272	+	0	NA	NA	NA	NA	NA	0	0	0	0
DTX_element3_ZTIPO323_892	chr_14	65775	66215	+	0	NA	NA	NA	NA	NA	0	0	0	0
DTM_element1_ZTIPO323_893	chr_14	66826	67001	-	1.8898	0.220416	2.07716	0.106114	0.915492	0.934131	2.87921	1.28466	3.39533	0
RLC_element9_ZTIPO323_894	chr_14	67832	69760	+	0	NA	NA	NA	NA	NA	0	0	0	0
DTX-MITE_element5_ZTIPO323_895	chr_14	69869	70434	-	0.191673	-0.272642	2.57896	-0.105718	0.915806	NA	0	0	0	0.766692
DHH_element4_ZTIPO323_896	chr_14	75101	75154	+	0	NA	NA	NA	NA	NA	0	0	0	0
DHH_element4_ZTIPO323_897	chr_14	75985	76133	+	0	NA	NA	NA	NA	NA	0	0	0	0
DTX-MITE_element8_ZTIPO323_898	chr_14	88018	88194	-	0	NA	NA	NA	NA	NA	0	0	0	0
DTX-MITE_element8_ZTIPO323_899	chr_14	88331	88464	-	0	NA	NA	NA	NA	NA	0	0	0	0
DTM_element7_ZTIPO323_900	chr_14	129993	133205	-	0	NA	NA	NA	NA	NA	0	0	0	0
DTM_element5_ZTIPO323_901	chr_14	130836	133659	-	0	NA	NA	NA	NA	NA	0	0	0	0
RII_element1_ZTIPO323_902	chr_14	133660	134092	-	0.169767	-0.272642	2.57896	-0.105718	0.915806	NA	0	0	0.679066	0
NoCat_element10_ZTIPO323_903	chr_14	134089	134632	-	15.9293	-2.42866	0.94329	-2.57467	0.0100337	0.0270528	4.31881	5.13863	25.1255	29.1343
NoCat_element10_ZTIPO323_904	chr_14	134612	135009	-	8.19987	-0.292354	1.15605	-0.252891	0.800352	0.851311	4.31881	10.2773	7.46973	10.7337
RII_element1_ZTIPO323_905	chr_14	135011	140174	-	1.21027	-2.31352	2.37864	-0.972622	0.330741	NA	0	0	4.0744	0.766692
DTM_element5_ZTIPO323_906	chr_14	140165	140875	-	0	NA	NA	NA	NA	NA	0	0	0	0
RLC_element1_ZTIPO323_907	chr_14	157323	163678	+	0	NA	NA	NA	NA	NA	0	0	0	0
RLG_element10_ZTIPO323_908	chr_14	174237	174501	+	1.53344	0.727855	2.08487	0.349113	0.727005	0.79107	1.4396	2.56931	1.35813	0.766692
RLG_element7_ZTIPO323_909	chr_14	174268	174750	+	0	NA	NA	NA	NA	NA	0	0	0	0
RLG_element13_ZTIPO323_910	chr_14	174650	175261	+	9.70991	0.66882	1.07985	0.619362	0.535678	0.619264	8.63762	15.4159	10.186	4.60015
RLC_element1_ZTIPO323_911	chr_14	180279	186635	-	0	NA	NA	NA	NA	NA	0	0	0	0
NoCat_element3_ZTIPO323_912	chr_14	213644	216292	-	0.36144	-0.822246	2.57732	-0.319031	0.749703	NA	0	0	0.679066	0.766692
RLG_element4_ZTIPO323_913	chr_14	217135	217184	+	0	NA	NA	NA	NA	NA	0	0	0	0
NoCat_element9_ZTIPO323_914	chr_14	217998	218048	-	0	NA	NA	NA	NA	NA	0	0	0	0
RLG_element2_ZTIPO323_915	chr_14	219555	222312	-	0	NA	NA	NA	NA	NA	0	0	0	0
RLG_element2_ZTIPO323_916	chr_14	220313	226577	-	0	NA	NA	NA	NA	NA	0	0	0	0
NoCat_element2_ZTIPO323_917	chr_14	227843	228644	-	0.169767	-0.272642	2.57896	-0.105718	0.915806	NA	0	0	0.679066	0
RII_element1_ZTIPO323_918	chr_14	228643	234197	-	0	NA	NA	NA	NA	NA	0	0	0	0
NoCat_element2_ZTIPO323_919	chr_14	234217	235995	-	0.36144	-0.822246	2.57732	-0.319031	0.749703	NA	0	0	0.679066	0.766692
RLG_element1_ZTIPO323_920	chr_14	235993	239964	-	0	NA	NA	NA	NA	NA	0	0	0	0
RLG_element1_ZTIPO323_921	chr_14	239963	248063	-	0	NA	NA	NA	NA	NA	0	0	0	0
RLG_element1_ZTIPO323_922	chr_14	248233	248689	-	0	NA	NA	NA	NA	NA	0	0	0	0
NoCat_element2_ZTIPO323_923	chr_14	248683	249813	-	0.191673	-0.272642	2.57896	-0.105718	0.915806	NA	0	0	0	0.766692
NoCat_element10_ZTIPO323_924	chr_14	249813	250344	+	150.251	-2.6028	0.381629	-6.82025	9.09e-12	1.08e-10	43.1881	41.109	297.431	219.274
NoCat_element10_ZTIPO323_925	chr_14	250345	250632	+	101.191	-3.18459	0.456232	-6.9802	2.95e-12	3.69e-11	21.5941	17.9852	194.213	170.972
NoCat_element2_ZTIPO323_926	chr_14	250640	250895	-	0	NA	NA	NA	NA	NA	0	0	0	0
RII_element1_ZTIPO323_927	chr_14	278860	278928	-	0	NA	NA	NA	NA	NA	0	0	0	0
NoCat_element10_ZTIPO323_928	chr_14	280099	280391	-	62.3826	-2.43764	0.523415	-4.6572	3.21e-06	1.91e-05	23.0337	15.4159	99.1437	111.937
NoCat_element10_ZTIPO323_929	chr_14	280393	280796	-	69.6043	-4.38876	0.643214	-6.82317	8.91e-12	1.07e-10	2.87921	8.9926	144.641	121.904
RII_element1_ZTIPO323_930	chr_14	280797	286380	+	24.0596	-4.84053	1.11508	-4.34099	1.42e-05	7.32e-05	1.4396	1.28466	53.6462	39.868
NoCat_element10_ZTIPO323_931	chr_14	286392	286548	-	0.359901	1.21632	2.57896	0.471633	0.637189	NA	1.4396	0	0	0
DTT_element4_ZTIPO323_932	chr_14	292943	293365	-	0.383346	-0.86487	2.57718	-0.335588	0.737182	NA	0	0	0	1.53338
DTT_element4_ZTIPO323_933	chr_14	293722	293984	-	0	NA	NA	NA	NA	NA	0	0	0	0
DTT_element3_ZTIPO323_934	chr_14	293786	294330	-	0	NA	NA	NA	NA	NA	0	0	0	0
DTT_element4_ZTIPO323_935	chr_14	294631	294753	-	0	NA	NA	NA	NA	NA	0	0	0	0
NoCat_element10_ZTIPO323_936	chr_14	294754	295168	+	37.1939	-6.25657	1.26914	-4.92976	8.23e-07	5.4e-06	1.4396	0	82.167	65.1688
NoCat_element10_ZTIPO323_937	chr_14	295151	295622	+	122.709	-2.26977	0.409363	-5.54465	2.95e-08	2.39e-07	51.8257	32.1164	227.487	179.406
DTT_element9_ZTIPO323_938	chr_14	296134	297946	-	0	NA	NA	NA	NA	NA	0	0	0	0
DTT_element4_ZTIPO323_939	chr_14	296816	298181	-	0	NA	NA	NA	NA	NA	0	0	0	0
DTX-MITE_element8_ZTIPO323_940	chr_14	303598	304020	-	1.0797	2.6108	2.49218	1.0476	0.294825	NA	4.31881	0	0	0
DTT_element3_ZTIPO323_941	chr_14	310043	314142	-	0.191673	-0.272642	2.57896	-0.105718	0.915806	NA	0	0	0	0.766692
DTT_element4_ZTIPO323_942	chr_14	312372	314354	-	0	NA	NA	NA	NA	NA	0	0	0	0
RLC_element1_ZTIPO323_943	chr_14	316827	323183	-	0	NA	NA	NA	NA	NA	0	0	0	0
RLG_element11_ZTIPO323_944	chr_14	352062	356523	-	0	NA	NA	NA	NA	NA	0	0	0	0
RLG_element11_ZTIPO323_945	chr_14	356524	357822	-	0	NA	NA	NA	NA	NA	0	0	0	0
DTX_element5_ZTIPO323_946	chr_14	376659	380398	+	2.53008	-3.50075	2.05772	-1.70128	0.088891	0.159442	0	0	4.75347	5.36685
DTX_element5_ZTIPO323_947	chr_14	380375	382060	+	5.20802	-4.64628	1.78214	-2.60714	0.00913033	0.0249328	0	0	10.8651	9.967
RIL_element2_ZTIPO323_948	chr_14	382201	382313	+	0	NA	NA	NA	NA	NA	0	0	0	0
RLC_element1_ZTIPO323_949	chr_14	387132	393488	+	0	NA	NA	NA	NA	NA	0	0	0	0
RLC_element1_ZTIPO323_950	chr_14	399271	405629	+	0	NA	NA	NA	NA	NA	0	0	0	0
RLC_element4_ZTIPO323_951	chr_14	410791	410955	-	0	NA	NA	NA	NA	NA	0	0	0	0
RLC_element4_ZTIPO323_952	chr_14	411521	411588	-	0	NA	NA	NA	NA	NA	0	0	0	0
RLG_element9_ZTIPO323_953	chr_14	411606	418536	+	0	NA	NA	NA	NA	NA	0	0	0	0
RLG_element3_ZTIPO323_954	chr_14	418537	419177	+	0	NA	NA	NA	NA	NA	0	0	0	0
RLG_element3_ZTIPO323_955	chr_14	419048	432359	+	0	NA	NA	NA	NA	NA	0	0	0	0
RLG_element9_ZTIPO323_956	chr_14	432359	433898	+	0	NA	NA	NA	NA	NA	0	0	0	0
RII_element1_ZTIPO323_957	chr_14	437752	442624	+	1.1919	-1.01682	2.31262	-0.439683	0.660166	NA	0	1.28466	2.71627	0.766692
RII_element1_ZTIPO323_958	chr_14	440625	443361	+	0	NA	NA	NA	NA	NA	0	0	0	0
DTX-MITE_element1_ZTIPO323_959	chr_14	455202	455255	-	0	NA	NA	NA	NA	NA	0	0	0	0
NoCat_element6_ZTIPO323_960	chr_14	455211	457208	-	0	NA	NA	NA	NA	NA	0	0	0	0
NoCat_element5_ZTIPO323_961	chr_14	457140	457284	-	0	NA	NA	NA	NA	NA	0	0	0	0
NoCat_element5_ZTIPO323_962	chr_14	457175	458858	-	0	NA	NA	NA	NA	NA	0	0	0	0
NoCat_element5_ZTIPO323_963	chr_14	459099	459205	+	0.321164	1.21632	2.57896	0.471633	0.637189	NA	0	1.28466	0	0
NoCat_element5_ZTIPO323_964	chr_14	459773	459856	+	0.679066	-1.37207	2.57099	-0.533674	0.593567	NA	0	0	2.71627	0
NoCat_element5_ZTIPO323_965	chr_14	460037	460146	+	0.383346	-0.86487	2.57718	-0.335588	0.737182	NA	0	0	0	1.53338
RLG_element10_ZTIPO323_966	chr_14	461056	467860	+	2.04268	-3.14272	2.16008	-1.45491	0.145695	0.234654	0	0	2.0372	6.13354
DHH_element3_ZTIPO323_968	chr_14	469485	469534	-	0	NA	NA	NA	NA	NA	0	0	0	0
DXX_element2_ZTIPO323_967	chr_14	469485	469542	+	0	NA	NA	NA	NA	NA	0	0	0	0
DTX_element5_ZTIPO323_969	chr_14	470224	470333	+	0	NA	NA	NA	NA	NA	0	0	0	0
DTX_element5_ZTIPO323_970	chr_14	471809	471893	+	0	NA	NA	NA	NA	NA	0	0	0	0
NoCat_element6_ZTIPO323_971	chr_14	473709	473769	+	0	NA	NA	NA	NA	NA	0	0	0	0
DTX-MITE_element1_ZTIPO323_972	chr_14	473720	473780	-	0	NA	NA	NA	NA	NA	0	0	0	0
NoCat_element10_ZTIPO323_973	chr_14	474058	474912	+	23.472	0.0629776	0.721171	0.0873269	0.930412	0.944828	28.7921	19.2699	25.1255	20.7007
RII_element4_ZTIPO323_974	chr_14	479312	479871	+	0	NA	NA	NA	NA	NA	0	0	0	0
RII_element3_ZTIPO323_975	chr_14	479880	480932	+	0	NA	NA	NA	NA	NA	0	0	0	0
RII_element3_ZTIPO323_976	chr_14	488999	489321	-	0	NA	NA	NA	NA	NA	0	0	0	0
NoCat_element10_ZTIPO323_977	chr_14	494391	494622	+	51.697	-1.02141	0.520039	-1.9641	0.0495188	0.0963243	34.5505	33.4011	76.7345	62.1021
NoCat_element10_ZTIPO323_978	chr_14	494601	494698	+	0	NA	NA	NA	NA	NA	0	0	0	0
NoCat_element10_ZTIPO323_979	chr_14	494678	495188	+	578.734	-0.816665	0.242807	-3.36343	0.000769804	0.00265536	444.837	393.105	781.605	695.39
DTX_element4_ZTIPO323_980	chr_14	495392	495517	+	0	NA	NA	NA	NA	NA	0	0	0	0
DTX_element5_ZTIPO323_981	chr_14	503395	505078	-	0	NA	NA	NA	NA	NA	0	0	0	0
DTX_element5_ZTIPO323_982	chr_14	505064	507885	-	2.55198	-3.51196	2.05588	-1.70825	0.0875899	0.158012	0	0	4.0744	6.13354
RLC_element7_ZTIPO323_983	chr_14	507905	508012	-	0	NA	NA	NA	NA	NA	0	0	0	0
NoCat_element10_ZTIPO323_984	chr_14	508014	508475	-	0.553113	-1.20889	2.56829	-0.470698	0.637856	NA	0	0	0.679066	1.53338
NoCat_element10_ZTIPO323_985	chr_14	508468	508882	-	0	NA	NA	NA	NA	NA	0	0	0	0
RLC_element7_ZTIPO323_986	chr_14	508884	514774	-	0.553113	-1.20889	2.56829	-0.470698	0.637856	NA	0	0	0.679066	1.53338
RLC_element5_ZTIPO323_987	chr_14	509153	514377	+	0	NA	NA	NA	NA	NA	0	0	0	0
NoCat_element10_ZTIPO323_988	chr_14	520407	521245	+	0	NA	NA	NA	NA	NA	0	0	0	0
DTX_element5_ZTIPO323_989	chr_14	521260	522867	-	0	NA	NA	NA	NA	NA	0	0	0	0
DTX_element5_ZTIPO323_990	chr_14	522841	526547	-	0.36144	-0.822246	2.57732	-0.319031	0.749703	NA	0	0	0.679066	0.766692
DTX_element5_ZTIPO323_991	chr_14	526502	526691	-	0	NA	NA	NA	NA	NA	0	0	0	0
DTX_element5_ZTIPO323_992	chr_14	528121	531830	+	1.8072	-2.96194	2.20065	-1.34594	0.178322	0.265613	0	0	3.39533	3.83346
DTX_element5_ZTIPO323_993	chr_14	531816	532625	+	0.383346	-0.86487	2.57718	-0.335588	0.737182	NA	0	0	0	1.53338
NoCat_element10_ZTIPO323_994	chr_14	532624	533476	-	1218.25	-5.77024	0.302177	-19.0955	2.75e-81	1.17e-78	35.9901	50.1016	2765.16	2021.77
DTX_element5_ZTIPO323_995	chr_14	533475	534356	+	0	NA	NA	NA	NA	NA	0	0	0	0
NoCat_element10_ZTIPO323_996	chr_14	534371	535209	-	0	NA	NA	NA	NA	NA	0	0	0	0
RLC_element7_ZTIPO323_997	chr_14	540841	544647	+	0	NA	NA	NA	NA	NA	0	0	0	0
RLC_element5_ZTIPO323_998	chr_14	541238	544644	-	0	NA	NA	NA	NA	NA	0	0	0	0
RLG_element3_ZTIPO323_999	chr_14	544644	544918	+	0	NA	NA	NA	NA	NA	0	0	0	0
RLC_element5_ZTIPO323_1000	chr_14	544921	546741	-	0	NA	NA	NA	NA	NA	0	0	0	0
RLC_element7_ZTIPO323_1001	chr_14	544947	547010	+	0.870739	-1.82828	2.48018	-0.737158	0.461026	NA	0	0	2.71627	0.766692
NoCat_element10_ZTIPO323_1002	chr_14	547012	547426	+	0	NA	NA	NA	NA	NA	0	0	0	0
NoCat_element10_ZTIPO323_1003	chr_14	547242	547880	+	4.46323	-4.40393	1.83635	-2.3982	0.0164759	0.0402219	0	0	10.186	7.66692
RLC_element7_ZTIPO323_1004	chr_14	547881	548865	+	0.169767	-0.272642	2.57896	-0.105718	0.915806	NA	0	0	0.679066	0
RLC_element1_ZTIPO323_1005	chr_14	550048	552780	-	0	NA	NA	NA	NA	NA	0	0	0	0
RLC_element1_ZTIPO323_1006	chr_14	550781	556404	-	1.12659	-0.74434	2.41073	-0.308761	0.757503	NA	1.4396	0	0	3.06677
DTT_element4_ZTIPO323_1007	chr_14	566199	570827	-	0.191673	-0.272642	2.57896	-0.105718	0.915806	NA	0	0	0	0.766692
RLC_element1_ZTIPO323_1008	chr_14	587485	588720	-	0	NA	NA	NA	NA	NA	0	0	0	0
RII_element1_ZTIPO323_1009	chr_14	588717	594309	+	66.9858	-0.268715	0.460364	-0.583701	0.559422	0.640628	53.2653	68.0868	76.0554	70.5357
RLC_element1_ZTIPO323_1010	chr_14	594308	599446	-	0	NA	NA	NA	NA	NA	0	0	0	0
DTT_element4_ZTIPO323_1011	chr_14	599777	604404	-	0	NA	NA	NA	NA	NA	0	0	0	0
DHH_element1_ZTIPO323_1012	chr_14	614306	614365	-	0	NA	NA	NA	NA	NA	0	0	0	0
DHH_element1_ZTIPO323_1013	chr_14	614366	615676	-	0.722879	-1.5701	2.52242	-0.622457	0.533641	NA	0	0	1.35813	1.53338
DTX_element1_ZTIPO323_1014	chr_14	631345	632333	+	0.339533	-0.777828	2.57747	-0.301779	0.76282	NA	0	0	1.35813	0
NoCat_element10_ZTIPO323_1015	chr_14	632332	633216	+	272.745	-1.70067	0.29607	-5.74415	9.24e-09	7.87e-08	120.927	134.889	455.654	379.513
DTX_element1_ZTIPO323_1016	chr_14	633217	633862	+	0.191673	-0.272642	2.57896	-0.105718	0.915806	NA	0	0	0	0.766692
DTX_element1_ZTIPO323_1017	chr_14	633857	637458	+	0	NA	NA	NA	NA	NA	0	0	0	0
DTX_element4_ZTIPO323_1018	chr_14	638929	644323	-	0.531206	-1.16195	2.57202	-0.451766	0.651437	NA	0	0	1.35813	0.766692
DYX_element1_ZTIPO323_1019	chr_14	662560	662670	+	5.66221	-2.04401	1.48568	-1.37581	0.168881	0.257862	0	3.85397	8.82786	9.967
DTT_element4_ZTIPO323_1020	chr_14	693212	693510	+	0	NA	NA	NA	NA	NA	0	0	0	0
DTX_element5_ZTIPO323_1021	chr_14	696452	698045	-	0	NA	NA	NA	NA	NA	0	0	0	0
DTX_element5_ZTIPO323_1022	chr_14	698016	698117	-	0	NA	NA	NA	NA	NA	0	0	0	0
DTX_element4_ZTIPO323_1023	chr_14	698063	698137	+	0	NA	NA	NA	NA	NA	0	0	0	0
DTX_element5_ZTIPO323_1024	chr_14	698071	698707	-	0	NA	NA	NA	NA	NA	0	0	0	0
RLG_element9_ZTIPO323_1025	chr_14	698704	701298	+	0.169767	-0.272642	2.57896	-0.105718	0.915806	NA	0	0	0.679066	0
RII_element1_ZTIPO323_1026	chr_14	701299	704855	-	0.36144	-0.822246	2.57732	-0.319031	0.749703	NA	0	0	0.679066	0.766692
RLG_element9_ZTIPO323_1027	chr_14	704856	710744	+	0	NA	NA	NA	NA	NA	0	0	0	0
DTX_element5_ZTIPO323_1028	chr_14	710746	712299	-	0.5093	-1.10585	2.57643	-0.429217	0.667765	NA	0	0	2.0372	0
NoCat_element10_ZTIPO323_1029	chr_14	712300	712791	+	562.308	-3.4805	0.267315	-13.0202	9.39e-39	5.72e-37	99.3326	84.7874	1072.25	992.866
NoCat_element10_ZTIPO323_1030	chr_14	712792	713061	+	272.791	-3.48699	0.328407	-10.6179	2.46e-26	7.77e-25	48.9465	39.8244	526.277	476.116
DTX_element5_ZTIPO323_1031	chr_14	713059	714702	-	0.383346	-0.86487	2.57718	-0.335588	0.737182	NA	0	0	0	1.53338
RII_element1_ZTIPO323_1032	chr_14	714703	718014	+	3.69654	-4.09937	1.9141	-2.14167	0.0322198	0.0702079	0	0	10.186	4.60015
RII_element1_ZTIPO323_1033	chr_14	716015	719976	+	0.321164	1.21632	2.57896	0.471633	0.637189	NA	0	1.28466	0	0
RLG_element4_ZTIPO323_1034	chr_14	739319	739352	-	0	NA	NA	NA	NA	NA	0	0	0	0
DTX_element5_ZTIPO323_1035	chr_14	739426	739536	-	0	NA	NA	NA	NA	NA	0	0	0	0
DTX_element5_ZTIPO323_1036	chr_14	739438	739548	-	0	NA	NA	NA	NA	NA	0	0	0	0
DTX_element5_ZTIPO323_1037	chr_14	739450	739560	-	0	NA	NA	NA	NA	NA	0	0	0	0
DTX_element5_ZTIPO323_1038	chr_14	739462	739572	-	0	NA	NA	NA	NA	NA	0	0	0	0
DTX_element5_ZTIPO323_1039	chr_14	739474	739584	-	0	NA	NA	NA	NA	NA	0	0	0	0
DTX_element5_ZTIPO323_1040	chr_14	739486	739596	-	0	NA	NA	NA	NA	NA	0	0	0	0
DTX_element5_ZTIPO323_1041	chr_14	739498	739608	-	0	NA	NA	NA	NA	NA	0	0	0	0
DTX_element5_ZTIPO323_1042	chr_14	739510	739620	-	0	NA	NA	NA	NA	NA	0	0	0	0
DTX_element5_ZTIPO323_1043	chr_14	739531	739633	-	0	NA	NA	NA	NA	NA	0	0	0	0
DTX_element5_ZTIPO323_1044	chr_14	739920	739972	+	0	NA	NA	NA	NA	NA	0	0	0	0
DTX_element5_ZTIPO323_1045	chr_14	739927	739972	+	0	NA	NA	NA	NA	NA	0	0	0	0
RLG_element4_ZTIPO323_1046	chr_14	741930	744375	-	0.169767	-0.272642	2.57896	-0.105718	0.915806	NA	0	0	0.679066	0
NoCat_element10_ZTIPO323_1047	chr_14	744373	745150	+	679.202	-7.09821	0.443453	-16.0067	1.15e-57	1.63e-55	7.19802	11.5619	1336.4	1361.65
RLG_element4_ZTIPO323_1048	chr_14	745150	751074	-	0.531206	-1.16195	2.57202	-0.451766	0.651437	NA	0	0	1.35813	0.766692
RLX-TRIM_element1_ZTIPO323_1049	chr_14	751839	751970	-	0	NA	NA	NA	NA	NA	0	0	0	0
RII_element1_ZTIPO323_1050	chr_14	751962	757564	+	17.7141	-5.20427	1.37313	-3.79007	0.000150605	0.000608132	0	1.28466	31.2371	38.3346
NoCat_element10_ZTIPO323_1051	chr_14	770076	770630	-	7.38675	1.37075	1.18981	1.15207	0.249291	0.327772	10.0772	11.5619	4.0744	3.83346
NoCat_element4_ZTIPO323_1052	chr_14	772974	773098	-	0	NA	NA	NA	NA	NA	0	0	0	0
NoCat_element4_ZTIPO323_1053	chr_15	1	131	+	0	NA	NA	NA	NA	NA	0	0	0	0
RIL_element2_ZTIPO323_1054	chr_15	137	5747	+	17.0205	-6.41778	1.51405	-4.23883	2.25e-05	0.000110656	0	0	42.7812	25.3008
RIL_element2_ZTIPO323_1055	chr_15	5408	6116	+	0	NA	NA	NA	NA	NA	0	0	0	0
RIL_element2_ZTIPO323_1056	chr_15	5997	13474	+	21.9094	-5.49207	1.33674	-4.10854	3.98e-05	0.000177612	1.4396	0	50.93	35.2678
RIL_element2_ZTIPO323_1057	chr_15	13474	14477	+	0.531206	-1.16195	2.57202	-0.451766	0.651437	NA	0	0	1.35813	0.766692
RIL_element2_ZTIPO323_1058	chr_15	14499	14677	+	0	NA	NA	NA	NA	NA	0	0	0	0
DTX-MITE_element8_ZTIPO323_1059	chr_15	14679	15066	+	0	NA	NA	NA	NA	NA	0	0	0	0
RIL_element2_ZTIPO323_1060	chr_15	15067	15879	+	0	NA	NA	NA	NA	NA	0	0	0	0
RIL_element2_ZTIPO323_1061	chr_15	15649	22149	+	0.5093	-1.10585	2.57643	-0.429217	0.667765	NA	0	0	2.0372	0
RIL_element2_ZTIPO323_1062	chr_15	21987	23064	+	0.339533	-0.777828	2.57747	-0.301779	0.76282	NA	0	0	1.35813	0
RLX-TRIM_element2_ZTIPO323_1063	chr_15	23069	23614	+	0	NA	NA	NA	NA	NA	0	0	0	0
RLX-TRIM_element2_ZTIPO323_1064	chr_15	23142	23728	+	0	NA	NA	NA	NA	NA	0	0	0	0
RLX-TRIM_element2_ZTIPO323_1065	chr_15	23256	23842	+	0	NA	NA	NA	NA	NA	0	0	0	0
RLX-TRIM_element2_ZTIPO323_1066	chr_15	23370	23956	+	0	NA	NA	NA	NA	NA	0	0	0	0
RLX-TRIM_element2_ZTIPO323_1067	chr_15	23484	24070	+	0	NA	NA	NA	NA	NA	0	0	0	0
RLX-TRIM_element2_ZTIPO323_1068	chr_15	23598	24184	+	0	NA	NA	NA	NA	NA	0	0	0	0
RLX-TRIM_element2_ZTIPO323_1069	chr_15	23712	24298	+	0	NA	NA	NA	NA	NA	0	0	0	0
RLX-TRIM_element2_ZTIPO323_1070	chr_15	23826	24412	+	0	NA	NA	NA	NA	NA	0	0	0	0
RLX-TRIM_element2_ZTIPO323_1071	chr_15	24335	24432	+	0	NA	NA	NA	NA	NA	0	0	0	0
NoCat_element10_ZTIPO323_1072	chr_15	26174	26460	-	1.0186	-1.93681	2.50135	-0.774306	0.43875	NA	0	0	4.0744	0
NoCat_element10_ZTIPO323_1073	chr_15	26461	26628	-	0	NA	NA	NA	NA	NA	0	0	0	0
NoCat_element10_ZTIPO323_1074	chr_15	26597	26920	-	0.169767	-0.272642	2.57896	-0.105718	0.915806	NA	0	0	0.679066	0
RLG_element11_ZTIPO323_1075	chr_15	37517	44272	-	0.169767	-0.272642	2.57896	-0.105718	0.915806	NA	0	0	0.679066	0
NoCat_element10_ZTIPO323_1076	chr_15	44271	44619	+	10.4911	-4.38259	1.49888	-2.92392	0.00345659	0.0104064	1.4396	0	30.558	9.967
NoCat_element10_ZTIPO323_1077	chr_15	44573	45070	+	68.8965	-7.12663	1.21948	-5.84401	5.1e-09	4.62e-08	1.4396	0	162.976	111.17
RLG_element11_ZTIPO323_1078	chr_15	45071	46546	-	0.191673	-0.272642	2.57896	-0.105718	0.915806	NA	0	0	0	0.766692
DTT_element7_ZTIPO323_1079	chr_15	51101	51969	+	0.169767	-0.272642	2.57896	-0.105718	0.915806	NA	0	0	0.679066	0
NoCat_element10_ZTIPO323_1080	chr_15	51970	52310	+	50.4044	-7.95695	1.40539	-5.66174	1.5e-08	1.26e-07	0	0	101.181	100.437
NoCat_element10_ZTIPO323_1081	chr_15	52308	52788	+	202.888	-7.42782	0.818852	-9.07101	1.18e-19	2.34e-18	0	3.85397	442.751	364.945
DTT_element7_ZTIPO323_1082	chr_15	52805	54286	+	0.191673	-0.272642	2.57896	-0.105718	0.915806	NA	0	0	0	0.766692
DTX-MITE_element1_ZTIPO323_1083	chr_15	54332	54827	-	0	NA	NA	NA	NA	NA	0	0	0	0
RLG_element11_ZTIPO323_1084	chr_15	57826	59954	-	0.719802	1.96657	2.56828	0.765714	0.443846	NA	2.87921	0	0	0
RLG_element11_ZTIPO323_1085	chr_15	57955	67305	-	0	NA	NA	NA	NA	NA	0	0	0	0
DTA_element4_ZTIPO323_1086	chr_15	78840	78964	-	9.29907	-0.378902	1.10314	-0.343476	0.73124	0.794664	5.75841	10.2773	14.2604	6.90023
DTX_element5_ZTIPO323_1087	chr_15	86377	86506	+	0	NA	NA	NA	NA	NA	0	0	0	0
DTX_element5_ZTIPO323_1088	chr_15	86488	89921	+	0	NA	NA	NA	NA	NA	0	0	0	0
RII_element1_ZTIPO323_1089	chr_15	89920	95497	+	0	NA	NA	NA	NA	NA	0	0	0	0
DTX_element5_ZTIPO323_1090	chr_15	95498	95731	+	0	NA	NA	NA	NA	NA	0	0	0	0
DTX_element5_ZTIPO323_1091	chr_15	95696	95796	+	0	NA	NA	NA	NA	NA	0	0	0	0
DTX_element5_ZTIPO323_1092	chr_15	95725	97383	+	0	NA	NA	NA	NA	NA	0	0	0	0
RLC_element7_ZTIPO323_1093	chr_15	101830	103312	-	0	NA	NA	NA	NA	NA	0	0	0	0
RII_element1_ZTIPO323_1094	chr_15	103311	108917	+	1.02214	-0.767884	2.37017	-0.323979	0.745954	NA	0	1.28466	2.0372	0.766692
RLC_element5_ZTIPO323_1095	chr_15	108918	113867	+	0	NA	NA	NA	NA	NA	0	0	0	0
RLC_element7_ZTIPO323_1096	chr_15	110806	114247	-	0.169767	-0.272642	2.57896	-0.105718	0.915806	NA	0	0	0.679066	0
RLG_element6_ZTIPO323_1097	chr_15	139714	140089	-	0	NA	NA	NA	NA	NA	0	0	0	0
DTA_element7_ZTIPO323_1098	chr_15	142972	143080	-	0	NA	NA	NA	NA	NA	0	0	0	0
DTA_element7_ZTIPO323_1099	chr_15	143182	143299	-	0	NA	NA	NA	NA	NA	0	0	0	0
RLG_element11_ZTIPO323_1100	chr_15	143299	151829	-	0	NA	NA	NA	NA	NA	0	0	0	0
RII_element1_ZTIPO323_1101	chr_15	151825	154858	-	0	NA	NA	NA	NA	NA	0	0	0	0
DTA_element7_ZTIPO323_1102	chr_15	155144	155252	-	0	NA	NA	NA	NA	NA	0	0	0	0
DTA_element7_ZTIPO323_1103	chr_15	155354	155475	-	0	NA	NA	NA	NA	NA	0	0	0	0
RLG_element11_ZTIPO323_1104	chr_15	155462	155649	-	0	NA	NA	NA	NA	NA	0	0	0	0
DTT_element3_ZTIPO323_1105	chr_15	163213	163276	-	0	NA	NA	NA	NA	NA	0	0	0	0
DTT_element4_ZTIPO323_1106	chr_15	163225	166904	+	0	NA	NA	NA	NA	NA	0	0	0	0
NoCat_element10_ZTIPO323_1107	chr_15	166893	167458	-	699.076	-7.47391	0.481544	-15.5207	2.51e-54	3.06e-52	7.19802	7.70794	1397.52	1383.88
NoCat_element10_ZTIPO323_1108	chr_15	167338	167673	-	121.323	0.364133	0.380971	0.955801	0.339173	0.426847	165.554	107.911	105.255	106.57
DTT_element3_ZTIPO323_1109	chr_15	167675	168598	+	0	NA	NA	NA	NA	NA	0	0	0	0
RLG_element4_ZTIPO323_1110	chr_15	170018	170068	+	0	NA	NA	NA	NA	NA	0	0	0	0
RLG_element2_ZTIPO323_1111	chr_15	192086	192198	+	0	NA	NA	NA	NA	NA	0	0	0	0
RLG_element2_ZTIPO323_1112	chr_15	192199	194790	+	0	NA	NA	NA	NA	NA	0	0	0	0
RII_element1_ZTIPO323_1113	chr_15	194791	200372	+	0	NA	NA	NA	NA	NA	0	0	0	0
RLG_element2_ZTIPO323_1114	chr_15	200373	204501	+	0	NA	NA	NA	NA	NA	0	0	0	0
RLG_element2_ZTIPO323_1115	chr_15	204388	204603	+	0	NA	NA	NA	NA	NA	0	0	0	0
DTX-MITE_element8_ZTIPO323_1116	chr_15	225004	225440	-	0	NA	NA	NA	NA	NA	0	0	0	0
RLG_element4_ZTIPO323_1117	chr_15	231855	231897	-	0	NA	NA	NA	NA	NA	0	0	0	0
DTA_element3_ZTIPO323_1118	chr_15	244103	245878	-	0	NA	NA	NA	NA	NA	0	0	0	0
RLG_element2_ZTIPO323_1119	chr_15	245879	245986	-	0	NA	NA	NA	NA	NA	0	0	0	0
RLG_element2_ZTIPO323_1120	chr_15	245981	252688	-	0	NA	NA	NA	NA	NA	0	0	0	0
RLG_element2_ZTIPO323_1121	chr_15	252689	252801	-	0	NA	NA	NA	NA	NA	0	0	0	0
DTA_element3_ZTIPO323_1122	chr_15	252801	253430	-	0	NA	NA	NA	NA	NA	0	0	0	0
RII_element1_ZTIPO323_1123	chr_15	253442	253627	+	0	NA	NA	NA	NA	NA	0	0	0	0
DTA_element3_ZTIPO323_1124	chr_15	253649	254116	-	0	NA	NA	NA	NA	NA	0	0	0	0
DTM_element7_ZTIPO323_1125	chr_15	275530	275564	-	0.191673	-0.272642	2.57896	-0.105718	0.915806	NA	0	0	0	0.766692
DTX-MITE_element8_ZTIPO323_1126	chr_15	284239	284372	+	0.383346	-0.86487	2.57718	-0.335588	0.737182	NA	0	0	0	1.53338
DTX-MITE_element8_ZTIPO323_1127	chr_15	284509	284685	+	0.896183	-0.514499	2.48259	-0.207243	0.83582	NA	0	1.28466	0	2.30008
RLG_element11_ZTIPO323_1128	chr_15	295361	304852	+	0.191673	-0.272642	2.57896	-0.105718	0.915806	NA	0	0	0	0.766692
DTA_element1_ZTIPO323_1129	chr_15	323871	325228	-	0.359901	1.21632	2.57896	0.471633	0.637189	NA	1.4396	0	0	0
DHH_element4_ZTIPO323_1130	chr_15	325221	325267	-	0	NA	NA	NA	NA	NA	0	0	0	0
DHH_element4_ZTIPO323_1131	chr_15	325839	325975	-	0.681065	2.02804	2.54637	0.796443	0.425775	NA	1.4396	1.28466	0	0
DTA_element1_ZTIPO323_1132	chr_15	325973	327566	-	1.1919	-1.01682	2.31262	-0.439683	0.660166	NA	0	1.28466	2.71627	0.766692
DTM_element7_ZTIPO323_1133	chr_15	349396	349761	+	0.169767	-0.272642	2.57896	-0.105718	0.915806	NA	0	0	0.679066	0
DTM_element1_ZTIPO323_1134	chr_15	353099	353400	-	0.70451	-0.116558	2.53812	-0.0459231	0.963372	NA	0	1.28466	0	1.53338
DTX-MITE_element9_ZTIPO323_1135	chr_15	358506	358616	-	0	NA	NA	NA	NA	NA	0	0	0	0
DTT_element1_ZTIPO323_1136	chr_15	384184	386392	+	0	NA	NA	NA	NA	NA	0	0	0	0
DTX_element6_ZTIPO323_1137	chr_15	395450	395532	-	0	NA	NA	NA	NA	NA	0	0	0	0
DTA_element2_ZTIPO323_1138	chr_15	398300	398413	-	0	NA	NA	NA	NA	NA	0	0	0	0
DTX_element5_ZTIPO323_1139	chr_15	401187	402343	-	0	NA	NA	NA	NA	NA	0	0	0	0
RLG_element2_ZTIPO323_1140	chr_15	402344	402445	-	0	NA	NA	NA	NA	NA	0	0	0	0
RLG_element2_ZTIPO323_1141	chr_15	402446	407678	-	0.169767	-0.272642	2.57896	-0.105718	0.915806	NA	0	0	0.679066	0
RLG_element2_ZTIPO323_1142	chr_15	405679	409271	-	0	NA	NA	NA	NA	NA	0	0	0	0
DTX_element5_ZTIPO323_1143	chr_15	409258	409824	-	0	NA	NA	NA	NA	NA	0	0	0	0
DTX_element5_ZTIPO323_1144	chr_15	409801	413334	-	0.575019	-1.19737	2.57616	-0.464788	0.642084	NA	0	0	0	2.30008
DTX_element5_ZTIPO323_1145	chr_15	413289	413472	-	0	NA	NA	NA	NA	NA	0	0	0	0
DTA_element1_ZTIPO323_1146	chr_15	416641	419582	-	0.321164	1.21632	2.57896	0.471633	0.637189	NA	0	1.28466	0	0
DTH_element1_ZTIPO323_1147	chr_15	438993	441905	+	0	NA	NA	NA	NA	NA	0	0	0	0
DTH_element1_ZTIPO323_1148	chr_15	441984	442411	+	0	NA	NA	NA	NA	NA	0	0	0	0
DTH_element1_ZTIPO323_1149	chr_15	442608	442944	+	0	NA	NA	NA	NA	NA	0	0	0	0
DTX_element4_ZTIPO323_1150	chr_15	449594	449631	+	0	NA	NA	NA	NA	NA	0	0	0	0
DTA_element2_ZTIPO323_1151	chr_15	466052	466186	+	4.31896	-1.056	1.52787	-0.69116	0.489465	0.574413	1.4396	3.85397	8.1488	3.83346
RLC_element9_ZTIPO323_1152	chr_15	466088	466193	+	0.744786	-1.60165	2.51932	-0.635748	0.524941	NA	0	0	0.679066	2.30008
DTX_element5_ZTIPO323_1153	chr_15	482395	482552	+	0	NA	NA	NA	NA	NA	0	0	0	0
DTX_element5_ZTIPO323_1154	chr_15	482540	486140	+	1.44576	-2.60825	2.29343	-1.13727	0.255425	NA	0	0	2.71627	3.06677
DTX_element5_ZTIPO323_1155	chr_15	486105	486205	+	0	NA	NA	NA	NA	NA	0	0	0	0
DTX_element5_ZTIPO323_1156	chr_15	486134	487773	+	0	NA	NA	NA	NA	NA	0	0	0	0
RLC_element10_ZTIPO323_1157	chr_15	506315	509625	-	3.127	-3.83143	1.97725	-1.93776	0.0526528	0.101955	0	0	4.0744	8.43361
RLC_element12_ZTIPO323_1158	chr_15	509793	510872	-	1.12813	-2.19911	2.40363	-0.914916	0.360236	NA	0	0	0.679066	3.83346
RIL_element2_ZTIPO323_1159	chr_15	510539	511024	+	2.06151	-0.704848	2.15004	-0.32783	0.74304	0.805433	2.87921	0	0	5.36685
DTX_element5_ZTIPO323_1160	chr_15	524242	525925	-	0	NA	NA	NA	NA	NA	0	0	0	0
DTX_element5_ZTIPO323_1161	chr_15	525902	529642	-	0.512837	0.432242	2.57736	0.167707	0.866813	NA	0	1.28466	0	0.766692
DHH_element1_ZTIPO323_1163	chr_15	534710	534760	+	0	NA	NA	NA	NA	NA	0	0	0	0
DTX-MITE_element5_ZTIPO323_1162	chr_15	534710	534768	+	0	NA	NA	NA	NA	NA	0	0	0	0
RLG_element11_ZTIPO323_1164	chr_15	564885	565413	+	0	NA	NA	NA	NA	NA	0	0	0	0
RLG_element11_ZTIPO323_1165	chr_15	565402	573894	+	0	NA	NA	NA	NA	NA	0	0	0	0
NoCat_element10_ZTIPO323_1166	chr_15	573894	574707	+	4.46323	-4.40393	1.83635	-2.3982	0.0164759	0.0402219	0	0	10.186	7.66692
RLG_element11_ZTIPO323_1167	chr_15	574708	575123	+	0	NA	NA	NA	NA	NA	0	0	0	0
RIL_element2_ZTIPO323_1168	chr_15	583931	585014	-	0	NA	NA	NA	NA	NA	0	0	0	0
RIL_element2_ZTIPO323_1169	chr_15	584850	588135	-	0.700973	-1.52446	2.53152	-0.60219	0.547047	NA	0	0	2.0372	0.766692
NoCat_element9_ZTIPO323_1170	chr_15	588136	592550	+	0	NA	NA	NA	NA	NA	0	0	0	0
RLG_element8_ZTIPO323_1171	chr_15	592501	592826	-	0	NA	NA	NA	NA	NA	0	0	0	0
RLG_element8_ZTIPO323_1172	chr_15	592547	593223	-	15.3886	-6.2765	1.52337	-4.12015	3.79e-05	0.000170681	0	0	33.9533	27.6009
RIL_element2_ZTIPO323_1173	chr_15	593223	601273	-	0	NA	NA	NA	NA	NA	0	0	0	0
RIL_element2_ZTIPO323_1174	chr_15	601004	601638	-	0	NA	NA	NA	NA	NA	0	0	0	0
NoCat_element9_ZTIPO323_1175	chr_15	601638	603151	+	0.679066	-1.37207	2.57099	-0.533674	0.593567	NA	0	0	2.71627	0
NoCat_element10_ZTIPO323_1176	chr_15	603152	603456	-	307.35	-5.17608	0.407071	-12.7154	4.85e-37	2.58e-35	10.0772	21.8392	547.328	650.155
NoCat_element10_ZTIPO323_1177	chr_15	603457	603985	-	726.116	-5.45656	0.30955	-17.6274	1.52e-69	4.31e-67	31.6713	32.1164	1377.83	1462.85
NoCat_element9_ZTIPO323_1178	chr_15	603987	606181	+	0	NA	NA	NA	NA	NA	0	0	0	0
RIL_element2_ZTIPO323_1179	chr_15	606216	614327	-	0.531206	-1.16195	2.57202	-0.451766	0.651437	NA	0	0	1.35813	0.766692
RIL_element2_ZTIPO323_1180	chr_15	614013	615313	-	0	NA	NA	NA	NA	NA	0	0	0	0
RIL_element2_ZTIPO323_1181	chr_15	615148	630612	-	0.383346	-0.86487	2.57718	-0.335588	0.737182	NA	0	0	0	1.53338
RLC_element11_ZTIPO323_1182	chr_15	631705	631920	-	0	NA	NA	NA	NA	NA	0	0	0	0
RLC_element4_ZTIPO323_1183	chr_15	633125	633269	+	0	NA	NA	NA	NA	NA	0	0	0	0
RIL_element2_ZTIPO323_1184	chr_15	633301	633570	-	0	NA	NA	NA	NA	NA	0	0	0	0
RIL_element2_ZTIPO323_1185	chr_15	633682	633971	-	0	NA	NA	NA	NA	NA	0	0	0	0
RLX-TRIM_element3_ZTIPO323_1186	chr_15	634641	635688	-	0	NA	NA	NA	NA	NA	0	0	0	0
NoCat_element4_ZTIPO323_1187	chr_15	635689	635816	-	0	NA	NA	NA	NA	NA	0	0	0	0
RIL_element2_ZTIPO323_1188	chr_15	637304	637383	-	0	NA	NA	NA	NA	NA	0	0	0	0
RIL_element2_ZTIPO323_1189	chr_15	639060	639394	-	0.169767	-0.272642	2.57896	-0.105718	0.915806	NA	0	0	0.679066	0
NoCat_element4_ZTIPO323_1190	chr_15	639396	639501	-	0	NA	NA	NA	NA	NA	0	0	0	0
NoCat_element4_ZTIPO323_1191	chr_16	1	219	+	0	NA	NA	NA	NA	NA	0	0	0	0
NoCat_element4_ZTIPO323_1192	chr_16	112	502	+	0	NA	NA	NA	NA	NA	0	0	0	0
RIL_element2_ZTIPO323_1193	chr_16	500	7449	+	3.18724	-3.86766	1.96722	-1.96606	0.049292	0.0961025	0	0	8.1488	4.60015
RIL_element2_ZTIPO323_1194	chr_16	6776	8336	+	0.531206	-1.16195	2.57202	-0.451766	0.651437	NA	0	0	1.35813	0.766692
RIL_element2_ZTIPO323_1195	chr_16	7954	8757	+	0	NA	NA	NA	NA	NA	0	0	0	0
RIL_element2_ZTIPO323_1196	chr_16	8627	16152	+	4.16751	-4.29533	1.86028	-2.30897	0.0209455	0.0484934	0	0	7.46973	9.20031
RIL_element2_ZTIPO323_1197	chr_16	16151	16903	+	0.383346	-0.86487	2.57718	-0.335588	0.737182	NA	0	0	0	1.53338
RIL_element2_ZTIPO323_1198	chr_16	16701	17381	+	0	NA	NA	NA	NA	NA	0	0	0	0
RIL_element2_ZTIPO323_1199	chr_16	17150	17436	+	0	NA	NA	NA	NA	NA	0	0	0	0
RIL_element2_ZTIPO323_1200	chr_16	17206	23701	+	2.53008	-3.50075	2.05772	-1.70128	0.088891	0.159442	0	0	4.75347	5.36685
RIL_element2_ZTIPO323_1201	chr_16	21056	24622	+	0	NA	NA	NA	NA	NA	0	0	0	0
RLG_element6_ZTIPO323_1202	chr_16	32564	34513	-	0	NA	NA	NA	NA	NA	0	0	0	0
RLG_element2_ZTIPO323_1203	chr_16	35196	36050	-	0	NA	NA	NA	NA	NA	0	0	0	0
RLG_element8_ZTIPO323_1204	chr_16	36051	42391	-	11.0568	-5.78968	1.58294	-3.65755	0.000254639	0.000986149	0	0	19.6929	24.5341
RLG_element2_ZTIPO323_1205	chr_16	42380	47181	-	0.169767	-0.272642	2.57896	-0.105718	0.915806	NA	0	0	0.679066	0
RLG_element2_ZTIPO323_1206	chr_16	47179	47304	-	0	NA	NA	NA	NA	NA	0	0	0	0
DTM_element5_ZTIPO323_1207	chr_16	50844	50908	-	0	NA	NA	NA	NA	NA	0	0	0	0
RLG_element11_ZTIPO323_1208	chr_16	52632	57004	+	0	NA	NA	NA	NA	NA	0	0	0	0
RLG_element11_ZTIPO323_1209	chr_16	55005	62118	+	0	NA	NA	NA	NA	NA	0	0	0	0
DTA_element4_ZTIPO323_1210	chr_16	66285	70295	-	0	NA	NA	NA	NA	NA	0	0	0	0
DTA_element5_ZTIPO323_1211	chr_16	66286	69866	+	0	NA	NA	NA	NA	NA	0	0	0	0
DTM_element7_ZTIPO323_1212	chr_16	78082	78178	+	0	NA	NA	NA	NA	NA	0	0	0	0
DTM_element5_ZTIPO323_1213	chr_16	78083	78211	+	0	NA	NA	NA	NA	NA	0	0	0	0
DTA_element4_ZTIPO323_1214	chr_16	78090	78202	+	0	NA	NA	NA	NA	NA	0	0	0	0
NoCat_element10_ZTIPO323_1215	chr_16	81688	81927	+	11.7543	-3.7587	1.2616	-2.97932	0.00288891	0.00885377	1.4396	1.28466	25.1255	19.1673
NoCat_element10_ZTIPO323_1216	chr_16	81902	81997	+	0	NA	NA	NA	NA	NA	0	0	0	0
NoCat_element10_ZTIPO323_1217	chr_16	81977	82516	+	136.615	-6.19316	0.698542	-8.86585	7.59e-19	1.41e-17	2.87921	3.85397	291.32	248.408
DTX-MITE_element10_ZTIPO323_1218	chr_16	83950	84143	-	0	NA	NA	NA	NA	NA	0	0	0	0
NoCat_element10_ZTIPO323_1219	chr_16	84144	84722	+	17.2216	-0.587028	0.830633	-0.706724	0.479738	0.56769	15.8356	11.5619	23.0883	18.4006
NoCat_element10_ZTIPO323_1220	chr_16	84723	85003	+	23.3405	-0.283462	0.717431	-0.395107	0.692764	0.760612	20.1544	21.8392	23.7673	27.6009
DTX-MITE_element10_ZTIPO323_1221	chr_16	85004	85305	-	0	NA	NA	NA	NA	NA	0	0	0	0
DTM_element5_ZTIPO323_1222	chr_16	85890	89427	+	0.383346	-0.86487	2.57718	-0.335588	0.737182	NA	0	0	0	1.53338
NoCat_element10_ZTIPO323_1223	chr_16	89427	90213	-	270.96	-4.6591	0.390019	-11.9458	6.83e-33	3.06e-31	15.8356	24.4085	581.281	462.315
DTM_element7_ZTIPO323_1224	chr_16	90219	90742	+	0.191673	-0.272642	2.57896	-0.105718	0.915806	NA	0	0	0	0.766692
RLC_element12_ZTIPO323_1225	chr_16	168805	168959	+	0.744786	-1.60165	2.51932	-0.635748	0.524941	NA	0	0	0.679066	2.30008
RLG_element6_ZTIPO323_1226	chr_16	168959	175677	-	0	NA	NA	NA	NA	NA	0	0	0	0
RLC_element12_ZTIPO323_1227	chr_16	175673	175911	+	0	NA	NA	NA	NA	NA	0	0	0	0
RLC_element10_ZTIPO323_1228	chr_16	176086	179410	+	0.553113	-1.20889	2.56829	-0.470698	0.637856	NA	0	0	0.679066	1.53338
RLC_element3_ZTIPO323_1229	chr_16	185612	186027	+	0	NA	NA	NA	NA	NA	0	0	0	0
RLC_element6_ZTIPO323_1230	chr_16	185755	186069	+	0	NA	NA	NA	NA	NA	0	0	0	0
RLG_element13_ZTIPO323_1231	chr_16	238609	238924	+	0	NA	NA	NA	NA	NA	0	0	0	0
NoCat_element1_ZTIPO323_1232	chr_16	332777	335914	+	0	NA	NA	NA	NA	NA	0	0	0	0
RLX-TRIM_element4_ZTIPO323_1233	chr_16	336499	337123	+	0	NA	NA	NA	NA	NA	0	0	0	0
RLX-TRIM_element4_ZTIPO323_1234	chr_16	336892	337171	+	0	NA	NA	NA	NA	NA	0	0	0	0
DTA_element1_ZTIPO323_1235	chr_16	381942	382061	-	5.93586	1.47153	1.33769	1.10006	0.271306	0.352905	10.0772	7.70794	1.35813	4.60015
DTA_element1_ZTIPO323_1236	chr_16	382150	382292	-	3.64035	0.802553	1.56776	0.511912	0.608713	0.686918	4.31881	5.13863	2.0372	3.06677
DTX-MITE_element8_ZTIPO323_1237	chr_16	394477	394637	-	0.490931	0.501882	2.57853	0.194638	0.845676	NA	0	1.28466	0.679066	0
DTA_element3_ZTIPO323_1238	chr_16	394768	394852	+	0.869201	-0.333555	2.48843	-0.134042	0.893369	NA	1.4396	0	2.0372	0
DHH_element4_ZTIPO323_1239	chr_16	409686	409821	+	0	NA	NA	NA	NA	NA	0	0	0	0
NoCat_element10_ZTIPO323_1240	chr_16	412872	413346	-	455.723	-6.40947	0.446488	-14.3553	9.87e-47	8.41e-45	15.8356	5.13863	943.223	858.695
NoCat_element10_ZTIPO323_1241	chr_16	413331	413651	-	148.741	-6.30774	0.692841	-9.10417	8.69e-20	1.85e-18	5.75841	1.28466	298.11	289.81
NoCat_element7_ZTIPO323_1242	chr_16	414415	415398	+	0	NA	NA	NA	NA	NA	0	0	0	0
RLG_element12_ZTIPO323_1243	chr_16	415419	417845	+	0	NA	NA	NA	NA	NA	0	0	0	0
RLG_element5_ZTIPO323_1244	chr_16	417841	420125	-	0.169767	-0.272642	2.57896	-0.105718	0.915806	NA	0	0	0.679066	0
NoCat_element10_ZTIPO323_1245	chr_16	420130	420613	+	73.5187	-4.82032	0.670061	-7.19384	6.3e-13	8.26e-12	4.31881	5.13863	141.246	143.371
NoCat_element10_ZTIPO323_1246	chr_16	420614	420881	+	65.1194	-5.7918	0.879611	-6.58451	4.56e-11	5.05e-10	1.4396	2.56931	127.664	128.804
RLG_element5_ZTIPO323_1247	chr_16	420882	423340	-	0	NA	NA	NA	NA	NA	0	0	0	0
NoCat_element10_ZTIPO323_1248	chr_16	423338	423587	+	4.10179	-4.27063	1.86718	-2.28721	0.0221836	0.0506713	0	0	9.50693	6.90023
NoCat_element10_ZTIPO323_1249	chr_16	423566	423672	+	0	NA	NA	NA	NA	NA	0	0	0	0
NoCat_element10_ZTIPO323_1250	chr_16	423656	424140	+	52.5403	-3.95541	0.685659	-5.76877	7.99e-09	6.87e-08	4.31881	7.70794	122.232	75.9025
RLG_element5_ZTIPO323_1251	chr_16	424139	426229	-	0.169767	-0.272642	2.57896	-0.105718	0.915806	NA	0	0	0.679066	0
RLG_element4_ZTIPO323_1252	chr_16	426223	429449	+	0	NA	NA	NA	NA	NA	0	0	0	0
NoCat_element10_ZTIPO323_1253	chr_16	429452	429777	+	3.29677	-3.91867	1.95363	-2.00584	0.0448733	0.090383	0	0	4.75347	8.43361
NoCat_element10_ZTIPO323_1254	chr_16	429750	429913	+	0	NA	NA	NA	NA	NA	0	0	0	0
NoCat_element10_ZTIPO323_1255	chr_16	429914	430194	+	7.41698	-3.03629	1.40045	-2.16808	0.0301526	0.0660411	1.4396	1.28466	16.9767	9.967
RLG_element4_ZTIPO323_1256	chr_16	430191	432295	+	0	NA	NA	NA	NA	NA	0	0	0	0
RLG_element3_ZTIPO323_1257	chr_16	432279	432562	+	0	NA	NA	NA	NA	NA	0	0	0	0
RLG_element4_ZTIPO323_1258	chr_16	432563	434359	+	0	NA	NA	NA	NA	NA	0	0	0	0
DTA_element2_ZTIPO323_1259	chr_16	439611	442032	+	0.553113	-1.20889	2.56829	-0.470698	0.637856	NA	0	0	0.679066	1.53338
DTA_element2_ZTIPO323_1260	chr_16	440033	443681	+	0.766692	-1.52517	2.55729	-0.5964	0.550908	NA	0	0	0	3.06677
DTA_element3_ZTIPO323_1261	chr_16	501123	502575	-	0	NA	NA	NA	NA	NA	0	0	0	0
DHH_element4_ZTIPO323_1262	chr_16	502574	502645	-	0	NA	NA	NA	NA	NA	0	0	0	0
DHH_element4_ZTIPO323_1263	chr_16	503026	503163	-	0	NA	NA	NA	NA	NA	0	0	0	0
DTA_element3_ZTIPO323_1264	chr_16	503160	504258	-	0	NA	NA	NA	NA	NA	0	0	0	0
DHH_element4_ZTIPO323_1265	chr_16	504255	504392	+	0.169767	-0.272642	2.57896	-0.105718	0.915806	NA	0	0	0.679066	0
DHH_element4_ZTIPO323_1266	chr_16	504773	504844	+	0	NA	NA	NA	NA	NA	0	0	0	0
DTA_element3_ZTIPO323_1267	chr_16	504843	505231	-	0	NA	NA	NA	NA	NA	0	0	0	0
RLG_element11_ZTIPO323_1268	chr_16	510093	510764	-	0	NA	NA	NA	NA	NA	0	0	0	0
RLG_element11_ZTIPO323_1269	chr_16	510766	514944	-	0	NA	NA	NA	NA	NA	0	0	0	0
RLG_element10_ZTIPO323_1270	chr_16	514927	521729	-	13.8412	-3.97221	1.23746	-3.20996	0.00132752	0.00436699	2.87921	0	21.0511	31.4344
RLG_element11_ZTIPO323_1271	chr_16	521730	526147	-	0	NA	NA	NA	NA	NA	0	0	0	0
DTX_element4_ZTIPO323_1272	chr_16	541699	547129	-	1.4493	-1.32003	2.23925	-0.589495	0.555529	NA	0	1.28466	0.679066	3.83346
DTX-MITE_element2_ZTIPO323_1273	chr_16	547096	547133	+	0	NA	NA	NA	NA	NA	0	0	0	0
RLC_element12_ZTIPO323_1274	chr_16	570325	570466	-	0	NA	NA	NA	NA	NA	0	0	0	0
RLC_element10_ZTIPO323_1275	chr_16	570555	571728	-	0	NA	NA	NA	NA	NA	0	0	0	0
RII_element1_ZTIPO323_1276	chr_16	571734	577326	+	0.682604	-0.072223	2.50031	-0.0288856	0.976956	NA	0	1.28466	0.679066	0.766692
RLC_element10_ZTIPO323_1277	chr_16	577327	578563	-	0	NA	NA	NA	NA	NA	0	0	0	0
RII_element1_ZTIPO323_1278	chr_16	578564	584133	-	0.551574	0.444499	2.57297	0.172757	0.862842	NA	1.4396	0	0	0.766692
RLC_element10_ZTIPO323_1279	chr_16	584203	584924	-	0	NA	NA	NA	NA	NA	0	0	0	0
RLC_element12_ZTIPO323_1280	chr_16	585095	586120	-	0.169767	-0.272642	2.57896	-0.105718	0.915806	NA	0	0	0.679066	0
RLC_element12_ZTIPO323_1281	chr_16	586208	586437	-	0	NA	NA	NA	NA	NA	0	0	0	0
DHH_element4_ZTIPO323_1282	chr_16	594856	594993	+	0	NA	NA	NA	NA	NA	0	0	0	0
RLG_element3_ZTIPO323_1283	chr_16	596153	598408	-	0	NA	NA	NA	NA	NA	0	0	0	0
RIL_element2_ZTIPO323_1284	chr_16	598428	605766	-	0	NA	NA	NA	NA	NA	0	0	0	0
RIL_element2_ZTIPO323_1285	chr_16	605647	606327	-	0	NA	NA	NA	NA	NA	0	0	0	0
RIL_element2_ZTIPO323_1286	chr_16	606013	606914	-	0	NA	NA	NA	NA	NA	0	0	0	0
NoCat_element4_ZTIPO323_1287	chr_16	606913	607044	-	0	NA	NA	NA	NA	NA	0	0	0	0
NoCat_element4_ZTIPO323_1288	chr_17	4	7366	+	0.169767	-0.272642	2.57896	-0.105718	0.915806	NA	0	0	0.679066	0
RIL_element2_ZTIPO323_1289	chr_17	9105	9184	+	0	NA	NA	NA	NA	NA	0	0	0	0
NoCat_element4_ZTIPO323_1290	chr_17	10672	10799	+	0	NA	NA	NA	NA	NA	0	0	0	0
RLX-TRIM_element3_ZTIPO323_1291	chr_17	10800	11457	+	0	NA	NA	NA	NA	NA	0	0	0	0
RLC_element1_ZTIPO323_1292	chr_17	11457	12811	-	0	NA	NA	NA	NA	NA	0	0	0	0
RLX-TRIM_element3_ZTIPO323_1293	chr_17	12816	13010	+	0	NA	NA	NA	NA	NA	0	0	0	0
RIL_element2_ZTIPO323_1294	chr_17	13680	13969	+	0	NA	NA	NA	NA	NA	0	0	0	0
RIL_element2_ZTIPO323_1295	chr_17	14081	14350	+	0	NA	NA	NA	NA	NA	0	0	0	0
RLC_element4_ZTIPO323_1296	chr_17	14382	14526	-	0	NA	NA	NA	NA	NA	0	0	0	0
RLC_element11_ZTIPO323_1297	chr_17	15731	15823	+	0	NA	NA	NA	NA	NA	0	0	0	0
RIL_element2_ZTIPO323_1298	chr_17	17039	17794	+	0	NA	NA	NA	NA	NA	0	0	0	0
RIL_element2_ZTIPO323_1299	chr_17	17796	18287	+	0	NA	NA	NA	NA	NA	0	0	0	0
RIL_element2_ZTIPO323_1300	chr_17	17922	37200	+	43.1686	-6.46928	1.25382	-5.15967	2.47e-07	1.76e-06	1.4396	0	93.0321	78.2026
RIL_element2_ZTIPO323_1301	chr_17	37081	43466	+	0.359901	1.21632	2.57896	0.471633	0.637189	NA	1.4396	0	0	0
RIL_element2_ZTIPO323_1302	chr_17	43274	44385	+	0	NA	NA	NA	NA	NA	0	0	0	0
NoCat_element9_ZTIPO323_1303	chr_17	44390	47291	-	0	NA	NA	NA	NA	NA	0	0	0	0
RIL_element2_ZTIPO323_1304	chr_17	47291	54918	+	0	NA	NA	NA	NA	NA	0	0	0	0
RIL_element2_ZTIPO323_1305	chr_17	52919	58391	+	0	NA	NA	NA	NA	NA	0	0	0	0
RIL_element2_ZTIPO323_1306	chr_17	57934	63689	+	1.85101	-2.98896	2.1986	-1.35948	0.173994	0.262376	0	0	2.0372	5.36685
RIL_element2_ZTIPO323_1307	chr_17	63559	69942	+	1.10623	-2.18687	2.39937	-0.911437	0.362065	NA	0	0	1.35813	3.06677
RIL_element2_ZTIPO323_1308	chr_17	67297	70863	+	0	NA	NA	NA	NA	NA	0	0	0	0
RLG_element2_ZTIPO323_1309	chr_17	70870	77239	+	0	NA	NA	NA	NA	NA	0	0	0	0
RLG_element2_ZTIPO323_1310	chr_17	77240	77341	+	0	NA	NA	NA	NA	NA	0	0	0	0
RLG_element2_ZTIPO323_1311	chr_17	77340	80010	+	0	NA	NA	NA	NA	NA	0	0	0	0
NoCat_element10_ZTIPO323_1312	chr_17	80015	80374	+	43.3563	-7.74568	1.41693	-5.46651	4.59e-08	3.59e-07	0	0	99.8228	73.6024
NoCat_element10_ZTIPO323_1313	chr_17	80333	80835	+	143.494	-6.26381	0.697887	-8.97539	2.82e-19	5.47e-18	2.87921	3.85397	315.766	251.475
RLG_element2_ZTIPO323_1314	chr_17	80836	83850	+	0	NA	NA	NA	NA	NA	0	0	0	0
RLG_element8_ZTIPO323_1315	chr_17	83852	84614	+	0	NA	NA	NA	NA	NA	0	0	0	0
RIL_element2_ZTIPO323_1316	chr_17	84618	85393	+	0	NA	NA	NA	NA	NA	0	0	0	0
RLC_element12_ZTIPO323_1317	chr_17	120036	121717	+	0	NA	NA	NA	NA	NA	0	0	0	0
RLC_element12_ZTIPO323_1318	chr_17	121463	121773	+	0	NA	NA	NA	NA	NA	0	0	0	0
RLC_element12_ZTIPO323_1319	chr_17	121519	121829	+	0	NA	NA	NA	NA	NA	0	0	0	0
RLC_element12_ZTIPO323_1320	chr_17	121575	121880	+	0	NA	NA	NA	NA	NA	0	0	0	0
RLC_element12_ZTIPO323_1321	chr_17	121631	121926	+	0	NA	NA	NA	NA	NA	0	0	0	0
RLC_element10_ZTIPO323_1322	chr_17	121886	122011	+	0	NA	NA	NA	NA	NA	0	0	0	0
RLC_element12_ZTIPO323_1323	chr_17	122001	122225	+	0	NA	NA	NA	NA	NA	0	0	0	0
DTA_element2_ZTIPO323_1324	chr_17	137632	139262	-	0	NA	NA	NA	NA	NA	0	0	0	0
DTA_element2_ZTIPO323_1325	chr_17	139261	141683	-	0	NA	NA	NA	NA	NA	0	0	0	0
DTM_element3_ZTIPO323_1326	chr_17	166778	166989	-	0.681065	2.02804	2.54637	0.796443	0.425775	NA	1.4396	1.28466	0	0
RIL_element2_ZTIPO323_1327	chr_17	224102	224169	+	1.4396	3.09017	2.40622	1.28424	0.199058	NA	5.75841	0	0	0
DTX-MITE_element2_ZTIPO323_1328	chr_17	231046	231549	+	0	NA	NA	NA	NA	NA	0	0	0	0
DTA_element2_ZTIPO323_1329	chr_17	332497	332547	-	0	NA	NA	NA	NA	NA	0	0	0	0
DHH_element4_ZTIPO323_1330	chr_17	372288	372423	+	0	NA	NA	NA	NA	NA	0	0	0	0
DHH_element4_ZTIPO323_1331	chr_17	372803	372848	+	0	NA	NA	NA	NA	NA	0	0	0	0
DTX-MITE_element1_ZTIPO323_1332	chr_17	384829	384937	+	0	NA	NA	NA	NA	NA	0	0	0	0
DTX-MITE_element1_ZTIPO323_1333	chr_17	384956	385067	-	0	NA	NA	NA	NA	NA	0	0	0	0
DHH_element3_ZTIPO323_1334	chr_17	389450	401100	-	0	NA	NA	NA	NA	NA	0	0	0	0
DTX_element6_ZTIPO323_1335	chr_17	404341	404563	+	0.830464	-0.405599	2.50156	-0.162139	0.871197	NA	0	1.28466	2.0372	0
RLG_element8_ZTIPO323_1336	chr_17	412441	412474	-	0	NA	NA	NA	NA	NA	0	0	0	0
NoCat_element1_ZTIPO323_1337	chr_17	414906	417962	-	0	NA	NA	NA	NA	NA	0	0	0	0
NoCat_element1_ZTIPO323_1338	chr_17	418869	419538	+	0	NA	NA	NA	NA	NA	0	0	0	0
NoCat_element10_ZTIPO323_1339	chr_17	428822	429320	-	2.84663	-0.0483784	1.73103	-0.0279478	0.977704	0.982301	4.31881	1.28466	2.71627	3.06677
NoCat_element10_ZTIPO323_1340	chr_17	429277	429388	-	0	NA	NA	NA	NA	NA	0	0	0	0
NoCat_element10_ZTIPO323_1341	chr_17	429365	429592	-	1.42385	-2.58423	2.30071	-1.12323	0.261339	NA	0	0	3.39533	2.30008
RLC_element1_ZTIPO323_1342	chr_17	445350	451706	+	0.383346	-0.86487	2.57718	-0.335588	0.737182	NA	0	0	0	1.53338
RLC_element1_ZTIPO323_1343	chr_17	451534	451728	+	0	NA	NA	NA	NA	NA	0	0	0	0
RIL_element2_ZTIPO323_1344	chr_17	466031	466124	-	0	NA	NA	NA	NA	NA	0	0	0	0
DTM_element1_ZTIPO323_1345	chr_17	473256	473300	+	0	NA	NA	NA	NA	NA	0	0	0	0
DTX_element5_ZTIPO323_1346	chr_17	482733	482915	+	0	NA	NA	NA	NA	NA	0	0	0	0
DTX_element5_ZTIPO323_1347	chr_17	482870	486383	+	0.36144	-0.822246	2.57732	-0.319031	0.749703	NA	0	0	0.679066	0.766692
DTX_element5_ZTIPO323_1348	chr_17	486360	488053	+	0.191673	-0.272642	2.57896	-0.105718	0.915806	NA	0	0	0	0.766692
DTA_element3_ZTIPO323_1349	chr_17	489361	489444	-	0	NA	NA	NA	NA	NA	0	0	0	0
DTX_element4_ZTIPO323_1350	chr_17	507993	513424	+	0.36144	-0.822246	2.57732	-0.319031	0.749703	NA	0	0	0.679066	0.766692
DTA_element5_ZTIPO323_1351	chr_17	517977	518272	+	0	NA	NA	NA	NA	NA	0	0	0	0
DTA_element2_ZTIPO323_1352	chr_17	518062	518231	+	0	NA	NA	NA	NA	NA	0	0	0	0
DTA_element4_ZTIPO323_1353	chr_17	518063	518294	-	0	NA	NA	NA	NA	NA	0	0	0	0
DTA_element1_ZTIPO323_1354	chr_17	522977	525740	-	0.722879	-1.5701	2.52242	-0.622457	0.533641	NA	0	0	1.35813	1.53338
DTA_element7_ZTIPO323_1355	chr_17	525757	525911	-	0	NA	NA	NA	NA	NA	0	0	0	0
RLC_element7_ZTIPO323_1356	chr_17	546297	553192	+	1.59362	-2.76061	2.25614	-1.2236	0.221103	0.300447	0	0	4.0744	2.30008
RIL_element2_ZTIPO323_1357	chr_17	558822	559252	-	0	NA	NA	NA	NA	NA	0	0	0	0
RIL_element2_ZTIPO323_1358	chr_17	559257	562823	-	22.4237	-5.54536	1.33753	-4.14596	3.38e-05	0.000154178	0	1.28466	51.6091	36.8012
RIL_element2_ZTIPO323_1359	chr_17	560178	566561	-	7.96809	-5.29482	1.66427	-3.18147	0.00146531	0.00474693	0	0	20.372	11.5004
RIL_element2_ZTIPO323_1360	chr_17	566442	567066	-	0	NA	NA	NA	NA	NA	0	0	0	0
RIL_element2_ZTIPO323_1361	chr_17	566797	570009	-	4.27704	-4.31505	1.87056	-2.30682	0.0210649	0.0486376	0	0	4.0744	13.0338
RII_element1_ZTIPO323_1362	chr_17	570011	570192	+	0.169767	-0.272642	2.57896	-0.105718	0.915806	NA	0	0	0.679066	0
RIL_element2_ZTIPO323_1363	chr_17	570194	570613	-	0	NA	NA	NA	NA	NA	0	0	0	0
RIL_element2_ZTIPO323_1364	chr_17	570441	572274	-	4.16751	-4.29533	1.86028	-2.30897	0.0209455	0.0484934	0	0	7.46973	9.20031
RIL_element2_ZTIPO323_1365	chr_17	571816	576771	-	78.31	-5.68555	0.792041	-7.17835	7.06e-13	9.11e-12	1.4396	3.85397	168.408	139.538
NoCat_element4_ZTIPO323_1366	chr_17	576770	584099	-	0	NA	NA	NA	NA	NA	0	0	0	0
NoCat_element4_ZTIPO323_1367	chr_18	1	838	+	0	NA	NA	NA	NA	NA	0	0	0	0
NoCat_element4_ZTIPO323_1368	chr_18	6253	6422	+	0	NA	NA	NA	NA	NA	0	0	0	0
RLG_element1_ZTIPO323_1369	chr_18	6417	7743	+	0	NA	NA	NA	NA	NA	0	0	0	0
RLG_element1_ZTIPO323_1370	chr_18	7844	8469	+	0	NA	NA	NA	NA	NA	0	0	0	0
NoCat_element10_ZTIPO323_1371	chr_18	8467	8895	-	1.36013	-0.00599039	2.24321	-0.00267045	0.997869	NA	1.4396	1.28466	2.71627	0
NoCat_element10_ZTIPO323_1372	chr_18	8895	8974	-	0	NA	NA	NA	NA	NA	0	0	0	0
NoCat_element10_ZTIPO323_1373	chr_18	8961	9183	-	0.722879	-1.5701	2.52242	-0.622457	0.533641	NA	0	0	1.35813	1.53338
RLG_element1_ZTIPO323_1374	chr_18	9180	12634	+	0	NA	NA	NA	NA	NA	0	0	0	0
DTX-MITE_element11_ZTIPO323_1375	chr_18	13423	13476	+	0	NA	NA	NA	NA	NA	0	0	0	0
NoCat_element10_ZTIPO323_1376	chr_18	40637	41258	-	0	NA	NA	NA	NA	NA	0	0	0	0
NoCat_element10_ZTIPO323_1377	chr_18	41131	41469	-	0	NA	NA	NA	NA	NA	0	0	0	0
RII_element1_ZTIPO323_1378	chr_18	44400	49977	+	0	NA	NA	NA	NA	NA	0	0	0	0
RLX-TRIM_element1_ZTIPO323_1379	chr_18	50340	50526	-	0	NA	NA	NA	NA	NA	0	0	0	0
RLX-TRIM_element1_ZTIPO323_1380	chr_18	50526	51083	-	0	NA	NA	NA	NA	NA	0	0	0	0
DTA_element5_ZTIPO323_1381	chr_18	70417	70680	+	0	NA	NA	NA	NA	NA	0	0	0	0
DTA_element4_ZTIPO323_1382	chr_18	70424	70807	-	0	NA	NA	NA	NA	NA	0	0	0	0
DTA_element5_ZTIPO323_1383	chr_18	70661	70962	+	0	NA	NA	NA	NA	NA	0	0	0	0
DTA_element5_ZTIPO323_1384	chr_18	70964	71038	+	0	NA	NA	NA	NA	NA	0	0	0	0
DTA_element2_ZTIPO323_1385	chr_18	71194	71352	+	0	NA	NA	NA	NA	NA	0	0	0	0
RII_element1_ZTIPO323_1386	chr_18	72454	78034	-	0	NA	NA	NA	NA	NA	0	0	0	0
RLC_element12_ZTIPO323_1387	chr_18	80204	80338	-	0	NA	NA	NA	NA	NA	0	0	0	0
RLC_element10_ZTIPO323_1388	chr_18	80433	83597	-	0	NA	NA	NA	NA	NA	0	0	0	0
RLC_element12_ZTIPO323_1389	chr_18	83768	84590	-	0	NA	NA	NA	NA	NA	0	0	0	0
RIL_element2_ZTIPO323_1390	chr_18	84610	84786	+	0	NA	NA	NA	NA	NA	0	0	0	0
RIL_element2_ZTIPO323_1391	chr_18	84871	84938	+	0	NA	NA	NA	NA	NA	0	0	0	0
RLC_element12_ZTIPO323_1392	chr_18	84912	85035	-	0	NA	NA	NA	NA	NA	0	0	0	0
NoCat_element10_ZTIPO323_1393	chr_18	85047	85277	+	0	NA	NA	NA	NA	NA	0	0	0	0
NoCat_element10_ZTIPO323_1394	chr_18	85261	85834	+	0.169767	-0.272642	2.57896	-0.105718	0.915806	NA	0	0	0.679066	0
RLC_element12_ZTIPO323_1395	chr_18	85831	85919	-	0	NA	NA	NA	NA	NA	0	0	0	0
DTM_element7_ZTIPO323_1396	chr_18	88308	88340	-	0	NA	NA	NA	NA	NA	0	0	0	0
DTM_element7_ZTIPO323_1397	chr_18	88622	88657	+	0	NA	NA	NA	NA	NA	0	0	0	0
RLC_element1_ZTIPO323_1398	chr_18	89594	95981	+	0	NA	NA	NA	NA	NA	0	0	0	0
RIL_element2_ZTIPO323_1399	chr_18	95910	95991	+	0	NA	NA	NA	NA	NA	0	0	0	0
RLG_element13_ZTIPO323_1400	chr_18	109395	111183	-	0	NA	NA	NA	NA	NA	0	0	0	0
NoCat_element10_ZTIPO323_1401	chr_18	112222	112728	+	0	NA	NA	NA	NA	NA	0	0	0	0
NoCat_element10_ZTIPO323_1402	chr_18	112732	112992	+	0	NA	NA	NA	NA	NA	0	0	0	0
DTX-MITE_element6_ZTIPO323_1403	chr_18	124647	125139	-	0	NA	NA	NA	NA	NA	0	0	0	0
DHH_element1_ZTIPO323_1404	chr_18	125260	125310	-	0	NA	NA	NA	NA	NA	0	0	0	0
RLC_element1_ZTIPO323_1405	chr_18	138369	144723	+	0	NA	NA	NA	NA	NA	0	0	0	0
DTT_element9_ZTIPO323_1406	chr_18	151429	152356	+	0	NA	NA	NA	NA	NA	0	0	0	0
DTT_element3_ZTIPO323_1407	chr_18	152845	152972	+	0	NA	NA	NA	NA	NA	0	0	0	0
RLG_element8_ZTIPO323_1408	chr_18	164362	164395	+	0	NA	NA	NA	NA	NA	0	0	0	0
RLC_element6_ZTIPO323_1409	chr_18	165525	166006	-	0	NA	NA	NA	NA	NA	0	0	0	0
RLC_element8_ZTIPO323_1410	chr_18	165678	165886	-	0	NA	NA	NA	NA	NA	0	0	0	0
RLC_element7_ZTIPO323_1411	chr_18	165741	166054	-	0	NA	NA	NA	NA	NA	0	0	0	0
RLG_element8_ZTIPO323_1412	chr_18	169907	169940	+	0	NA	NA	NA	NA	NA	0	0	0	0
RLG_element11_ZTIPO323_1413	chr_18	233737	237374	-	0	NA	NA	NA	NA	NA	0	0	0	0
NoCat_element10_ZTIPO323_1414	chr_18	237374	237457	-	0	NA	NA	NA	NA	NA	0	0	0	0
NoCat_element10_ZTIPO323_1415	chr_18	237521	238040	-	57.6933	5.35448	0.712712	7.51282	5.79e-14	8.08e-13	113.729	111.765	0.679066	4.60015
NoCat_element10_ZTIPO323_1416	chr_18	237882	238260	-	25.1124	2.62928	0.745647	3.52617	0.000421613	0.00155504	44.6277	42.3937	8.82786	4.60015
RLG_element11_ZTIPO323_1417	chr_18	238259	239945	-	0	NA	NA	NA	NA	NA	0	0	0	0
NoCat_element10_ZTIPO323_1418	chr_18	239942	240780	+	23.6967	0.907637	0.718082	1.26397	0.206239	0.293751	27.3525	34.6858	13.5813	19.1673
RLG_element11_ZTIPO323_1419	chr_18	240781	244995	-	0	NA	NA	NA	NA	NA	0	0	0	0
RLG_element11_ZTIPO323_1420	chr_18	245647	255108	-	0	NA	NA	NA	NA	NA	0	0	0	0
DTA_element3_ZTIPO323_1421	chr_18	269814	272726	+	0	NA	NA	NA	NA	NA	0	0	0	0
RLC_element7_ZTIPO323_1422	chr_18	274090	274673	-	0	NA	NA	NA	NA	NA	0	0	0	0
NoCat_element10_ZTIPO323_1423	chr_18	274674	275486	-	0	NA	NA	NA	NA	NA	0	0	0	0
RLC_element7_ZTIPO323_1424	chr_18	275487	277746	-	0	NA	NA	NA	NA	NA	0	0	0	0
RLC_element5_ZTIPO323_1425	chr_18	276135	277746	+	0	NA	NA	NA	NA	NA	0	0	0	0
NoCat_element10_ZTIPO323_1426	chr_18	277746	278561	-	0	NA	NA	NA	NA	NA	0	0	0	0
RLC_element5_ZTIPO323_1427	chr_18	278559	279309	+	0	NA	NA	NA	NA	NA	0	0	0	0
RLG_element2_ZTIPO323_1428	chr_18	279309	279417	-	0	NA	NA	NA	NA	NA	0	0	0	0
RLG_element2_ZTIPO323_1429	chr_18	279412	286129	-	0.191673	-0.272642	2.57896	-0.105718	0.915806	NA	0	0	0	0.766692
RLG_element2_ZTIPO323_1430	chr_18	286124	286236	-	0	NA	NA	NA	NA	NA	0	0	0	0
RLC_element5_ZTIPO323_1431	chr_18	286237	287401	+	0	NA	NA	NA	NA	NA	0	0	0	0
RLG_element13_ZTIPO323_1432	chr_18	290867	292021	+	0	NA	NA	NA	NA	NA	0	0	0	0
RLG_element13_ZTIPO323_1433	chr_18	292934	293071	+	0	NA	NA	NA	NA	NA	0	0	0	0
RLG_element14_ZTIPO323_1434	chr_18	292984	293071	+	0	NA	NA	NA	NA	NA	0	0	0	0
RLC_element5_ZTIPO323_1435	chr_18	294125	294429	+	0	NA	NA	NA	NA	NA	0	0	0	0
RLG_element2_ZTIPO323_1436	chr_18	294430	294645	-	0	NA	NA	NA	NA	NA	0	0	0	0
RLG_element2_ZTIPO323_1437	chr_18	294532	295965	-	0	NA	NA	NA	NA	NA	0	0	0	0
RII_element1_ZTIPO323_1438	chr_18	295970	301549	+	0	NA	NA	NA	NA	NA	0	0	0	0
RLG_element2_ZTIPO323_1439	chr_18	301547	305868	-	0	NA	NA	NA	NA	NA	0	0	0	0
RII_element1_ZTIPO323_1440	chr_18	305870	311470	-	0.321164	1.21632	2.57896	0.471633	0.637189	NA	0	1.28466	0	0
RLG_element2_ZTIPO323_1441	chr_18	311451	312551	-	0	NA	NA	NA	NA	NA	0	0	0	0
RLC_element5_ZTIPO323_1443	chr_18	312550	313952	+	0	NA	NA	NA	NA	NA	0	0	0	0
RLC_element7_ZTIPO323_1442	chr_18	312550	314353	-	0	NA	NA	NA	NA	NA	0	0	0	0
RLC_element7_ZTIPO323_1444	chr_18	314236	314379	-	0	NA	NA	NA	NA	NA	0	0	0	0
DHH_element3_ZTIPO323_1445	chr_18	328880	328919	+	0	NA	NA	NA	NA	NA	0	0	0	0
RLG_element4_ZTIPO323_1446	chr_18	328915	329332	+	0	NA	NA	NA	NA	NA	0	0	0	0
DTT_element8_ZTIPO323_1447	chr_18	350388	351921	-	0	NA	NA	NA	NA	NA	0	0	0	0
DTX_element5_ZTIPO323_1448	chr_18	352569	354221	-	0	NA	NA	NA	NA	NA	0	0	0	0
DTX_element5_ZTIPO323_1449	chr_18	354192	357722	-	0	NA	NA	NA	NA	NA	0	0	0	0
DTA_element4_ZTIPO323_1450	chr_18	358034	358179	+	0	NA	NA	NA	NA	NA	0	0	0	0
DTX_element4_ZTIPO323_1451	chr_18	360755	360872	+	0	NA	NA	NA	NA	NA	0	0	0	0
DTX_element5_ZTIPO323_1452	chr_18	360770	360861	-	0	NA	NA	NA	NA	NA	0	0	0	0
DTX_element5_ZTIPO323_1453	chr_18	360849	360963	-	0	NA	NA	NA	NA	NA	0	0	0	0
NoCat_element3_ZTIPO323_1454	chr_18	368246	368523	-	0	NA	NA	NA	NA	NA	0	0	0	0
RII_element1_ZTIPO323_1455	chr_18	368520	374098	-	0	NA	NA	NA	NA	NA	0	0	0	0
NoCat_element3_ZTIPO323_1456	chr_18	374097	376479	-	0	NA	NA	NA	NA	NA	0	0	0	0
DTX_element3_ZTIPO323_1457	chr_18	377542	377638	+	0	NA	NA	NA	NA	NA	0	0	0	0
NoCat_element7_ZTIPO323_1458	chr_18	378227	380423	+	0	NA	NA	NA	NA	NA	0	0	0	0
RLG_element12_ZTIPO323_1459	chr_18	380444	380886	+	0	NA	NA	NA	NA	NA	0	0	0	0
RII_element1_ZTIPO323_1460	chr_18	380864	381058	+	0	NA	NA	NA	NA	NA	0	0	0	0
RLG_element12_ZTIPO323_1461	chr_18	381057	381638	+	0	NA	NA	NA	NA	NA	0	0	0	0
RLG_element1_ZTIPO323_1462	chr_18	381636	381682	-	0	NA	NA	NA	NA	NA	0	0	0	0
RLG_element3_ZTIPO323_1463	chr_18	381681	382329	+	0.169767	-0.272642	2.57896	-0.105718	0.915806	NA	0	0	0.679066	0
RLG_element3_ZTIPO323_1464	chr_18	382194	383133	+	0	NA	NA	NA	NA	NA	0	0	0	0
RLG_element3_ZTIPO323_1465	chr_18	382975	395871	+	0	NA	NA	NA	NA	NA	0	0	0	0
RLG_element1_ZTIPO323_1466	chr_18	395870	396084	-	0	NA	NA	NA	NA	NA	0	0	0	0
RLG_element12_ZTIPO323_1467	chr_18	396085	397687	+	0	NA	NA	NA	NA	NA	0	0	0	0
RLG_element13_ZTIPO323_1468	chr_18	397464	397717	+	0	NA	NA	NA	NA	NA	0	0	0	0
RLG_element14_ZTIPO323_1469	chr_18	397563	398773	+	0	NA	NA	NA	NA	NA	0	0	0	0
DTA_element4_ZTIPO323_1470	chr_18	398845	398994	-	0	NA	NA	NA	NA	NA	0	0	0	0
DTH_element1_ZTIPO323_1471	chr_18	398889	398975	+	0	NA	NA	NA	NA	NA	0	0	0	0
DHH_element4_ZTIPO323_1472	chr_18	399332	399468	+	0	NA	NA	NA	NA	NA	0	0	0	0
DTH_element8_ZTIPO323_1473	chr_18	399903	400160	-	0	NA	NA	NA	NA	NA	0	0	0	0
DTH_element8_ZTIPO323_1474	chr_18	400261	400763	-	0	NA	NA	NA	NA	NA	0	0	0	0
DTX_element5_ZTIPO323_1475	chr_18	422642	422732	-	0	NA	NA	NA	NA	NA	0	0	0	0
DTX_element5_ZTIPO323_1476	chr_18	422645	422744	-	0	NA	NA	NA	NA	NA	0	0	0	0
DTX_element5_ZTIPO323_1477	chr_18	424134	424217	+	0	NA	NA	NA	NA	NA	0	0	0	0
DTX_element5_ZTIPO323_1478	chr_18	424143	424226	+	0	NA	NA	NA	NA	NA	0	0	0	0
RLG_element3_ZTIPO323_1479	chr_18	424852	431786	-	0	NA	NA	NA	NA	NA	0	0	0	0
NoCat_element10_ZTIPO323_1480	chr_18	431783	432113	+	0.321164	1.21632	2.57896	0.471633	0.637189	NA	0	1.28466	0	0
NoCat_element10_ZTIPO323_1481	chr_18	432086	432563	+	19.427	-1.07081	0.808116	-1.32507	0.185147	0.271507	15.8356	8.9926	29.8789	23.0008
RLG_element3_ZTIPO323_1482	chr_18	432561	438350	-	0	NA	NA	NA	NA	NA	0	0	0	0
RLG_element3_ZTIPO323_1483	chr_18	438154	438620	-	0	NA	NA	NA	NA	NA	0	0	0	0
RLG_element3_ZTIPO323_1484	chr_18	438486	439136	-	0	NA	NA	NA	NA	NA	0	0	0	0
DTX_element3_ZTIPO323_1485	chr_18	441834	445475	+	0	NA	NA	NA	NA	NA	0	0	0	0
RLG_element11_ZTIPO323_1486	chr_18	455158	459352	-	0	NA	NA	NA	NA	NA	0	0	0	0
RLG_element11_ZTIPO323_1487	chr_18	457353	464655	-	0	NA	NA	NA	NA	NA	0	0	0	0
DTX-MITE_element5_ZTIPO323_1488	chr_18	466021	466097	+	0	NA	NA	NA	NA	NA	0	0	0	0
DTT_element3_ZTIPO323_1489	chr_18	466190	466669	-	0	NA	NA	NA	NA	NA	0	0	0	0
DTT_element4_ZTIPO323_1490	chr_18	466288	467311	-	0	NA	NA	NA	NA	NA	0	0	0	0
DTX-MITE_element1_ZTIPO323_1491	chr_18	467338	467795	+	0	NA	NA	NA	NA	NA	0	0	0	0
DTM_element4_ZTIPO323_1492	chr_18	468071	468129	+	0	NA	NA	NA	NA	NA	0	0	0	0
NoCat_element10_ZTIPO323_1493	chr_18	468555	468877	+	0.551574	0.444499	2.57297	0.172757	0.862842	NA	1.4396	0	0	0.766692
NoCat_element10_ZTIPO323_1494	chr_18	468859	469030	+	0	NA	NA	NA	NA	NA	0	0	0	0
NoCat_element10_ZTIPO323_1495	chr_18	469031	469316	+	32.1243	1.64938	0.656402	2.51276	0.0119792	0.0308479	61.9029	35.9704	12.2232	18.4006
DTT_element4_ZTIPO323_1496	chr_18	471930	472322	-	0	NA	NA	NA	NA	NA	0	0	0	0
RLG_element1_ZTIPO323_1497	chr_18	477781	486390	+	0	NA	NA	NA	NA	NA	0	0	0	0
RLG_element1_ZTIPO323_1498	chr_18	487247	491316	+	0	NA	NA	NA	NA	NA	0	0	0	0
DTT_element12_ZTIPO323_1499	chr_18	491323	493135	-	0	NA	NA	NA	NA	NA	0	0	0	0
DTT_element4_ZTIPO323_1500	chr_18	495853	500481	-	0	NA	NA	NA	NA	NA	0	0	0	0
RLC_element7_ZTIPO323_1501	chr_18	501319	501463	+	0	NA	NA	NA	NA	NA	0	0	0	0
RLC_element7_ZTIPO323_1502	chr_18	501345	501810	+	0	NA	NA	NA	NA	NA	0	0	0	0
RLG_element8_ZTIPO323_1503	chr_18	501811	507210	+	0	NA	NA	NA	NA	NA	0	0	0	0
RLG_element8_ZTIPO323_1504	chr_18	507209	507246	+	0	NA	NA	NA	NA	NA	0	0	0	0
RLG_element8_ZTIPO323_1505	chr_18	507221	508175	+	0	NA	NA	NA	NA	NA	0	0	0	0
RLC_element5_ZTIPO323_1506	chr_18	508173	513311	-	0	NA	NA	NA	NA	NA	0	0	0	0
RLC_element7_ZTIPO323_1507	chr_18	508174	514532	+	0	NA	NA	NA	NA	NA	0	0	0	0
DTT_element4_ZTIPO323_1508	chr_18	516409	516519	-	0	NA	NA	NA	NA	NA	0	0	0	0
DTT_element3_ZTIPO323_1509	chr_18	516431	516681	-	0	NA	NA	NA	NA	NA	0	0	0	0
RIL_element2_ZTIPO323_1510	chr_18	531985	534813	-	0	NA	NA	NA	NA	NA	0	0	0	0
NoCat_element10_ZTIPO323_1511	chr_18	534806	535301	-	8.16104	3.52693	1.30706	2.69837	0.00696792	0.0194009	20.1544	10.2773	0.679066	1.53338
NoCat_element10_ZTIPO323_1512	chr_18	535320	535645	-	1.59254	2.184	2.19248	0.996133	0.319186	0.404682	4.31881	1.28466	0	0.766692
RIL_element2_ZTIPO323_1513	chr_18	535675	536521	-	0	NA	NA	NA	NA	NA	0	0	0	0
RIL_element2_ZTIPO323_1514	chr_18	536397	536563	-	0	NA	NA	NA	NA	NA	0	0	0	0
RIL_element2_ZTIPO323_1515	chr_18	536431	539739	-	0	NA	NA	NA	NA	NA	0	0	0	0
NoCat_element9_ZTIPO323_1516	chr_18	539737	544099	+	0	NA	NA	NA	NA	NA	0	0	0	0
RLG_element8_ZTIPO323_1517	chr_18	544093	544784	-	0	NA	NA	NA	NA	NA	0	0	0	0
RLX-TRIM_element3_ZTIPO323_1518	chr_18	544783	545421	-	0	NA	NA	NA	NA	NA	0	0	0	0
RLC_element7_ZTIPO323_1519	chr_18	545423	548382	-	0	NA	NA	NA	NA	NA	0	0	0	0
RLC_element7_ZTIPO323_1520	chr_18	548385	549341	-	0	NA	NA	NA	NA	NA	0	0	0	0
RLC_element7_ZTIPO323_1521	chr_18	549331	549897	-	0	NA	NA	NA	NA	NA	0	0	0	0
RIL_element2_ZTIPO323_1522	chr_18	549900	550985	-	0	NA	NA	NA	NA	NA	0	0	0	0
RIL_element2_ZTIPO323_1523	chr_18	550836	555217	-	0	NA	NA	NA	NA	NA	0	0	0	0
NoCat_element10_ZTIPO323_1524	chr_18	555218	556158	+	0	NA	NA	NA	NA	NA	0	0	0	0
RIL_element2_ZTIPO323_1525	chr_18	556161	558150	-	0	NA	NA	NA	NA	NA	0	0	0	0
RIL_element2_ZTIPO323_1526	chr_18	558020	558543	-	0	NA	NA	NA	NA	NA	0	0	0	0
RIL_element2_ZTIPO323_1527	chr_18	558397	561006	-	0	NA	NA	NA	NA	NA	0	0	0	0
RIL_element2_ZTIPO323_1528	chr_18	560597	561100	-	0	NA	NA	NA	NA	NA	0	0	0	0
RIL_element2_ZTIPO323_1529	chr_18	560924	563232	-	0	NA	NA	NA	NA	NA	0	0	0	0
RIL_element2_ZTIPO323_1530	chr_18	562865	566640	-	0	NA	NA	NA	NA	NA	0	0	0	0
RLC_element12_ZTIPO323_1531	chr_18	569871	569929	-	0	NA	NA	NA	NA	NA	0	0	0	0
RLC_element12_ZTIPO323_1532	chr_18	569927	570204	-	0	NA	NA	NA	NA	NA	0	0	0	0
NoCat_element4_ZTIPO323_1533	chr_18	570429	573319	-	0	NA	NA	NA	NA	NA	0	0	0	0
NoCat_element4_ZTIPO323_1534	chr_18	573302	573557	-	0	NA	NA	NA	NA	NA	0	0	0	0
NoCat_element4_ZTIPO323_1535	chr_18	573563	573698	-	0	NA	NA	NA	NA	NA	0	0	0	0
NoCat_element4_ZTIPO323_1536	chr_19	4	146	+	0	NA	NA	NA	NA	NA	0	0	0	0
RII_element1_ZTIPO323_1537	chr_19	129	1071	+	0	NA	NA	NA	NA	NA	0	0	0	0
RLX-TRIM_element2_ZTIPO323_1538	chr_19	2852	3477	+	0	NA	NA	NA	NA	NA	0	0	0	0
RLX-TRIM_element2_ZTIPO323_1539	chr_19	3398	3498	+	0	NA	NA	NA	NA	NA	0	0	0	0
RIL_element2_ZTIPO323_1540	chr_19	3809	5115	+	0.169767	-0.272642	2.57896	-0.105718	0.915806	NA	0	0	0.679066	0
RIL_element2_ZTIPO323_1541	chr_19	5126	6934	+	0	NA	NA	NA	NA	NA	0	0	0	0
NoCat_element10_ZTIPO323_1542	chr_19	6933	7409	-	16.0895	-6.34096	1.51683	-4.1804	2.91e-05	0.00013774	0	0	35.9905	28.3676
NoCat_element10_ZTIPO323_1543	chr_19	7378	7719	-	1.21381	-1.04914	2.29455	-0.457232	0.647504	NA	0	1.28466	2.0372	1.53338
RIL_element2_ZTIPO323_1544	chr_19	7721	9852	+	0	NA	NA	NA	NA	NA	0	0	0	0
DTX_element5_ZTIPO323_1545	chr_19	11489	11666	+	0	NA	NA	NA	NA	NA	0	0	0	0
DTX_element5_ZTIPO323_1546	chr_19	11537	15210	+	0.191673	-0.272642	2.57896	-0.105718	0.915806	NA	0	0	0	0.766692
DTX_element5_ZTIPO323_1547	chr_19	15175	15275	+	0	NA	NA	NA	NA	NA	0	0	0	0
DTX_element5_ZTIPO323_1548	chr_19	15220	16843	+	0	NA	NA	NA	NA	NA	0	0	0	0
RLC_element5_ZTIPO323_1549	chr_19	27953	28484	+	0	NA	NA	NA	NA	NA	0	0	0	0
DTX_element5_ZTIPO323_1550	chr_19	30654	32235	-	1.23264	1.77217	2.2987	0.770944	0.44074	NA	2.87921	1.28466	0	0.766692
DTX_element5_ZTIPO323_1551	chr_19	32206	32283	-	0	NA	NA	NA	NA	NA	0	0	0	0
DTX_element5_ZTIPO323_1552	chr_19	32260	35950	-	4.89039	-4.5468	1.80372	-2.5208	0.011709	0.0305078	0	0	8.82786	10.7337
DTX_element5_ZTIPO323_1553	chr_19	49371	49459	+	0.660698	-0.0193159	2.54894	-0.00757801	0.993954	NA	0	1.28466	1.35813	0
DHH_element3_ZTIPO323_1554	chr_19	56584	56620	-	0.889568	1.28902	2.48472	0.518779	0.603915	NA	2.87921	0	0.679066	0
DTA_element2_ZTIPO323_1555	chr_19	61460	61589	+	89.5763	0.686921	0.450443	1.52499	0.127262	0.211772	73.4198	147.736	71.981	65.1688
DTX-MITE_element8_ZTIPO323_1556	chr_19	68949	69334	-	3.66334	-1.28006	1.69304	-0.756072	0.449606	0.541817	0	3.85397	5.43253	5.36685
DTX-MITE_element4_ZTIPO323_1557	chr_19	74316	74395	+	1.6578	-1.43921	2.16228	-0.665596	0.505669	0.591372	1.4396	0	1.35813	3.83346
DHH_element4_ZTIPO323_1558	chr_19	79275	79319	+	0	NA	NA	NA	NA	NA	0	0	0	0
RLG_element3_ZTIPO323_1559	chr_19	81052	83349	-	0	NA	NA	NA	NA	NA	0	0	0	0
RLG_element2_ZTIPO323_1560	chr_19	83341	83461	+	0	NA	NA	NA	NA	NA	0	0	0	0
RLG_element2_ZTIPO323_1561	chr_19	83462	90173	+	0.892646	-1.87251	2.46716	-0.758971	0.44787	NA	0	0	2.0372	1.53338
RLG_element2_ZTIPO323_1562	chr_19	90174	90277	+	0	NA	NA	NA	NA	NA	0	0	0	0
RLG_element3_ZTIPO323_1563	chr_19	90276	101299	-	0.722879	-1.5701	2.52242	-0.622457	0.533641	NA	0	0	1.35813	1.53338
RLG_element3_ZTIPO323_1564	chr_19	101222	101811	-	2.69984	-3.60537	2.0304	-1.77569	0.0757841	0.140978	0	0	5.43253	5.36685
NoCat_element10_ZTIPO323_1565	chr_19	102204	102754	-	769.587	-4.64447	0.282988	-16.4122	1.56e-60	3.33e-58	66.2218	51.3863	1344.55	1616.19
NoCat_element10_ZTIPO323_1566	chr_19	102711	103058	-	228.447	-5.3061	0.462623	-11.4696	1.87e-30	7.26e-29	15.8356	6.42329	464.481	427.048
DHH_element4_ZTIPO323_1567	chr_19	103863	104028	+	0	NA	NA	NA	NA	NA	0	0	0	0
NoCat_element10_ZTIPO323_1568	chr_19	104204	104514	+	5.99661	-4.8625	1.73892	-2.79627	0.00516956	0.0149304	0	0	10.186	13.8005
NoCat_element10_ZTIPO323_1569	chr_19	104496	104959	+	22.6064	-6.8213	1.48176	-4.6035	4.15e-06	2.44e-05	0	0	59.7578	30.6677
DHH_element4_ZTIPO323_1570	chr_19	104971	105285	+	0	NA	NA	NA	NA	NA	0	0	0	0
DHH_element4_ZTIPO323_1571	chr_19	105338	105489	+	0	NA	NA	NA	NA	NA	0	0	0	0
DHH_element4_ZTIPO323_1572	chr_19	107393	107464	+	0	NA	NA	NA	NA	NA	0	0	0	0
DTX_element3_ZTIPO323_1573	chr_19	108111	108264	+	0	NA	NA	NA	NA	NA	0	0	0	0
DTM_element5_ZTIPO323_1574	chr_19	108148	108289	-	0	NA	NA	NA	NA	NA	0	0	0	0
DTM_element7_ZTIPO323_1575	chr_19	108165	108289	-	0	NA	NA	NA	NA	NA	0	0	0	0
DTX_element1_ZTIPO323_1576	chr_19	188875	194283	+	0.700973	-1.52446	2.53152	-0.60219	0.547047	NA	0	0	2.0372	0.766692
RLC_element9_ZTIPO323_1577	chr_19	223502	225584	-	1.25409	-2.38666	2.34972	-1.01572	0.309762	NA	0	0	2.71627	2.30008
RLC_element9_ZTIPO323_1578	chr_19	228208	228315	-	0	NA	NA	NA	NA	NA	0	0	0	0
RLC_element7_ZTIPO323_1579	chr_19	236645	236761	+	0.531206	-1.16195	2.57202	-0.451766	0.651437	NA	0	0	1.35813	0.766692
DTT_element3_ZTIPO323_1580	chr_19	239838	244190	-	9.67124	-5.59155	1.61127	-3.47026	0.000519948	0.00186133	0	0	21.0511	17.6339
DTX-MITE_element5_ZTIPO323_1581	chr_19	244781	245352	+	0.169767	-0.272642	2.57896	-0.105718	0.915806	NA	0	0	0.679066	0
DTM_element7_ZTIPO323_1582	chr_19	254324	254381	+	0	NA	NA	NA	NA	NA	0	0	0	0
DTX_element3_ZTIPO323_1583	chr_19	282816	286118	+	0.36144	-0.822246	2.57732	-0.319031	0.749703	NA	0	0	0.679066	0.766692
RII_element1_ZTIPO323_1584	chr_19	286115	291707	+	0.169767	-0.272642	2.57896	-0.105718	0.915806	NA	0	0	0.679066	0
DTX_element3_ZTIPO323_1585	chr_19	291781	292221	+	0.169767	-0.272642	2.57896	-0.105718	0.915806	NA	0	0	0.679066	0
RLG_element14_ZTIPO323_1586	chr_19	302474	302733	+	1.40548	-1.28669	2.23086	-0.576769	0.564096	NA	0	1.28466	2.0372	2.30008
NoCat_element10_ZTIPO323_1587	chr_19	310344	310603	-	1.50953	-1.34014	2.30782	-0.580694	0.561447	0.642084	0	1.28466	4.75347	0
NoCat_element10_ZTIPO323_1588	chr_19	310607	311160	-	1.78575	0.393843	2.00938	0.196003	0.844608	0.888072	2.87921	1.28466	0.679066	2.30008
DTX_element5_ZTIPO323_1589	chr_19	337428	339018	-	0	NA	NA	NA	NA	NA	0	0	0	0
RLG_element7_ZTIPO323_1590	chr_19	339014	344037	-	1.10623	-2.18687	2.39937	-0.911437	0.362065	NA	0	0	1.35813	3.06677
DHH_element4_ZTIPO323_1591	chr_19	344033	344168	+	0	NA	NA	NA	NA	NA	0	0	0	0
DHH_element4_ZTIPO323_1592	chr_19	344548	344593	+	0	NA	NA	NA	NA	NA	0	0	0	0
RLG_element7_ZTIPO323_1593	chr_19	344586	346527	-	0.575019	-1.19737	2.57616	-0.464788	0.642084	NA	0	0	0	2.30008
DTX_element5_ZTIPO323_1594	chr_19	346535	346635	-	0	NA	NA	NA	NA	NA	0	0	0	0
DTX_element5_ZTIPO323_1595	chr_19	346600	350153	-	0.892646	-1.87251	2.46716	-0.758971	0.44787	NA	0	0	2.0372	1.53338
DTX_element5_ZTIPO323_1596	chr_19	350108	350292	-	0	NA	NA	NA	NA	NA	0	0	0	0
DTA_element5_ZTIPO323_1597	chr_19	356785	356908	+	0	NA	NA	NA	NA	NA	0	0	0	0
DTT_element11_ZTIPO323_1598	chr_19	357539	357844	-	0	NA	NA	NA	NA	NA	0	0	0	0
RLG_element10_ZTIPO323_1599	chr_19	357831	364631	-	0.553113	-1.20889	2.56829	-0.470698	0.637856	NA	0	0	0.679066	1.53338
DTT_element11_ZTIPO323_1600	chr_19	364627	365682	-	0	NA	NA	NA	NA	NA	0	0	0	0
DTH_element7_ZTIPO323_1601	chr_19	365680	365714	-	0	NA	NA	NA	NA	NA	0	0	0	0
DTH_element7_ZTIPO323_1602	chr_19	365722	368517	-	0	NA	NA	NA	NA	NA	0	0	0	0
DHH_element4_ZTIPO323_1603	chr_19	368687	368849	-	0	NA	NA	NA	NA	NA	0	0	0	0
RLC_element9_ZTIPO323_1604	chr_19	369131	371202	-	0	NA	NA	NA	NA	NA	0	0	0	0
RII_element1_ZTIPO323_1605	chr_19	373038	377983	-	0.383346	-0.86487	2.57718	-0.335588	0.737182	NA	0	0	0	1.53338
RII_element1_ZTIPO323_1606	chr_19	377985	378143	-	0	NA	NA	NA	NA	NA	0	0	0	0
RII_element1_ZTIPO323_1607	chr_19	384841	386439	+	0	NA	NA	NA	NA	NA	0	0	0	0
RLG_element10_ZTIPO323_1608	chr_19	386474	386531	+	0	NA	NA	NA	NA	NA	0	0	0	0
RLG_element10_ZTIPO323_1609	chr_19	386533	386926	+	0	NA	NA	NA	NA	NA	0	0	0	0
RLC_element12_ZTIPO323_1610	chr_19	393250	394953	+	0	NA	NA	NA	NA	NA	0	0	0	0
RLC_element12_ZTIPO323_1611	chr_19	394699	394995	+	0	NA	NA	NA	NA	NA	0	0	0	0
RLC_element12_ZTIPO323_1612	chr_19	394759	395034	+	0	NA	NA	NA	NA	NA	0	0	0	0
RLC_element10_ZTIPO323_1613	chr_19	395023	395112	+	0	NA	NA	NA	NA	NA	0	0	0	0
RLC_element12_ZTIPO323_1614	chr_19	395102	395325	+	0	NA	NA	NA	NA	NA	0	0	0	0
RLC_element12_ZTIPO323_1615	chr_19	416073	416324	-	0	NA	NA	NA	NA	NA	0	0	0	0
RLC_element10_ZTIPO323_1616	chr_19	416314	416439	-	0	NA	NA	NA	NA	NA	0	0	0	0
RLC_element12_ZTIPO323_1617	chr_19	416399	416699	-	0	NA	NA	NA	NA	NA	0	0	0	0
RLC_element12_ZTIPO323_1618	chr_19	416445	418138	-	0	NA	NA	NA	NA	NA	0	0	0	0
RLG_element2_ZTIPO323_1619	chr_19	418272	418373	-	0	NA	NA	NA	NA	NA	0	0	0	0
RLG_element2_ZTIPO323_1620	chr_19	418374	420340	-	0	NA	NA	NA	NA	NA	0	0	0	0
RLG_element10_ZTIPO323_1621	chr_19	420276	420669	-	0	NA	NA	NA	NA	NA	0	0	0	0
RLG_element10_ZTIPO323_1622	chr_19	420341	427141	-	1.2979	-2.42886	2.34278	-1.03674	0.299855	NA	0	0	1.35813	3.83346
RLG_element2_ZTIPO323_1623	chr_19	427141	431891	-	0	NA	NA	NA	NA	NA	0	0	0	0
RLG_element2_ZTIPO323_1624	chr_19	431892	432004	-	0	NA	NA	NA	NA	NA	0	0	0	0
RII_element1_ZTIPO323_1625	chr_19	432292	432451	-	0	NA	NA	NA	NA	NA	0	0	0	0
DTH_element1_ZTIPO323_1626	chr_19	449666	449788	-	0	NA	NA	NA	NA	NA	0	0	0	0
RLG_element14_ZTIPO323_1627	chr_19	449807	449839	-	0	NA	NA	NA	NA	NA	0	0	0	0
RLG_element14_ZTIPO323_1628	chr_19	449855	451065	-	0	NA	NA	NA	NA	NA	0	0	0	0
RLG_element8_ZTIPO323_1629	chr_19	450914	451169	-	0	NA	NA	NA	NA	NA	0	0	0	0
RLG_element12_ZTIPO323_1630	chr_19	450941	453406	-	0	NA	NA	NA	NA	NA	0	0	0	0
NoCat_element7_ZTIPO323_1631	chr_19	453430	455647	-	0	NA	NA	NA	NA	NA	0	0	0	0
RLG_element14_ZTIPO323_1632	chr_19	457401	457834	+	0	NA	NA	NA	NA	NA	0	0	0	0
DTA_element4_ZTIPO323_1633	chr_19	478382	480193	+	3.15918	-0.238671	1.82863	-0.130519	0.896156	0.922481	5.75841	0	6.1116	0.766692
NoCat_element10_ZTIPO323_1634	chr_19	480193	480593	+	461.871	1.20655	0.258135	4.67409	2.95e-06	1.79e-05	718.362	571.673	290.64	266.809
NoCat_element10_ZTIPO323_1635	chr_19	480586	481058	+	806.963	1.20802	0.239383	5.0464	4.5e-07	3.12e-06	1274.05	980.194	499.793	473.816
DTA_element4_ZTIPO323_1636	chr_19	481057	483263	+	0.5093	-1.10585	2.57643	-0.429217	0.667765	NA	0	0	2.0372	0
RLC_element1_ZTIPO323_1637	chr_19	490806	495056	-	0	NA	NA	NA	NA	NA	0	0	0	0
RLC_element1_ZTIPO323_1638	chr_19	493057	497163	-	0	NA	NA	NA	NA	NA	0	0	0	0
DTM_element5_ZTIPO323_1639	chr_19	498301	498489	+	0	NA	NA	NA	NA	NA	0	0	0	0
DTM_element7_ZTIPO323_1640	chr_19	498379	498488	+	0	NA	NA	NA	NA	NA	0	0	0	0
DTM_element1_ZTIPO323_1641	chr_19	500586	500765	-	0	NA	NA	NA	NA	NA	0	0	0	0
DTM_element5_ZTIPO323_1642	chr_19	500641	501221	+	0	NA	NA	NA	NA	NA	0	0	0	0
DTT_element7_ZTIPO323_1643	chr_19	511574	511749	+	0	NA	NA	NA	NA	NA	0	0	0	0
NoCat_element10_ZTIPO323_1644	chr_19	527174	527657	+	4.3537	-4.34492	1.868	-2.32597	0.0200201	0.0476456	0	0	13.5813	3.83346
NoCat_element10_ZTIPO323_1645	chr_19	527658	527917	+	0.169767	-0.272642	2.57896	-0.105718	0.915806	NA	0	0	0.679066	0
RIL_element2_ZTIPO323_1646	chr_19	537100	537661	-	0	NA	NA	NA	NA	NA	0	0	0	0
RIL_element2_ZTIPO323_1647	chr_19	537670	538753	-	0	NA	NA	NA	NA	NA	0	0	0	0
RIL_element2_ZTIPO323_1648	chr_19	538591	545106	-	0.553113	-1.20889	2.56829	-0.470698	0.637856	NA	0	0	0.679066	1.53338
RIL_element2_ZTIPO323_1649	chr_19	544876	545660	-	0	NA	NA	NA	NA	NA	0	0	0	0
DTA_element3_ZTIPO323_1651	chr_19	545662	545784	+	0	NA	NA	NA	NA	NA	0	0	0	0
DTX-MITE_element8_ZTIPO323_1650	chr_19	545662	545813	-	0	NA	NA	NA	NA	NA	0	0	0	0
NoCat_element10_ZTIPO323_1652	chr_19	545900	546265	+	0.848833	-1.67512	2.54033	-0.659412	0.509631	NA	0	0	3.39533	0
NoCat_element10_ZTIPO323_1653	chr_19	546096	546454	+	8.71288	-5.43237	1.63893	-3.31458	0.000917802	0.00309078	0	0	21.0511	13.8005
NoCat_element10_ZTIPO323_1654	chr_19	546455	546740	+	10.9473	-3.105	1.20049	-2.58644	0.00969737	0.0262291	1.4396	2.56931	24.4464	15.3338
DTX-MITE_element8_ZTIPO323_1655	chr_19	546739	546909	-	0.169767	-0.272642	2.57896	-0.105718	0.915806	NA	0	0	0.679066	0
RIL_element2_ZTIPO323_1656	chr_19	546910	549050	-	0	NA	NA	NA	NA	NA	0	0	0	0
RIL_element2_ZTIPO323_1657	chr_19	548641	549734	-	0	NA	NA	NA	NA	NA	0	0	0	0
NoCat_element4_ZTIPO323_1658	chr_19	549736	549847	-	0	NA	NA	NA	NA	NA	0	0	0	0
NoCat_element4_ZTIPO323_1659	chr_2	1	125	+	0	NA	NA	NA	NA	NA	0	0	0	0
RLC_element7_ZTIPO323_1660	chr_2	126	707	+	0	NA	NA	NA	NA	NA	0	0	0	0
RLX-TRIM_element3_ZTIPO323_1661	chr_2	709	1529	+	0	NA	NA	NA	NA	NA	0	0	0	0
RLG_element8_ZTIPO323_1662	chr_2	1528	2219	+	22.4675	-5.54882	1.3361	-4.15299	3.28e-05	0.000150689	0	1.28466	50.2509	38.3346
NoCat_element9_ZTIPO323_1663	chr_2	2213	6575	-	31.7938	-6.04393	1.29358	-4.67226	2.98e-06	1.79e-05	0	1.28466	76.0554	49.835
RLG_element5_ZTIPO323_1664	chr_2	12145	14849	-	0.169767	-0.272642	2.57896	-0.105718	0.915806	NA	0	0	0.679066	0
NoCat_element10_ZTIPO323_1665	chr_2	14849	15331	-	688.385	-7.01734	0.434011	-16.1686	8.4e-59	1.43e-56	10.0772	10.2773	1278	1455.18
NoCat_element10_ZTIPO323_1666	chr_2	15300	15628	-	211.583	-8.6933	1.1559	-7.52081	5.44e-14	7.73e-13	1.4396	0	427.812	417.081
RLG_element5_ZTIPO323_1667	chr_2	15642	16844	-	0.321164	1.21632	2.57896	0.471633	0.637189	NA	0	1.28466	0	0
RLG_element11_ZTIPO323_1668	chr_2	16845	17756	+	0	NA	NA	NA	NA	NA	0	0	0	0
NoCat_element10_ZTIPO323_1669	chr_2	17753	18044	-	132.984	-7.31668	0.956861	-7.64654	2.06e-14	3.03e-13	0	2.56931	282.492	246.875
NoCat_element10_ZTIPO323_1670	chr_2	18045	18529	-	95.1462	-6.33749	0.859811	-7.37079	1.7e-13	2.26e-12	1.4396	2.56931	224.771	151.805
RLG_element11_ZTIPO323_1671	chr_2	18524	23964	+	0.169767	-0.272642	2.57896	-0.105718	0.915806	NA	0	0	0.679066	0
RLC_element1_ZTIPO323_1672	chr_2	46159	48707	-	0	NA	NA	NA	NA	NA	0	0	0	0
NoCat_element10_ZTIPO323_1673	chr_2	48708	49603	+	10673.3	3.22029	0.251409	12.809	1.46e-37	8.3e-36	23837	14738.9	1840.27	2277.08
RLC_element1_ZTIPO323_1674	chr_2	49604	53424	-	0.169767	-0.272642	2.57896	-0.105718	0.915806	NA	0	0	0.679066	0
DTM_element7_ZTIPO323_1675	chr_2	108313	108350	-	1.08432	-2.16274	2.40321	-0.899938	0.368153	NA	0	0	2.0372	2.30008
RLG_element3_ZTIPO323_1676	chr_2	108485	108567	-	0	NA	NA	NA	NA	NA	0	0	0	0
RLG_element1_ZTIPO323_1677	chr_2	108568	109376	+	0	NA	NA	NA	NA	NA	0	0	0	0
RLG_element1_ZTIPO323_1678	chr_2	109582	109967	+	0	NA	NA	NA	NA	NA	0	0	0	0
RIX_element1_ZTIPO323_1679	chr_2	109962	111412	+	0	NA	NA	NA	NA	NA	0	0	0	0
DTX_element4_ZTIPO323_1680	chr_2	111445	114642	+	0.191673	-0.272642	2.57896	-0.105718	0.915806	NA	0	0	0	0.766692
RII_element1_ZTIPO323_1681	chr_2	114629	117166	-	0	NA	NA	NA	NA	NA	0	0	0	0
RII_element1_ZTIPO323_1682	chr_2	115167	120211	-	0.359901	1.21632	2.57896	0.471633	0.637189	NA	1.4396	0	0	0
DTX_element4_ZTIPO323_1683	chr_2	120208	122448	+	0.169767	-0.272642	2.57896	-0.105718	0.915806	NA	0	0	0.679066	0
DTX-MITE_element1_ZTIPO323_1684	chr_2	162464	162580	+	0	NA	NA	NA	NA	NA	0	0	0	0
DTX-MITE_element1_ZTIPO323_1685	chr_2	162601	162705	-	0	NA	NA	NA	NA	NA	0	0	0	0
RLG_element2_ZTIPO323_1686	chr_2	162831	166640	+	0	NA	NA	NA	NA	NA	0	0	0	0
RLG_element5_ZTIPO323_1687	chr_2	166641	173446	-	0.848833	-1.67512	2.54033	-0.659412	0.509631	NA	0	0	3.39533	0
RLG_element2_ZTIPO323_1688	chr_2	173441	174286	+	0	NA	NA	NA	NA	NA	0	0	0	0
NoCat_element10_ZTIPO323_1689	chr_2	174287	175066	-	1.04051	-2.08789	2.42807	-0.859898	0.389845	NA	0	0	3.39533	0.766692
RLG_element2_ZTIPO323_1690	chr_2	175067	175229	+	0	NA	NA	NA	NA	NA	0	0	0	0
DTX-MITE_element6_ZTIPO323_1691	chr_2	184759	185253	+	0.870739	-1.82828	2.48018	-0.737158	0.461026	NA	0	0	2.71627	0.766692
DTX-MITE_element10_ZTIPO323_1692	chr_2	229789	230272	-	0	NA	NA	NA	NA	NA	0	0	0	0
DTX_element5_ZTIPO323_1693	chr_2	230661	231836	+	0	NA	NA	NA	NA	NA	0	0	0	0
NoCat_element10_ZTIPO323_1694	chr_2	236705	237549	+	3064.76	1.87878	0.206421	9.10169	8.89e-20	1.85e-18	5191.21	4451.34	1255.59	1360.88
NoCat_element10_ZTIPO323_1695	chr_2	239356	240173	+	21.1573	-2.69555	0.854215	-3.15559	0.00160175	0.00510598	4.31881	6.42329	39.3859	34.5011
DTX_element5_ZTIPO323_1696	chr_2	250195	252097	+	0.575019	-1.19737	2.57616	-0.464788	0.642084	NA	0	0	0	2.30008
RLG_element3_ZTIPO323_1697	chr_2	252091	252376	-	0	NA	NA	NA	NA	NA	0	0	0	0
DTX_element5_ZTIPO323_1698	chr_2	252377	253245	+	0	NA	NA	NA	NA	NA	0	0	0	0
DTX_element5_ZTIPO323_1699	chr_2	253216	253384	+	0	NA	NA	NA	NA	NA	0	0	0	0
RII_element1_ZTIPO323_1700	chr_2	253441	259017	+	4.97099	-3.24001	1.6975	-1.90869	0.0563018	0.108039	1.4396	0	11.5441	6.90023
DTX_element5_ZTIPO323_1701	chr_2	259019	260437	+	0	NA	NA	NA	NA	NA	0	0	0	0
RIL_element2_ZTIPO323_1702	chr_2	260458	260559	+	0	NA	NA	NA	NA	NA	0	0	0	0
DTT_element10_ZTIPO323_1703	chr_2	341987	344203	+	6.87386	0.523198	1.24713	0.419523	0.674834	0.747671	8.63762	7.70794	2.71627	8.43361
DTT_element13_ZTIPO323_1704	chr_2	346696	347802	-	0	NA	NA	NA	NA	NA	0	0	0	0
DTT_element13_ZTIPO323_1705	chr_2	347807	347988	-	0	NA	NA	NA	NA	NA	0	0	0	0
RLG_element2_ZTIPO323_1706	chr_2	348527	355542	-	5.99113	-4.85524	1.7483	-2.77712	0.00548427	0.0157327	0	0	16.2976	7.66692
RLG_element2_ZTIPO323_1707	chr_2	356602	356703	-	0.191673	-0.272642	2.57896	-0.105718	0.915806	NA	0	0	0	0.766692
RLG_element2_ZTIPO323_1708	chr_2	356704	363415	-	0	NA	NA	NA	NA	NA	0	0	0	0
RLG_element2_ZTIPO323_1709	chr_2	363416	363528	-	0	NA	NA	NA	NA	NA	0	0	0	0
RLG_element9_ZTIPO323_1710	chr_2	363613	372082	-	1.71957	-2.84958	2.25334	-1.26461	0.206013	0.293751	0	0	6.1116	0.766692
DTA_element6_ZTIPO323_1711	chr_2	372141	372403	+	1.59254	2.184	2.19248	0.996133	0.319186	0.404682	4.31881	1.28466	0	0.766692
DTH_element8_ZTIPO323_1712	chr_2	385799	386626	+	0	NA	NA	NA	NA	NA	0	0	0	0
RLG_element5_ZTIPO323_1713	chr_2	389578	396380	+	0.575019	-1.19737	2.57616	-0.464788	0.642084	NA	0	0	0	2.30008
DTT_element7_ZTIPO323_1714	chr_2	474943	477150	-	1.04051	-2.08789	2.42807	-0.859898	0.389845	NA	0	0	3.39533	0.766692
DTX_element4_ZTIPO323_1715	chr_2	485225	490656	-	1.08432	-2.16274	2.40321	-0.899938	0.368153	NA	0	0	2.0372	2.30008
NoCat_element1_ZTIPO323_1716	chr_2	509935	510272	+	0	NA	NA	NA	NA	NA	0	0	0	0
NoCat_element1_ZTIPO323_1717	chr_2	514927	517510	+	0	NA	NA	NA	NA	NA	0	0	0	0
NoCat_element1_ZTIPO323_1718	chr_2	515441	517758	+	0	NA	NA	NA	NA	NA	0	0	0	0
DTA_element7_ZTIPO323_1719	chr_2	519216	519305	-	1.40087	3.19152	2.33613	1.36616	0.171889	NA	4.31881	1.28466	0	0
DTT_element10_ZTIPO323_1720	chr_2	525534	525574	+	0.169767	-0.272642	2.57896	-0.105718	0.915806	NA	0	0	0.679066	0
DTT_element13_ZTIPO323_1721	chr_2	602188	602533	+	0	NA	NA	NA	NA	NA	0	0	0	0
RII_element2_ZTIPO323_1722	chr_2	602521	607633	-	0.339533	-0.777828	2.57747	-0.301779	0.76282	NA	0	0	1.35813	0
DTT_element13_ZTIPO323_1723	chr_2	607643	609845	+	0	NA	NA	NA	NA	NA	0	0	0	0
DTX-MITE_element6_ZTIPO323_1724	chr_2	609905	610396	-	0	NA	NA	NA	NA	NA	0	0	0	0
DTX-MITE_element6_ZTIPO323_1725	chr_2	668870	669366	-	0	NA	NA	NA	NA	NA	0	0	0	0
DTX_element1_ZTIPO323_1726	chr_2	669378	674829	+	0.5093	-1.10585	2.57643	-0.429217	0.667765	NA	0	0	2.0372	0
NoCat_element10_ZTIPO323_1727	chr_2	807980	808317	+	0.191673	-0.272642	2.57896	-0.105718	0.915806	NA	0	0	0	0.766692
NoCat_element10_ZTIPO323_1728	chr_2	808274	808770	+	0.722879	-1.5701	2.52242	-0.622457	0.533641	NA	0	0	1.35813	1.53338
DTT_element9_ZTIPO323_1729	chr_2	808924	811150	+	0	NA	NA	NA	NA	NA	0	0	0	0
RLG_element2_ZTIPO323_1730	chr_2	811147	811248	-	0	NA	NA	NA	NA	NA	0	0	0	0
RLG_element2_ZTIPO323_1731	chr_2	811249	812167	-	1.25409	-2.38666	2.34972	-1.01572	0.309762	NA	0	0	2.71627	2.30008
RII_element1_ZTIPO323_1732	chr_2	812160	816831	-	1.21027	-2.31352	2.37864	-0.972622	0.330741	NA	0	0	4.0744	0.766692
NoCat_element10_ZTIPO323_1733	chr_2	816799	817100	+	4.27607	1.76369	1.52641	1.15545	0.247906	0.326492	7.19802	6.42329	2.71627	0.766692
NoCat_element10_ZTIPO323_1734	chr_2	817080	817622	+	11395.1	4.01249	0.204286	19.6416	6.83e-86	5.82e-83	23344.6	19587.2	1249.48	1399.21
RII_element1_ZTIPO323_1735	chr_2	817621	818584	-	0.531206	-1.16195	2.57202	-0.451766	0.651437	NA	0	0	1.35813	0.766692
RLG_element2_ZTIPO323_1736	chr_2	818579	819506	-	0	NA	NA	NA	NA	NA	0	0	0	0
NoCat_element10_ZTIPO323_1737	chr_2	819507	820320	-	144.531	-2.51611	0.372237	-6.75942	1.39e-11	1.6e-10	40.3089	44.963	250.576	242.275
RLG_element2_ZTIPO323_1738	chr_2	820324	825218	-	0	NA	NA	NA	NA	NA	0	0	0	0
RLG_element2_ZTIPO323_1739	chr_2	825113	825331	-	0	NA	NA	NA	NA	NA	0	0	0	0
DTT_element9_ZTIPO323_1740	chr_2	825335	826771	+	0.169767	-0.272642	2.57896	-0.105718	0.915806	NA	0	0	0.679066	0
DTT_element3_ZTIPO323_1741	chr_2	826820	827363	+	0	NA	NA	NA	NA	NA	0	0	0	0
DHH_element4_ZTIPO323_1742	chr_2	847954	848122	-	72.356	0.894867	0.439642	2.03545	0.041806	0.0850089	92.1346	96.3493	49.5719	51.3684
RLC_element1_ZTIPO323_1743	chr_2	865389	871745	-	50.7994	1.69712	0.5512	3.07896	0.00207723	0.00645912	76.299	79.6488	31.9161	15.3338
NoCat_element8_ZTIPO323_1744	chr_2	871760	876290	+	6.31424	-4.9443	1.72169	-2.87177	0.00408181	0.0122025	0	0	12.2232	13.0338
NoCat_element8_ZTIPO323_1745	chr_2	875757	876420	+	0	NA	NA	NA	NA	NA	0	0	0	0
NoCat_element8_ZTIPO323_1746	chr_2	875910	878885	+	14.794	-4.07918	1.21582	-3.35507	0.000793444	0.00272291	2.87921	0	27.1627	29.1343
RLG_element2_ZTIPO323_1747	chr_2	889053	889130	+	16.6806	1.99079	0.858087	2.32004	0.020339	0.0481356	21.5941	32.1164	6.1116	6.90023
DTX_element5_ZTIPO323_1748	chr_2	933201	933366	+	0	NA	NA	NA	NA	NA	0	0	0	0
DTX_element5_ZTIPO323_1749	chr_2	933345	937117	+	4.15109	-4.23765	1.91089	-2.21764	0.0265797	0.0592824	0	0	2.0372	14.5672
DTX_element5_ZTIPO323_1750	chr_2	937091	938695	+	2.12483	-3.21901	2.13514	-1.50763	0.131649	0.216118	0	0	5.43253	3.06677
DTX_element5_ZTIPO323_1751	chr_2	958990	960641	-	4.59821	-3.16266	1.75016	-1.80707	0.0707518	0.132485	0	1.28466	4.0744	13.0338
DTX_element5_ZTIPO323_1752	chr_2	960605	960708	-	0	NA	NA	NA	NA	NA	0	0	0	0
DTX_element5_ZTIPO323_1753	chr_2	960670	963727	-	1.63743	-2.80343	2.24299	-1.24986	0.211349	0.293751	0	0	2.71627	3.83346
RII_element1_ZTIPO323_1754	chr_2	963727	969336	-	43.6682	0.956217	0.563753	1.69616	0.0898551	0.160833	47.5069	68.0868	35.3115	23.7675
RLG_element3_ZTIPO323_1755	chr_2	969337	969380	+	0	NA	NA	NA	NA	NA	0	0	0	0
DTX_element5_ZTIPO323_1756	chr_2	969378	970078	-	8.09388	-0.0446774	1.16063	-0.0384942	0.969294	0.975016	4.31881	11.5619	8.82786	7.66692
RLC_element1_ZTIPO323_1757	chr_2	1060643	1062077	+	6.10255	2.28717	1.3712	1.66801	0.0953141	0.167784	12.9564	7.70794	0.679066	3.06677
NoCat_element10_ZTIPO323_1758	chr_2	1062077	1062223	-	16.8539	1.83131	0.841871	2.17528	0.0296092	0.0651861	27.3525	25.6931	7.46973	6.90023
NoCat_element10_ZTIPO323_1759	chr_2	1062225	1062553	-	3707.54	2.32591	0.212995	10.92	9.25e-28	3.15e-26	6764.7	5604.96	1133.36	1327.14
NoCat_element10_ZTIPO323_1760	chr_2	1062544	1062851	-	1743.44	2.41416	0.233273	10.3491	4.23e-25	1.29e-23	3394.58	2480.67	518.128	580.386
RLC_element1_ZTIPO323_1761	chr_2	1062852	1067788	+	0	NA	NA	NA	NA	NA	0	0	0	0
RLC_element1_ZTIPO323_1762	chr_2	1067788	1067825	-	0	NA	NA	NA	NA	NA	0	0	0	0
RLC_element1_ZTIPO323_1763	chr_2	1067825	1073980	-	0.553113	-1.20889	2.56829	-0.470698	0.637856	NA	0	0	0.679066	1.53338
DTH_element3_ZTIPO323_1764	chr_2	1142373	1145686	-	16.7914	-3.72301	1.10228	-3.37756	0.000731328	0.00255365	4.31881	0	29.8789	32.9678
RLC_element11_ZTIPO323_1765	chr_2	1161209	1161333	+	0	NA	NA	NA	NA	NA	0	0	0	0
RLC_element2_ZTIPO323_1766	chr_2	1161308	1161373	+	0	NA	NA	NA	NA	NA	0	0	0	0
RLC_element3_ZTIPO323_1767	chr_2	1162100	1162245	+	0	NA	NA	NA	NA	NA	0	0	0	0
RLC_element11_ZTIPO323_1768	chr_2	1162637	1165419	+	0	NA	NA	NA	NA	NA	0	0	0	0
RLC_element11_ZTIPO323_1769	chr_2	1165423	1167216	+	0	NA	NA	NA	NA	NA	0	0	0	0
RLG_element10_ZTIPO323_1770	chr_2	1167217	1174020	-	2.50817	-3.48736	2.0616	-1.69158	0.0907259	0.161712	0	0	5.43253	4.60015
NoCat_element10_ZTIPO323_1771	chr_2	1174033	1174504	-	4.78286	-2.32551	1.55428	-1.4962	0.134603	0.220542	1.4396	1.28466	9.50693	6.90023
NoCat_element10_ZTIPO323_1772	chr_2	1174501	1174809	-	3.27999	-1.07662	1.75197	-0.61452	0.538871	0.622112	0	3.85397	5.43253	3.83346
RLC_element11_ZTIPO323_1773	chr_2	1174810	1175002	+	0	NA	NA	NA	NA	NA	0	0	0	0
RLC_element11_ZTIPO323_1774	chr_2	1175871	1176129	+	0	NA	NA	NA	NA	NA	0	0	0	0
DTT_element1_ZTIPO323_1775	chr_2	1222760	1224973	+	1.57217	0.764603	2.07437	0.368595	0.712429	0.778192	2.87921	1.28466	1.35813	0.766692
NoCat_element2_ZTIPO323_1776	chr_2	1244965	1248928	+	1.93315	-3.06419	2.17907	-1.4062	0.159666	0.247337	0	0	5.43253	2.30008
RLG_element2_ZTIPO323_1777	chr_2	1249135	1249241	-	0.169767	-0.272642	2.57896	-0.105718	0.915806	NA	0	0	0.679066	0
RLG_element2_ZTIPO323_1778	chr_2	1249242	1255959	-	2.93533	-3.73241	2.00101	-1.86526	0.0621447	0.117923	0	0	4.0744	7.66692
RLG_element2_ZTIPO323_1779	chr_2	1255954	1256066	-	0	NA	NA	NA	NA	NA	0	0	0	0
NoCat_element9_ZTIPO323_1780	chr_2	1258593	1258651	+	0	NA	NA	NA	NA	NA	0	0	0	0
RLG_element4_ZTIPO323_1781	chr_2	1259214	1259252	-	0	NA	NA	NA	NA	NA	0	0	0	0
RLG_element7_ZTIPO323_1782	chr_2	1260084	1260464	-	0	NA	NA	NA	NA	NA	0	0	0	0
NoCat_element3_ZTIPO323_1783	chr_2	1260470	1263138	+	0.531206	-1.16195	2.57202	-0.451766	0.651437	NA	0	0	1.35813	0.766692
DTH_element1_ZTIPO323_1784	chr_2	1302862	1303479	+	0.36144	-0.822246	2.57732	-0.319031	0.749703	NA	0	0	0.679066	0.766692
DTH_element1_ZTIPO323_1785	chr_2	1303452	1307387	+	4.87761	-0.114027	1.41613	-0.0805199	0.935824	0.948064	2.87921	6.42329	4.0744	6.13354
DTT_element14_ZTIPO323_1786	chr_2	1394408	1394549	-	159.626	1.73534	0.333644	5.20116	1.98e-07	1.43e-06	259.129	232.523	74.0182	72.8358
DTM_element7_ZTIPO323_1787	chr_2	1431374	1431408	+	0	NA	NA	NA	NA	NA	0	0	0	0
RII_element2_ZTIPO323_1788	chr_2	1486415	1491526	-	1.44576	-2.60825	2.29343	-1.13727	0.255425	NA	0	0	2.71627	3.06677
DTX_element5_ZTIPO323_1789	chr_2	1510765	1510876	-	0	NA	NA	NA	NA	NA	0	0	0	0
DTX_element5_ZTIPO323_1790	chr_2	1510803	1510893	-	0	NA	NA	NA	NA	NA	0	0	0	0
DTX_element5_ZTIPO323_1791	chr_2	1512302	1512407	+	0	NA	NA	NA	NA	NA	0	0	0	0
DTT_element3_ZTIPO323_1792	chr_2	1587231	1587753	-	0	NA	NA	NA	NA	NA	0	0	0	0
DTT_element4_ZTIPO323_1793	chr_2	1587642	1588285	-	0	NA	NA	NA	NA	NA	0	0	0	0
DTT_element9_ZTIPO323_1794	chr_2	1587840	1591493	-	0	NA	NA	NA	NA	NA	0	0	0	0
DTT_element3_ZTIPO323_1795	chr_2	1590216	1591877	-	0.191673	-0.272642	2.57896	-0.105718	0.915806	NA	0	0	0	0.766692
RLG_element11_ZTIPO323_1796	chr_2	1675909	1679155	-	2.10538	1.77201	2.01351	0.880059	0.378827	0.467092	4.31881	2.56931	0	1.53338
RLG_element2_ZTIPO323_1797	chr_2	1679155	1679256	-	0	NA	NA	NA	NA	NA	0	0	0	0
RLG_element2_ZTIPO323_1798	chr_2	1679257	1685964	-	1.21027	-2.31352	2.37864	-0.972622	0.330741	NA	0	0	4.0744	0.766692
RLG_element2_ZTIPO323_1799	chr_2	1685965	1686024	-	0	NA	NA	NA	NA	NA	0	0	0	0
NoCat_element10_ZTIPO323_1800	chr_2	1686020	1686887	+	64.5452	-0.471965	0.488223	-0.966699	0.333695	0.421197	61.9029	46.2477	90.9949	59.0353
RLG_element2_ZTIPO323_1801	chr_2	1686888	1686959	-	0	NA	NA	NA	NA	NA	0	0	0	0
RLG_element11_ZTIPO323_1802	chr_2	1686960	1693178	-	0.744786	-1.60165	2.51932	-0.635748	0.524941	NA	0	0	0.679066	2.30008
RLC_element1_ZTIPO323_1803	chr_2	1693808	1700165	+	0.36144	-0.822246	2.57732	-0.319031	0.749703	NA	0	0	0.679066	0.766692
NoCat_element10_ZTIPO323_1804	chr_2	1742094	1742615	-	285.987	1.49197	0.279045	5.34671	8.96e-08	6.64e-07	398.77	445.776	151.432	147.972
NoCat_element10_ZTIPO323_1805	chr_2	1742584	1742948	-	118.648	1.30399	0.368807	3.53569	0.000406713	0.00150661	182.83	155.444	66.5485	69.769
DTH_element5_ZTIPO323_1806	chr_2	1750325	1751242	-	0	NA	NA	NA	NA	NA	0	0	0	0
RLG_element8_ZTIPO323_1807	chr_2	1751236	1752189	-	15.75	-6.31031	1.51967	-4.15243	3.29e-05	0.000150689	0	0	34.6324	28.3676
RLG_element8_ZTIPO323_1808	chr_2	1752164	1752201	-	0	NA	NA	NA	NA	NA	0	0	0	0
RLG_element8_ZTIPO323_1809	chr_2	1752200	1753722	-	2.78747	-3.63806	2.03254	-1.78991	0.073468	0.137269	0	0	2.71627	8.43361
RLG_element8_ZTIPO323_1810	chr_2	1753714	1754018	-	0	NA	NA	NA	NA	NA	0	0	0	0
DTH_element10_ZTIPO323_1811	chr_2	1754015	1755559	+	1.57171	-2.73121	2.2691	-1.20366	0.228722	0.305921	0	0	4.75347	1.53338
DTH_element5_ZTIPO323_1812	chr_2	1755695	1756251	-	0.191673	-0.272642	2.57896	-0.105718	0.915806	NA	0	0	0	0.766692
DTX-MITE_element8_ZTIPO323_1813	chr_2	1778501	1778606	-	0	NA	NA	NA	NA	NA	0	0	0	0
DTT_element6_ZTIPO323_1814	chr_2	1867437	1868443	-	0.191673	-0.272642	2.57896	-0.105718	0.915806	NA	0	0	0	0.766692
RLG_element10_ZTIPO323_1815	chr_2	1868448	1874609	+	2.74366	-3.62627	2.02711	-1.78888	0.0736341	0.137278	0	0	4.0744	6.90023
RLG_element3_ZTIPO323_1816	chr_2	1874609	1879213	-	5.35588	-4.68909	1.77437	-2.64267	0.0082254	0.0226797	0	0	12.2232	9.20031
RLG_element3_ZTIPO323_1817	chr_2	1879216	1881316	-	0	NA	NA	NA	NA	NA	0	0	0	0
RII_element1_ZTIPO323_1818	chr_2	1881315	1886900	-	23.49	0.0948614	0.729198	0.13009	0.896495	0.922481	21.5941	26.9778	28.5208	16.8672
RLG_element3_ZTIPO323_1819	chr_2	1886907	1893610	-	0.744786	-1.60165	2.51932	-0.635748	0.524941	NA	0	0	0.679066	2.30008
RLG_element3_ZTIPO323_1820	chr_2	1893447	1894123	-	0.531206	-1.16195	2.57202	-0.451766	0.651437	NA	0	0	1.35813	0.766692
RLG_element10_ZTIPO323_1821	chr_2	1894121	1894765	+	0.169767	-0.272642	2.57896	-0.105718	0.915806	NA	0	0	0.679066	0
DTT_element6_ZTIPO323_1822	chr_2	1894771	1895206	-	0	NA	NA	NA	NA	NA	0	0	0	0
NoCat_element10_ZTIPO323_1823	chr_2	1895203	1895577	+	0.958365	-1.83822	2.51652	-0.73046	0.465109	NA	0	0	0	3.83346
NoCat_element10_ZTIPO323_1824	chr_2	1895570	1896101	+	26.0257	-4.95669	1.10064	-4.50345	6.69e-06	3.75e-05	1.4396	1.28466	46.1765	55.2018
DTT_element6_ZTIPO323_1825	chr_2	1896101	1896847	-	1.78529	-2.94279	2.20651	-1.33369	0.182306	0.268728	0	0	4.0744	3.06677
DTM_element5_ZTIPO323_1826	chr_2	1904118	1905265	+	0	NA	NA	NA	NA	NA	0	0	0	0
RLG_element7_ZTIPO323_1827	chr_2	1905261	1909268	-	2.29459	-3.34064	2.10425	-1.58757	0.112384	0.192008	0	0	6.1116	3.06677
RLG_element9_ZTIPO323_1828	chr_2	1909191	1909279	-	0	NA	NA	NA	NA	NA	0	0	0	0
NoCat_element10_ZTIPO323_1829	chr_2	1909269	1910187	+	302.221	1.37137	0.300801	4.55907	5.14e-06	2.96e-05	374.297	498.447	193.534	142.605
RLG_element7_ZTIPO323_1830	chr_2	1910186	1913147	-	0.744786	-1.60165	2.51932	-0.635748	0.524941	NA	0	0	0.679066	2.30008
DTM_element7_ZTIPO323_1831	chr_2	1913148	1916314	+	0	NA	NA	NA	NA	NA	0	0	0	0
DTM_element1_ZTIPO323_1832	chr_2	1942406	1945833	+	0.70451	-0.116558	2.53812	-0.0459231	0.963372	NA	0	1.28466	0	1.53338
RLC_element3_ZTIPO323_1833	chr_2	1950035	1950166	+	0	NA	NA	NA	NA	NA	0	0	0	0
RLC_element3_ZTIPO323_1834	chr_2	1950057	1957217	+	192.652	-3.14544	0.356763	-8.81659	1.18e-18	2.14e-17	40.3089	37.2551	321.198	371.846
DHH_element1_ZTIPO323_1835	chr_2	1975813	1989548	+	1.93315	-3.06419	2.17907	-1.4062	0.159666	0.247337	0	0	5.43253	2.30008
DTX-MITE_element11_ZTIPO323_1836	chr_2	2080758	2081335	-	4.46111	3.94901	1.75763	2.24678	0.0246539	0.0555691	4.31881	12.8466	0.679066	0
DTT_element14_ZTIPO323_1837	chr_2	2098391	2099758	-	1.61553	-2.78419	2.2478	-1.23863	0.215483	0.296116	0	0	3.39533	3.06677
DTT_element14_ZTIPO323_1838	chr_2	2099805	2100666	-	0.339533	-0.777828	2.57747	-0.301779	0.76282	NA	0	0	1.35813	0
DTM_element7_ZTIPO323_1839	chr_2	2100844	2100878	-	0	NA	NA	NA	NA	NA	0	0	0	0
DTX-MITE_element1_ZTIPO323_1840	chr_2	2155788	2155893	+	0	NA	NA	NA	NA	NA	0	0	0	0
DTX-MITE_element1_ZTIPO323_1841	chr_2	2155921	2156016	-	0	NA	NA	NA	NA	NA	0	0	0	0
DTX-MITE_element1_ZTIPO323_1842	chr_2	2174996	2175091	+	0	NA	NA	NA	NA	NA	0	0	0	0
DTX-MITE_element1_ZTIPO323_1843	chr_2	2175079	2175241	+	0	NA	NA	NA	NA	NA	0	0	0	0
DTX_element5_ZTIPO323_1844	chr_2	2185624	2189231	+	4.92872	-4.55162	1.81151	-2.51261	0.0119843	0.0308479	0	0	13.5813	6.13354
DTX_element5_ZTIPO323_1845	chr_2	2189218	2189280	+	0	NA	NA	NA	NA	NA	0	0	0	0
DTX_element5_ZTIPO323_1846	chr_2	2189266	2190951	+	0.339533	-0.777828	2.57747	-0.301779	0.76282	NA	0	0	1.35813	0
DTM_element2_ZTIPO323_1847	chr_2	2193477	2193543	+	39.6895	1.27356	0.607099	2.09778	0.0359245	0.0757617	43.1881	69.3715	16.2976	29.901
DTH_element3_ZTIPO323_1848	chr_2	2202503	2205835	-	3.39974	-0.463634	1.63782	-0.28308	0.777116	0.833882	4.31881	1.28466	3.39533	4.60015
RLG_element8_ZTIPO323_1849	chr_2	2366006	2366285	+	1.61553	-2.78419	2.2478	-1.23863	0.215483	0.296116	0	0	3.39533	3.06677
RLG_element2_ZTIPO323_1850	chr_2	2366768	2366880	+	0.531206	-1.16195	2.57202	-0.451766	0.651437	NA	0	0	1.35813	0.766692
RLG_element2_ZTIPO323_1851	chr_2	2366875	2366983	+	80.776	1.03486	0.569151	1.81824	0.069027	0.12954	174.192	43.6784	40.0649	65.1688
DTM_element5_ZTIPO323_1852	chr_2	2371519	2371567	+	0	NA	NA	NA	NA	NA	0	0	0	0
DTX_element5_ZTIPO323_1853	chr_2	2446891	2446938	-	0	NA	NA	NA	NA	NA	0	0	0	0
DTT_element5_ZTIPO323_1854	chr_2	2470600	2470937	-	3.30082	1.18999	1.66378	0.715235	0.474464	0.563798	4.31881	5.13863	0.679066	3.06677
NoCat_element10_ZTIPO323_1855	chr_2	2470940	2471756	+	485.268	0.0365036	0.251751	0.144999	0.884712	0.914775	453.475	529.279	511.337	446.982
DTT_element5_ZTIPO323_1856	chr_2	2471756	2473043	-	0.531206	-1.16195	2.57202	-0.451766	0.651437	NA	0	0	1.35813	0.766692
RLG_element7_ZTIPO323_1857	chr_2	2473039	2473783	+	0	NA	NA	NA	NA	NA	0	0	0	0
RLG_element7_ZTIPO323_1858	chr_2	2473782	2478069	-	0.36144	-0.822246	2.57732	-0.319031	0.749703	NA	0	0	0.679066	0.766692
RLG_element7_ZTIPO323_1859	chr_2	2476070	2480738	-	0	NA	NA	NA	NA	NA	0	0	0	0
RLG_element7_ZTIPO323_1860	chr_2	2480739	2483632	+	0.191673	-0.272642	2.57896	-0.105718	0.915806	NA	0	0	0	0.766692
RLG_element10_ZTIPO323_1861	chr_2	2483633	2490436	-	2.27269	-3.31826	2.11563	-1.56846	0.116775	0.198192	0	0	6.79066	2.30008
RLG_element7_ZTIPO323_1862	chr_2	2490433	2493762	+	0.191673	-0.272642	2.57896	-0.105718	0.915806	NA	0	0	0	0.766692
DTT_element5_ZTIPO323_1863	chr_2	2493711	2494346	-	0	NA	NA	NA	NA	NA	0	0	0	0
RLG_element2_ZTIPO323_1864	chr_2	2660949	2661079	-	5.45622	0.944785	1.35575	0.696875	0.485881	0.572573	4.31881	10.2773	3.39533	3.83346
RLG_element2_ZTIPO323_1865	chr_2	2661078	2661140	-	0	NA	NA	NA	NA	NA	0	0	0	0
DTT_element5_ZTIPO323_1866	chr_2	2708925	2711101	+	18.0431	1.67759	0.843147	1.98968	0.0466265	0.0925748	37.4297	17.9852	6.79066	9.967
RIL_element2_ZTIPO323_1867	chr_2	2732082	2732336	-	0.512837	0.432242	2.57736	0.167707	0.866813	NA	0	1.28466	0	0.766692
RLG_element7_ZTIPO323_1868	chr_2	2809080	2816039	-	4.08537	-4.24483	1.88513	-2.25174	0.0243386	0.0551503	0	0	4.0744	12.2671
DTM_element5_ZTIPO323_1869	chr_2	3096552	3100464	+	0.722879	-1.5701	2.52242	-0.622457	0.533641	NA	0	0	1.35813	1.53338
DTM_element7_ZTIPO323_1870	chr_2	3100044	3100556	+	0	NA	NA	NA	NA	NA	0	0	0	0
DTM_element5_ZTIPO323_1871	chr_2	3100523	3100563	-	0	NA	NA	NA	NA	NA	0	0	0	0
RLC_element2_ZTIPO323_1872	chr_2	3110867	3117101	+	3.65826	-1.24389	1.62126	-0.767233	0.442943	0.536062	1.4396	2.56931	6.79066	3.83346
DTH_element2_ZTIPO323_1873	chr_2	3186277	3187766	-	0.339533	-0.777828	2.57747	-0.301779	0.76282	NA	0	0	1.35813	0
NoCat_element10_ZTIPO323_1874	chr_2	3187765	3188027	-	81.5461	-3.42814	0.511397	-6.70347	2.04e-11	2.31e-10	12.9564	14.1312	141.925	157.172
NoCat_element10_ZTIPO323_1875	chr_2	3188028	3188281	-	9.86071	-2.05686	1.23668	-1.66321	0.0962714	0.168772	7.19802	0	11.5441	20.7007
NoCat_element10_ZTIPO323_1876	chr_2	3188165	3188494	-	21.0604	-1.8903	0.810636	-2.33188	0.0197071	0.0471643	5.75841	11.5619	33.9533	32.9678
DTH_element2_ZTIPO323_1877	chr_2	3188496	3189042	-	0	NA	NA	NA	NA	NA	0	0	0	0
NoCat_element10_ZTIPO323_1878	chr_2	3189042	3189490	-	1412.28	-2.66365	0.218353	-12.1988	3.15e-34	1.58e-32	404.529	363.558	2368.58	2512.45
NoCat_element10_ZTIPO323_1879	chr_2	3189478	3189570	-	0	NA	NA	NA	NA	NA	0	0	0	0
NoCat_element10_ZTIPO323_1880	chr_2	3189549	3189772	-	151.07	-2.23529	0.366712	-6.09551	1.09e-09	1.08e-08	60.4633	44.963	263.478	235.374
DTH_element2_ZTIPO323_1881	chr_2	3189774	3190572	-	0	NA	NA	NA	NA	NA	0	0	0	0
RLG_element3_ZTIPO323_1882	chr_2	3190567	3196602	-	0.531206	-1.16195	2.57202	-0.451766	0.651437	NA	0	0	1.35813	0.766692
RII_element1_ZTIPO323_1883	chr_2	3196601	3202193	-	5.47151	1.3933	1.35188	1.03064	0.302709	0.389002	7.19802	8.9926	3.39533	2.30008
RLG_element3_ZTIPO323_1884	chr_2	3202194	3209484	-	0	NA	NA	NA	NA	NA	0	0	0	0
RLG_element3_ZTIPO323_1885	chr_2	3209407	3209999	-	0	NA	NA	NA	NA	NA	0	0	0	0
DTH_element2_ZTIPO323_1886	chr_2	3209996	3210081	-	0	NA	NA	NA	NA	NA	0	0	0	0
RIX_element1_ZTIPO323_1887	chr_2	3210076	3210395	+	0	NA	NA	NA	NA	NA	0	0	0	0
DTA_element5_ZTIPO323_1888	chr_2	3213889	3217520	+	0.191673	-0.272642	2.57896	-0.105718	0.915806	NA	0	0	0	0.766692
DTA_element5_ZTIPO323_1889	chr_2	3217455	3217932	+	0	NA	NA	NA	NA	NA	0	0	0	0
RLG_element1_ZTIPO323_1890	chr_2	3222117	3226109	+	0	NA	NA	NA	NA	NA	0	0	0	0
RLG_element7_ZTIPO323_1891	chr_2	3226109	3233065	-	0.36144	-0.822246	2.57732	-0.319031	0.749703	NA	0	0	0.679066	0.766692
RLG_element7_ZTIPO323_1892	chr_2	3232688	3239643	-	0.191673	-0.272642	2.57896	-0.105718	0.915806	NA	0	0	0	0.766692
RLG_element1_ZTIPO323_1893	chr_2	3239644	3243837	+	0.36144	-0.822246	2.57732	-0.319031	0.749703	NA	0	0	0.679066	0.766692
RLG_element3_ZTIPO323_1894	chr_2	3243833	3244473	+	0.191673	-0.272642	2.57896	-0.105718	0.915806	NA	0	0	0	0.766692
RLG_element3_ZTIPO323_1895	chr_2	3244350	3257663	+	0.722879	-1.5701	2.52242	-0.622457	0.533641	NA	0	0	1.35813	1.53338
RLG_element1_ZTIPO323_1896	chr_2	3257659	3258111	+	0	NA	NA	NA	NA	NA	0	0	0	0
RLG_element3_ZTIPO323_1897	chr_2	3258051	3258125	+	0	NA	NA	NA	NA	NA	0	0	0	0
RLG_element1_ZTIPO323_1898	chr_2	3258320	3258397	+	0	NA	NA	NA	NA	NA	0	0	0	0
RLG_element1_ZTIPO323_1899	chr_2	3258395	3262313	+	0	NA	NA	NA	NA	NA	0	0	0	0
DTX_element5_ZTIPO323_1900	chr_2	3265173	3265274	+	0	NA	NA	NA	NA	NA	0	0	0	0
DTX_element5_ZTIPO323_1901	chr_2	3265176	3265286	+	0	NA	NA	NA	NA	NA	0	0	0	0
DTX_element5_ZTIPO323_1902	chr_2	3265191	3265301	+	0	NA	NA	NA	NA	NA	0	0	0	0
DTX_element5_ZTIPO323_1903	chr_2	3265203	3265313	+	0	NA	NA	NA	NA	NA	0	0	0	0
DTX_element5_ZTIPO323_1904	chr_2	3265215	3265325	+	0	NA	NA	NA	NA	NA	0	0	0	0
DTX_element5_ZTIPO323_1905	chr_2	3265227	3265337	+	0	NA	NA	NA	NA	NA	0	0	0	0
DTX_element5_ZTIPO323_1906	chr_2	3265248	3265358	+	0	NA	NA	NA	NA	NA	0	0	0	0
DTX_element5_ZTIPO323_1907	chr_2	3265269	3265379	+	0	NA	NA	NA	NA	NA	0	0	0	0
DTX_element5_ZTIPO323_1908	chr_2	3265281	3265391	+	0	NA	NA	NA	NA	NA	0	0	0	0
DTX_element5_ZTIPO323_1909	chr_2	3265293	3265403	+	0	NA	NA	NA	NA	NA	0	0	0	0
DTX_element5_ZTIPO323_1910	chr_2	3265305	3265415	+	0	NA	NA	NA	NA	NA	0	0	0	0
DTX_element5_ZTIPO323_1911	chr_2	3265317	3265427	+	0	NA	NA	NA	NA	NA	0	0	0	0
DTH_element5_ZTIPO323_1912	chr_2	3265323	3265460	-	0	NA	NA	NA	NA	NA	0	0	0	0
DTX_element5_ZTIPO323_1913	chr_2	3265329	3265439	+	0	NA	NA	NA	NA	NA	0	0	0	0
DTX_element5_ZTIPO323_1914	chr_2	3265341	3265453	+	0	NA	NA	NA	NA	NA	0	0	0	0
DTH_element5_ZTIPO323_1915	chr_2	3267552	3267669	-	0	NA	NA	NA	NA	NA	0	0	0	0
DTX_element5_ZTIPO323_1916	chr_2	3267574	3267668	+	0	NA	NA	NA	NA	NA	0	0	0	0
RSX_element1_ZTIPO323_1917	chr_2	3268046	3268643	+	0	NA	NA	NA	NA	NA	0	0	0	0
RLC_element1_ZTIPO323_1918	chr_2	3271386	3276844	-	0	NA	NA	NA	NA	NA	0	0	0	0
NoCat_element10_ZTIPO323_1919	chr_2	3276845	3277177	+	559.364	2.17125	0.248516	8.73686	2.4e-18	4.17e-17	1004.84	827.319	198.287	207.007
NoCat_element10_ZTIPO323_1920	chr_2	3277151	3277317	+	17.4019	1.64775	0.83009	1.98503	0.0471411	0.0931884	28.7921	24.4085	9.50693	6.90023
NoCat_element10_ZTIPO323_1921	chr_2	3277317	3277514	+	327.04	2.48754	0.27774	8.95636	3.36e-19	6.35e-18	595.996	515.148	101.181	95.8365
NoCat_element10_ZTIPO323_1922	chr_2	3277503	3277638	+	0	NA	NA	NA	NA	NA	0	0	0	0
RLC_element1_ZTIPO323_1923	chr_2	3277637	3278551	-	1.8918	2.57278	2.10935	1.2197	0.222577	0.301488	4.31881	2.56931	0.679066	0
DTT_element4_ZTIPO323_1924	chr_2	3279804	3284174	-	0.5093	-1.10585	2.57643	-0.429217	0.667765	NA	0	0	2.0372	0
DTT_element4_ZTIPO323_1925	chr_2	3282232	3284409	-	0	NA	NA	NA	NA	NA	0	0	0	0
DTX_element3_ZTIPO323_1926	chr_2	3303665	3303850	+	0	NA	NA	NA	NA	NA	0	0	0	0
DTA_element2_ZTIPO323_1927	chr_2	3303666	3303771	+	0	NA	NA	NA	NA	NA	0	0	0	0
DTX_element6_ZTIPO323_1928	chr_2	3306533	3306604	+	0	NA	NA	NA	NA	NA	0	0	0	0
DTH_element6_ZTIPO323_1929	chr_2	3354989	3355028	-	0	NA	NA	NA	NA	NA	0	0	0	0
DTH_element2_ZTIPO323_1930	chr_2	3355113	3355702	+	0	NA	NA	NA	NA	NA	0	0	0	0
DTH_element6_ZTIPO323_1931	chr_2	3355300	3355703	+	0	NA	NA	NA	NA	NA	0	0	0	0
DHH_element4_ZTIPO323_1932	chr_2	3355700	3355837	+	0	NA	NA	NA	NA	NA	0	0	0	0
DHH_element4_ZTIPO323_1933	chr_2	3356174	3356219	+	0	NA	NA	NA	NA	NA	0	0	0	0
DTH_element6_ZTIPO323_1934	chr_2	3356218	3359038	+	1.68124	-2.82686	2.24585	-1.2587	0.208138	0.293751	0	0	1.35813	5.36685
RLC_element2_ZTIPO323_1935	chr_2	3365052	3371281	-	0.848833	-1.67512	2.54033	-0.659412	0.509631	NA	0	0	3.39533	0
DTX-MITE_element11_ZTIPO323_1936	chr_2	3475251	3475875	-	0.191673	-0.272642	2.57896	-0.105718	0.915806	NA	0	0	0	0.766692
DTX-MITE_element1_ZTIPO323_1937	chr_2	3572542	3572573	-	0	NA	NA	NA	NA	NA	0	0	0	0
DHH_element1_ZTIPO323_1938	chr_2	3572572	3582746	+	3.6363	-4.0783	1.9123	-2.13266	0.0329523	0.0712572	0	0	6.1116	8.43361
DHH_element1_ZTIPO323_1939	chr_2	3582732	3586338	+	4.18942	-4.30152	1.86006	-2.31257	0.0207461	0.0484934	0	0	6.79066	9.967
DTX-MITE_element1_ZTIPO323_1940	chr_2	3586339	3586816	-	0	NA	NA	NA	NA	NA	0	0	0	0
DTA_element5_ZTIPO323_1941	chr_2	3593106	3594971	+	0	NA	NA	NA	NA	NA	0	0	0	0
RLG_element10_ZTIPO323_1942	chr_2	3594961	3601763	-	0.575019	-1.19737	2.57616	-0.464788	0.642084	NA	0	0	0	2.30008
DTA_element5_ZTIPO323_1943	chr_2	3601762	3604074	+	0	NA	NA	NA	NA	NA	0	0	0	0
RLG_element11_ZTIPO323_1944	chr_2	3605890	3608961	+	0	NA	NA	NA	NA	NA	0	0	0	0
RII_element1_ZTIPO323_1945	chr_2	3608957	3614562	+	83.8739	0.571689	0.472461	1.21003	0.226269	0.304552	61.9029	138.743	71.981	62.8688
RLG_element11_ZTIPO323_1946	chr_2	3614557	3620930	+	0	NA	NA	NA	NA	NA	0	0	0	0
RLG_element11_ZTIPO323_1947	chr_2	3622321	3629729	+	0	NA	NA	NA	NA	NA	0	0	0	0
RLG_element11_ZTIPO323_1948	chr_2	3627731	3631750	+	8.16007	0.293379	1.15519	0.253967	0.799521	0.851311	12.9564	5.13863	6.1116	8.43361
NoCat_element10_ZTIPO323_1949	chr_2	3632969	3633767	+	257.774	1.49196	0.333722	4.47066	7.8e-06	4.31e-05	475.069	286.479	115.441	154.105
DTT_element1_ZTIPO323_1950	chr_2	3633778	3635988	-	0	NA	NA	NA	NA	NA	0	0	0	0
DTT_element7_ZTIPO323_1951	chr_2	3685283	3685803	-	0	NA	NA	NA	NA	NA	0	0	0	0
RII_element1_ZTIPO323_1952	chr_2	3685788	3691383	+	0.383346	-0.86487	2.57718	-0.335588	0.737182	NA	0	0	0	1.53338
DTT_element7_ZTIPO323_1953	chr_2	3691383	3693084	-	0.191673	-0.272642	2.57896	-0.105718	0.915806	NA	0	0	0	0.766692
DTM_element6_ZTIPO323_1954	chr_2	3696852	3699045	-	3.61383	3.61814	1.82685	1.98053	0.0476439	0.0939644	8.63762	5.13863	0.679066	0
RII_element1_ZTIPO323_1955	chr_2	3699145	3704738	+	53.0875	0.20109	0.504448	0.398633	0.690164	0.759715	53.2653	60.3789	55.0044	43.7015
DTM_element1_ZTIPO323_1956	chr_2	3704734	3705893	-	0.169767	-0.272642	2.57896	-0.105718	0.915806	NA	0	0	0.679066	0
RLC_element1_ZTIPO323_1957	chr_2	3738055	3744413	-	4.16751	-4.29533	1.86028	-2.30897	0.0209455	0.0484934	0	0	7.46973	9.20031
RLG_element11_ZTIPO323_1958	chr_2	3794141	3794639	+	0.321164	1.21632	2.57896	0.471633	0.637189	NA	0	1.28466	0	0
RLG_element11_ZTIPO323_1959	chr_2	3794628	3795261	+	0	NA	NA	NA	NA	NA	0	0	0	0
RLG_element4_ZTIPO323_1960	chr_2	3795268	3795330	-	0	NA	NA	NA	NA	NA	0	0	0	0
RLG_element8_ZTIPO323_1961	chr_2	3795328	3795524	+	0	NA	NA	NA	NA	NA	0	0	0	0
RLG_element3_ZTIPO323_1962	chr_2	3795520	3796242	+	0.191673	-0.272642	2.57896	-0.105718	0.915806	NA	0	0	0	0.766692
RLG_element3_ZTIPO323_1963	chr_2	3796078	3796477	+	0	NA	NA	NA	NA	NA	0	0	0	0
RII_element1_ZTIPO323_1964	chr_2	3796474	3800707	+	4.633	-4.46203	1.82396	-2.44635	0.014431	0.035742	0	0	10.8651	7.66692
RLG_element3_ZTIPO323_1965	chr_2	3800700	3802031	+	0	NA	NA	NA	NA	NA	0	0	0	0
RIL_element2_ZTIPO323_1966	chr_2	3802048	3802620	-	0	NA	NA	NA	NA	NA	0	0	0	0
RIL_element2_ZTIPO323_1967	chr_2	3802620	3806157	-	0	NA	NA	NA	NA	NA	0	0	0	0
RIL_element2_ZTIPO323_1968	chr_2	3803540	3809895	-	0	NA	NA	NA	NA	NA	0	0	0	0
RIL_element2_ZTIPO323_1969	chr_2	3809776	3810400	-	0	NA	NA	NA	NA	NA	0	0	0	0
RIL_element2_ZTIPO323_1970	chr_2	3810131	3813070	-	0.191673	-0.272642	2.57896	-0.105718	0.915806	NA	0	0	0	0.766692
RIL_element2_ZTIPO323_1971	chr_2	3812898	3816133	-	0.700973	-1.52446	2.53152	-0.60219	0.547047	NA	0	0	2.0372	0.766692
RIL_element2_ZTIPO323_1972	chr_2	3815910	3816204	-	0	NA	NA	NA	NA	NA	0	0	0	0
RIL_element2_ZTIPO323_1973	chr_2	3815981	3825269	-	0.321164	1.21632	2.57896	0.471633	0.637189	NA	0	1.28466	0	0
RIL_element2_ZTIPO323_1974	chr_2	3825271	3828808	-	0	NA	NA	NA	NA	NA	0	0	0	0
RIL_element2_ZTIPO323_1975	chr_2	3826191	3832546	-	0	NA	NA	NA	NA	NA	0	0	0	0
RIL_element2_ZTIPO323_1976	chr_2	3832427	3833051	-	0	NA	NA	NA	NA	NA	0	0	0	0
RIL_element2_ZTIPO323_1977	chr_2	3832782	3835721	-	0.169767	-0.272642	2.57896	-0.105718	0.915806	NA	0	0	0.679066	0
RIL_element2_ZTIPO323_1978	chr_2	3835549	3838784	-	0.169767	-0.272642	2.57896	-0.105718	0.915806	NA	0	0	0.679066	0
RIL_element2_ZTIPO323_1979	chr_2	3838562	3838855	-	0	NA	NA	NA	NA	NA	0	0	0	0
RIL_element2_ZTIPO323_1980	chr_2	3838632	3851155	-	3.14737	-2.49193	1.88638	-1.32101	0.186497	0.273016	1.4396	0	2.71627	8.43361
RIL_element2_ZTIPO323_1981	chr_2	3850742	3851256	-	0	NA	NA	NA	NA	NA	0	0	0	0
RLC_element11_ZTIPO323_1982	chr_2	3852543	3852635	-	0	NA	NA	NA	NA	NA	0	0	0	0
RLC_element4_ZTIPO323_1983	chr_2	3853840	3853984	+	0	NA	NA	NA	NA	NA	0	0	0	0
RIL_element2_ZTIPO323_1984	chr_2	3854016	3854285	-	0	NA	NA	NA	NA	NA	0	0	0	0
RIL_element2_ZTIPO323_1985	chr_2	3854397	3854686	-	0	NA	NA	NA	NA	NA	0	0	0	0
RLX-TRIM_element3_ZTIPO323_1986	chr_2	3855356	3855550	-	0	NA	NA	NA	NA	NA	0	0	0	0
RLC_element1_ZTIPO323_1987	chr_2	3855555	3856909	+	0	NA	NA	NA	NA	NA	0	0	0	0
RLX-TRIM_element3_ZTIPO323_1988	chr_2	3856909	3857566	-	0	NA	NA	NA	NA	NA	0	0	0	0
NoCat_element4_ZTIPO323_1989	chr_2	3857567	3857694	-	0	NA	NA	NA	NA	NA	0	0	0	0
RIL_element2_ZTIPO323_1990	chr_2	3858597	3858676	-	0	NA	NA	NA	NA	NA	0	0	0	0
NoCat_element4_ZTIPO323_1991	chr_2	3859594	3859985	-	0	NA	NA	NA	NA	NA	0	0	0	0
NoCat_element4_ZTIPO323_1992	chr_2	3859967	3860111	-	0	NA	NA	NA	NA	NA	0	0	0	0
NoCat_element4_ZTIPO323_1993	chr_20	1	4197	+	0	NA	NA	NA	NA	NA	0	0	0	0
NoCat_element4_ZTIPO323_1994	chr_20	6340	6509	+	0	NA	NA	NA	NA	NA	0	0	0	0
RIL_element2_ZTIPO323_1995	chr_20	6507	6874	+	0	NA	NA	NA	NA	NA	0	0	0	0
RLC_element8_ZTIPO323_1996	chr_20	18913	19028	+	0	NA	NA	NA	NA	NA	0	0	0	0
RLC_element9_ZTIPO323_1997	chr_20	87400	87506	-	0	NA	NA	NA	NA	NA	0	0	0	0
DTA_element2_ZTIPO323_1998	chr_20	93878	93955	+	1.53338	-2.54233	2.38361	-1.06659	0.286157	0.370525	0	0	0	6.13354
[truncated: 2,141 more rows]

## Sheet: △kmt6
Gene	chr	start	stop	strand	baseMean	log2FoldChange	lfcSE	stat	pvalue	padj	Zt09_1	Zt09_2	△kmt6_1	△kmt6_2
NoCat_element4_ZTIPO323_1	chr_1	1	137	+	0	NA	NA	NA	NA	NA	0	0	0	0
RIL_element2_ZTIPO323_2	chr_1	135	604	+	0	NA	NA	NA	NA	NA	0	0	0	0
RII_element1_ZTIPO323_3	chr_1	603	1411	+	0	NA	NA	NA	NA	NA	0	0	0	0
RIL_element2_ZTIPO323_4	chr_1	1396	5960	+	0.276332	0.502188	1.44427	0.347711	0.728057	NA	0	1.10533	0	0
RIL_element2_ZTIPO323_5	chr_1	5563	11247	+	0.210309	-0.33166	1.44427	-0.229639	0.818372	NA	0	0	0.841234	0
RIL_element2_ZTIPO323_6	chr_1	11128	14952	+	0	NA	NA	NA	NA	NA	0	0	0	0
RIL_element2_ZTIPO323_7	chr_1	14861	18406	+	0	NA	NA	NA	NA	NA	0	0	0	0
RIL_element2_ZTIPO323_8	chr_1	18393	18930	+	0	NA	NA	NA	NA	NA	0	0	0	0
RIL_element2_ZTIPO323_9	chr_1	18926	19493	+	0	NA	NA	NA	NA	NA	0	0	0	0
RIL_element2_ZTIPO323_10	chr_1	19057	19804	+	0	NA	NA	NA	NA	NA	0	0	0	0
RIL_element2_ZTIPO323_11	chr_1	19730	26108	+	0	NA	NA	NA	NA	NA	0	0	0	0
RIL_element2_ZTIPO323_12	chr_1	25837	26918	+	0	NA	NA	NA	NA	NA	0	0	0	0
RIL_element2_ZTIPO323_13	chr_1	26940	27275	+	0	NA	NA	NA	NA	NA	0	0	0	0
RIL_element2_ZTIPO323_14	chr_1	27274	28289	+	0	NA	NA	NA	NA	NA	0	0	0	0
RIL_element2_ZTIPO323_15	chr_1	28176	32369	+	0	NA	NA	NA	NA	NA	0	0	0	0
RLG_element3_ZTIPO323_16	chr_1	32368	33009	+	0	NA	NA	NA	NA	NA	0	0	0	0
RLG_element3_ZTIPO323_17	chr_1	32880	46195	+	0	NA	NA	NA	NA	NA	0	0	0	0
RIL_element2_ZTIPO323_18	chr_1	46196	50397	+	0	NA	NA	NA	NA	NA	0	0	0	0
RIL_element2_ZTIPO323_19	chr_1	50225	50841	+	0	NA	NA	NA	NA	NA	0	0	0	0
RIL_element2_ZTIPO323_20	chr_1	50429	51076	+	0	NA	NA	NA	NA	NA	0	0	0	0
RIL_element2_ZTIPO323_21	chr_1	50900	51403	+	0	NA	NA	NA	NA	NA	0	0	0	0
RIL_element2_ZTIPO323_22	chr_1	50994	51458	+	0	NA	NA	NA	NA	NA	0	0	0	0
RIL_element2_ZTIPO323_23	chr_1	52722	54992	+	0	NA	NA	NA	NA	NA	0	0	0	0
RIL_element2_ZTIPO323_24	chr_1	54723	59126	+	0	NA	NA	NA	NA	NA	0	0	0	0
RIL_element2_ZTIPO323_25	chr_1	55228	59969	+	0	NA	NA	NA	NA	NA	0	0	0	0
RIL_element2_ZTIPO323_26	chr_1	57970	61731	+	0	NA	NA	NA	NA	NA	0	0	0	0
RIL_element2_ZTIPO323_27	chr_1	61453	62528	+	0	NA	NA	NA	NA	NA	0	0	0	0
RIL_element2_ZTIPO323_28	chr_1	62546	62885	+	0	NA	NA	NA	NA	NA	0	0	0	0
RIL_element2_ZTIPO323_29	chr_1	62884	63899	+	0	NA	NA	NA	NA	NA	0	0	0	0
RIL_element2_ZTIPO323_30	chr_1	63786	67977	+	0	NA	NA	NA	NA	NA	0	0	0	0
RLG_element3_ZTIPO323_31	chr_1	67978	68619	+	0	NA	NA	NA	NA	NA	0	0	0	0
RLG_element3_ZTIPO323_32	chr_1	68490	77378	+	0	NA	NA	NA	NA	NA	0	0	0	0
RLG_element3_ZTIPO323_33	chr_1	77378	78156	+	0	NA	NA	NA	NA	NA	0	0	0	0
RII_element1_ZTIPO323_34	chr_1	78154	82940	+	0	NA	NA	NA	NA	NA	0	0	0	0
DTM_element5_ZTIPO323_35	chr_1	83329	83442	+	0	NA	NA	NA	NA	NA	0	0	0	0
DTT_element14_ZTIPO323_36	chr_1	83603	85852	-	0.284406	0.502188	1.44427	0.347711	0.728057	NA	1.13762	0	0	0
RII_element1_ZTIPO323_37	chr_1	86690	87481	+	0	NA	NA	NA	NA	NA	0	0	0	0
RLG_element3_ZTIPO323_38	chr_1	87469	91042	+	0	NA	NA	NA	NA	NA	0	0	0	0
RLG_element11_ZTIPO323_39	chr_1	91043	95218	+	0	NA	NA	NA	NA	NA	0	0	0	0
RLG_element6_ZTIPO323_40	chr_1	95218	101934	+	0	NA	NA	NA	NA	NA	0	0	0	0
RLG_element11_ZTIPO323_41	chr_1	101921	102660	+	0	NA	NA	NA	NA	NA	0	0	0	0
RLG_element6_ZTIPO323_42	chr_1	102662	109377	-	0	NA	NA	NA	NA	NA	0	0	0	0
RLG_element11_ZTIPO323_43	chr_1	109359	109779	+	0.458554	-0.678221	1.4499	-0.467769	0.63995	NA	0	0	0.841234	0.992982
DTH_element5_ZTIPO323_44	chr_1	146936	150336	-	19.0748	1.29863	0.765272	1.69696	0.0897044	0.362578	34.1287	21.0013	9.25358	11.9158
NoCat_element3_ZTIPO323_45	chr_1	164471	164613	-	0	NA	NA	NA	NA	NA	0	0	0	0
NoCat_element10_ZTIPO323_46	chr_1	168754	169218	-	114.594	-0.611432	0.502533	-1.2167	0.223718	0.572599	114.9	65.2144	125.344	152.919
NoCat_element10_ZTIPO323_47	chr_1	169203	169511	-	37.5297	-0.0827899	0.54533	-0.151816	0.879332	0.983754	35.2663	37.5812	39.538	37.7333
DXX_element2_ZTIPO323_48	chr_1	173829	173871	+	0	NA	NA	NA	NA	NA	0	0	0	0
RLC_element1_ZTIPO323_49	chr_1	182941	189296	-	0	NA	NA	NA	NA	NA	0	0	0	0
NoCat_element10_ZTIPO323_50	chr_1	388569	389342	+	0.248246	-0.33166	1.44427	-0.229639	0.818372	NA	0	0	0	0.992982
DTM_element5_ZTIPO323_51	chr_1	389898	391146	+	0	NA	NA	NA	NA	NA	0	0	0	0
NoCat_element10_ZTIPO323_52	chr_1	391151	391952	-	2.8177	0.446495	1.33728	0.333883	0.738468	0.958806	4.55049	2.21066	2.5237	1.98596
DTM_element7_ZTIPO323_53	chr_1	391953	392190	+	0	NA	NA	NA	NA	NA	0	0	0	0
RLG_element2_ZTIPO323_54	chr_1	392191	392327	-	0	NA	NA	NA	NA	NA	0	0	0	0
RLG_element2_ZTIPO323_55	chr_1	392330	392480	-	0	NA	NA	NA	NA	NA	0	0	0	0
DTM_element7_ZTIPO323_56	chr_1	392481	395359	+	0	NA	NA	NA	NA	NA	0	0	0	0
DTM_element7_ZTIPO323_57	chr_1	398554	398588	-	0	NA	NA	NA	NA	NA	0	0	0	0
DTM_element7_ZTIPO323_58	chr_1	398852	398883	+	0	NA	NA	NA	NA	NA	0	0	0	0
RLG_element11_ZTIPO323_59	chr_1	427313	436775	+	0	NA	NA	NA	NA	NA	0	0	0	0
DTT_element2_ZTIPO323_60	chr_1	465324	465787	-	1.88445	1.77083	1.54252	1.14801	0.250965	NA	2.27525	4.42132	0.841234	0
RLG_element10_ZTIPO323_61	chr_1	465786	472593	-	0	NA	NA	NA	NA	NA	0	0	0	0
DTT_element1_ZTIPO323_62	chr_1	472588	473358	-	0	NA	NA	NA	NA	NA	0	0	0	0
DTH_element1_ZTIPO323_63	chr_1	555770	560254	+	0	NA	NA	NA	NA	NA	0	0	0	0
DHH_element1_ZTIPO323_64	chr_1	707604	721288	+	0.248246	-0.33166	1.44427	-0.229639	0.818372	NA	0	0	0	0.992982
DTX-MITE_element5_ZTIPO323_65	chr_1	735156	735722	+	0	NA	NA	NA	NA	NA	0	0	0	0
RLC_element4_ZTIPO323_66	chr_1	738595	739596	-	0.458554	-0.678221	1.4499	-0.467769	0.63995	NA	0	0	0.841234	0.992982
RLC_element4_ZTIPO323_67	chr_1	739569	745202	-	0	NA	NA	NA	NA	NA	0	0	0	0
DXX_element2_ZTIPO323_68	chr_1	909523	910147	+	6.10768	0.252783	1.06355	0.237679	0.81213	0.973718	5.68812	7.73731	5.04741	5.95789
RLG_element5_ZTIPO323_69	chr_1	910148	912502	-	0	NA	NA	NA	NA	NA	0	0	0	0
NoCat_element10_ZTIPO323_70	chr_1	912503	912836	+	0	NA	NA	NA	NA	NA	0	0	0	0
NoCat_element10_ZTIPO323_71	chr_1	912795	912968	+	0	NA	NA	NA	NA	NA	0	0	0	0
NoCat_element10_ZTIPO323_72	chr_1	912969	913255	+	0.458554	-0.678221	1.4499	-0.467769	0.63995	NA	0	0	0.841234	0.992982
RLG_element5_ZTIPO323_73	chr_1	913255	915004	-	0	NA	NA	NA	NA	NA	0	0	0	0
RLG_element8_ZTIPO323_74	chr_1	915005	921346	+	0	NA	NA	NA	NA	NA	0	0	0	0
RLG_element5_ZTIPO323_75	chr_1	921343	924055	-	0	NA	NA	NA	NA	NA	0	0	0	0
DXX_element2_ZTIPO323_76	chr_1	924038	929451	+	0	NA	NA	NA	NA	NA	0	0	0	0
DXX_element2_ZTIPO323_77	chr_1	927505	929576	+	0	NA	NA	NA	NA	NA	0	0	0	0
DXX_element2_ZTIPO323_78	chr_1	929515	929672	-	0	NA	NA	NA	NA	NA	0	0	0	0
DXX_element2_ZTIPO323_79	chr_1	929645	930052	+	0	NA	NA	NA	NA	NA	0	0	0	0
DXX_element2_ZTIPO323_80	chr_1	930011	930419	-	0	NA	NA	NA	NA	NA	0	0	0	0
DXX_element2_ZTIPO323_81	chr_1	930371	930665	+	0	NA	NA	NA	NA	NA	0	0	0	0
RLC_element1_ZTIPO323_82	chr_1	1154591	1160947	-	0.560738	0.899746	1.46112	0.615792	0.538031	NA	1.13762	1.10533	0	0
DTX_element3_ZTIPO323_83	chr_1	1171947	1172178	+	0	NA	NA	NA	NA	NA	0	0	0	0
DTM_element5_ZTIPO323_84	chr_1	1172176	1172608	-	0	NA	NA	NA	NA	NA	0	0	0	0
DTX_element3_ZTIPO323_85	chr_1	1172459	1176108	+	0	NA	NA	NA	NA	NA	0	0	0	0
DTX-MITE_element4_ZTIPO323_86	chr_1	1184195	1184553	+	0.973282	0.142451	1.54093	0.0924449	0.926345	NA	0	2.21066	1.68247	0
NoCat_element8_ZTIPO323_87	chr_1	1184602	1187279	+	0	NA	NA	NA	NA	NA	0	0	0	0
RLG_element7_ZTIPO323_88	chr_1	1187277	1194235	+	0	NA	NA	NA	NA	NA	0	0	0	0
NoCat_element8_ZTIPO323_89	chr_1	1194232	1195737	+	0	NA	NA	NA	NA	NA	0	0	0	0
RII_element1_ZTIPO323_90	chr_1	1195736	1195918	-	0	NA	NA	NA	NA	NA	0	0	0	0
NoCat_element8_ZTIPO323_91	chr_1	1195916	1197582	+	0	NA	NA	NA	NA	NA	0	0	0	0
NoCat_element10_ZTIPO323_92	chr_1	1197583	1197814	+	0	NA	NA	NA	NA	NA	0	0	0	0
NoCat_element10_ZTIPO323_93	chr_1	1197791	1197896	+	0	NA	NA	NA	NA	NA	0	0	0	0
NoCat_element10_ZTIPO323_94	chr_1	1197857	1198367	+	0.210309	-0.33166	1.44427	-0.229639	0.818372	NA	0	0	0.841234	0
NoCat_element8_ZTIPO323_95	chr_1	1198365	1199542	+	0	NA	NA	NA	NA	NA	0	0	0	0
RLC_element1_ZTIPO323_96	chr_1	1218145	1224500	+	1.79841	0.511863	1.47615	0.346756	0.728775	NA	3.41287	1.10533	1.68247	0.992982
RLC_element1_ZTIPO323_97	chr_1	1431609	1432839	-	0	NA	NA	NA	NA	NA	0	0	0	0
NoCat_element10_ZTIPO323_98	chr_1	1432839	1433327	-	1871.75	0.294636	0.358141	0.822683	0.410688	0.752656	2445.89	1683.42	1594.14	1763.54
NoCat_element10_ZTIPO323_99	chr_1	1433296	1433681	-	19.6853	0.466722	0.698808	0.667883	0.504208	0.849329	25.0277	21.0013	16.8247	15.8877
RLC_element1_ZTIPO323_100	chr_1	1433682	1438820	-	0	NA	NA	NA	NA	NA	0	0	0	0
DTX-MITE_element7_ZTIPO323_101	chr_1	1833870	1834066	-	0	NA	NA	NA	NA	NA	0	0	0	0
DTM_element1_ZTIPO323_102	chr_1	1843016	1843176	+	0	NA	NA	NA	NA	NA	0	0	0	0
DTM_element1_ZTIPO323_103	chr_1	1843360	1843806	+	0	NA	NA	NA	NA	NA	0	0	0	0
DTM_element1_ZTIPO323_104	chr_1	1844698	1845026	+	0	NA	NA	NA	NA	NA	0	0	0	0
DTX-MITE_element2_ZTIPO323_105	chr_1	2017263	2017476	+	0	NA	NA	NA	NA	NA	0	0	0	0
DTX-MITE_element2_ZTIPO323_106	chr_1	2017480	2017527	+	0	NA	NA	NA	NA	NA	0	0	0	0
DTX-MITE_element2_ZTIPO323_107	chr_1	2017497	2017544	+	0	NA	NA	NA	NA	NA	0	0	0	0
DTX-MITE_element2_ZTIPO323_108	chr_1	2017548	2017898	+	0	NA	NA	NA	NA	NA	0	0	0	0
RLC_element1_ZTIPO323_109	chr_1	2099572	2105941	+	0	NA	NA	NA	NA	NA	0	0	0	0
DTX-MITE_element7_ZTIPO323_110	chr_1	2141903	2142188	-	3.01578	1.62684	1.46843	1.10788	0.267914	0.616203	4.55049	5.52665	0	1.98596
DTT_element10_ZTIPO323_111	chr_1	2154358	2154425	-	1.67414	2.22065	1.5926	1.39436	0.16321	NA	2.27525	4.42132	0	0
DTT_element10_ZTIPO323_112	chr_1	2154545	2154600	-	0.780897	-0.267589	1.51042	-0.177163	0.859381	NA	1.13762	0	0	1.98596
DTX_element1_ZTIPO323_113	chr_1	2160825	2160872	+	0	NA	NA	NA	NA	NA	0	0	0	0
DTX_element1_ZTIPO323_114	chr_1	2160825	2160862	-	0	NA	NA	NA	NA	NA	0	0	0	0
DTT_element6_ZTIPO323_115	chr_1	2186079	2188273	+	0.630926	-0.844683	1.45441	-0.580773	0.561394	NA	0	0	2.5237	0
DTH_element4_ZTIPO323_116	chr_1	2394740	2398084	+	0	NA	NA	NA	NA	NA	0	0	0	0
DTX_element1_ZTIPO323_117	chr_1	2438824	2441082	-	0.568812	0.880076	1.44794	0.607813	0.543311	NA	2.27525	0	0	0
DTX_element4_ZTIPO323_118	chr_1	2441243	2442478	+	0	NA	NA	NA	NA	NA	0	0	0	0
DTX_element1_ZTIPO323_119	chr_1	2441721	2443217	-	0	NA	NA	NA	NA	NA	0	0	0	0
RLG_element2_ZTIPO323_120	chr_1	2443218	2443330	+	0	NA	NA	NA	NA	NA	0	0	0	0
RLG_element2_ZTIPO323_121	chr_1	2443331	2450018	+	0	NA	NA	NA	NA	NA	0	0	0	0
RLG_element2_ZTIPO323_122	chr_1	2450019	2450125	+	0	NA	NA	NA	NA	NA	0	0	0	0
DTX_element4_ZTIPO323_123	chr_1	2450122	2450923	+	0	NA	NA	NA	NA	NA	0	0	0	0
DTX-MITE_element3_ZTIPO323_124	chr_1	2676720	2677381	+	0.705023	-0.190847	1.49752	-0.127442	0.89859	NA	1.13762	0	1.68247	0
DTT_element14_ZTIPO323_125	chr_1	2696953	2697097	-	21.0333	0.71811	0.762531	0.941746	0.346323	0.713771	35.2663	17.6853	14.301	16.8807
DTT_element4_ZTIPO323_126	chr_1	2761667	2762103	+	0	NA	NA	NA	NA	NA	0	0	0	0
RLG_element10_ZTIPO323_127	chr_1	2762117	2768916	+	0	NA	NA	NA	NA	NA	0	0	0	0
DTT_element9_ZTIPO323_128	chr_1	2768913	2771811	+	0	NA	NA	NA	NA	NA	0	0	0	0
RLG_element8_ZTIPO323_129	chr_1	2774973	2775479	+	0	NA	NA	NA	NA	NA	0	0	0	0
RLG_element7_ZTIPO323_130	chr_1	2775081	2776095	+	0	NA	NA	NA	NA	NA	0	0	0	0
RLG_element12_ZTIPO323_131	chr_1	2775130	2775750	+	0	NA	NA	NA	NA	NA	0	0	0	0
RLG_element12_ZTIPO323_132	chr_1	2776003	2776312	+	0	NA	NA	NA	NA	NA	0	0	0	0
RLG_element12_ZTIPO323_133	chr_1	2776719	2776805	+	0	NA	NA	NA	NA	NA	0	0	0	0
RLG_element8_ZTIPO323_134	chr_1	2776798	2777157	+	0	NA	NA	NA	NA	NA	0	0	0	0
RLG_element2_ZTIPO323_135	chr_1	2776941	2777379	+	0	NA	NA	NA	NA	NA	0	0	0	0
DTM_element7_ZTIPO323_136	chr_1	2778001	2778157	-	0	NA	NA	NA	NA	NA	0	0	0	0
DTA_element4_ZTIPO323_137	chr_1	2779055	2779177	+	0	NA	NA	NA	NA	NA	0	0	0	0
DTM_element7_ZTIPO323_138	chr_1	2779064	2779168	+	0	NA	NA	NA	NA	NA	0	0	0	0
DTA_element5_ZTIPO323_139	chr_1	2779076	2779177	-	0	NA	NA	NA	NA	NA	0	0	0	0
RLG_element13_ZTIPO323_140	chr_1	2779913	2780043	-	0	NA	NA	NA	NA	NA	0	0	0	0
RLG_element12_ZTIPO323_141	chr_1	2779954	2780335	-	0	NA	NA	NA	NA	NA	0	0	0	0
RLG_element8_ZTIPO323_142	chr_1	2780992	2781259	-	0	NA	NA	NA	NA	NA	0	0	0	0
RLG_element4_ZTIPO323_143	chr_1	2781054	2782122	-	0	NA	NA	NA	NA	NA	0	0	0	0
RLG_element12_ZTIPO323_144	chr_1	2781506	2782117	-	0	NA	NA	NA	NA	NA	0	0	0	0
RLG_element8_ZTIPO323_145	chr_1	2784935	2790484	+	0	NA	NA	NA	NA	NA	0	0	0	0
RLG_element10_ZTIPO323_146	chr_1	2790476	2797278	+	0	NA	NA	NA	NA	NA	0	0	0	0
RLG_element8_ZTIPO323_147	chr_1	2797279	2798020	+	0	NA	NA	NA	NA	NA	0	0	0	0
DTT_element9_ZTIPO323_148	chr_1	2798626	2799322	+	0	NA	NA	NA	NA	NA	0	0	0	0
DTT_element3_ZTIPO323_149	chr_1	2799392	2799935	+	0	NA	NA	NA	NA	NA	0	0	0	0
DTM_element4_ZTIPO323_150	chr_1	2802178	2802242	+	1.33986	1.28889	1.58187	0.814789	0.415193	NA	3.41287	1.10533	0.841234	0
DTX-MITE_element1_ZTIPO323_151	chr_1	2802342	2802439	+	0.568812	0.880076	1.44794	0.607813	0.543311	NA	2.27525	0	0	0
DTX-MITE_element7_ZTIPO323_152	chr_1	2802527	2802581	-	0	NA	NA	NA	NA	NA	0	0	0	0
DTM_element4_ZTIPO323_153	chr_1	2802536	2802581	-	0	NA	NA	NA	NA	NA	0	0	0	0
DTM_element5_ZTIPO323_154	chr_1	2819904	2823830	+	0	NA	NA	NA	NA	NA	0	0	0	0
DTM_element7_ZTIPO323_155	chr_1	2823382	2823922	+	0	NA	NA	NA	NA	NA	0	0	0	0
DTM_element5_ZTIPO323_156	chr_1	2823889	2823929	-	0	NA	NA	NA	NA	NA	0	0	0	0
RLG_element4_ZTIPO323_157	chr_1	2966247	2966287	+	0	NA	NA	NA	NA	NA	0	0	0	0
DTT_element10_ZTIPO323_158	chr_1	3107282	3109497	-	2.79171	0.782686	1.51128	0.517897	0.60453	0.91175	2.27525	5.52665	3.36494	0
NoCat_element10_ZTIPO323_159	chr_1	3175457	3175712	-	9.58856	-0.173447	0.951519	-0.182284	0.85536	0.983157	9.10099	8.84264	13.4597	6.95087
NoCat_element10_ZTIPO323_160	chr_1	3175713	3176214	-	13.3906	0.137321	0.907679	0.151288	0.879748	0.983754	17.0643	11.0533	7.57111	17.8737
RLG_element11_ZTIPO323_161	chr_1	3223924	3233399	-	0.568812	0.880076	1.44794	0.607813	0.543311	NA	2.27525	0	0	0
DTT_element14_ZTIPO323_162	chr_1	3261565	3262438	+	0	NA	NA	NA	NA	NA	0	0	0	0
DTT_element14_ZTIPO323_163	chr_1	3262489	3263852	+	27.5571	0.454623	0.657008	0.69196	0.488963	0.836144	37.5416	26.5279	19.3484	26.8105
DTX_element1_ZTIPO323_164	chr_1	3302239	3306233	-	31.1908	0.0654346	0.627853	0.10422	0.916995	0.984906	27.303	36.4759	25.237	35.7474
DTX_element1_ZTIPO323_165	chr_1	3304234	3307680	-	0	NA	NA	NA	NA	NA	0	0	0	0
DTX_element1_ZTIPO323_166	chr_1	3407405	3409863	-	3.80684	2.19894	1.32841	1.65532	0.0978593	0.371128	4.55049	8.84264	0.841234	0.992982
RII_element1_ZTIPO323_167	chr_1	3409862	3415499	-	5.32226	-0.135606	1.2929	-0.104885	0.916467	0.984906	1.13762	8.84264	3.36494	7.94386
DTX_element1_ZTIPO323_168	chr_1	3415499	3418478	-	2.16886	1.98498	1.5175	1.30806	0.190854	0.538606	3.41287	4.42132	0.841234	0
DTX_element5_ZTIPO323_169	chr_1	3581330	3585178	+	0	NA	NA	NA	NA	NA	0	0	0	0
DTX_element5_ZTIPO323_170	chr_1	3585152	3586746	+	0	NA	NA	NA	NA	NA	0	0	0	0
DTT_element2_ZTIPO323_171	chr_1	3592657	3594810	+	0.284406	0.502188	1.44427	0.347711	0.728057	NA	1.13762	0	0	0
RLG_element7_ZTIPO323_172	chr_1	3643288	3643566	-	10.97	1.04616	0.888361	1.17763	0.238944	0.588902	12.5139	17.6853	6.72987	6.95087
DTX-MITE_element5_ZTIPO323_173	chr_1	3707920	3708491	+	0	NA	NA	NA	NA	NA	0	0	0	0
DTX-MITE_element10_ZTIPO323_174	chr_1	3711879	3712362	+	10.84	1.05225	0.985353	1.0679	0.285567	0.637675	10.2386	19.8959	9.25358	3.97193
DTX_element6_ZTIPO323_175	chr_1	3756186	3756395	+	0	NA	NA	NA	NA	NA	0	0	0	0
DTX_element6_ZTIPO323_176	chr_1	3756507	3756603	+	0	NA	NA	NA	NA	NA	0	0	0	0
DTX_element6_ZTIPO323_177	chr_1	3756630	3757105	+	0	NA	NA	NA	NA	NA	0	0	0	0
RLG_element8_ZTIPO323_178	chr_1	3757099	3760977	+	0	NA	NA	NA	NA	NA	0	0	0	0
RLG_element10_ZTIPO323_179	chr_1	3760977	3766112	+	0	NA	NA	NA	NA	NA	0	0	0	0
RII_element1_ZTIPO323_180	chr_1	3766103	3766263	-	0	NA	NA	NA	NA	NA	0	0	0	0
RLG_element10_ZTIPO323_181	chr_1	3766280	3767948	+	0	NA	NA	NA	NA	NA	0	0	0	0
RLG_element8_ZTIPO323_182	chr_1	3767949	3769985	+	0	NA	NA	NA	NA	NA	0	0	0	0
RLG_element8_ZTIPO323_183	chr_1	3767986	3770313	+	0	NA	NA	NA	NA	NA	0	0	0	0
DTX_element6_ZTIPO323_184	chr_1	3770313	3772597	+	0	NA	NA	NA	NA	NA	0	0	0	0
DTX_element6_ZTIPO323_185	chr_1	3772583	3772937	+	0	NA	NA	NA	NA	NA	0	0	0	0
RLG_element2_ZTIPO323_186	chr_1	3774146	3774271	+	0	NA	NA	NA	NA	NA	0	0	0	0
RLG_element2_ZTIPO323_187	chr_1	3774260	3774661	+	0	NA	NA	NA	NA	NA	0	0	0	0
RLG_element2_ZTIPO323_188	chr_1	3774654	3780486	+	0	NA	NA	NA	NA	NA	0	0	0	0
RLG_element2_ZTIPO323_189	chr_1	3780475	3780587	+	0	NA	NA	NA	NA	NA	0	0	0	0
DTA_element6_ZTIPO323_190	chr_1	3780895	3781091	+	0	NA	NA	NA	NA	NA	0	0	0	0
DTA_element6_ZTIPO323_191	chr_1	3781829	3782026	+	0	NA	NA	NA	NA	NA	0	0	0	0
DTT_element1_ZTIPO323_192	chr_1	3796191	3798387	-	0.762973	0.458389	1.5099	0.303589	0.761441	NA	0	2.21066	0.841234	0
RYN_element1_ZTIPO323_193	chr_1	3848390	3853049	-	0	NA	NA	NA	NA	NA	0	0	0	0
DTT_element8_ZTIPO323_194	chr_1	3887551	3888035	+	1.5358	0.137108	1.57904	0.0868302	0.930806	NA	0	3.31599	0.841234	1.98596
RLG_element10_ZTIPO323_195	chr_1	3888036	3894835	+	0	NA	NA	NA	NA	NA	0	0	0	0
DTT_element8_ZTIPO323_196	chr_1	3894835	3896557	+	0	NA	NA	NA	NA	NA	0	0	0	0
DTT_element5_ZTIPO323_197	chr_1	4003648	4003687	-	0	NA	NA	NA	NA	NA	0	0	0	0
DTX_element5_ZTIPO323_198	chr_1	4064327	4065953	-	0	NA	NA	NA	NA	NA	0	0	0	0
DTX_element5_ZTIPO323_199	chr_1	4065898	4069777	-	0	NA	NA	NA	NA	NA	0	0	0	0
DTH_element2_ZTIPO323_200	chr_1	4168386	4169052	-	0	NA	NA	NA	NA	NA	0	0	0	0
RLG_element10_ZTIPO323_201	chr_1	4169052	4175768	+	0	NA	NA	NA	NA	NA	0	0	0	0
RLG_element10_ZTIPO323_202	chr_1	4173769	4175857	+	0	NA	NA	NA	NA	NA	0	0	0	0
DTH_element2_ZTIPO323_203	chr_1	4175853	4176745	-	0	NA	NA	NA	NA	NA	0	0	0	0
RLG_element10_ZTIPO323_204	chr_1	4176744	4177074	+	0	NA	NA	NA	NA	NA	0	0	0	0
DTH_element2_ZTIPO323_205	chr_1	4177074	4179105	-	1.57196	0.847687	1.5061	0.562837	0.573546	NA	1.13762	3.31599	0.841234	0.992982
RLC_element11_ZTIPO323_206	chr_1	4239901	4240047	-	0.552665	0.867367	1.44751	0.599215	0.549029	NA	0	2.21066	0	0
RLC_element2_ZTIPO323_207	chr_1	4240825	4242402	-	0	NA	NA	NA	NA	NA	0	0	0	0
RLC_element2_ZTIPO323_208	chr_1	4242862	4244197	-	0	NA	NA	NA	NA	NA	0	0	0	0
RLC_element2_ZTIPO323_209	chr_1	4245719	4245788	-	0	NA	NA	NA	NA	NA	0	0	0	0
RLC_element3_ZTIPO323_210	chr_1	4245820	4245949	-	0	NA	NA	NA	NA	NA	0	0	0	0
RLC_element7_ZTIPO323_211	chr_1	4246502	4246537	-	0	NA	NA	NA	NA	NA	0	0	0	0
RLC_element2_ZTIPO323_212	chr_1	4246711	4246833	-	0	NA	NA	NA	NA	NA	0	0	0	0
DTX-MITE_element7_ZTIPO323_213	chr_1	4407164	4407346	+	0	NA	NA	NA	NA	NA	0	0	0	0
DTT_element1_ZTIPO323_214	chr_1	4424519	4426712	-	0.248246	-0.33166	1.44427	-0.229639	0.818372	NA	0	0	0	0.992982
DTT_element14_ZTIPO323_215	chr_1	4449114	4451293	+	0	NA	NA	NA	NA	NA	0	0	0	0
DHH_element1_ZTIPO323_216	chr_1	4509625	4509739	+	0	NA	NA	NA	NA	NA	0	0	0	0
DHH_element1_ZTIPO323_217	chr_1	4509733	4510045	+	0	NA	NA	NA	NA	NA	0	0	0	0
RIL_element2_ZTIPO323_218	chr_1	4513604	4513656	+	0.276332	0.502188	1.44427	0.347711	0.728057	NA	0	1.10533	0	0
NoCat_element10_ZTIPO323_219	chr_1	4519572	4520439	+	276.073	0.0448505	0.317105	0.141437	0.887525	0.983754	288.956	271.911	279.29	264.133
RII_element3_ZTIPO323_220	chr_1	4520739	4521159	+	0	NA	NA	NA	NA	NA	0	0	0	0
RLG_element10_ZTIPO323_221	chr_1	4521507	4523582	-	0	NA	NA	NA	NA	NA	0	0	0	0
RLG_element10_ZTIPO323_222	chr_1	4521583	4528306	-	0	NA	NA	NA	NA	NA	0	0	0	0
DTX-MITE_element11_ZTIPO323_223	chr_1	4536852	4536971	+	0	NA	NA	NA	NA	NA	0	0	0	0
DTH_element7_ZTIPO323_224	chr_1	4537458	4537944	-	0	NA	NA	NA	NA	NA	0	0	0	0
DTH_element7_ZTIPO323_225	chr_1	4538705	4538908	-	0	NA	NA	NA	NA	NA	0	0	0	0
DTH_element7_ZTIPO323_226	chr_1	4539058	4540045	-	0	NA	NA	NA	NA	NA	0	0	0	0
DTX-MITE_element11_ZTIPO323_227	chr_1	4540407	4540961	+	1.20151	-0.925596	1.58205	-0.58506	0.558507	NA	1.13762	0	1.68247	1.98596
RLC_element4_ZTIPO323_228	chr_1	4603951	4610913	+	0	NA	NA	NA	NA	NA	0	0	0	0
RLC_element4_ZTIPO323_229	chr_1	4610908	4611748	+	0	NA	NA	NA	NA	NA	0	0	0	0
DTX-MITE_element5_ZTIPO323_230	chr_1	4902487	4903057	+	2.80572	-0.92267	1.387	-0.665228	0.505905	0.849329	1.13762	2.21066	5.88864	1.98596
RLC_element2_ZTIPO323_231	chr_1	4906829	4906936	-	0	NA	NA	NA	NA	NA	0	0	0	0
RLC_element5_ZTIPO323_232	chr_1	4907054	4907103	+	0	NA	NA	NA	NA	NA	0	0	0	0
NoCat_element10_ZTIPO323_233	chr_1	4907206	4907646	+	0	NA	NA	NA	NA	NA	0	0	0	0
RLG_element10_ZTIPO323_234	chr_1	4907647	4913608	-	0	NA	NA	NA	NA	NA	0	0	0	0
RII_element1_ZTIPO323_235	chr_1	4913605	4919195	-	3.34015	-1.23226	1.30988	-0.940745	0.346835	0.713771	1.13762	2.21066	5.04741	4.96491
RLG_element10_ZTIPO323_236	chr_1	4919196	4920046	-	0	NA	NA	NA	NA	NA	0	0	0	0
NoCat_element10_ZTIPO323_237	chr_1	4920047	4920393	+	0	NA	NA	NA	NA	NA	0	0	0	0
RLC_element5_ZTIPO323_238	chr_1	4920514	4921375	+	0	NA	NA	NA	NA	NA	0	0	0	0
RLC_element8_ZTIPO323_239	chr_1	4920745	4921375	-	0	NA	NA	NA	NA	NA	0	0	0	0
RLC_element3_ZTIPO323_240	chr_1	4921038	4921453	-	0	NA	NA	NA	NA	NA	0	0	0	0
RIL_element2_ZTIPO323_241	chr_1	4969671	4970153	-	0	NA	NA	NA	NA	NA	0	0	0	0
DTT_element3_ZTIPO323_242	chr_1	4970524	4971621	-	0	NA	NA	NA	NA	NA	0	0	0	0
DTT_element9_ZTIPO323_243	chr_1	4970946	4972601	-	0	NA	NA	NA	NA	NA	0	0	0	0
DHH_element4_ZTIPO323_244	chr_1	4972598	4972644	-	0	NA	NA	NA	NA	NA	0	0	0	0
DHH_element4_ZTIPO323_245	chr_1	4973068	4973203	-	0	NA	NA	NA	NA	NA	0	0	0	0
DTT_element9_ZTIPO323_246	chr_1	4973199	4975200	-	0	NA	NA	NA	NA	NA	0	0	0	0
DTT_element4_ZTIPO323_247	chr_1	4973921	4975569	-	0	NA	NA	NA	NA	NA	0	0	0	0
RIL_element2_ZTIPO323_248	chr_1	4975582	4975787	-	0.524578	0.055836	1.44705	0.0385862	0.96922	NA	0	1.10533	0	0.992982
NoCat_element8_ZTIPO323_249	chr_1	5050753	5057707	-	0	NA	NA	NA	NA	NA	0	0	0	0
RLC_element1_ZTIPO323_250	chr_1	5171896	5178251	-	0	NA	NA	NA	NA	NA	0	0	0	0
RLC_element1_ZTIPO323_251	chr_1	5192843	5199199	-	1.80019	-0.111585	1.48105	-0.0753414	0.939943	NA	2.27525	1.10533	0.841234	2.97895
DHH_element1_ZTIPO323_252	chr_1	5200190	5206839	-	0	NA	NA	NA	NA	NA	0	0	0	0
RLG_element2_ZTIPO323_253	chr_1	5206835	5206940	-	0	NA	NA	NA	NA	NA	0	0	0	0
RLG_element2_ZTIPO323_254	chr_1	5206929	5208375	-	0	NA	NA	NA	NA	NA	0	0	0	0
NoCat_element10_ZTIPO323_255	chr_1	5208378	5209204	-	174.064	0.446395	0.3616	1.2345	0.217017	0.571378	195.671	206.697	159.835	134.053
RLG_element2_ZTIPO323_256	chr_1	5209203	5214493	-	0	NA	NA	NA	NA	NA	0	0	0	0
RLG_element2_ZTIPO323_257	chr_1	5214482	5214607	-	0	NA	NA	NA	NA	NA	0	0	0	0
DHH_element1_ZTIPO323_258	chr_1	5214608	5219210	-	0	NA	NA	NA	NA	NA	0	0	0	0
DHH_element1_ZTIPO323_259	chr_1	5217211	5220292	-	0	NA	NA	NA	NA	NA	0	0	0	0
RLG_element2_ZTIPO323_260	chr_1	5220293	5220405	+	0	NA	NA	NA	NA	NA	0	0	0	0
RLG_element2_ZTIPO323_261	chr_1	5220406	5227117	+	0	NA	NA	NA	NA	NA	0	0	0	0
RLG_element2_ZTIPO323_262	chr_1	5227118	5227223	+	0	NA	NA	NA	NA	NA	0	0	0	0
DHH_element1_ZTIPO323_263	chr_1	5227220	5227554	-	0	NA	NA	NA	NA	NA	0	0	0	0
DHH_element1_ZTIPO323_264	chr_1	5227757	5228551	-	0	NA	NA	NA	NA	NA	0	0	0	0
DHH_element1_ZTIPO323_265	chr_1	5228552	5228613	-	0.276332	0.502188	1.44427	0.347711	0.728057	NA	0	1.10533	0	0
RLC_element1_ZTIPO323_266	chr_1	5242003	5248359	-	0	NA	NA	NA	NA	NA	0	0	0	0
DTX-MITE_element10_ZTIPO323_267	chr_1	5271273	5271756	+	1.19344	-0.938296	1.5824	-0.592958	0.553209	NA	0	1.10533	1.68247	1.98596
RLC_element1_ZTIPO323_268	chr_1	5439773	5446129	-	0	NA	NA	NA	NA	NA	0	0	0	0
RSX_element1_ZTIPO323_269	chr_1	5538254	5538331	+	18.3692	1.25469	0.827145	1.51689	0.129294	0.427878	26.1653	26.5279	5.88864	14.8947
DTX-MITE_element4_ZTIPO323_270	chr_1	5563289	5563645	+	29.1267	1.11982	0.716893	1.56205	0.118276	0.415322	40.9544	39.7919	10.936	24.8246
RLC_element1_ZTIPO323_271	chr_1	5581862	5588219	+	12.3955	-0.124154	0.86175	-0.144072	0.885443	0.983754	13.6515	9.94797	10.0948	15.8877
RLC_element1_ZTIPO323_272	chr_1	5678637	5682962	+	0	NA	NA	NA	NA	NA	0	0	0	0
RLC_element1_ZTIPO323_273	chr_1	5680963	5684994	+	0	NA	NA	NA	NA	NA	0	0	0	0
DTX_element1_ZTIPO323_274	chr_1	5764636	5770010	+	0	NA	NA	NA	NA	NA	0	0	0	0
RLG_element8_ZTIPO323_275	chr_1	5863451	5863526	+	21.2955	0.0720026	0.68714	0.104786	0.916546	0.984906	22.7525	21.0013	23.5546	17.8737
RLC_element3_ZTIPO323_276	chr_1	5881496	5881647	-	0	NA	NA	NA	NA	NA	0	0	0	0
RLC_element11_ZTIPO323_277	chr_1	5882594	5882814	-	0	NA	NA	NA	NA	NA	0	0	0	0
RLC_element1_ZTIPO323_278	chr_1	5884130	5890489	-	0	NA	NA	NA	NA	NA	0	0	0	0
RLC_element11_ZTIPO323_279	chr_1	5961720	5967376	-	28.1231	1.71541	0.688466	2.49163	0.0127158	0.09344	47.7802	39.7919	15.9835	8.93684
RLG_element10_ZTIPO323_280	chr_1	5967376	5972807	+	0	NA	NA	NA	NA	NA	0	0	0	0
RLG_element10_ZTIPO323_281	chr_1	5970808	5974183	+	0.420617	-0.641415	1.44874	-0.442739	0.657955	NA	0	0	1.68247	0
RLC_element3_ZTIPO323_282	chr_1	5974581	5974702	-	0	NA	NA	NA	NA	NA	0	0	0	0
DXX_element2_ZTIPO323_283	chr_1	5975122	5975199	-	0	NA	NA	NA	NA	NA	0	0	0	0
RLG_element7_ZTIPO323_284	chr_1	5976655	5976874	-	0	NA	NA	NA	NA	NA	0	0	0	0
RLG_element13_ZTIPO323_285	chr_1	5977662	5979036	-	0	NA	NA	NA	NA	NA	0	0	0	0
RLC_element2_ZTIPO323_286	chr_1	5982778	5982841	-	0	NA	NA	NA	NA	NA	0	0	0	0
RLC_element11_ZTIPO323_287	chr_1	5982815	5982924	-	0	NA	NA	NA	NA	NA	0	0	0	0
RLG_element2_ZTIPO323_288	chr_1	5990009	5990173	-	6.79833	-0.0386385	1.10055	-0.0351084	0.971993	0.997372	3.41287	9.94797	5.88864	7.94386
RLC_element4_ZTIPO323_289	chr_1	6007569	6010867	-	0.276332	0.502188	1.44427	0.347711	0.728057	NA	0	1.10533	0	0
RLC_element4_ZTIPO323_290	chr_1	6010843	6014456	-	0	NA	NA	NA	NA	NA	0	0	0	0
RLG_element2_ZTIPO323_291	chr_1	6015494	6016126	+	0	NA	NA	NA	NA	NA	0	0	0	0
RLX-TRIM_element1_ZTIPO323_292	chr_1	6016127	6016310	+	0	NA	NA	NA	NA	NA	0	0	0	0
RLG_element2_ZTIPO323_293	chr_1	6016310	6016931	+	0	NA	NA	NA	NA	NA	0	0	0	0
RLG_element1_ZTIPO323_294	chr_1	6017354	6018342	+	0	NA	NA	NA	NA	NA	0	0	0	0
RLG_element1_ZTIPO323_295	chr_1	6017865	6019465	+	0	NA	NA	NA	NA	NA	0	0	0	0
DTA_element3_ZTIPO323_296	chr_1	6019390	6022325	+	0	NA	NA	NA	NA	NA	0	0	0	0
RLG_element1_ZTIPO323_297	chr_1	6022311	6022484	+	0	NA	NA	NA	NA	NA	0	0	0	0
RIL_element2_ZTIPO323_298	chr_1	6022511	6027530	-	0	NA	NA	NA	NA	NA	0	0	0	0
RLG_element3_ZTIPO323_299	chr_1	6027489	6027835	-	0	NA	NA	NA	NA	NA	0	0	0	0
RLG_element3_ZTIPO323_300	chr_1	6027528	6030776	-	0	NA	NA	NA	NA	NA	0	0	0	0
RLG_element3_ZTIPO323_301	chr_1	6028777	6031105	-	0	NA	NA	NA	NA	NA	0	0	0	0
RLG_element3_ZTIPO323_302	chr_1	6031038	6040804	-	0	NA	NA	NA	NA	NA	0	0	0	0
RLG_element3_ZTIPO323_303	chr_1	6040683	6041350	-	0	NA	NA	NA	NA	NA	0	0	0	0
RIL_element2_ZTIPO323_304	chr_1	6041348	6043855	-	0	NA	NA	NA	NA	NA	0	0	0	0
RIL_element2_ZTIPO323_305	chr_1	6043613	6044249	-	0	NA	NA	NA	NA	NA	0	0	0	0
DTX-MITE_element8_ZTIPO323_306	chr_1	6044250	6044651	-	0	NA	NA	NA	NA	NA	0	0	0	0
RIL_element2_ZTIPO323_307	chr_1	6044654	6044702	-	0	NA	NA	NA	NA	NA	0	0	0	0
RIL_element2_ZTIPO323_308	chr_1	6044722	6047515	-	0	NA	NA	NA	NA	NA	0	0	0	0
RIL_element2_ZTIPO323_309	chr_1	6047087	6053991	-	0	NA	NA	NA	NA	NA	0	0	0	0
RIL_element2_ZTIPO323_310	chr_1	6053865	6055537	-	0	NA	NA	NA	NA	NA	0	0	0	0
RIL_element2_ZTIPO323_311	chr_1	6055859	6056514	-	0	NA	NA	NA	NA	NA	0	0	0	0
DTM_element2_ZTIPO323_312	chr_1	6056510	6061016	-	0	NA	NA	NA	NA	NA	0	0	0	0
RIL_element2_ZTIPO323_313	chr_1	6061014	6065088	-	0	NA	NA	NA	NA	NA	0	0	0	0
RIL_element2_ZTIPO323_314	chr_1	6065105	6072451	-	0	NA	NA	NA	NA	NA	0	0	0	0
RIL_element2_ZTIPO323_315	chr_1	6072321	6073068	-	0	NA	NA	NA	NA	NA	0	0	0	0
RIL_element2_ZTIPO323_316	chr_1	6072698	6077964	-	0	NA	NA	NA	NA	NA	0	0	0	0
RIL_element2_ZTIPO323_317	chr_1	6077507	6088329	-	0	NA	NA	NA	NA	NA	0	0	0	0
RIL_element2_ZTIPO323_318	chr_1	6088338	6088634	-	0	NA	NA	NA	NA	NA	0	0	0	0
NoCat_element4_ZTIPO323_319	chr_1	6088632	6088794	-	0	NA	NA	NA	NA	NA	0	0	0	0
NoCat_element4_ZTIPO323_320	chr_10	1	119	+	0	NA	NA	NA	NA	NA	0	0	0	0
RIL_element2_ZTIPO323_321	chr_10	121	231	+	0	NA	NA	NA	NA	NA	0	0	0	0
RLC_element7_ZTIPO323_322	chr_10	245	350	+	0	NA	NA	NA	NA	NA	0	0	0	0
RLX-TRIM_element3_ZTIPO323_323	chr_10	351	1538	+	0	NA	NA	NA	NA	NA	0	0	0	0
RLX-TRIM_element3_ZTIPO323_324	chr_10	491	1901	+	0	NA	NA	NA	NA	NA	0	0	0	0
RLX-TRIM_element3_ZTIPO323_325	chr_10	673	2084	+	0	NA	NA	NA	NA	NA	0	0	0	0
RLX-TRIM_element3_ZTIPO323_326	chr_10	858	2265	+	0	NA	NA	NA	NA	NA	0	0	0	0
RLX-TRIM_element3_ZTIPO323_327	chr_10	1953	2302	+	0	NA	NA	NA	NA	NA	0	0	0	0
RLC_element7_ZTIPO323_328	chr_10	2302	3905	+	0.420617	-0.641415	1.44874	-0.442739	0.657955	NA	0	0	1.68247	0
RLC_element7_ZTIPO323_329	chr_10	3895	4833	+	0	NA	NA	NA	NA	NA	0	0	0	0
RLC_element7_ZTIPO323_330	chr_10	4836	7795	+	0	NA	NA	NA	NA	NA	0	0	0	0
RLX-TRIM_element3_ZTIPO323_331	chr_10	7797	8253	+	0	NA	NA	NA	NA	NA	0	0	0	0
RLG_element8_ZTIPO323_332	chr_10	8252	8943	+	12.6966	-1.54756	1.10703	-1.39794	0.162131	0.487453	10.2386	1.10533	23.5546	15.8877
NoCat_element9_ZTIPO323_333	chr_10	8937	13299	-	0	NA	NA	NA	NA	NA	0	0	0	0
RLG_element10_ZTIPO323_334	chr_10	13299	19780	+	0	NA	NA	NA	NA	NA	0	0	0	0
DTT_element2_ZTIPO323_335	chr_10	25031	25237	+	4.02338	-0.953063	1.44769	-0.658334	0.510324	0.853632	4.55049	0	7.57111	3.97193
DTX-MITE_element11_ZTIPO323_336	chr_10	37559	38183	+	0	NA	NA	NA	NA	NA	0	0	0	0
RLG_element2_ZTIPO323_337	chr_10	38821	38920	-	0	NA	NA	NA	NA	NA	0	0	0	0
RLG_element2_ZTIPO323_338	chr_10	38835	38920	-	0	NA	NA	NA	NA	NA	0	0	0	0
RLG_element2_ZTIPO323_339	chr_10	38919	38991	-	0	NA	NA	NA	NA	NA	0	0	0	0
NoCat_element7_ZTIPO323_340	chr_10	49399	50252	-	0.210309	-0.33166	1.44427	-0.229639	0.818372	NA	0	0	0.841234	0
DTM_element2_ZTIPO323_341	chr_10	50225	50485	-	0.248246	-0.33166	1.44427	-0.229639	0.818372	NA	0	0	0	0.992982
DTT_element10_ZTIPO323_342	chr_10	51974	52044	+	1.2296	-0.166959	1.5328	-0.108924	0.913263	NA	1.13762	1.10533	1.68247	0.992982
DTT_element10_ZTIPO323_343	chr_10	52150	52217	+	1.29562	0.558651	1.52812	0.365581	0.714678	NA	1.13762	2.21066	0.841234	0.992982
DTX_element6_ZTIPO323_344	chr_10	90309	91248	-	0.276332	0.502188	1.44427	0.347711	0.728057	NA	0	1.10533	0	0
RLG_element2_ZTIPO323_345	chr_10	91237	91364	+	0	NA	NA	NA	NA	NA	0	0	0	0
RLG_element2_ZTIPO323_346	chr_10	91353	98060	+	0	NA	NA	NA	NA	NA	0	0	0	0
RLG_element2_ZTIPO323_347	chr_10	98049	98149	+	0	NA	NA	NA	NA	NA	0	0	0	0
DTX_element6_ZTIPO323_348	chr_10	98145	100925	-	0	NA	NA	NA	NA	NA	0	0	0	0
RLG_element8_ZTIPO323_349	chr_10	105649	105918	-	0	NA	NA	NA	NA	NA	0	0	0	0
RIL_element2_ZTIPO323_350	chr_10	323961	324056	-	8.79517	1.51411	0.984007	1.53872	0.123873	0.422086	11.3762	15.4746	3.36494	4.96491
DTX-MITE_element8_ZTIPO323_351	chr_10	360638	361052	+	8.48858	0.110803	1.15932	0.0955765	0.923857	0.984906	2.27525	15.4746	9.25358	6.95087
RLG_element2_ZTIPO323_352	chr_10	447073	447340	+	1.36972	1.2461	1.57345	0.791955	0.428387	NA	2.27525	2.21066	0	0.992982
RLG_element6_ZTIPO323_353	chr_10	447955	448111	-	9.24804	0.876252	0.984191	0.890328	0.37329	0.718466	10.2386	14.3693	8.41234	3.97193
DTT_element8_ZTIPO323_354	chr_10	465327	465871	+	0	NA	NA	NA	NA	NA	0	0	0	0
RLG_element2_ZTIPO323_355	chr_10	465865	465969	-	0	NA	NA	NA	NA	NA	0	0	0	0
RLG_element2_ZTIPO323_356	chr_10	465954	466080	-	0	NA	NA	NA	NA	NA	0	0	0	0
DTT_element8_ZTIPO323_357	chr_10	466080	466811	+	0	NA	NA	NA	NA	NA	0	0	0	0
RLG_element8_ZTIPO323_358	chr_10	466813	467093	+	0	NA	NA	NA	NA	NA	0	0	0	0
DTT_element8_ZTIPO323_359	chr_10	467094	467442	+	0	NA	NA	NA	NA	NA	0	0	0	0
RLG_element1_ZTIPO323_360	chr_10	467443	469096	+	0	NA	NA	NA	NA	NA	0	0	0	0
DTT_element7_ZTIPO323_361	chr_10	477523	479733	+	0	NA	NA	NA	NA	NA	0	0	0	0
DTH_element2_ZTIPO323_362	chr_10	862137	863877	+	0	NA	NA	NA	NA	NA	0	0	0	0
DTH_element6_ZTIPO323_363	chr_10	862454	863888	+	0	NA	NA	NA	NA	NA	0	0	0	0
RLG_element4_ZTIPO323_364	chr_10	863888	864196	-	0	NA	NA	NA	NA	NA	0	0	0	0
RLG_element6_ZTIPO323_365	chr_10	864137	864377	-	0	NA	NA	NA	NA	NA	0	0	0	0
RLG_element4_ZTIPO323_366	chr_10	864295	866821	-	0	NA	NA	NA	NA	NA	0	0	0	0
RLG_element2_ZTIPO323_367	chr_10	866821	866933	+	0	NA	NA	NA	NA	NA	0	0	0	0
RLG_element2_ZTIPO323_368	chr_10	866928	871250	+	0	NA	NA	NA	NA	NA	0	0	0	0
RLG_element2_ZTIPO323_369	chr_10	869251	873645	+	0	NA	NA	NA	NA	NA	0	0	0	0
RLG_element2_ZTIPO323_370	chr_10	873640	873750	+	0	NA	NA	NA	NA	NA	0	0	0	0
RLG_element4_ZTIPO323_371	chr_10	873748	879100	-	0.248246	-0.33166	1.44427	-0.229639	0.818372	NA	0	0	0	0.992982
DTH_element6_ZTIPO323_372	chr_10	879100	880326	+	0	NA	NA	NA	NA	NA	0	0	0	0
RLG_element8_ZTIPO323_373	chr_10	880316	880609	+	0	NA	NA	NA	NA	NA	0	0	0	0
DTH_element6_ZTIPO323_374	chr_10	880600	880750	+	1229.23	-0.113297	0.328687	-0.344696	0.730323	0.958806	1009.07	1351.82	1282.04	1274
RLC_element1_ZTIPO323_375	chr_10	1119855	1121754	+	0.560738	0.899746	1.46112	0.615792	0.538031	NA	1.13762	1.10533	0	0
RLC_element1_ZTIPO323_376	chr_10	1121754	1125339	+	0	NA	NA	NA	NA	NA	0	0	0	0
RLC_element1_ZTIPO323_377	chr_10	1138176	1144528	-	0.284406	0.502188	1.44427	0.347711	0.728057	NA	1.13762	0	0	0
NoCat_element8_ZTIPO323_378	chr_10	1144573	1151524	+	0	NA	NA	NA	NA	NA	0	0	0	0
RLG_element8_ZTIPO323_379	chr_10	1176497	1182842	+	0.560738	0.899746	1.46112	0.615792	0.538031	NA	1.13762	1.10533	0	0
DTA_element5_ZTIPO323_380	chr_10	1241520	1242023	-	0	NA	NA	NA	NA	NA	0	0	0	0
DTA_element5_ZTIPO323_381	chr_10	1241907	1245538	-	0	NA	NA	NA	NA	NA	0	0	0	0
RLC_element1_ZTIPO323_382	chr_10	1257706	1264063	-	0.284406	0.502188	1.44427	0.347711	0.728057	NA	1.13762	0	0	0
RLC_element1_ZTIPO323_383	chr_10	1264134	1270492	+	0	NA	NA	NA	NA	NA	0	0	0	0
RLC_element1_ZTIPO323_384	chr_10	1306970	1309630	-	0	NA	NA	NA	NA	NA	0	0	0	0
RII_element1_ZTIPO323_385	chr_10	1309624	1312835	+	0	NA	NA	NA	NA	NA	0	0	0	0
RII_element1_ZTIPO323_386	chr_10	1312831	1318457	+	2.99541	-1.00029	1.39296	-0.718102	0.472695	0.817442	1.13762	2.21066	1.68247	6.95087
RII_element1_ZTIPO323_387	chr_10	1318449	1320846	+	0	NA	NA	NA	NA	NA	0	0	0	0
RLC_element1_ZTIPO323_388	chr_10	1320846	1321831	-	0	NA	NA	NA	NA	NA	0	0	0	0
RII_element1_ZTIPO323_389	chr_10	1321832	1327406	-	0	NA	NA	NA	NA	NA	0	0	0	0
RLC_element1_ZTIPO323_390	chr_10	1327400	1330128	-	0	NA	NA	NA	NA	NA	0	0	0	0
RLC_element1_ZTIPO323_391	chr_10	1353511	1359866	-	0.284406	0.502188	1.44427	0.347711	0.728057	NA	1.13762	0	0	0
RLC_element9_ZTIPO323_392	chr_10	1371703	1371807	-	0	NA	NA	NA	NA	NA	0	0	0	0
DTA_element1_ZTIPO323_393	chr_10	1373477	1373569	-	0	NA	NA	NA	NA	NA	0	0	0	0
DXX_element2_ZTIPO323_394	chr_10	1398216	1398605	-	0.552665	0.867367	1.44751	0.599215	0.549029	NA	0	2.21066	0	0
RLG_element2_ZTIPO323_395	chr_10	1398604	1398705	-	0	NA	NA	NA	NA	NA	0	0	0	0
RLG_element2_ZTIPO323_396	chr_10	1398703	1399501	-	0	NA	NA	NA	NA	NA	0	0	0	0
RII_element1_ZTIPO323_397	chr_10	1399499	1405088	-	0	NA	NA	NA	NA	NA	0	0	0	0
RLG_element2_ZTIPO323_398	chr_10	1405091	1405228	-	0	NA	NA	NA	NA	NA	0	0	0	0
RLG_element2_ZTIPO323_399	chr_10	1405252	1408017	-	0	NA	NA	NA	NA	NA	0	0	0	0
NoCat_element10_ZTIPO323_400	chr_10	1408020	1408508	-	6.18985	0.459481	1.06263	0.432401	0.66545	0.944775	7.96336	6.63198	4.20617	5.95789
NoCat_element10_ZTIPO323_401	chr_10	1408477	1408809	-	1.08532	0.930162	1.59007	0.584984	0.558559	NA	1.13762	2.21066	0	0.992982
RLG_element2_ZTIPO323_402	chr_10	1408808	1411967	-	0	NA	NA	NA	NA	NA	0	0	0	0
RLG_element2_ZTIPO323_403	chr_10	1411956	1412081	-	0	NA	NA	NA	NA	NA	0	0	0	0
DXX_element2_ZTIPO323_404	chr_10	1412081	1412172	-	0	NA	NA	NA	NA	NA	0	0	0	0
RII_element1_ZTIPO323_405	chr_10	1412171	1417779	-	11.8741	-0.157671	1.0865	-0.145119	0.884617	0.983754	3.41287	18.7906	8.41234	16.8807
DXX_element2_ZTIPO323_406	chr_10	1417777	1421176	-	0	NA	NA	NA	NA	NA	0	0	0	0
RLG_element9_ZTIPO323_407	chr_10	1421178	1429632	+	0	NA	NA	NA	NA	NA	0	0	0	0
DXX_element2_ZTIPO323_408	chr_10	1429633	1430904	-	0	NA	NA	NA	NA	NA	0	0	0	0
DHH_element4_ZTIPO323_409	chr_10	1430901	1431038	+	0.486641	0.105022	1.44578	0.0726408	0.942092	NA	0	1.10533	0.841234	0
DHH_element4_ZTIPO323_410	chr_10	1431344	1431391	+	0	NA	NA	NA	NA	NA	0	0	0	0
DXX_element2_ZTIPO323_411	chr_10	1431390	1433343	-	0	NA	NA	NA	NA	NA	0	0	0	0
RLC_element1_ZTIPO323_412	chr_10	1489705	1496060	+	0	NA	NA	NA	NA	NA	0	0	0	0
RIL_element2_ZTIPO323_413	chr_10	1540947	1541033	+	0	NA	NA	NA	NA	NA	0	0	0	0
RIL_element2_ZTIPO323_414	chr_10	1541075	1542067	-	0	NA	NA	NA	NA	NA	0	0	0	0
DTM_element5_ZTIPO323_415	chr_10	1550878	1550993	+	0	NA	NA	NA	NA	NA	0	0	0	0
RII_element2_ZTIPO323_416	chr_10	1551050	1556160	+	0	NA	NA	NA	NA	NA	0	0	0	0
DTX_element5_ZTIPO323_417	chr_10	1567965	1568328	+	0	NA	NA	NA	NA	NA	0	0	0	0
RLG_element9_ZTIPO323_418	chr_10	1568326	1576789	+	0	NA	NA	NA	NA	NA	0	0	0	0
DTX_element5_ZTIPO323_419	chr_10	1576781	1580202	+	0	NA	NA	NA	NA	NA	0	0	0	0
DTX_element5_ZTIPO323_420	chr_10	1580128	1580238	+	0	NA	NA	NA	NA	NA	0	0	0	0
DTX_element5_ZTIPO323_421	chr_10	1580140	1580250	+	0	NA	NA	NA	NA	NA	0	0	0	0
DTX_element5_ZTIPO323_422	chr_10	1580152	1580262	+	0	NA	NA	NA	NA	NA	0	0	0	0
DTX_element5_ZTIPO323_423	chr_10	1580197	1580350	+	0	NA	NA	NA	NA	NA	0	0	0	0
RII_element1_ZTIPO323_424	chr_10	1580351	1582664	-	0	NA	NA	NA	NA	NA	0	0	0	0
RII_element1_ZTIPO323_425	chr_10	1582662	1584192	+	0	NA	NA	NA	NA	NA	0	0	0	0
RII_element1_ZTIPO323_426	chr_10	1584183	1584300	-	0	NA	NA	NA	NA	NA	0	0	0	0
DTX_element5_ZTIPO323_427	chr_10	1584292	1585917	+	0.69695	-0.201024	1.49564	-0.134407	0.893081	NA	0	1.10533	1.68247	0
DTA_element7_ZTIPO323_428	chr_10	1589144	1589187	+	0	NA	NA	NA	NA	NA	0	0	0	0
DYX_element1_ZTIPO323_429	chr_10	1618463	1620357	-	0	NA	NA	NA	NA	NA	0	0	0	0
RLG_element3_ZTIPO323_430	chr_10	1620375	1620956	-	0	NA	NA	NA	NA	NA	0	0	0	0
RLG_element9_ZTIPO323_431	chr_10	1620956	1624600	+	0	NA	NA	NA	NA	NA	0	0	0	0
RLG_element9_ZTIPO323_432	chr_10	1622601	1625664	+	0	NA	NA	NA	NA	NA	0	0	0	0
RLG_element3_ZTIPO323_433	chr_10	1625665	1625943	+	0	NA	NA	NA	NA	NA	0	0	0	0
RLG_element9_ZTIPO323_434	chr_10	1625937	1629693	+	0	NA	NA	NA	NA	NA	0	0	0	0
RLG_element3_ZTIPO323_435	chr_10	1629673	1638299	-	0	NA	NA	NA	NA	NA	0	0	0	0
RII_element1_ZTIPO323_436	chr_10	1638299	1643571	+	0	NA	NA	NA	NA	NA	0	0	0	0
RLG_element3_ZTIPO323_437	chr_10	1643569	1647637	-	0	NA	NA	NA	NA	NA	0	0	0	0
RLG_element3_ZTIPO323_438	chr_10	1647503	1648158	-	0	NA	NA	NA	NA	NA	0	0	0	0
DTX-MITE_element8_ZTIPO323_439	chr_10	1662305	1662461	+	0	NA	NA	NA	NA	NA	0	0	0	0
DTX-MITE_element8_ZTIPO323_440	chr_10	1662544	1662710	+	5.88401	1.73189	1.22145	1.4179	0.156219	0.485546	13.6515	5.52665	3.36494	0.992982
RLG_element4_ZTIPO323_441	chr_10	1663336	1663597	-	0.276332	0.502188	1.44427	0.347711	0.728057	NA	0	1.10533	0	0
DHH_element4_ZTIPO323_442	chr_10	1663599	1663736	+	0	NA	NA	NA	NA	NA	0	0	0	0
RLG_element5_ZTIPO323_443	chr_10	1663901	1665112	-	0	NA	NA	NA	NA	NA	0	0	0	0
RII_element1_ZTIPO323_444	chr_10	1665115	1670383	-	0	NA	NA	NA	NA	NA	0	0	0	0
RLG_element3_ZTIPO323_445	chr_10	1670383	1670415	+	0	NA	NA	NA	NA	NA	0	0	0	0
RIL_element2_ZTIPO323_446	chr_10	1670418	1677779	-	0.210309	-0.33166	1.44427	-0.229639	0.818372	NA	0	0	0.841234	0
RIL_element2_ZTIPO323_447	chr_10	1677649	1681653	-	0	NA	NA	NA	NA	NA	0	0	0	0
RIL_element2_ZTIPO323_448	chr_10	1681241	1681857	-	0	NA	NA	NA	NA	NA	0	0	0	0
RIL_element2_ZTIPO323_449	chr_10	1681685	1682412	-	0.210309	-0.33166	1.44427	-0.229639	0.818372	NA	0	0	0.841234	0
NoCat_element4_ZTIPO323_450	chr_10	1682408	1682572	-	0	NA	NA	NA	NA	NA	0	0	0	0
NoCat_element4_ZTIPO323_451	chr_11	4	153	+	0	NA	NA	NA	NA	NA	0	0	0	0
RLC_element7_ZTIPO323_452	chr_11	150	2302	+	0	NA	NA	NA	NA	NA	0	0	0	0
RLX-TRIM_element3_ZTIPO323_453	chr_11	2304	3124	+	0	NA	NA	NA	NA	NA	0	0	0	0
RLG_element8_ZTIPO323_454	chr_11	3123	3814	+	2.25483	-2.54028	1.58528	-1.60241	0.109065	0.404392	0	0	5.04741	3.97193
NoCat_element9_ZTIPO323_455	chr_11	3808	8170	-	0	NA	NA	NA	NA	NA	0	0	0	0
DXX_element1_ZTIPO323_456	chr_11	8174	8319	-	0	NA	NA	NA	NA	NA	0	0	0	0
NoCat_element3_ZTIPO323_457	chr_11	8328	8614	+	0	NA	NA	NA	NA	NA	0	0	0	0
DTT_element12_ZTIPO323_458	chr_11	19415	20423	+	0	NA	NA	NA	NA	NA	0	0	0	0
RLG_element10_ZTIPO323_459	chr_11	20422	27230	-	0.210309	-0.33166	1.44427	-0.229639	0.818372	NA	0	0	0.841234	0
DTT_element12_ZTIPO323_460	chr_11	27224	27286	+	0	NA	NA	NA	NA	NA	0	0	0	0
NoCat_element10_ZTIPO323_461	chr_11	27286	28110	-	21.9717	-1.46469	0.700434	-2.09111	0.0365179	0.190889	12.5139	9.94797	33.6494	31.7754
DTT_element12_ZTIPO323_462	chr_11	28112	28402	+	0	NA	NA	NA	NA	NA	0	0	0	0
RLG_element1_ZTIPO323_463	chr_11	28399	32597	+	0	NA	NA	NA	NA	NA	0	0	0	0
NoCat_element10_ZTIPO323_464	chr_11	32598	33350	+	5111.98	-1.98203	0.262193	-7.55944	4.05e-14	2.66e-12	2019.28	2080.23	8472.07	7876.33
NoCat_element10_ZTIPO323_465	chr_11	33348	33498	+	0.210309	-0.33166	1.44427	-0.229639	0.818372	NA	0	0	0.841234	0
RLG_element1_ZTIPO323_466	chr_11	33497	37570	+	0	NA	NA	NA	NA	NA	0	0	0	0
NoCat_element10_ZTIPO323_467	chr_11	37566	38098	+	89.5854	-2.8863	1.15774	-2.49304	0.0126654	0.09344	20.4772	9.94797	317.987	9.92982
NoCat_element10_ZTIPO323_468	chr_11	38099	38350	+	30.5273	-3.28924	1.11862	-2.94046	0.00327728	0.035894	4.55049	3.31599	104.313	9.92982
RLG_element1_ZTIPO323_469	chr_11	38352	42793	+	0	NA	NA	NA	NA	NA	0	0	0	0
RLG_element11_ZTIPO323_470	chr_11	42787	43748	-	0	NA	NA	NA	NA	NA	0	0	0	0
RII_element1_ZTIPO323_471	chr_11	43747	44945	-	0	NA	NA	NA	NA	NA	0	0	0	0
RLG_element11_ZTIPO323_472	chr_11	44944	45552	-	0	NA	NA	NA	NA	NA	0	0	0	0
NoCat_element9_ZTIPO323_473	chr_11	72726	72871	-	0	NA	NA	NA	NA	NA	0	0	0	0
DTH_element2_ZTIPO323_474	chr_11	107787	111354	+	0.568812	0.880076	1.44794	0.607813	0.543311	NA	2.27525	0	0	0
RLG_element11_ZTIPO323_475	chr_11	115611	117878	+	0	NA	NA	NA	NA	NA	0	0	0	0
RLG_element11_ZTIPO323_476	chr_11	115879	125105	+	0.248246	-0.33166	1.44427	-0.229639	0.818372	NA	0	0	0	0.992982
DTM_element3_ZTIPO323_477	chr_11	143647	146788	+	0	NA	NA	NA	NA	NA	0	0	0	0
DTM_element3_ZTIPO323_478	chr_11	146866	146929	-	0	NA	NA	NA	NA	NA	0	0	0	0
NoCat_element10_ZTIPO323_479	chr_11	154286	155115	-	2226.74	-0.483762	0.387243	-1.24925	0.211574	0.571378	2142.14	1560.73	3050.32	2153.78
RIL_element1_ZTIPO323_480	chr_11	155905	159989	+	0	NA	NA	NA	NA	NA	0	0	0	0
DTX-MITE_element4_ZTIPO323_481	chr_11	287276	287632	+	0	NA	NA	NA	NA	NA	0	0	0	0
NoCat_element1_ZTIPO323_482	chr_11	367099	367889	-	0	NA	NA	NA	NA	NA	0	0	0	0
NoCat_element1_ZTIPO323_483	chr_11	367900	370765	+	0	NA	NA	NA	NA	NA	0	0	0	0
NoCat_element1_ZTIPO323_484	chr_11	369658	371012	+	0	NA	NA	NA	NA	NA	0	0	0	0
RLC_element4_ZTIPO323_485	chr_11	381907	386461	+	0.524578	0.055836	1.44705	0.0385862	0.96922	NA	0	1.10533	0	0.992982
NoCat_element10_ZTIPO323_486	chr_11	386460	387346	+	23.7829	-0.754444	0.717169	-1.05197	0.292812	0.650692	14.7891	19.8959	22.7133	37.7333
RLC_element4_ZTIPO323_487	chr_11	387346	391061	+	0.210309	-0.33166	1.44427	-0.229639	0.818372	NA	0	0	0.841234	0
RLG_element11_ZTIPO323_488	chr_11	392620	392724	+	0	NA	NA	NA	NA	NA	0	0	0	0
NoCat_element8_ZTIPO323_489	chr_11	457666	464636	+	0	NA	NA	NA	NA	NA	0	0	0	0
DHH_element3_ZTIPO323_490	chr_11	641095	641138	-	0	NA	NA	NA	NA	NA	0	0	0	0
DHH_element1_ZTIPO323_491	chr_11	641101	641139	-	0	NA	NA	NA	NA	NA	0	0	0	0
NoCat_element10_ZTIPO323_492	chr_11	760849	761315	-	130.252	-1.44853	0.450632	-3.21444	0.00130701	0.0167007	58.0188	79.5837	219.562	163.842
NoCat_element10_ZTIPO323_493	chr_11	761315	761626	-	29.1667	-1.24252	0.646203	-1.9228	0.0545055	0.261689	20.4772	13.264	41.2205	41.7052
NoCat_element10_ZTIPO323_494	chr_11	761769	761899	-	0	NA	NA	NA	NA	NA	0	0	0	0
RLG_element10_ZTIPO323_495	chr_11	772475	772531	+	0	NA	NA	NA	NA	NA	0	0	0	0
DTT_element13_ZTIPO323_496	chr_11	846362	848894	+	0	NA	NA	NA	NA	NA	0	0	0	0
DTH_element2_ZTIPO323_497	chr_11	871357	871723	+	0	NA	NA	NA	NA	NA	0	0	0	0
RII_element1_ZTIPO323_498	chr_11	871723	873101	-	0.248246	-0.33166	1.44427	-0.229639	0.818372	NA	0	0	0	0.992982
DTH_element2_ZTIPO323_499	chr_11	873080	876313	+	0	NA	NA	NA	NA	NA	0	0	0	0
DTA_element6_ZTIPO323_500	chr_11	888984	891701	+	0	NA	NA	NA	NA	NA	0	0	0	0
DHH_element4_ZTIPO323_501	chr_11	940097	940261	-	6.03394	1.30274	1.11536	1.16799	0.242809	0.588902	9.10099	8.84264	4.20617	1.98596
NoCat_element10_ZTIPO323_502	chr_11	984376	984705	+	0.496491	-0.713189	1.45095	-0.491533	0.62305	NA	0	0	0	1.98596
NoCat_element10_ZTIPO323_503	chr_11	984674	985160	+	3.88265	-1.45083	1.29366	-1.12149	0.262078	0.608641	2.27525	1.10533	4.20617	7.94386
DTH_element5_ZTIPO323_504	chr_11	1045945	1046595	+	0.248246	-0.33166	1.44427	-0.229639	0.818372	NA	0	0	0	0.992982
RLG_element4_ZTIPO323_505	chr_11	1046730	1054874	+	0	NA	NA	NA	NA	NA	0	0	0	0
NoCat_element10_ZTIPO323_506	chr_11	1054871	1055447	-	0	NA	NA	NA	NA	NA	0	0	0	0
NoCat_element10_ZTIPO323_507	chr_11	1055424	1055658	-	0	NA	NA	NA	NA	NA	0	0	0	0
RLG_element4_ZTIPO323_508	chr_11	1055659	1055900	+	0	NA	NA	NA	NA	NA	0	0	0	0
DTH_element10_ZTIPO323_509	chr_11	1055903	1057403	-	0	NA	NA	NA	NA	NA	0	0	0	0
RLG_element10_ZTIPO323_510	chr_11	1057396	1057648	-	0	NA	NA	NA	NA	NA	0	0	0	0
RLG_element10_ZTIPO323_511	chr_11	1057642	1064442	-	2.31314	0.900371	1.51782	0.5932	0.553048	0.877248	3.41287	3.31599	2.5237	0
DHH_element3_ZTIPO323_512	chr_11	1076420	1079302	-	0	NA	NA	NA	NA	NA	0	0	0	0
RLG_element5_ZTIPO323_513	chr_11	1079299	1081566	-	0	NA	NA	NA	NA	NA	0	0	0	0
DHH_element3_ZTIPO323_514	chr_11	1081560	1087836	-	0	NA	NA	NA	NA	NA	0	0	0	0
RLG_element8_ZTIPO323_515	chr_11	1087838	1088115	-	0	NA	NA	NA	NA	NA	0	0	0	0
DHH_element3_ZTIPO323_516	chr_11	1088107	1090558	-	1.09339	0.936669	1.58995	0.589118	0.555782	NA	2.27525	1.10533	0	0.992982
DTT_element8_ZTIPO323_517	chr_11	1125863	1127469	-	0	NA	NA	NA	NA	NA	0	0	0	0
RLG_element8_ZTIPO323_518	chr_11	1127470	1131817	+	0.496491	-0.713189	1.45095	-0.491533	0.62305	NA	0	0	0	1.98596
RLG_element8_ZTIPO323_519	chr_11	1145402	1146410	+	0	NA	NA	NA	NA	NA	0	0	0	0
RLG_element8_ZTIPO323_520	chr_11	1146385	1147343	+	0	NA	NA	NA	NA	NA	0	0	0	0
DTT_element2_ZTIPO323_521	chr_11	1147339	1147793	-	0	NA	NA	NA	NA	NA	0	0	0	0
NoCat_element10_ZTIPO323_522	chr_11	1147944	1148295	+	2205.44	0.271276	0.304224	0.891696	0.372556	0.718466	2690.48	2137.71	1971.85	2021.71
NoCat_element10_ZTIPO323_523	chr_11	1148248	1148426	+	2.25874	-0.532611	1.42022	-0.375021	0.707645	0.957402	2.27525	1.10533	1.68247	3.97193
NoCat_element10_ZTIPO323_524	chr_11	1148427	1148713	+	1784.41	0.100561	0.297777	0.337705	0.735585	0.958806	2035.21	1659.1	1741.35	1701.97
DTT_element8_ZTIPO323_525	chr_11	1150239	1150370	-	58.5436	0.644633	0.522585	1.23355	0.217372	0.571378	67.1198	76.2677	36.1731	54.614
RLG_element3_ZTIPO323_526	chr_11	1169551	1169706	+	153.004	-0.024543	0.380123	-0.0645658	0.94852	0.991741	135.377	168.01	160.676	147.954
DHH_element1_ZTIPO323_527	chr_11	1293443	1307115	-	0	NA	NA	NA	NA	NA	0	0	0	0
DTA_element6_ZTIPO323_528	chr_11	1326541	1326632	-	0	NA	NA	NA	NA	NA	0	0	0	0
DTH_element1_ZTIPO323_529	chr_11	1354110	1354442	-	0	NA	NA	NA	NA	NA	0	0	0	0
DTH_element1_ZTIPO323_530	chr_11	1354603	1355000	-	0	NA	NA	NA	NA	NA	0	0	0	0
DTH_element1_ZTIPO323_531	chr_11	1355099	1356169	-	0	NA	NA	NA	NA	NA	0	0	0	0
NoCat_element10_ZTIPO323_532	chr_11	1356168	1356399	+	0	NA	NA	NA	NA	NA	0	0	0	0
NoCat_element10_ZTIPO323_533	chr_11	1356376	1356551	+	0	NA	NA	NA	NA	NA	0	0	0	0
NoCat_element10_ZTIPO323_534	chr_11	1356544	1356769	+	0	NA	NA	NA	NA	NA	0	0	0	0
NoCat_element10_ZTIPO323_535	chr_11	1356768	1357041	+	0	NA	NA	NA	NA	NA	0	0	0	0
DTH_element1_ZTIPO323_536	chr_11	1357042	1358492	-	0	NA	NA	NA	NA	NA	0	0	0	0
DTM_element7_ZTIPO323_537	chr_11	1358371	1358659	+	0	NA	NA	NA	NA	NA	0	0	0	0
DTX-MITE_element1_ZTIPO323_538	chr_11	1359582	1360095	+	0	NA	NA	NA	NA	NA	0	0	0	0
DTM_element5_ZTIPO323_539	chr_11	1404468	1405342	+	7.56557	1.85136	1.08069	1.71314	0.0866875	0.359246	10.2386	14.3693	1.68247	3.97193
NoCat_element10_ZTIPO323_540	chr_11	1405341	1405945	-	0	NA	NA	NA	NA	NA	0	0	0	0
NoCat_element10_ZTIPO323_541	chr_11	1405923	1406170	-	0.284406	0.502188	1.44427	0.347711	0.728057	NA	1.13762	0	0	0
DTM_element5_ZTIPO323_542	chr_11	1406158	1409142	+	0	NA	NA	NA	NA	NA	0	0	0	0
DTM_element7_ZTIPO323_543	chr_11	1408721	1409224	+	0	NA	NA	NA	NA	NA	0	0	0	0
RLC_element1_ZTIPO323_544	chr_11	1409220	1409393	+	0	NA	NA	NA	NA	NA	0	0	0	0
DTM_element7_ZTIPO323_545	chr_11	1427213	1427731	-	0	NA	NA	NA	NA	NA	0	0	0	0
DTM_element5_ZTIPO323_546	chr_11	1427310	1431224	-	0	NA	NA	NA	NA	NA	0	0	0	0
RLC_element7_ZTIPO323_547	chr_11	1469611	1469667	-	0.276332	0.502188	1.44427	0.347711	0.728057	NA	0	1.10533	0	0
RLC_element1_ZTIPO323_548	chr_11	1576995	1583350	-	0	NA	NA	NA	NA	NA	0	0	0	0
DTT_element10_ZTIPO323_549	chr_11	1590387	1590441	+	4.21516	-0.490583	1.2151	-0.40374	0.686404	0.953351	2.27525	4.42132	4.20617	5.95789
DTT_element10_ZTIPO323_550	chr_11	1590606	1590660	+	0.284406	0.502188	1.44427	0.347711	0.728057	NA	1.13762	0	0	0
DTT_element13_ZTIPO323_551	chr_11	1591144	1591237	-	0.248246	-0.33166	1.44427	-0.229639	0.818372	NA	0	0	0	0.992982
DTX_element1_ZTIPO323_553	chr_11	1591335	1592867	-	0	NA	NA	NA	NA	NA	0	0	0	0
DTX_element4_ZTIPO323_552	chr_11	1591335	1593327	+	0	NA	NA	NA	NA	NA	0	0	0	0
NoCat_element10_ZTIPO323_554	chr_11	1593332	1593813	-	15.8372	-1.43647	0.953308	-1.50682	0.131856	0.433241	11.3762	4.42132	33.6494	13.9017
NoCat_element10_ZTIPO323_555	chr_11	1593782	1594107	-	7.84058	-2.51483	1.19709	-2.10079	0.0356592	0.190889	2.27525	1.10533	21.0309	6.95087
DTX_element1_ZTIPO323_556	chr_11	1594108	1595849	-	0	NA	NA	NA	NA	NA	0	0	0	0
RLG_element5_ZTIPO323_557	chr_11	1595842	1597664	-	0	NA	NA	NA	NA	NA	0	0	0	0
NoCat_element10_ZTIPO323_558	chr_11	1597663	1598160	+	5.70787	-2.65543	1.505	-1.7644	0.0776645	0.341591	1.13762	0	0.841234	20.8526
NoCat_element10_ZTIPO323_559	chr_11	1598161	1598442	+	1.24123	-1.17785	1.46148	-0.805925	0.420286	NA	0	0	0	4.96491
RLG_element5_ZTIPO323_560	chr_11	1598441	1598769	-	0	NA	NA	NA	NA	NA	0	0	0	0
RLG_element5_ZTIPO323_561	chr_11	1598758	1603145	-	0	NA	NA	NA	NA	NA	0	0	0	0
DTX_element1_ZTIPO323_562	chr_11	1603146	1604877	-	0	NA	NA	NA	NA	NA	0	0	0	0
NoCat_element9_ZTIPO323_563	chr_11	1615514	1616540	+	0	NA	NA	NA	NA	NA	0	0	0	0
RLG_element6_ZTIPO323_564	chr_11	1617466	1618850	+	0	NA	NA	NA	NA	NA	0	0	0	0
RIL_element2_ZTIPO323_565	chr_11	1623945	1624045	-	0	NA	NA	NA	NA	NA	0	0	0	0
RIL_element2_ZTIPO323_566	chr_11	1624042	1624140	-	0	NA	NA	NA	NA	NA	0	0	0	0
NoCat_element4_ZTIPO323_567	chr_11	1624141	1624291	-	0	NA	NA	NA	NA	NA	0	0	0	0
NoCat_element4_ZTIPO323_568	chr_12	1	6414	+	0	NA	NA	NA	NA	NA	0	0	0	0
NoCat_element4_ZTIPO323_569	chr_12	4749	6941	+	0	NA	NA	NA	NA	NA	0	0	0	0
NoCat_element9_ZTIPO323_570	chr_12	8756	9564	-	0	NA	NA	NA	NA	NA	0	0	0	0
NoCat_element9_ZTIPO323_571	chr_12	8871	18675	-	0.494714	0.105022	1.44578	0.0726407	0.942092	NA	1.13762	0	0.841234	0
DHH_element4_ZTIPO323_572	chr_12	21400	21603	-	0	NA	NA	NA	NA	NA	0	0	0	0
NoCat_element10_ZTIPO323_573	chr_12	21827	22297	+	0.210309	-0.33166	1.44427	-0.229639	0.818372	NA	0	0	0.841234	0
NoCat_element10_ZTIPO323_574	chr_12	22297	22599	-	0	NA	NA	NA	NA	NA	0	0	0	0
NoCat_element10_ZTIPO323_575	chr_12	22600	23123	-	0.248246	-0.33166	1.44427	-0.229639	0.818372	NA	0	0	0	0.992982
RIL_element2_ZTIPO323_576	chr_12	23125	23979	+	0	NA	NA	NA	NA	NA	0	0	0	0
NoCat_element4_ZTIPO323_577	chr_12	23977	25065	+	0	NA	NA	NA	NA	NA	0	0	0	0
RLG_element8_ZTIPO323_578	chr_12	26579	26857	-	0	NA	NA	NA	NA	NA	0	0	0	0
RLG_element1_ZTIPO323_579	chr_12	26876	28332	+	0	NA	NA	NA	NA	NA	0	0	0	0
DTX_element6_ZTIPO323_580	chr_12	28344	29055	-	1.75596	-0.643083	1.56981	-0.409656	0.682058	NA	0	2.21066	0.841234	3.97193
DHH_element4_ZTIPO323_581	chr_12	40082	40285	-	0	NA	NA	NA	NA	NA	0	0	0	0
NoCat_element10_ZTIPO323_582	chr_12	40509	40979	+	0	NA	NA	NA	NA	NA	0	0	0	0
NoCat_element10_ZTIPO323_583	chr_12	40979	41281	-	0.845144	1.31783	1.53435	0.858886	0.390403	NA	2.27525	1.10533	0	0
NoCat_element10_ZTIPO323_584	chr_12	41282	41799	-	0.248246	-0.33166	1.44427	-0.229639	0.818372	NA	0	0	0	0.992982
NoCat_element10_ZTIPO323_585	chr_12	41801	42139	+	1.74433	0.468738	1.56838	0.298867	0.765041	NA	1.13762	3.31599	2.5237	0
DHH_element4_ZTIPO323_586	chr_12	42164	42257	-	0	NA	NA	NA	NA	NA	0	0	0	0
DHH_element4_ZTIPO323_587	chr_12	42772	42841	-	0	NA	NA	NA	NA	NA	0	0	0	0
DXX_element2_ZTIPO323_588	chr_12	44720	44759	+	0	NA	NA	NA	NA	NA	0	0	0	0
DHH_element4_ZTIPO323_589	chr_12	46538	46672	-	0	NA	NA	NA	NA	NA	0	0	0	0
RII_element1_ZTIPO323_590	chr_12	79514	85135	-	0	NA	NA	NA	NA	NA	0	0	0	0
RLG_element1_ZTIPO323_591	chr_12	85115	86973	+	0	NA	NA	NA	NA	NA	0	0	0	0
RLG_element3_ZTIPO323_592	chr_12	86970	88198	-	0	NA	NA	NA	NA	NA	0	0	0	0
RLG_element13_ZTIPO323_593	chr_12	89686	89854	-	0	NA	NA	NA	NA	NA	0	0	0	0
RLG_element13_ZTIPO323_594	chr_12	90315	91442	-	0	NA	NA	NA	NA	NA	0	0	0	0
RLG_element8_ZTIPO323_595	chr_12	90477	91563	-	0	NA	NA	NA	NA	NA	0	0	0	0
RLG_element3_ZTIPO323_596	chr_12	94844	97179	-	0	NA	NA	NA	NA	NA	0	0	0	0
RLG_element3_ZTIPO323_597	chr_12	97034	97488	-	0	NA	NA	NA	NA	NA	0	0	0	0
RLG_element3_ZTIPO323_598	chr_12	97308	97825	-	0	NA	NA	NA	NA	NA	0	0	0	0
RII_element1_ZTIPO323_599	chr_12	98242	103814	-	0	NA	NA	NA	NA	NA	0	0	0	0
RLG_element1_ZTIPO323_600	chr_12	104523	106868	+	0	NA	NA	NA	NA	NA	0	0	0	0
NoCat_element10_ZTIPO323_601	chr_12	106870	107377	-	523.887	-0.391705	0.31576	-1.24052	0.214785	0.571378	415.232	489.661	561.103	629.551
NoCat_element10_ZTIPO323_602	chr_12	107371	107684	-	134.537	0.0427642	0.414724	0.103115	0.917872	0.984906	117.175	155.851	121.138	143.982
RLG_element1_ZTIPO323_603	chr_12	107685	108560	+	0	NA	NA	NA	NA	NA	0	0	0	0
RLG_element5_ZTIPO323_604	chr_12	108558	111767	-	0	NA	NA	NA	NA	NA	0	0	0	0
NoCat_element10_ZTIPO323_605	chr_12	111760	112301	+	4.54853	-1.48158	1.58751	-0.933273	0.350679	0.713771	0	2.21066	15.9835	0
NoCat_element10_ZTIPO323_606	chr_12	112302	112570	+	4.12791	-1.38064	1.58953	-0.868587	0.385073	0.725958	0	2.21066	14.301	0
RLG_element5_ZTIPO323_607	chr_12	112571	116182	-	0	NA	NA	NA	NA	NA	0	0	0	0
RLG_element1_ZTIPO323_608	chr_12	116182	116843	+	0	NA	NA	NA	NA	NA	0	0	0	0
DTH_element6_ZTIPO323_609	chr_12	178776	179012	-	0.568812	0.880076	1.44794	0.607813	0.543311	NA	2.27525	0	0	0
RLG_element8_ZTIPO323_610	chr_12	183175	183208	-	0	NA	NA	NA	NA	NA	0	0	0	0
DTM_element1_ZTIPO323_611	chr_12	190304	190348	-	0	NA	NA	NA	NA	NA	0	0	0	0
DTM_element1_ZTIPO323_612	chr_12	190325	193702	+	0	NA	NA	NA	NA	NA	0	0	0	0
DTX_element5_ZTIPO323_613	chr_12	202954	203063	+	0	NA	NA	NA	NA	NA	0	0	0	0
DTX_element5_ZTIPO323_614	chr_12	203053	203447	+	0	NA	NA	NA	NA	NA	0	0	0	0
DTX-MITE_element10_ZTIPO323_615	chr_12	203624	203658	+	0	NA	NA	NA	NA	NA	0	0	0	0
RLC_element1_ZTIPO323_616	chr_12	263940	270295	+	0	NA	NA	NA	NA	NA	0	0	0	0
DTX_element6_ZTIPO323_617	chr_12	409896	411538	+	0	NA	NA	NA	NA	NA	0	0	0	0
RLG_element7_ZTIPO323_618	chr_12	411535	418491	+	0	NA	NA	NA	NA	NA	0	0	0	0
DTX_element6_ZTIPO323_619	chr_12	418490	420297	+	0	NA	NA	NA	NA	NA	0	0	0	0
DTX_element6_ZTIPO323_620	chr_12	420257	420503	+	0	NA	NA	NA	NA	NA	0	0	0	0
DTM_element3_ZTIPO323_621	chr_12	433200	433254	+	0.630926	-0.844683	1.45441	-0.580773	0.561394	NA	0	0	2.5237	0
DTX-MITE_element1_ZTIPO323_622	chr_12	433405	433500	-	0	NA	NA	NA	NA	NA	0	0	0	0
DTM_element3_ZTIPO323_623	chr_12	433554	433600	-	0	NA	NA	NA	NA	NA	0	0	0	0
DTX_element2_ZTIPO323_624	chr_12	463096	463966	-	0	NA	NA	NA	NA	NA	0	0	0	0
DHH_element4_ZTIPO323_625	chr_12	470557	470947	+	0	NA	NA	NA	NA	NA	0	0	0	0
NoCat_element10_ZTIPO323_626	chr_12	472318	472521	-	0	NA	NA	NA	NA	NA	0	0	0	0
RLG_element10_ZTIPO323_627	chr_12	472522	479321	-	0	NA	NA	NA	NA	NA	0	0	0	0
NoCat_element10_ZTIPO323_628	chr_12	479322	479409	-	0	NA	NA	NA	NA	NA	0	0	0	0
NoCat_element10_ZTIPO323_629	chr_12	479410	479577	-	0	NA	NA	NA	NA	NA	0	0	0	0
NoCat_element10_ZTIPO323_630	chr_12	479546	479868	-	0	NA	NA	NA	NA	NA	0	0	0	0
DTM_element5_ZTIPO323_631	chr_12	479900	480041	-	0	NA	NA	NA	NA	NA	0	0	0	0
DTH_element9_ZTIPO323_632	chr_12	504718	504860	-	0	NA	NA	NA	NA	NA	0	0	0	0
NoCat_element10_ZTIPO323_633	chr_12	504901	505416	-	0.907258	-0.42806	1.53303	-0.279225	0.780072	NA	0	1.10533	2.5237	0
NoCat_element10_ZTIPO323_634	chr_12	505372	505709	-	0.248246	-0.33166	1.44427	-0.229639	0.818372	NA	0	0	0	0.992982
DTH_element8_ZTIPO323_635	chr_12	505708	507235	-	0	NA	NA	NA	NA	NA	0	0	0	0
RII_element1_ZTIPO323_636	chr_12	507225	512805	+	0	NA	NA	NA	NA	NA	0	0	0	0
DTH_element8_ZTIPO323_637	chr_12	512804	513595	-	0	NA	NA	NA	NA	NA	0	0	0	0
DTM_element5_ZTIPO323_638	chr_12	514226	514277	-	0	NA	NA	NA	NA	NA	0	0	0	0
DTX_element5_ZTIPO323_639	chr_12	516012	516113	+	0	NA	NA	NA	NA	NA	0	0	0	0
DTX_element4_ZTIPO323_640	chr_12	517384	517522	-	0	NA	NA	NA	NA	NA	0	0	0	0
NoCat_element5_ZTIPO323_641	chr_12	518783	519753	-	0	NA	NA	NA	NA	NA	0	0	0	0
NoCat_element6_ZTIPO323_642	chr_12	520665	521052	-	0	NA	NA	NA	NA	NA	0	0	0	0
DTT_element10_ZTIPO323_643	chr_12	537173	537240	+	4.60804	0.536705	1.17276	0.457641	0.64721	0.933281	6.82574	4.42132	4.20617	2.97895
DTX-MITE_element7_ZTIPO323_644	chr_12	566609	566795	-	0.630926	-0.844683	1.45441	-0.580773	0.561394	NA	0	0	2.5237	0
NoCat_element10_ZTIPO323_645	chr_12	607429	608257	-	236.402	0.316329	0.352562	0.89723	0.369596	0.718466	233.213	291.807	206.102	214.484
RLC_element3_ZTIPO323_646	chr_12	609354	614913	+	0	NA	NA	NA	NA	NA	0	0	0	0
RLG_element5_ZTIPO323_647	chr_12	614913	619947	+	0	NA	NA	NA	NA	NA	0	0	0	0
RLG_element5_ZTIPO323_648	chr_12	617948	621732	+	0	NA	NA	NA	NA	NA	0	0	0	0
RLC_element3_ZTIPO323_649	chr_12	621730	623342	+	0.284406	0.502188	1.44427	0.347711	0.728057	NA	1.13762	0	0	0
DTX-MITE_element4_ZTIPO323_650	chr_12	625684	626042	-	0	NA	NA	NA	NA	NA	0	0	0	0
RIL_element1_ZTIPO323_651	chr_12	673615	676124	-	0.284406	0.502188	1.44427	0.347711	0.728057	NA	1.13762	0	0	0
RIL_element1_ZTIPO323_652	chr_12	674125	677706	-	0	NA	NA	NA	NA	NA	0	0	0	0
DTX_element3_ZTIPO323_653	chr_12	680239	681062	-	0	NA	NA	NA	NA	NA	0	0	0	0
NoCat_element10_ZTIPO323_654	chr_12	681063	681879	-	3330.05	0.502866	0.287902	1.74666	0.0806964	0.341591	4263.81	3554.74	2705.41	2796.24
DTX_element3_ZTIPO323_655	chr_12	681878	684892	-	0	NA	NA	NA	NA	NA	0	0	0	0
DTX-MITE_element7_ZTIPO323_656	chr_12	685501	685562	-	0.837071	1.30927	1.53333	0.853878	0.393173	NA	1.13762	2.21066	0	0
DTT_element10_ZTIPO323_657	chr_12	689651	691018	-	0.284406	0.502188	1.44427	0.347711	0.728057	NA	1.13762	0	0	0
DTT_element14_ZTIPO323_658	chr_12	691084	691327	-	0	NA	NA	NA	NA	NA	0	0	0	0
DTT_element14_ZTIPO323_659	chr_12	691357	692028	-	0	NA	NA	NA	NA	NA	0	0	0	0
DTA_element1_ZTIPO323_660	chr_12	745797	745895	+	0.284406	0.502188	1.44427	0.347711	0.728057	NA	1.13762	0	0	0
DTX_element5_ZTIPO323_661	chr_12	756046	756148	+	0	NA	NA	NA	NA	NA	0	0	0	0
DTX_element5_ZTIPO323_662	chr_12	756049	756115	+	0	NA	NA	NA	NA	NA	0	0	0	0
DTX_element5_ZTIPO323_663	chr_12	756693	756870	+	0	NA	NA	NA	NA	NA	0	0	0	0
DTX_element5_ZTIPO323_664	chr_12	756849	757756	+	0	NA	NA	NA	NA	NA	0	0	0	0
RLG_element10_ZTIPO323_665	chr_12	757754	764556	+	0.248246	-0.33166	1.44427	-0.229639	0.818372	NA	0	0	0	0.992982
DTX_element5_ZTIPO323_666	chr_12	764557	767310	+	0	NA	NA	NA	NA	NA	0	0	0	0
DTX_element5_ZTIPO323_667	chr_12	767285	768872	+	0	NA	NA	NA	NA	NA	0	0	0	0
DTM_element4_ZTIPO323_668	chr_12	782302	784184	+	0.276332	0.502188	1.44427	0.347711	0.728057	NA	0	1.10533	0	0
DTM_element3_ZTIPO323_669	chr_12	783402	785405	+	0	NA	NA	NA	NA	NA	0	0	0	0
DTX-MITE_element7_ZTIPO323_670	chr_12	785510	785589	-	0.630926	-0.844683	1.45441	-0.580773	0.561394	NA	0	0	2.5237	0
DHH_element3_ZTIPO323_671	chr_12	906241	907373	+	0	NA	NA	NA	NA	NA	0	0	0	0
RII_element1_ZTIPO323_672	chr_12	907371	912981	+	0.210309	-0.33166	1.44427	-0.229639	0.818372	NA	0	0	0.841234	0
DHH_element3_ZTIPO323_673	chr_12	912972	917546	+	0	NA	NA	NA	NA	NA	0	0	0	0
DHH_element3_ZTIPO323_674	chr_12	917246	923416	+	0	NA	NA	NA	NA	NA	0	0	0	0
DTX-MITE_element5_ZTIPO323_675	chr_12	926150	926716	-	0	NA	NA	NA	NA	NA	0	0	0	0
DYX_element1_ZTIPO323_676	chr_12	981560	983457	-	0	NA	NA	NA	NA	NA	0	0	0	0
NoCat_element10_ZTIPO323_677	chr_12	983452	984241	-	12.7961	-0.316773	0.879236	-0.360282	0.718636	0.958806	14.7891	7.73731	11.7773	16.8807
DYX_element1_ZTIPO323_678	chr_12	984241	984279	-	0	NA	NA	NA	NA	NA	0	0	0	0
RLC_element11_ZTIPO323_679	chr_12	987367	987532	-	1.96271	0.241724	1.55273	0.155677	0.876288	NA	2.27525	2.21066	3.36494	0
RLC_element11_ZTIPO323_680	chr_12	987678	989266	-	7.35998	-0.780588	1.16896	-0.667765	0.504284	0.849329	7.96336	2.21066	14.301	4.96491
RLC_element11_ZTIPO323_681	chr_12	989340	991399	-	86.7488	-1.09129	0.442642	-2.46541	0.0136856	0.0968518	47.7802	61.8985	121.138	116.179
RLC_element11_ZTIPO323_682	chr_12	991974	992542	-	26.0024	-1.66287	0.801718	-2.07414	0.0380665	0.196748	5.68812	17.6853	42.9029	37.7333
RLC_element3_ZTIPO323_683	chr_12	992939	993036	-	26.2991	-1.17015	0.755809	-1.5482	0.121573	0.417341	9.10099	22.1066	41.2205	32.7684
RLC_element2_ZTIPO323_684	chr_12	993782	993845	-	0	NA	NA	NA	NA	NA	0	0	0	0
RLC_element11_ZTIPO323_685	chr_12	993819	993932	-	0.210309	-0.33166	1.44427	-0.229639	0.818372	NA	0	0	0.841234	0
DXX_element2_ZTIPO323_686	chr_12	1018598	1025657	-	0	NA	NA	NA	NA	NA	0	0	0	0
DTH_element2_ZTIPO323_687	chr_12	1081103	1084678	+	0	NA	NA	NA	NA	NA	0	0	0	0
DTX-MITE_element5_ZTIPO323_688	chr_12	1084676	1085253	+	0	NA	NA	NA	NA	NA	0	0	0	0
DTH_element3_ZTIPO323_689	chr_12	1160786	1164125	-	1.04916	0.0649402	1.54635	0.0419958	0.966502	NA	0	2.21066	0	1.98596
NoCat_element8_ZTIPO323_690	chr_12	1168341	1168402	+	0.210309	-0.33166	1.44427	-0.229639	0.818372	NA	0	0	0.841234	0
RLG_element11_ZTIPO323_691	chr_12	1168821	1178323	-	0	NA	NA	NA	NA	NA	0	0	0	0
RLC_element1_ZTIPO323_692	chr_12	1179588	1181717	+	3.01009	0.5885	1.49729	0.393042	0.694288	0.953351	3.41287	4.42132	4.20617	0
RLC_element1_ZTIPO323_693	chr_12	1179718	1185944	+	0	NA	NA	NA	NA	NA	0	0	0	0
DTM_element1_ZTIPO323_694	chr_12	1360712	1360760	+	0	NA	NA	NA	NA	NA	0	0	0	0
DTX-MITE_element7_ZTIPO323_695	chr_12	1360767	1360948	+	0	NA	NA	NA	NA	NA	0	0	0	0
DTM_element1_ZTIPO323_696	chr_12	1361053	1361100	+	0	NA	NA	NA	NA	NA	0	0	0	0
DTX-MITE_element7_ZTIPO323_697	chr_12	1361107	1361288	+	1.01122	0.140543	1.59281	0.0882361	0.929689	NA	0	2.21066	0.841234	0.992982
RLG_element2_ZTIPO323_698	chr_12	1394365	1394421	+	0.276332	0.502188	1.44427	0.347711	0.728057	NA	0	1.10533	0	0
DTM_element1_ZTIPO323_699	chr_12	1418688	1418877	-	0	NA	NA	NA	NA	NA	0	0	0	0
RLG_element1_ZTIPO323_700	chr_12	1418862	1419191	+	0	NA	NA	NA	NA	NA	0	0	0	0
RLG_element7_ZTIPO323_701	chr_12	1419190	1420274	+	0	NA	NA	NA	NA	NA	0	0	0	0
RLG_element4_ZTIPO323_702	chr_12	1420275	1421202	-	0	NA	NA	NA	NA	NA	0	0	0	0
DTA_element5_ZTIPO323_703	chr_12	1421652	1421800	-	0	NA	NA	NA	NA	NA	0	0	0	0
DTM_element7_ZTIPO323_704	chr_12	1421663	1421779	+	0	NA	NA	NA	NA	NA	0	0	0	0
RLG_element14_ZTIPO323_705	chr_12	1421895	1423028	-	0	NA	NA	NA	NA	NA	0	0	0	0
RLG_element6_ZTIPO323_706	chr_12	1422832	1423114	-	0	NA	NA	NA	NA	NA	0	0	0	0
RLG_element12_ZTIPO323_707	chr_12	1422904	1423850	-	0	NA	NA	NA	NA	NA	0	0	0	0
RLG_element10_ZTIPO323_708	chr_12	1423850	1426001	-	0	NA	NA	NA	NA	NA	0	0	0	0
NoCat_element10_ZTIPO323_709	chr_12	1426000	1426828	+	24.9491	-4.52582	1.37801	-3.28431	0.00102233	0.0134363	0	1.10533	3.36494	95.3263
RLG_element10_ZTIPO323_710	chr_12	1426829	1427749	-	0	NA	NA	NA	NA	NA	0	0	0	0
RIL_element2_ZTIPO323_711	chr_12	1427761	1428873	-	0	NA	NA	NA	NA	NA	0	0	0	0
RIL_element2_ZTIPO323_712	chr_12	1428681	1435092	-	0	NA	NA	NA	NA	NA	0	0	0	0
RIL_element2_ZTIPO323_713	chr_12	1434906	1435597	-	0	NA	NA	NA	NA	NA	0	0	0	0
RIL_element2_ZTIPO323_714	chr_12	1435328	1440493	-	0	NA	NA	NA	NA	NA	0	0	0	0
RIL_element2_ZTIPO323_715	chr_12	1440036	1444697	-	0	NA	NA	NA	NA	NA	0	0	0	0
RLG_element3_ZTIPO323_716	chr_12	1444696	1445277	+	0	NA	NA	NA	NA	NA	0	0	0	0
RLG_element3_ZTIPO323_717	chr_12	1445219	1452881	+	0	NA	NA	NA	NA	NA	0	0	0	0
RIL_element2_ZTIPO323_718	chr_12	1452875	1460257	-	0	NA	NA	NA	NA	NA	0	0	0	0
RIL_element2_ZTIPO323_719	chr_12	1460071	1462492	-	0	NA	NA	NA	NA	NA	0	0	0	0
NoCat_element4_ZTIPO323_720	chr_12	1462485	1462624	-	0	NA	NA	NA	NA	NA	0	0	0	0
DHH_element2_ZTIPO323_721	chr_13	1	129	-	0	NA	NA	NA	NA	NA	0	0	0	0
DHH_element2_ZTIPO323_722	chr_13	19	147	-	0	NA	NA	NA	NA	NA	0	0	0	0
DHH_element2_ZTIPO323_723	chr_13	67	6537	-	0	NA	NA	NA	NA	NA	0	0	0	0
DTX_element5_ZTIPO323_724	chr_13	6879	6995	+	0	NA	NA	NA	NA	NA	0	0	0	0
RLG_element4_ZTIPO323_725	chr_13	6969	7033	+	0	NA	NA	NA	NA	NA	0	0	0	0
DTA_element5_ZTIPO323_726	chr_13	16018	16080	-	0	NA	NA	NA	NA	NA	0	0	0	0
RLC_element12_ZTIPO323_727	chr_13	18920	19197	+	0	NA	NA	NA	NA	NA	0	0	0	0
RLC_element12_ZTIPO323_728	chr_13	19195	19253	+	0	NA	NA	NA	NA	NA	0	0	0	0
NoCat_element4_ZTIPO323_729	chr_13	22484	22844	+	0	NA	NA	NA	NA	NA	0	0	0	0
NoCat_element4_ZTIPO323_730	chr_13	22841	23213	+	0	NA	NA	NA	NA	NA	0	0	0	0
NoCat_element10_ZTIPO323_731	chr_13	23216	23516	+	142.47	-0.307864	0.495915	-0.620799	0.534732	0.868478	138.79	114.954	113.567	202.568
NoCat_element10_ZTIPO323_732	chr_13	23498	24040	+	7.08065	-0.317489	1.05893	-0.299819	0.764315	0.960767	6.82574	5.52665	5.04741	10.9228
NoCat_element4_ZTIPO323_733	chr_13	24333	24460	+	0	NA	NA	NA	NA	NA	0	0	0	0
RLX-TRIM_element3_ZTIPO323_734	chr_13	24461	25231	+	0	NA	NA	NA	NA	NA	0	0	0	0
RLX-TRIM_element3_ZTIPO323_735	chr_13	24543	25959	+	0	NA	NA	NA	NA	NA	0	0	0	0
RLG_element8_ZTIPO323_736	chr_13	25958	26645	+	6.57811	-1.93215	1.14668	-1.685	0.0919885	0.363097	1.13762	3.31599	10.936	10.9228
NoCat_element9_ZTIPO323_737	chr_13	26643	31005	-	0	NA	NA	NA	NA	NA	0	0	0	0
NoCat_element9_ZTIPO323_738	chr_13	31001	32582	-	0	NA	NA	NA	NA	NA	0	0	0	0
NoCat_element9_ZTIPO323_739	chr_13	32581	34159	-	0	NA	NA	NA	NA	NA	0	0	0	0
RIL_element2_ZTIPO323_740	chr_13	34159	36951	+	0	NA	NA	NA	NA	NA	0	0	0	0
RLG_element13_ZTIPO323_741	chr_13	38626	43970	+	0	NA	NA	NA	NA	NA	0	0	0	0
RIL_element2_ZTIPO323_742	chr_13	44326	44815	+	0	NA	NA	NA	NA	NA	0	0	0	0
NoCat_element9_ZTIPO323_743	chr_13	46347	50197	-	0	NA	NA	NA	NA	NA	0	0	0	0
DTX_element4_ZTIPO323_744	chr_13	50198	50978	-	0	NA	NA	NA	NA	NA	0	0	0	0
DTM_element4_ZTIPO323_745	chr_13	56759	57201	+	0	NA	NA	NA	NA	NA	0	0	0	0
DTM_element3_ZTIPO323_746	chr_13	57324	58149	+	0	NA	NA	NA	NA	NA	0	0	0	0
DTX-MITE_element7_ZTIPO323_747	chr_13	58301	58363	+	0	NA	NA	NA	NA	NA	0	0	0	0
RIL_element2_ZTIPO323_748	chr_13	61654	62135	-	0	NA	NA	NA	NA	NA	0	0	0	0
DTA_element1_ZTIPO323_749	chr_13	62049	62256	+	0	NA	NA	NA	NA	NA	0	0	0	0
RLX-TRIM_element1_ZTIPO323_750	chr_13	62257	62440	-	0	NA	NA	NA	NA	NA	0	0	0	0
DTA_element7_ZTIPO323_751	chr_13	62444	64594	+	0	NA	NA	NA	NA	NA	0	0	0	0
RIL_element2_ZTIPO323_752	chr_13	64322	64841	-	4.82226	1.3756	1.1953	1.15084	0.249797	0.595372	9.10099	5.52665	1.68247	2.97895
DTH_element8_ZTIPO323_753	chr_13	77273	77980	-	0	NA	NA	NA	NA	NA	0	0	0	0
NoCat_element10_ZTIPO323_754	chr_13	77981	78201	+	0.552665	0.867367	1.44751	0.599215	0.549029	NA	0	2.21066	0	0
NoCat_element10_ZTIPO323_755	chr_13	78184	78272	+	0	NA	NA	NA	NA	NA	0	0	0	0
NoCat_element10_ZTIPO323_756	chr_13	78252	78796	+	424.71	-2.81183	1.4952	-1.88057	0.0600303	0.281775	44.3673	37.5812	9.25358	1607.64
DTH_element8_ZTIPO323_757	chr_13	78796	80415	-	1.73772	-1.22851	1.47034	-0.835525	0.403422	NA	0	0	0	6.95087
DTM_element3_ZTIPO323_758	chr_13	80431	80795	+	0	NA	NA	NA	NA	NA	0	0	0	0
NoCat_element10_ZTIPO323_759	chr_13	80796	81299	+	1036.71	-1.28365	0.379999	-3.37803	0.00073008	0.00987756	670.06	526.137	1213.9	1736.73
NoCat_element10_ZTIPO323_760	chr_13	81303	81593	+	749.467	-1.48391	0.320505	-4.62991	3.66e-06	0.000129446	415.232	368.075	995.18	1219.38
DTM_element3_ZTIPO323_761	chr_13	81594	83687	+	0.496491	-0.713189	1.45095	-0.491533	0.62305	NA	0	0	0	1.98596
NoCat_element7_ZTIPO323_762	chr_13	86713	87684	+	0.248246	-0.33166	1.44427	-0.229639	0.818372	NA	0	0	0	0.992982
RLG_element12_ZTIPO323_763	chr_13	87705	90191	+	0	NA	NA	NA	NA	NA	0	0	0	0
RLG_element13_ZTIPO323_764	chr_13	89864	90367	+	0	NA	NA	NA	NA	NA	0	0	0	0
RLG_element14_ZTIPO323_765	chr_13	90067	91169	+	0	NA	NA	NA	NA	NA	0	0	0	0
DTM_element7_ZTIPO323_766	chr_13	91232	91294	-	0	NA	NA	NA	NA	NA	0	0	0	0
DTM_element3_ZTIPO323_767	chr_13	91704	92436	+	0	NA	NA	NA	NA	NA	0	0	0	0
DTM_element3_ZTIPO323_768	chr_13	92545	92588	-	0	NA	NA	NA	NA	NA	0	0	0	0
NoCat_element10_ZTIPO323_769	chr_13	93165	93948	-	4.17392	-1.89779	1.43604	-1.32155	0.186319	0.529055	1.13762	1.10533	13.4597	0.992982
DTM_element7_ZTIPO323_770	chr_13	139657	139691	-	0	NA	NA	NA	NA	NA	0	0	0	0
DTT_element10_ZTIPO323_771	chr_13	185725	187940	+	29.2362	0.403729	0.709584	0.568965	0.56938	0.878503	22.7525	44.2132	20.1896	29.7895
RLC_element2_ZTIPO323_772	chr_13	200045	206275	-	13.5704	-0.24991	0.967121	-0.258406	0.796093	0.966235	5.68812	18.7906	10.936	18.8667
RLC_element1_ZTIPO323_773	chr_13	247332	253690	-	0	NA	NA	NA	NA	NA	0	0	0	0
RIL_element2_ZTIPO323_774	chr_13	256119	256200	-	0.560738	0.899746	1.46112	0.615792	0.538031	NA	1.13762	1.10533	0	0
RLC_element4_ZTIPO323_775	chr_13	272761	281014	-	0	NA	NA	NA	NA	NA	0	0	0	0
RLC_element1_ZTIPO323_776	chr_13	315644	322002	+	0.248246	-0.33166	1.44427	-0.229639	0.818372	NA	0	0	0	0.992982
DHH_element1_ZTIPO323_777	chr_13	326468	340183	+	0.284406	0.502188	1.44427	0.347711	0.728057	NA	1.13762	0	0	0
DTX-MITE_element7_ZTIPO323_778	chr_13	405362	405542	-	25.8495	0.298118	0.651155	0.45783	0.647075	0.933281	32.9911	24.3172	25.237	20.8526
DTT_element3_ZTIPO323_779	chr_13	410676	410726	-	0	NA	NA	NA	NA	NA	0	0	0	0
DTX_element5_ZTIPO323_780	chr_13	410997	411050	-	0	NA	NA	NA	NA	NA	0	0	0	0
RLC_element1_ZTIPO323_781	chr_13	441929	448305	-	11.6206	0.267406	0.948949	0.281791	0.778103	0.960767	6.82574	18.7906	10.936	9.92982
DTX-MITE_element2_ZTIPO323_782	chr_13	488467	488968	+	0	NA	NA	NA	NA	NA	0	0	0	0
DTH_element7_ZTIPO323_783	chr_13	508592	509591	+	0	NA	NA	NA	NA	NA	0	0	0	0
DTX-MITE_element7_ZTIPO323_784	chr_13	526353	526771	+	0	NA	NA	NA	NA	NA	0	0	0	0
RLC_element12_ZTIPO323_785	chr_13	597602	597731	-	1.60812	1.56662	1.55814	1.00544	0.314683	NA	2.27525	3.31599	0.841234	0
RLC_element1_ZTIPO323_786	chr_13	646254	646451	+	0	NA	NA	NA	NA	NA	0	0	0	0
RLC_element1_ZTIPO323_787	chr_13	646280	652635	+	0	NA	NA	NA	NA	NA	0	0	0	0
RIL_element2_ZTIPO323_788	chr_13	652563	652647	+	0	NA	NA	NA	NA	NA	0	0	0	0
DTX-MITE_element8_ZTIPO323_789	chr_13	768556	768978	+	45.2166	0.110321	0.567948	0.194245	0.845984	0.983157	44.3673	49.7398	52.9978	33.7614
DTT_element12_ZTIPO323_790	chr_13	773368	773486	+	0	NA	NA	NA	NA	NA	0	0	0	0
DTT_element8_ZTIPO323_791	chr_13	773386	775578	-	0	NA	NA	NA	NA	NA	0	0	0	0
DTT_element12_ZTIPO323_792	chr_13	773755	775578	-	0	NA	NA	NA	NA	NA	0	0	0	0
NoCat_element10_ZTIPO323_793	chr_13	775842	776725	-	18198.3	0.117733	0.336879	0.349482	0.726728	0.958806	22139.3	15758.7	17830	17065.4
DTA_element1_ZTIPO323_794	chr_13	778691	781636	+	50.5921	0.806148	0.564041	1.42924	0.152937	0.478577	48.9178	80.6891	37.0143	35.7474
DTX-MITE_element1_ZTIPO323_795	chr_13	809752	810250	-	0.496491	-0.713189	1.45095	-0.491533	0.62305	NA	0	0	0	1.98596
NoCat_element10_ZTIPO323_796	chr_13	910889	911154	-	0.69695	-0.201024	1.49564	-0.134407	0.893081	NA	0	1.10533	1.68247	0
NoCat_element10_ZTIPO323_797	chr_13	911155	911662	-	3.40287	-2.79975	1.58846	-1.76256	0.0779743	0.341591	0	0	12.6185	0.992982
RII_element2_ZTIPO323_798	chr_13	911785	916898	-	0	NA	NA	NA	NA	NA	0	0	0	0
DTT_element3_ZTIPO323_799	chr_13	916901	917081	-	0	NA	NA	NA	NA	NA	0	0	0	0
RLG_element8_ZTIPO323_800	chr_13	917227	917520	-	0	NA	NA	NA	NA	NA	0	0	0	0
RLG_element13_ZTIPO323_801	chr_13	917778	918043	+	0	NA	NA	NA	NA	NA	0	0	0	0
RLG_element10_ZTIPO323_802	chr_13	918798	918906	+	0	NA	NA	NA	NA	NA	0	0	0	0
NoCat_element10_ZTIPO323_803	chr_13	918938	919435	-	725.134	-0.217156	0.354625	-0.612353	0.540304	0.868478	554.023	785.889	789.078	771.547
NoCat_element10_ZTIPO323_804	chr_13	919414	919732	-	201.249	-0.052789	0.38049	-0.13874	0.889656	0.983754	168.368	226.593	198.531	211.505
DTT_element13_ZTIPO323_805	chr_13	930374	932897	+	0	NA	NA	NA	NA	NA	0	0	0	0
DHH_element1_ZTIPO323_806	chr_13	933530	937795	+	1.23767	-0.132992	1.58648	-0.0838284	0.933193	NA	2.27525	0	1.68247	0.992982
NoCat_element10_ZTIPO323_807	chr_13	937795	938054	-	6.32399	1.34681	1.1235	1.19876	0.23062	0.574826	5.68812	13.264	3.36494	2.97895
NoCat_element10_ZTIPO323_808	chr_13	938055	938173	-	0	NA	NA	NA	NA	NA	0	0	0	0
NoCat_element10_ZTIPO323_809	chr_13	938167	938974	-	80.945	0.419224	0.453873	0.92366	0.355664	0.715749	79.6336	106.112	71.5049	66.5298
NoCat_element10_ZTIPO323_810	chr_13	938973	939148	-	0.248246	-0.33166	1.44427	-0.229639	0.818372	NA	0	0	0	0.992982
NoCat_element10_ZTIPO323_811	chr_13	939125	939348	-	0	NA	NA	NA	NA	NA	0	0	0	0
DHH_element1_ZTIPO323_812	chr_13	939349	948799	+	0	NA	NA	NA	NA	NA	0	0	0	0
RII_element1_ZTIPO323_813	chr_13	1006292	1011256	-	0	NA	NA	NA	NA	NA	0	0	0	0
RLG_element10_ZTIPO323_814	chr_13	1011253	1016660	+	0	NA	NA	NA	NA	NA	0	0	0	0
RLG_element10_ZTIPO323_815	chr_13	1014661	1018053	+	0	NA	NA	NA	NA	NA	0	0	0	0
RII_element1_ZTIPO323_816	chr_13	1018054	1018674	-	0	NA	NA	NA	NA	NA	0	0	0	0
RIL_element2_ZTIPO323_817	chr_13	1019928	1020028	-	0	NA	NA	NA	NA	NA	0	0	0	0
DTA_element1_ZTIPO323_818	chr_13	1019929	1019963	+	0	NA	NA	NA	NA	NA	0	0	0	0
RLC_element4_ZTIPO323_819	chr_13	1028645	1030744	-	0	NA	NA	NA	NA	NA	0	0	0	0
NoCat_element10_ZTIPO323_820	chr_13	1030744	1031216	-	160.958	-0.188103	0.464932	-0.404583	0.685784	0.953351	189.983	110.533	166.564	176.751
NoCat_element10_ZTIPO323_821	chr_13	1031209	1031570	-	0.420617	-0.641415	1.44874	-0.442739	0.657955	NA	0	0	1.68247	0
RLC_element4_ZTIPO323_822	chr_13	1031573	1033372	-	0	NA	NA	NA	NA	NA	0	0	0	0
RLG_element3_ZTIPO323_823	chr_13	1033368	1034083	+	0	NA	NA	NA	NA	NA	0	0	0	0
RLG_element3_ZTIPO323_824	chr_13	1033920	1043388	+	0	NA	NA	NA	NA	NA	0	0	0	0
RLG_element3_ZTIPO323_825	chr_13	1043213	1047205	+	0	NA	NA	NA	NA	NA	0	0	0	0
RLC_element4_ZTIPO323_826	chr_13	1047203	1048618	-	0	NA	NA	NA	NA	NA	0	0	0	0
RLX-TRIM_element1_ZTIPO323_827	chr_13	1048618	1048805	+	0	NA	NA	NA	NA	NA	0	0	0	0
RLC_element4_ZTIPO323_828	chr_13	1048800	1051792	-	1.1134	1.63296	1.56548	1.0431	0.296901	NA	1.13762	3.31599	0	0
DTX-MITE_element7_ZTIPO323_829	chr_13	1052304	1052480	+	0	NA	NA	NA	NA	NA	0	0	0	0
DTM_element1_ZTIPO323_830	chr_13	1052503	1052541	-	0	NA	NA	NA	NA	NA	0	0	0	0
DTH_element5_ZTIPO323_831	chr_13	1069076	1069914	-	0.771047	0.644334	1.59089	0.405015	0.685466	NA	1.13762	1.10533	0.841234	0
RLG_element2_ZTIPO323_832	chr_13	1069915	1073030	+	0	NA	NA	NA	NA	NA	0	0	0	0
RLG_element5_ZTIPO323_833	chr_13	1071031	1076520	+	0	NA	NA	NA	NA	NA	0	0	0	0
RLG_element2_ZTIPO323_834	chr_13	1076521	1076646	+	0	NA	NA	NA	NA	NA	0	0	0	0
RLG_element2_ZTIPO323_835	chr_13	1076635	1083361	+	0	NA	NA	NA	NA	NA	0	0	0	0
RLG_element2_ZTIPO323_836	chr_13	1083350	1083454	+	0	NA	NA	NA	NA	NA	0	0	0	0
RLG_element5_ZTIPO323_837	chr_13	1083451	1083646	+	0	NA	NA	NA	NA	NA	0	0	0	0
DTH_element5_ZTIPO323_838	chr_13	1083647	1086210	-	0	NA	NA	NA	NA	NA	0	0	0	0
DTX-MITE_element1_ZTIPO323_839	chr_13	1100829	1101315	-	0	NA	NA	NA	NA	NA	0	0	0	0
DTX_element5_ZTIPO323_840	chr_13	1101312	1101383	-	0	NA	NA	NA	NA	NA	0	0	0	0
NoCat_element10_ZTIPO323_841	chr_13	1101387	1102011	-	0.276332	0.502188	1.44427	0.347711	0.728057	NA	0	1.10533	0	0
NoCat_element10_ZTIPO323_842	chr_13	1101989	1102214	-	0	NA	NA	NA	NA	NA	0	0	0	0
DTX_element5_ZTIPO323_843	chr_13	1102212	1103734	-	0	NA	NA	NA	NA	NA	0	0	0	0
DTX_element5_ZTIPO323_844	chr_13	1103708	1103794	-	0	NA	NA	NA	NA	NA	0	0	0	0
DTX_element5_ZTIPO323_845	chr_13	1103768	1107059	-	0	NA	NA	NA	NA	NA	0	0	0	0
NoCat_element10_ZTIPO323_846	chr_13	1107059	1107625	-	0.248246	-0.33166	1.44427	-0.229639	0.818372	NA	0	0	0	0.992982
NoCat_element10_ZTIPO323_847	chr_13	1107600	1107830	-	0	NA	NA	NA	NA	NA	0	0	0	0
DTX_element5_ZTIPO323_848	chr_13	1107831	1108216	-	0.248246	-0.33166	1.44427	-0.229639	0.818372	NA	0	0	0	0.992982
DTX_element5_ZTIPO323_849	chr_13	1108076	1108281	-	0.210309	-0.33166	1.44427	-0.229639	0.818372	NA	0	0	0.841234	0
DTM_element2_ZTIPO323_850	chr_13	1121163	1125757	+	0	NA	NA	NA	NA	NA	0	0	0	0
RLG_element11_ZTIPO323_851	chr_13	1140016	1149484	+	7.60797	0.279388	1.0285	0.271645	0.785895	0.960767	11.3762	5.52665	7.57111	5.95789
RLG_element11_ZTIPO323_852	chr_13	1151208	1160676	+	0.276332	0.502188	1.44427	0.347711	0.728057	NA	0	1.10533	0	0
DTA_element3_ZTIPO323_853	chr_13	1161310	1163354	-	0	NA	NA	NA	NA	NA	0	0	0	0
NoCat_element10_ZTIPO323_854	chr_13	1163352	1164240	+	0.630926	-0.844683	1.45441	-0.580773	0.561394	NA	0	0	2.5237	0
DTA_element3_ZTIPO323_855	chr_13	1164240	1165146	-	0	NA	NA	NA	NA	NA	0	0	0	0
NoCat_element4_ZTIPO323_856	chr_13	1167283	1169546	-	0	NA	NA	NA	NA	NA	0	0	0	0
NoCat_element4_ZTIPO323_857	chr_13	1167810	1172318	-	0	NA	NA	NA	NA	NA	0	0	0	0
NoCat_element9_ZTIPO323_858	chr_13	1172317	1182120	+	0	NA	NA	NA	NA	NA	0	0	0	0
NoCat_element9_ZTIPO323_859	chr_13	1181427	1182357	+	0	NA	NA	NA	NA	NA	0	0	0	0
NoCat_element9_ZTIPO323_860	chr_13	1181664	1182465	+	0	NA	NA	NA	NA	NA	0	0	0	0
DHH_element1_ZTIPO323_861	chr_13	1184716	1184815	+	0	NA	NA	NA	NA	NA	0	0	0	0
NoCat_element4_ZTIPO323_862	chr_13	1185338	1185761	-	0	NA	NA	NA	NA	NA	0	0	0	0
DHH_element2_ZTIPO323_863	chr_13	1185654	1185774	+	0	NA	NA	NA	NA	NA	0	0	0	0
NoCat_element4_ZTIPO323_864	chr_14	1	123	+	0	NA	NA	NA	NA	NA	0	0	0	0
NoCat_element9_ZTIPO323_865	chr_14	939	6282	-	0	NA	NA	NA	NA	NA	0	0	0	0
NoCat_element10_ZTIPO323_866	chr_14	6281	6778	+	2.00481	-1.51331	1.55978	-0.970206	0.331944	NA	1.13762	0	5.88864	0.992982
NoCat_element10_ZTIPO323_867	chr_14	6779	7045	+	0.945195	-0.64149	1.59266	-0.402778	0.687111	NA	0	1.10533	1.68247	0.992982
NoCat_element9_ZTIPO323_868	chr_14	7045	11359	-	0	NA	NA	NA	NA	NA	0	0	0	0
RLX-TRIM_element3_ZTIPO323_869	chr_14	11637	12159	+	0	NA	NA	NA	NA	NA	0	0	0	0
RLC_element8_ZTIPO323_870	chr_14	12158	12254	+	0	NA	NA	NA	NA	NA	0	0	0	0
RLC_element7_ZTIPO323_871	chr_14	12170	13761	+	0	NA	NA	NA	NA	NA	0	0	0	0
RLC_element7_ZTIPO323_872	chr_14	13751	14707	+	0	NA	NA	NA	NA	NA	0	0	0	0
RLC_element7_ZTIPO323_873	chr_14	14710	17669	+	0.210309	-0.33166	1.44427	-0.229639	0.818372	NA	0	0	0.841234	0
RLX-TRIM_element3_ZTIPO323_874	chr_14	17671	18495	+	0	NA	NA	NA	NA	NA	0	0	0	0
RLG_element8_ZTIPO323_875	chr_14	18494	19185	+	0.780897	-0.267589	1.51042	-0.177163	0.859381	NA	1.13762	0	0	1.98596
NoCat_element9_ZTIPO323_876	chr_14	19179	23541	-	0	NA	NA	NA	NA	NA	0	0	0	0
RIL_element2_ZTIPO323_877	chr_14	23539	23675	+	0	NA	NA	NA	NA	NA	0	0	0	0
RIL_element2_ZTIPO323_878	chr_14	23674	24442	+	0	NA	NA	NA	NA	NA	0	0	0	0
RIL_element2_ZTIPO323_879	chr_14	24456	25319	+	0	NA	NA	NA	NA	NA	0	0	0	0
RIL_element2_ZTIPO323_880	chr_14	24919	27773	+	0	NA	NA	NA	NA	NA	0	0	0	0
RIL_element2_ZTIPO323_881	chr_14	27100	28492	+	0	NA	NA	NA	NA	NA	0	0	0	0
RIL_element2_ZTIPO323_882	chr_14	28250	32273	+	0	NA	NA	NA	NA	NA	0	0	0	0
RIL_element2_ZTIPO323_883	chr_14	32149	32315	+	0	NA	NA	NA	NA	NA	0	0	0	0
RIL_element2_ZTIPO323_884	chr_14	32191	35819	+	0	NA	NA	NA	NA	NA	0	0	0	0
RIL_element2_ZTIPO323_885	chr_14	35879	36359	+	0	NA	NA	NA	NA	NA	0	0	0	0
RLC_element7_ZTIPO323_886	chr_14	40327	40556	-	0	NA	NA	NA	NA	NA	0	0	0	0
RII_element1_ZTIPO323_887	chr_14	40557	41494	-	0	NA	NA	NA	NA	NA	0	0	0	0
RLC_element7_ZTIPO323_888	chr_14	41495	47920	-	1.12742	-1.56476	1.57567	-0.99308	0.320671	NA	0	0	2.5237	1.98596
DTA_element2_ZTIPO323_889	chr_14	48792	48936	-	2.60704	-1.99217	1.49099	-1.33614	0.181504	0.525106	0	1.10533	3.36494	5.95789
RIL_element2_ZTIPO323_890	chr_14	59127	59303	-	0	NA	NA	NA	NA	NA	0	0	0	0
RLC_element10_ZTIPO323_891	chr_14	59127	59272	+	0	NA	NA	NA	NA	NA	0	0	0	0
DTX_element3_ZTIPO323_892	chr_14	65775	66215	+	0	NA	NA	NA	NA	NA	0	0	0	0
DTM_element1_ZTIPO323_893	chr_14	66826	67001	-	2.22081	-0.515619	1.40681	-0.366517	0.71398	0.957897	2.27525	1.10533	2.5237	2.97895
RLC_element9_ZTIPO323_894	chr_14	67832	69760	+	0	NA	NA	NA	NA	NA	0	0	0	0
DTX-MITE_element5_ZTIPO323_895	chr_14	69869	70434	-	0	NA	NA	NA	NA	NA	0	0	0	0
DHH_element4_ZTIPO323_896	chr_14	75101	75154	+	0	NA	NA	NA	NA	NA	0	0	0	0
DHH_element4_ZTIPO323_897	chr_14	75985	76133	+	0	NA	NA	NA	NA	NA	0	0	0	0
DTX-MITE_element8_ZTIPO323_898	chr_14	88018	88194	-	0	NA	NA	NA	NA	NA	0	0	0	0
DTX-MITE_element8_ZTIPO323_899	chr_14	88331	88464	-	0	NA	NA	NA	NA	NA	0	0	0	0
DTM_element7_ZTIPO323_900	chr_14	129993	133205	-	0	NA	NA	NA	NA	NA	0	0	0	0
DTM_element5_ZTIPO323_901	chr_14	130836	133659	-	0	NA	NA	NA	NA	NA	0	0	0	0
RII_element1_ZTIPO323_902	chr_14	133660	134092	-	0	NA	NA	NA	NA	NA	0	0	0	0
NoCat_element10_ZTIPO323_903	chr_14	134089	134632	-	8.38161	-1.41152	1.21772	-1.15915	0.246395	0.59032	3.41287	4.42132	22.7133	2.97895
NoCat_element10_ZTIPO323_904	chr_14	134612	135009	-	6.42881	-0.0989207	1.46602	-0.0674755	0.946203	0.991741	3.41287	8.84264	13.4597	0
RII_element1_ZTIPO323_905	chr_14	135011	140174	-	0	NA	NA	NA	NA	NA	0	0	0	0
DTM_element5_ZTIPO323_906	chr_14	140165	140875	-	0	NA	NA	NA	NA	NA	0	0	0	0
RLC_element1_ZTIPO323_907	chr_14	157323	163678	+	0	NA	NA	NA	NA	NA	0	0	0	0
RLG_element10_ZTIPO323_908	chr_14	174237	174501	+	1.08532	0.930162	1.59007	0.584984	0.558559	NA	1.13762	2.21066	0	0.992982
RLG_element7_ZTIPO323_909	chr_14	174268	174750	+	0.210309	-0.33166	1.44427	-0.229639	0.818372	NA	0	0	0.841234	0
RLG_element13_ZTIPO323_910	chr_14	174650	175261	+	11.4422	-0.320363	0.899492	-0.35616	0.721721	0.958806	6.82574	13.264	11.7773	13.9017
RLC_element1_ZTIPO323_911	chr_14	180279	186635	-	0	NA	NA	NA	NA	NA	0	0	0	0
NoCat_element3_ZTIPO323_912	chr_14	213644	216292	-	0	NA	NA	NA	NA	NA	0	0	0	0
RLG_element4_ZTIPO323_913	chr_14	217135	217184	+	0	NA	NA	NA	NA	NA	0	0	0	0
NoCat_element9_ZTIPO323_914	chr_14	217998	218048	-	0	NA	NA	NA	NA	NA	0	0	0	0
RLG_element2_ZTIPO323_915	chr_14	219555	222312	-	0	NA	NA	NA	NA	NA	0	0	0	0
RLG_element2_ZTIPO323_916	chr_14	220313	226577	-	0	NA	NA	NA	NA	NA	0	0	0	0
NoCat_element2_ZTIPO323_917	chr_14	227843	228644	-	0	NA	NA	NA	NA	NA	0	0	0	0
RII_element1_ZTIPO323_918	chr_14	228643	234197	-	0	NA	NA	NA	NA	NA	0	0	0	0
NoCat_element2_ZTIPO323_919	chr_14	234217	235995	-	0	NA	NA	NA	NA	NA	0	0	0	0
RLG_element1_ZTIPO323_920	chr_14	235993	239964	-	0	NA	NA	NA	NA	NA	0	0	0	0
RLG_element1_ZTIPO323_921	chr_14	239963	248063	-	0	NA	NA	NA	NA	NA	0	0	0	0
RLG_element1_ZTIPO323_922	chr_14	248233	248689	-	0	NA	NA	NA	NA	NA	0	0	0	0
NoCat_element2_ZTIPO323_923	chr_14	248683	249813	-	0	NA	NA	NA	NA	NA	0	0	0	0
NoCat_element10_ZTIPO323_924	chr_14	249813	250344	+	296.465	-3.94752	0.379091	-10.4131	2.16e-25	3.31e-23	34.1287	35.3705	521.565	594.796
NoCat_element10_ZTIPO323_925	chr_14	250345	250632	+	241.149	-4.74949	0.430883	-11.0227	2.97e-28	6.83e-26	17.0643	15.4746	464.361	467.695
NoCat_element2_ZTIPO323_926	chr_14	250640	250895	-	0	NA	NA	NA	NA	NA	0	0	0	0
RII_element1_ZTIPO323_927	chr_14	278860	278928	-	0	NA	NA	NA	NA	NA	0	0	0	0
NoCat_element10_ZTIPO323_928	chr_14	280099	280391	-	75.5823	-2.59315	1.17617	-2.20474	0.0274722	0.167025	18.202	13.264	6.72987	264.133
NoCat_element10_ZTIPO323_929	chr_14	280393	280796	-	110.338	-3.39429	1.50754	-2.25154	0.0243514	0.153447	2.27525	7.73731	3.36494	427.975
RII_element1_ZTIPO323_930	chr_14	280797	286380	+	10.7009	-2.9579	1.41209	-2.0947	0.0361973	0.190889	1.13762	1.10533	0.841234	39.7193
NoCat_element10_ZTIPO323_931	chr_14	286392	286548	-	0.284406	0.502188	1.44427	0.347711	0.728057	NA	1.13762	0	0	0
DTT_element4_ZTIPO323_932	chr_14	292943	293365	-	0	NA	NA	NA	NA	NA	0	0	0	0
DTT_element4_ZTIPO323_933	chr_14	293722	293984	-	0	NA	NA	NA	NA	NA	0	0	0	0
DTT_element3_ZTIPO323_934	chr_14	293786	294330	-	0	NA	NA	NA	NA	NA	0	0	0	0
DTT_element4_ZTIPO323_935	chr_14	294631	294753	-	0	NA	NA	NA	NA	NA	0	0	0	0
NoCat_element10_ZTIPO323_936	chr_14	294754	295168	+	1.58419	-1.23734	1.57343	-0.786397	0.431635	NA	1.13762	0	4.20617	0.992982
NoCat_element10_ZTIPO323_937	chr_14	295151	295622	+	36.8787	-0.185795	0.784742	-0.23676	0.812843	0.973718	40.9544	27.6332	19.3484	59.5789
DTT_element9_ZTIPO323_938	chr_14	296134	297946	-	0	NA	NA	NA	NA	NA	0	0	0	0
DTT_element4_ZTIPO323_939	chr_14	296816	298181	-	0	NA	NA	NA	NA	NA	0	0	0	0
DTX-MITE_element8_ZTIPO323_940	chr_14	303598	304020	-	1.06353	0.739637	1.5514	0.476754	0.633538	NA	3.41287	0	0.841234	0
DTT_element3_ZTIPO323_941	chr_14	310043	314142	-	0	NA	NA	NA	NA	NA	0	0	0	0
DTT_element4_ZTIPO323_942	chr_14	312372	314354	-	0	NA	NA	NA	NA	NA	0	0	0	0
RLC_element1_ZTIPO323_943	chr_14	316827	323183	-	0	NA	NA	NA	NA	NA	0	0	0	0
RLG_element11_ZTIPO323_944	chr_14	352062	356523	-	0	NA	NA	NA	NA	NA	0	0	0	0
RLG_element11_ZTIPO323_945	chr_14	356524	357822	-	0.210309	-0.33166	1.44427	-0.229639	0.818372	NA	0	0	0.841234	0
DTX_element5_ZTIPO323_946	chr_14	376659	380398	+	0	NA	NA	NA	NA	NA	0	0	0	0
DTX_element5_ZTIPO323_947	chr_14	380375	382060	+	0	NA	NA	NA	NA	NA	0	0	0	0
RIL_element2_ZTIPO323_948	chr_14	382201	382313	+	0	NA	NA	NA	NA	NA	0	0	0	0
RLC_element1_ZTIPO323_949	chr_14	387132	393488	+	0	NA	NA	NA	NA	NA	0	0	0	0
RLC_element1_ZTIPO323_950	chr_14	399271	405629	+	0	NA	NA	NA	NA	NA	0	0	0	0
RLC_element4_ZTIPO323_951	chr_14	410791	410955	-	0	NA	NA	NA	NA	NA	0	0	0	0
RLC_element4_ZTIPO323_952	chr_14	411521	411588	-	0	NA	NA	NA	NA	NA	0	0	0	0
RLG_element9_ZTIPO323_953	chr_14	411606	418536	+	0	NA	NA	NA	NA	NA	0	0	0	0
RLG_element3_ZTIPO323_954	chr_14	418537	419177	+	0	NA	NA	NA	NA	NA	0	0	0	0
RLG_element3_ZTIPO323_955	chr_14	419048	432359	+	0	NA	NA	NA	NA	NA	0	0	0	0
RLG_element9_ZTIPO323_956	chr_14	432359	433898	+	0	NA	NA	NA	NA	NA	0	0	0	0
RII_element1_ZTIPO323_957	chr_14	437752	442624	+	0.276332	0.502188	1.44427	0.347711	0.728057	NA	0	1.10533	0	0
RII_element1_ZTIPO323_958	chr_14	440625	443361	+	0	NA	NA	NA	NA	NA	0	0	0	0
DTX-MITE_element1_ZTIPO323_959	chr_14	455202	455255	-	0	NA	NA	NA	NA	NA	0	0	0	0
NoCat_element6_ZTIPO323_960	chr_14	455211	457208	-	0	NA	NA	NA	NA	NA	0	0	0	0
NoCat_element5_ZTIPO323_961	chr_14	457140	457284	-	0	NA	NA	NA	NA	NA	0	0	0	0
NoCat_element5_ZTIPO323_962	chr_14	457175	458858	-	0	NA	NA	NA	NA	NA	0	0	0	0
NoCat_element5_ZTIPO323_963	chr_14	459099	459205	+	0.276332	0.502188	1.44427	0.347711	0.728057	NA	0	1.10533	0	0
NoCat_element5_ZTIPO323_964	chr_14	459773	459856	+	0	NA	NA	NA	NA	NA	0	0	0	0
NoCat_element5_ZTIPO323_965	chr_14	460037	460146	+	0	NA	NA	NA	NA	NA	0	0	0	0
RLG_element10_ZTIPO323_966	chr_14	461056	467860	+	0	NA	NA	NA	NA	NA	0	0	0	0
DHH_element3_ZTIPO323_968	chr_14	469485	469534	-	0	NA	NA	NA	NA	NA	0	0	0	0
DXX_element2_ZTIPO323_967	chr_14	469485	469542	+	0	NA	NA	NA	NA	NA	0	0	0	0
DTX_element5_ZTIPO323_969	chr_14	470224	470333	+	0	NA	NA	NA	NA	NA	0	0	0	0
DTX_element5_ZTIPO323_970	chr_14	471809	471893	+	0	NA	NA	NA	NA	NA	0	0	0	0
NoCat_element6_ZTIPO323_971	chr_14	473709	473769	+	0	NA	NA	NA	NA	NA	0	0	0	0
DTX-MITE_element1_ZTIPO323_972	chr_14	473720	473780	-	0	NA	NA	NA	NA	NA	0	0	0	0
NoCat_element10_ZTIPO323_973	chr_14	474058	474912	+	27.4858	-0.800612	0.686089	-1.16692	0.243242	0.588902	22.7525	16.5799	26.9195	43.6912
RII_element4_ZTIPO323_974	chr_14	479312	479871	+	0	NA	NA	NA	NA	NA	0	0	0	0
RII_element3_ZTIPO323_975	chr_14	479880	480932	+	0	NA	NA	NA	NA	NA	0	0	0	0
RII_element3_ZTIPO323_976	chr_14	488999	489321	-	0	NA	NA	NA	NA	NA	0	0	0	0
NoCat_element10_ZTIPO323_977	chr_14	494391	494622	+	37.2655	-0.70878	0.564143	-1.25638	0.208977	0.568813	27.303	28.7386	51.3153	41.7052
NoCat_element10_ZTIPO323_978	chr_14	494601	494698	+	0	NA	NA	NA	NA	NA	0	0	0	0
NoCat_element10_ZTIPO323_979	chr_14	494678	495188	+	420.151	-0.51815	0.296892	-1.74525	0.0809422	0.341591	351.526	338.231	507.264	483.582
DTX_element4_ZTIPO323_980	chr_14	495392	495517	+	0	NA	NA	NA	NA	NA	0	0	0	0
DTX_element5_ZTIPO323_981	chr_14	503395	505078	-	0	NA	NA	NA	NA	NA	0	0	0	0
DTX_element5_ZTIPO323_982	chr_14	505064	507885	-	0	NA	NA	NA	NA	NA	0	0	0	0
RLC_element7_ZTIPO323_983	chr_14	507905	508012	-	0	NA	NA	NA	NA	NA	0	0	0	0
NoCat_element10_ZTIPO323_984	chr_14	508014	508475	-	0	NA	NA	NA	NA	NA	0	0	0	0
NoCat_element10_ZTIPO323_985	chr_14	508468	508882	-	0	NA	NA	NA	NA	NA	0	0	0	0
RLC_element7_ZTIPO323_986	chr_14	508884	514774	-	0	NA	NA	NA	NA	NA	0	0	0	0
RLC_element5_ZTIPO323_987	chr_14	509153	514377	+	0	NA	NA	NA	NA	NA	0	0	0	0
NoCat_element10_ZTIPO323_988	chr_14	520407	521245	+	0	NA	NA	NA	NA	NA	0	0	0	0
DTX_element5_ZTIPO323_989	chr_14	521260	522867	-	0	NA	NA	NA	NA	NA	0	0	0	0
DTX_element5_ZTIPO323_990	chr_14	522841	526547	-	0	NA	NA	NA	NA	NA	0	0	0	0
DTX_element5_ZTIPO323_991	chr_14	526502	526691	-	0	NA	NA	NA	NA	NA	0	0	0	0
DTX_element5_ZTIPO323_992	chr_14	528121	531830	+	0	NA	NA	NA	NA	NA	0	0	0	0
DTX_element5_ZTIPO323_993	chr_14	531816	532625	+	0	NA	NA	NA	NA	NA	0	0	0	0
NoCat_element10_ZTIPO323_994	chr_14	532624	533476	-	40.2944	-0.303475	0.720238	-0.421354	0.673497	0.953257	28.4406	43.1078	26.0783	63.5508
DTX_element5_ZTIPO323_995	chr_14	533475	534356	+	0	NA	NA	NA	NA	NA	0	0	0	0
NoCat_element10_ZTIPO323_996	chr_14	534371	535209	-	0	NA	NA	NA	NA	NA	0	0	0	0
RLC_element7_ZTIPO323_997	chr_14	540841	544647	+	0	NA	NA	NA	NA	NA	0	0	0	0
RLC_element5_ZTIPO323_998	chr_14	541238	544644	-	0	NA	NA	NA	NA	NA	0	0	0	0
RLG_element3_ZTIPO323_999	chr_14	544644	544918	+	0	NA	NA	NA	NA	NA	0	0	0	0
RLC_element5_ZTIPO323_1000	chr_14	544921	546741	-	0	NA	NA	NA	NA	NA	0	0	0	0
RLC_element7_ZTIPO323_1001	chr_14	544947	547010	+	0	NA	NA	NA	NA	NA	0	0	0	0
NoCat_element10_ZTIPO323_1002	chr_14	547012	547426	+	0	NA	NA	NA	NA	NA	0	0	0	0
NoCat_element10_ZTIPO323_1003	chr_14	547242	547880	+	0	NA	NA	NA	NA	NA	0	0	0	0
RLC_element7_ZTIPO323_1004	chr_14	547881	548865	+	0	NA	NA	NA	NA	NA	0	0	0	0
RLC_element1_ZTIPO323_1005	chr_14	550048	552780	-	0	NA	NA	NA	NA	NA	0	0	0	0
RLC_element1_ZTIPO323_1006	chr_14	550781	556404	-	0.284406	0.502188	1.44427	0.347711	0.728057	NA	1.13762	0	0	0
DTT_element4_ZTIPO323_1007	chr_14	566199	570827	-	0	NA	NA	NA	NA	NA	0	0	0	0
RLC_element1_ZTIPO323_1008	chr_14	587485	588720	-	0	NA	NA	NA	NA	NA	0	0	0	0
RII_element1_ZTIPO323_1009	chr_14	588717	594309	+	71.5758	-0.85717	0.512967	-1.671	0.0947209	0.363097	42.0921	58.5825	77.3936	108.235
RLC_element1_ZTIPO323_1010	chr_14	594308	599446	-	0	NA	NA	NA	NA	NA	0	0	0	0
DTT_element4_ZTIPO323_1011	chr_14	599777	604404	-	0	NA	NA	NA	NA	NA	0	0	0	0
DHH_element1_ZTIPO323_1012	chr_14	614306	614365	-	0	NA	NA	NA	NA	NA	0	0	0	0
DHH_element1_ZTIPO323_1013	chr_14	614366	615676	-	0	NA	NA	NA	NA	NA	0	0	0	0
DTX_element1_ZTIPO323_1014	chr_14	631345	632333	+	0	NA	NA	NA	NA	NA	0	0	0	0
NoCat_element10_ZTIPO323_1015	chr_14	632332	633216	+	202.821	-1.34873	0.964095	-1.39896	0.161825	0.487453	95.5604	116.06	44.5854	555.077
DTX_element1_ZTIPO323_1016	chr_14	633217	633862	+	0	NA	NA	NA	NA	NA	0	0	0	0
DTX_element1_ZTIPO323_1017	chr_14	633857	637458	+	0	NA	NA	NA	NA	NA	0	0	0	0
DTX_element4_ZTIPO323_1018	chr_14	638929	644323	-	0	NA	NA	NA	NA	NA	0	0	0	0
DYX_element1_ZTIPO323_1019	chr_14	662560	662670	+	3.8665	-1.32693	1.43432	-0.925127	0.3549	0.715749	0	3.31599	4.20617	7.94386
DTT_element4_ZTIPO323_1020	chr_14	693212	693510	+	0	NA	NA	NA	NA	NA	0	0	0	0
DTX_element5_ZTIPO323_1021	chr_14	696452	698045	-	0	NA	NA	NA	NA	NA	0	0	0	0
DTX_element5_ZTIPO323_1022	chr_14	698016	698117	-	0	NA	NA	NA	NA	NA	0	0	0	0
DTX_element4_ZTIPO323_1023	chr_14	698063	698137	+	0	NA	NA	NA	NA	NA	0	0	0	0
DTX_element5_ZTIPO323_1024	chr_14	698071	698707	-	0	NA	NA	NA	NA	NA	0	0	0	0
RLG_element9_ZTIPO323_1025	chr_14	698704	701298	+	0	NA	NA	NA	NA	NA	0	0	0	0
RII_element1_ZTIPO323_1026	chr_14	701299	704855	-	0	NA	NA	NA	NA	NA	0	0	0	0
RLG_element9_ZTIPO323_1027	chr_14	704856	710744	+	0	NA	NA	NA	NA	NA	0	0	0	0
DTX_element5_ZTIPO323_1028	chr_14	710746	712299	-	0	NA	NA	NA	NA	NA	0	0	0	0
NoCat_element10_ZTIPO323_1029	chr_14	712300	712791	+	590.528	-3.82527	0.332383	-11.5086	1.19e-30	5.49e-28	78.496	72.9517	1181.93	1028.73
NoCat_element10_ZTIPO323_1030	chr_14	712792	713061	+	286.068	-3.81098	0.412213	-9.24518	2.35e-20	2.16e-18	38.6792	34.2652	611.577	459.751
DTX_element5_ZTIPO323_1031	chr_14	713059	714702	-	0	NA	NA	NA	NA	NA	0	0	0	0
RII_element1_ZTIPO323_1032	chr_14	714703	718014	+	0	NA	NA	NA	NA	NA	0	0	0	0
RII_element1_ZTIPO323_1033	chr_14	716015	719976	+	0.69695	-0.201024	1.49564	-0.134407	0.893081	NA	0	1.10533	1.68247	0
RLG_element4_ZTIPO323_1034	chr_14	739319	739352	-	0	NA	NA	NA	NA	NA	0	0	0	0
DTX_element5_ZTIPO323_1035	chr_14	739426	739536	-	0	NA	NA	NA	NA	NA	0	0	0	0
DTX_element5_ZTIPO323_1036	chr_14	739438	739548	-	0	NA	NA	NA	NA	NA	0	0	0	0
DTX_element5_ZTIPO323_1037	chr_14	739450	739560	-	0	NA	NA	NA	NA	NA	0	0	0	0
DTX_element5_ZTIPO323_1038	chr_14	739462	739572	-	0	NA	NA	NA	NA	NA	0	0	0	0
DTX_element5_ZTIPO323_1039	chr_14	739474	739584	-	0	NA	NA	NA	NA	NA	0	0	0	0
DTX_element5_ZTIPO323_1040	chr_14	739486	739596	-	0	NA	NA	NA	NA	NA	0	0	0	0
DTX_element5_ZTIPO323_1041	chr_14	739498	739608	-	0	NA	NA	NA	NA	NA	0	0	0	0
DTX_element5_ZTIPO323_1042	chr_14	739510	739620	-	0	NA	NA	NA	NA	NA	0	0	0	0
DTX_element5_ZTIPO323_1043	chr_14	739531	739633	-	0	NA	NA	NA	NA	NA	0	0	0	0
DTX_element5_ZTIPO323_1044	chr_14	739920	739972	+	0	NA	NA	NA	NA	NA	0	0	0	0
DTX_element5_ZTIPO323_1045	chr_14	739927	739972	+	0	NA	NA	NA	NA	NA	0	0	0	0
RLG_element4_ZTIPO323_1046	chr_14	741930	744375	-	0	NA	NA	NA	NA	NA	0	0	0	0
NoCat_element10_ZTIPO323_1047	chr_14	744373	745150	+	9.18074	-0.364267	1.09357	-0.333099	0.73906	0.958806	5.68812	9.94797	4.20617	16.8807
RLG_element4_ZTIPO323_1048	chr_14	745150	751074	-	0	NA	NA	NA	NA	NA	0	0	0	0
RLX-TRIM_element1_ZTIPO323_1049	chr_14	751839	751970	-	0	NA	NA	NA	NA	NA	0	0	0	0
RII_element1_ZTIPO323_1050	chr_14	751962	757564	+	3.35178	-2.31481	1.46322	-1.582	0.11365	0.411644	0	1.10533	3.36494	8.93684
NoCat_element10_ZTIPO323_1051	chr_14	770076	770630	-	6.10174	1.26974	1.09422	1.1604	0.245886	0.59032	7.96336	9.94797	2.5237	3.97193
NoCat_element4_ZTIPO323_1052	chr_14	772974	773098	-	0	NA	NA	NA	NA	NA	0	0	0	0
NoCat_element4_ZTIPO323_1053	chr_15	1	131	+	0	NA	NA	NA	NA	NA	0	0	0	0
RIL_element2_ZTIPO323_1054	chr_15	137	5747	+	0	NA	NA	NA	NA	NA	0	0	0	0
RIL_element2_ZTIPO323_1055	chr_15	5408	6116	+	0	NA	NA	NA	NA	NA	0	0	0	0
RIL_element2_ZTIPO323_1056	chr_15	5997	13474	+	0.284406	0.502188	1.44427	0.347711	0.728057	NA	1.13762	0	0	0
RIL_element2_ZTIPO323_1057	chr_15	13474	14477	+	0	NA	NA	NA	NA	NA	0	0	0	0
RIL_element2_ZTIPO323_1058	chr_15	14499	14677	+	0	NA	NA	NA	NA	NA	0	0	0	0
DTX-MITE_element8_ZTIPO323_1059	chr_15	14679	15066	+	0	NA	NA	NA	NA	NA	0	0	0	0
RIL_element2_ZTIPO323_1060	chr_15	15067	15879	+	0	NA	NA	NA	NA	NA	0	0	0	0
RIL_element2_ZTIPO323_1061	chr_15	15649	22149	+	0	NA	NA	NA	NA	NA	0	0	0	0
RIL_element2_ZTIPO323_1062	chr_15	21987	23064	+	0	NA	NA	NA	NA	NA	0	0	0	0
RLX-TRIM_element2_ZTIPO323_1063	chr_15	23069	23614	+	0	NA	NA	NA	NA	NA	0	0	0	0
RLX-TRIM_element2_ZTIPO323_1064	chr_15	23142	23728	+	0	NA	NA	NA	NA	NA	0	0	0	0
RLX-TRIM_element2_ZTIPO323_1065	chr_15	23256	23842	+	0	NA	NA	NA	NA	NA	0	0	0	0
RLX-TRIM_element2_ZTIPO323_1066	chr_15	23370	23956	+	0	NA	NA	NA	NA	NA	0	0	0	0
RLX-TRIM_element2_ZTIPO323_1067	chr_15	23484	24070	+	0	NA	NA	NA	NA	NA	0	0	0	0
RLX-TRIM_element2_ZTIPO323_1068	chr_15	23598	24184	+	0	NA	NA	NA	NA	NA	0	0	0	0
RLX-TRIM_element2_ZTIPO323_1069	chr_15	23712	24298	+	0	NA	NA	NA	NA	NA	0	0	0	0
RLX-TRIM_element2_ZTIPO323_1070	chr_15	23826	24412	+	0	NA	NA	NA	NA	NA	0	0	0	0
RLX-TRIM_element2_ZTIPO323_1071	chr_15	24335	24432	+	0	NA	NA	NA	NA	NA	0	0	0	0
NoCat_element10_ZTIPO323_1072	chr_15	26174	26460	-	0	NA	NA	NA	NA	NA	0	0	0	0
NoCat_element10_ZTIPO323_1073	chr_15	26461	26628	-	0	NA	NA	NA	NA	NA	0	0	0	0
NoCat_element10_ZTIPO323_1074	chr_15	26597	26920	-	0	NA	NA	NA	NA	NA	0	0	0	0
RLG_element11_ZTIPO323_1075	chr_15	37517	44272	-	0	NA	NA	NA	NA	NA	0	0	0	0
NoCat_element10_ZTIPO323_1076	chr_15	44271	44619	+	3.26335	-1.60711	1.59255	-1.00914	0.312907	0.675761	1.13762	0	0	11.9158
NoCat_element10_ZTIPO323_1077	chr_15	44573	45070	+	13.1932	-1.29972	1.50458	-0.863845	0.387673	0.727253	1.13762	0	0	51.6351
RLG_element11_ZTIPO323_1078	chr_15	45071	46546	-	0	NA	NA	NA	NA	NA	0	0	0	0
DTT_element7_ZTIPO323_1079	chr_15	51101	51969	+	0	NA	NA	NA	NA	NA	0	0	0	0
NoCat_element10_ZTIPO323_1080	chr_15	51970	52310	+	86.0162	-1.40252	1.49509	-0.938084	0.348201	0.713771	0	0	344.065	0
NoCat_element10_ZTIPO323_1081	chr_15	52308	52788	+	307.094	-3.05752	1.59085	-1.92194	0.0546133	0.261689	0	3.31599	1218.11	6.95087
DTT_element7_ZTIPO323_1082	chr_15	52805	54286	+	0	NA	NA	NA	NA	NA	0	0	0	0
DTX-MITE_element1_ZTIPO323_1083	chr_15	54332	54827	-	0	NA	NA	NA	NA	NA	0	0	0	0
RLG_element11_ZTIPO323_1084	chr_15	57826	59954	-	2.86158	-1.37714	1.47097	-0.936207	0.349166	0.713771	2.27525	0	4.20617	4.96491
RLG_element11_ZTIPO323_1085	chr_15	57955	67305	-	0	NA	NA	NA	NA	NA	0	0	0	0
DTA_element4_ZTIPO323_1086	chr_15	78840	78964	-	8.88887	-0.644538	0.984302	-0.654817	0.512585	0.854309	4.55049	8.84264	9.25358	12.9088
DTX_element5_ZTIPO323_1087	chr_15	86377	86506	+	0	NA	NA	NA	NA	NA	0	0	0	0
DTX_element5_ZTIPO323_1088	chr_15	86488	89921	+	0	NA	NA	NA	NA	NA	0	0	0	0
RII_element1_ZTIPO323_1089	chr_15	89920	95497	+	0	NA	NA	NA	NA	NA	0	0	0	0
DTX_element5_ZTIPO323_1090	chr_15	95498	95731	+	0	NA	NA	NA	NA	NA	0	0	0	0
DTX_element5_ZTIPO323_1091	chr_15	95696	95796	+	0	NA	NA	NA	NA	NA	0	0	0	0
DTX_element5_ZTIPO323_1092	chr_15	95725	97383	+	0	NA	NA	NA	NA	NA	0	0	0	0
RLC_element7_ZTIPO323_1093	chr_15	101830	103312	-	0	NA	NA	NA	NA	NA	0	0	0	0
RII_element1_ZTIPO323_1094	chr_15	103311	108917	+	1.68993	-1.3738	1.55646	-0.882645	0.377428	NA	0	1.10533	1.68247	3.97193
RLC_element5_ZTIPO323_1095	chr_15	108918	113867	+	0	NA	NA	NA	NA	NA	0	0	0	0
RLC_element7_ZTIPO323_1096	chr_15	110806	114247	-	0	NA	NA	NA	NA	NA	0	0	0	0
RLG_element6_ZTIPO323_1097	chr_15	139714	140089	-	0	NA	NA	NA	NA	NA	0	0	0	0
DTA_element7_ZTIPO323_1098	chr_15	142972	143080	-	0	NA	NA	NA	NA	NA	0	0	0	0
DTA_element7_ZTIPO323_1099	chr_15	143182	143299	-	0	NA	NA	NA	NA	NA	0	0	0	0
RLG_element11_ZTIPO323_1100	chr_15	143299	151829	-	0	NA	NA	NA	NA	NA	0	0	0	0
RII_element1_ZTIPO323_1101	chr_15	151825	154858	-	0	NA	NA	NA	NA	NA	0	0	0	0
DTA_element7_ZTIPO323_1102	chr_15	155144	155252	-	0	NA	NA	NA	NA	NA	0	0	0	0
DTA_element7_ZTIPO323_1103	chr_15	155354	155475	-	0	NA	NA	NA	NA	NA	0	0	0	0
RLG_element11_ZTIPO323_1104	chr_15	155462	155649	-	0	NA	NA	NA	NA	NA	0	0	0	0
DTT_element3_ZTIPO323_1105	chr_15	163213	163276	-	0	NA	NA	NA	NA	NA	0	0	0	0
DTT_element4_ZTIPO323_1106	chr_15	163225	166904	+	0	NA	NA	NA	NA	NA	0	0	0	0
NoCat_element10_ZTIPO323_1107	chr_15	166893	167458	-	140.101	-4.5614	1.16756	-3.90677	9.35e-05	0.00192818	5.68812	6.63198	534.184	13.9017
NoCat_element10_ZTIPO323_1108	chr_15	167338	167673	-	117.178	-0.12996	0.430256	-0.302053	0.762612	0.960767	130.827	92.8477	127.868	117.172
DTT_element3_ZTIPO323_1109	chr_15	167675	168598	+	0	NA	NA	NA	NA	NA	0	0	0	0
RLG_element4_ZTIPO323_1110	chr_15	170018	170068	+	0	NA	NA	NA	NA	NA	0	0	0	0
RLG_element2_ZTIPO323_1111	chr_15	192086	192198	+	0	NA	NA	NA	NA	NA	0	0	0	0
RLG_element2_ZTIPO323_1112	chr_15	192199	194790	+	0	NA	NA	NA	NA	NA	0	0	0	0
RII_element1_ZTIPO323_1113	chr_15	194791	200372	+	0.210309	-0.33166	1.44427	-0.229639	0.818372	NA	0	0	0.841234	0
RLG_element2_ZTIPO323_1114	chr_15	200373	204501	+	0	NA	NA	NA	NA	NA	0	0	0	0
RLG_element2_ZTIPO323_1115	chr_15	204388	204603	+	0	NA	NA	NA	NA	NA	0	0	0	0
DTX-MITE_element8_ZTIPO323_1116	chr_15	225004	225440	-	0	NA	NA	NA	NA	NA	0	0	0	0
RLG_element4_ZTIPO323_1117	chr_15	231855	231897	-	0	NA	NA	NA	NA	NA	0	0	0	0
DTA_element3_ZTIPO323_1118	chr_15	244103	245878	-	0	NA	NA	NA	NA	NA	0	0	0	0
RLG_element2_ZTIPO323_1119	chr_15	245879	245986	-	0	NA	NA	NA	NA	NA	0	0	0	0
RLG_element2_ZTIPO323_1120	chr_15	245981	252688	-	0	NA	NA	NA	NA	NA	0	0	0	0
RLG_element2_ZTIPO323_1121	chr_15	252689	252801	-	0	NA	NA	NA	NA	NA	0	0	0	0
DTA_element3_ZTIPO323_1122	chr_15	252801	253430	-	0	NA	NA	NA	NA	NA	0	0	0	0
RII_element1_ZTIPO323_1123	chr_15	253442	253627	+	0	NA	NA	NA	NA	NA	0	0	0	0
DTA_element3_ZTIPO323_1124	chr_15	253649	254116	-	0	NA	NA	NA	NA	NA	0	0	0	0
DTM_element7_ZTIPO323_1125	chr_15	275530	275564	-	0	NA	NA	NA	NA	NA	0	0	0	0
DTX-MITE_element8_ZTIPO323_1126	chr_15	284239	284372	+	0.248246	-0.33166	1.44427	-0.229639	0.818372	NA	0	0	0	0.992982
DTX-MITE_element8_ZTIPO323_1127	chr_15	284509	284685	+	0.276332	0.502188	1.44427	0.347711	0.728057	NA	0	1.10533	0	0
RLG_element11_ZTIPO323_1128	chr_15	295361	304852	+	0	NA	NA	NA	NA	NA	0	0	0	0
DTA_element1_ZTIPO323_1129	chr_15	323871	325228	-	0.284406	0.502188	1.44427	0.347711	0.728057	NA	1.13762	0	0	0
DHH_element4_ZTIPO323_1130	chr_15	325221	325267	-	0.7068	-1.01393	1.50878	-0.67202	0.501571	NA	0	0	0.841234	1.98596
DHH_element4_ZTIPO323_1131	chr_15	325839	325975	-	0.981355	0.197634	1.5929	0.124072	0.901258	NA	1.13762	1.10533	1.68247	0
DTA_element1_ZTIPO323_1132	chr_15	325973	327566	-	0.276332	0.502188	1.44427	0.347711	0.728057	NA	0	1.10533	0	0
DTM_element7_ZTIPO323_1133	chr_15	349396	349761	+	0.210309	-0.33166	1.44427	-0.229639	0.818372	NA	0	0	0.841234	0
DTM_element1_ZTIPO323_1134	chr_15	353099	353400	-	0.524578	0.055836	1.44705	0.0385862	0.96922	NA	0	1.10533	0	0.992982
DTX-MITE_element9_ZTIPO323_1135	chr_15	358506	358616	-	0	NA	NA	NA	NA	NA	0	0	0	0
DTT_element1_ZTIPO323_1136	chr_15	384184	386392	+	0	NA	NA	NA	NA	NA	0	0	0	0
DTX_element6_ZTIPO323_1137	chr_15	395450	395532	-	0	NA	NA	NA	NA	NA	0	0	0	0
DTA_element2_ZTIPO323_1138	chr_15	398300	398413	-	0	NA	NA	NA	NA	NA	0	0	0	0
DTX_element5_ZTIPO323_1139	chr_15	401187	402343	-	0	NA	NA	NA	NA	NA	0	0	0	0
RLG_element2_ZTIPO323_1140	chr_15	402344	402445	-	0	NA	NA	NA	NA	NA	0	0	0	0
RLG_element2_ZTIPO323_1141	chr_15	402446	407678	-	0	NA	NA	NA	NA	NA	0	0	0	0
RLG_element2_ZTIPO323_1142	chr_15	405679	409271	-	0	NA	NA	NA	NA	NA	0	0	0	0
DTX_element5_ZTIPO323_1143	chr_15	409258	409824	-	0	NA	NA	NA	NA	NA	0	0	0	0
DTX_element5_ZTIPO323_1144	chr_15	409801	413334	-	0	NA	NA	NA	NA	NA	0	0	0	0
DTX_element5_ZTIPO323_1145	chr_15	413289	413472	-	0	NA	NA	NA	NA	NA	0	0	0	0
DTA_element1_ZTIPO323_1146	chr_15	416641	419582	-	1.26931	-0.713896	1.56427	-0.456375	0.64812	NA	0	1.10533	0	3.97193
DTH_element1_ZTIPO323_1147	chr_15	438993	441905	+	0	NA	NA	NA	NA	NA	0	0	0	0
DTH_element1_ZTIPO323_1148	chr_15	441984	442411	+	0	NA	NA	NA	NA	NA	0	0	0	0
DTH_element1_ZTIPO323_1149	chr_15	442608	442944	+	0	NA	NA	NA	NA	NA	0	0	0	0
DTX_element4_ZTIPO323_1150	chr_15	449594	449631	+	0	NA	NA	NA	NA	NA	0	0	0	0
DTA_element2_ZTIPO323_1151	chr_15	466052	466186	+	3.48205	-0.82944	1.33736	-0.620206	0.535122	0.868478	1.13762	3.31599	2.5237	6.95087
RLC_element9_ZTIPO323_1152	chr_15	466088	466193	+	0.841234	-0.992123	1.45755	-0.680678	0.496076	NA	0	0	3.36494	0
DTX_element5_ZTIPO323_1153	chr_15	482395	482552	+	0	NA	NA	NA	NA	NA	0	0	0	0
DTX_element5_ZTIPO323_1154	chr_15	482540	486140	+	0	NA	NA	NA	NA	NA	0	0	0	0
DTX_element5_ZTIPO323_1155	chr_15	486105	486205	+	0	NA	NA	NA	NA	NA	0	0	0	0
DTX_element5_ZTIPO323_1156	chr_15	486134	487773	+	0	NA	NA	NA	NA	NA	0	0	0	0
RLC_element10_ZTIPO323_1157	chr_15	506315	509625	-	0.210309	-0.33166	1.44427	-0.229639	0.818372	NA	0	0	0.841234	0
RLC_element12_ZTIPO323_1158	chr_15	509793	510872	-	1.24123	-1.17785	1.46148	-0.805925	0.420286	NA	0	0	0	4.96491
RIL_element2_ZTIPO323_1159	chr_15	510539	511024	+	0.568812	0.880076	1.44794	0.607813	0.543311	NA	2.27525	0	0	0
DTX_element5_ZTIPO323_1160	chr_15	524242	525925	-	0	NA	NA	NA	NA	NA	0	0	0	0
DTX_element5_ZTIPO323_1161	chr_15	525902	529642	-	0.276332	0.502188	1.44427	0.347711	0.728057	NA	0	1.10533	0	0
DHH_element1_ZTIPO323_1163	chr_15	534710	534760	+	0	NA	NA	NA	NA	NA	0	0	0	0
DTX-MITE_element5_ZTIPO323_1162	chr_15	534710	534768	+	0	NA	NA	NA	NA	NA	0	0	0	0
RLG_element11_ZTIPO323_1164	chr_15	564885	565413	+	0	NA	NA	NA	NA	NA	0	0	0	0
RLG_element11_ZTIPO323_1165	chr_15	565402	573894	+	0	NA	NA	NA	NA	NA	0	0	0	0
NoCat_element10_ZTIPO323_1166	chr_15	573894	574707	+	0	NA	NA	NA	NA	NA	0	0	0	0
RLG_element11_ZTIPO323_1167	chr_15	574708	575123	+	0	NA	NA	NA	NA	NA	0	0	0	0
RIL_element2_ZTIPO323_1168	chr_15	583931	585014	-	0	NA	NA	NA	NA	NA	0	0	0	0
RIL_element2_ZTIPO323_1169	chr_15	584850	588135	-	0	NA	NA	NA	NA	NA	0	0	0	0
NoCat_element9_ZTIPO323_1170	chr_15	588136	592550	+	0	NA	NA	NA	NA	NA	0	0	0	0
RLG_element8_ZTIPO323_1171	chr_15	592501	592826	-	0	NA	NA	NA	NA	NA	0	0	0	0
RLG_element8_ZTIPO323_1172	chr_15	592547	593223	-	0.210309	-0.33166	1.44427	-0.229639	0.818372	NA	0	0	0.841234	0
RIL_element2_ZTIPO323_1173	chr_15	593223	601273	-	0	NA	NA	NA	NA	NA	0	0	0	0
RIL_element2_ZTIPO323_1174	chr_15	601004	601638	-	0	NA	NA	NA	NA	NA	0	0	0	0
NoCat_element9_ZTIPO323_1175	chr_15	601638	603151	+	0	NA	NA	NA	NA	NA	0	0	0	0
NoCat_element10_ZTIPO323_1176	chr_15	603152	603456	-	116.345	-3.89933	0.565047	-6.9009	5.17e-12	2.97e-10	7.96336	18.7906	216.197	222.428
NoCat_element10_ZTIPO323_1177	chr_15	603457	603985	-	218.497	-3.89885	0.400563	-9.73342	2.17e-22	2.5e-20	25.0277	27.6332	423.141	398.186
NoCat_element9_ZTIPO323_1178	chr_15	603987	606181	+	0	NA	NA	NA	NA	NA	0	0	0	0
RIL_element2_ZTIPO323_1179	chr_15	606216	614327	-	0	NA	NA	NA	NA	NA	0	0	0	0
RIL_element2_ZTIPO323_1180	chr_15	614013	615313	-	0	NA	NA	NA	NA	NA	0	0	0	0
RIL_element2_ZTIPO323_1181	chr_15	615148	630612	-	0.248246	-0.33166	1.44427	-0.229639	0.818372	NA	0	0	0	0.992982
RLC_element11_ZTIPO323_1182	chr_15	631705	631920	-	0	NA	NA	NA	NA	NA	0	0	0	0
RLC_element4_ZTIPO323_1183	chr_15	633125	633269	+	0	NA	NA	NA	NA	NA	0	0	0	0
RIL_element2_ZTIPO323_1184	chr_15	633301	633570	-	0	NA	NA	NA	NA	NA	0	0	0	0
RIL_element2_ZTIPO323_1185	chr_15	633682	633971	-	0	NA	NA	NA	NA	NA	0	0	0	0
RLX-TRIM_element3_ZTIPO323_1186	chr_15	634641	635688	-	0	NA	NA	NA	NA	NA	0	0	0	0
NoCat_element4_ZTIPO323_1187	chr_15	635689	635816	-	0	NA	NA	NA	NA	NA	0	0	0	0
RIL_element2_ZTIPO323_1188	chr_15	637304	637383	-	0	NA	NA	NA	NA	NA	0	0	0	0
RIL_element2_ZTIPO323_1189	chr_15	639060	639394	-	0	NA	NA	NA	NA	NA	0	0	0	0
NoCat_element4_ZTIPO323_1190	chr_15	639396	639501	-	0	NA	NA	NA	NA	NA	0	0	0	0
NoCat_element4_ZTIPO323_1191	chr_16	1	219	+	0	NA	NA	NA	NA	NA	0	0	0	0
NoCat_element4_ZTIPO323_1192	chr_16	112	502	+	0	NA	NA	NA	NA	NA	0	0	0	0
RIL_element2_ZTIPO323_1193	chr_16	500	7449	+	0	NA	NA	NA	NA	NA	0	0	0	0
RIL_element2_ZTIPO323_1194	chr_16	6776	8336	+	0	NA	NA	NA	NA	NA	0	0	0	0
RIL_element2_ZTIPO323_1195	chr_16	7954	8757	+	0	NA	NA	NA	NA	NA	0	0	0	0
RIL_element2_ZTIPO323_1196	chr_16	8627	16152	+	0.210309	-0.33166	1.44427	-0.229639	0.818372	NA	0	0	0.841234	0
RIL_element2_ZTIPO323_1197	chr_16	16151	16903	+	0	NA	NA	NA	NA	NA	0	0	0	0
RIL_element2_ZTIPO323_1198	chr_16	16701	17381	+	0	NA	NA	NA	NA	NA	0	0	0	0
RIL_element2_ZTIPO323_1199	chr_16	17150	17436	+	0	NA	NA	NA	NA	NA	0	0	0	0
RIL_element2_ZTIPO323_1200	chr_16	17206	23701	+	0	NA	NA	NA	NA	NA	0	0	0	0
RIL_element2_ZTIPO323_1201	chr_16	21056	24622	+	0	NA	NA	NA	NA	NA	0	0	0	0
RLG_element6_ZTIPO323_1202	chr_16	32564	34513	-	0	NA	NA	NA	NA	NA	0	0	0	0
RLG_element2_ZTIPO323_1203	chr_16	35196	36050	-	0	NA	NA	NA	NA	NA	0	0	0	0
RLG_element8_ZTIPO323_1204	chr_16	36051	42391	-	0	NA	NA	NA	NA	NA	0	0	0	0
RLG_element2_ZTIPO323_1205	chr_16	42380	47181	-	0	NA	NA	NA	NA	NA	0	0	0	0
RLG_element2_ZTIPO323_1206	chr_16	47179	47304	-	0	NA	NA	NA	NA	NA	0	0	0	0
DTM_element5_ZTIPO323_1207	chr_16	50844	50908	-	0	NA	NA	NA	NA	NA	0	0	0	0
RLG_element11_ZTIPO323_1208	chr_16	52632	57004	+	0	NA	NA	NA	NA	NA	0	0	0	0
RLG_element11_ZTIPO323_1209	chr_16	55005	62118	+	0	NA	NA	NA	NA	NA	0	0	0	0
DTA_element4_ZTIPO323_1210	chr_16	66285	70295	-	0	NA	NA	NA	NA	NA	0	0	0	0
DTA_element5_ZTIPO323_1211	chr_16	66286	69866	+	0	NA	NA	NA	NA	NA	0	0	0	0
DTM_element7_ZTIPO323_1212	chr_16	78082	78178	+	0	NA	NA	NA	NA	NA	0	0	0	0
DTM_element5_ZTIPO323_1213	chr_16	78083	78211	+	0	NA	NA	NA	NA	NA	0	0	0	0
DTA_element4_ZTIPO323_1214	chr_16	78090	78202	+	0	NA	NA	NA	NA	NA	0	0	0	0
NoCat_element10_ZTIPO323_1215	chr_16	81688	81927	+	1.05723	0.102064	1.59262	0.0640853	0.948902	NA	1.13762	1.10533	0	1.98596
NoCat_element10_ZTIPO323_1216	chr_16	81902	81997	+	0	NA	NA	NA	NA	NA	0	0	0	0
NoCat_element10_ZTIPO323_1217	chr_16	81977	82516	+	7.58663	-1.80138	1.15235	-1.56323	0.117998	0.415322	2.27525	3.31599	5.88864	18.8667
DTX-MITE_element10_ZTIPO323_1218	chr_16	83950	84143	-	0	NA	NA	NA	NA	NA	0	0	0	0
NoCat_element10_ZTIPO323_1219	chr_16	84144	84722	+	12.7214	-0.300807	0.938393	-0.320555	0.748547	0.959908	12.5139	9.94797	7.57111	20.8526
NoCat_element10_ZTIPO323_1220	chr_16	84723	85003	+	12.2133	1.18917	0.915478	1.29896	0.193957	0.544026	15.9267	18.7906	4.20617	9.92982
DTX-MITE_element10_ZTIPO323_1221	chr_16	85004	85305	-	0	NA	NA	NA	NA	NA	0	0	0	0
DTM_element5_ZTIPO323_1222	chr_16	85890	89427	+	0	NA	NA	NA	NA	NA	0	0	0	0
NoCat_element10_ZTIPO323_1223	chr_16	89427	90213	-	67.3724	-2.5188	0.976695	-2.5789	0.00991151	0.0786085	12.5139	21.0013	211.15	24.8246
DTM_element7_ZTIPO323_1224	chr_16	90219	90742	+	0	NA	NA	NA	NA	NA	0	0	0	0
RLC_element12_ZTIPO323_1225	chr_16	168805	168959	+	0.420617	-0.641415	1.44874	-0.442739	0.657955	NA	0	0	1.68247	0
RLG_element6_ZTIPO323_1226	chr_16	168959	175677	-	0	NA	NA	NA	NA	NA	0	0	0	0
RLC_element12_ZTIPO323_1227	chr_16	175673	175911	+	0	NA	NA	NA	NA	NA	0	0	0	0
RLC_element10_ZTIPO323_1228	chr_16	176086	179410	+	0	NA	NA	NA	NA	NA	0	0	0	0
RLC_element3_ZTIPO323_1229	chr_16	185612	186027	+	0	NA	NA	NA	NA	NA	0	0	0	0
RLC_element6_ZTIPO323_1230	chr_16	185755	186069	+	0	NA	NA	NA	NA	NA	0	0	0	0
RLG_element13_ZTIPO323_1231	chr_16	238609	238924	+	0	NA	NA	NA	NA	NA	0	0	0	0
NoCat_element1_ZTIPO323_1232	chr_16	332777	335914	+	0	NA	NA	NA	NA	NA	0	0	0	0
RLX-TRIM_element4_ZTIPO323_1233	chr_16	336499	337123	+	0	NA	NA	NA	NA	NA	0	0	0	0
RLX-TRIM_element4_ZTIPO323_1234	chr_16	336892	337171	+	0	NA	NA	NA	NA	NA	0	0	0	0
DTA_element1_ZTIPO323_1235	chr_16	381942	382061	-	7.60345	-0.0981489	1.00756	-0.0974125	0.922399	0.984906	7.96336	6.63198	5.88864	9.92982
DTA_element1_ZTIPO323_1236	chr_16	382150	382292	-	3.54452	0.246289	1.24463	0.197881	0.843138	0.983157	3.41287	4.42132	3.36494	2.97895
DTX-MITE_element8_ZTIPO323_1237	chr_16	394477	394637	-	0.276332	0.502188	1.44427	0.347711	0.728057	NA	0	1.10533	0	0
DTA_element3_ZTIPO323_1238	chr_16	394768	394852	+	1.83244	-1.47547	1.54607	-0.954334	0.339915	NA	1.13762	0	4.20617	1.98596
DHH_element4_ZTIPO323_1239	chr_16	409686	409821	+	0	NA	NA	NA	NA	NA	0	0	0	0
NoCat_element10_ZTIPO323_1240	chr_16	412872	413346	-	13.3496	-1.00075	0.95551	-1.04734	0.294941	0.652274	12.5139	4.42132	23.5546	12.9088
NoCat_element10_ZTIPO323_1241	chr_16	413331	413651	-	4.75827	-1.01011	1.25079	-0.80758	0.419332	0.765448	4.55049	1.10533	8.41234	4.96491
NoCat_element7_ZTIPO323_1242	chr_16	414415	415398	+	0	NA	NA	NA	NA	NA	0	0	0	0
RLG_element12_ZTIPO323_1243	chr_16	415419	417845	+	0	NA	NA	NA	NA	NA	0	0	0	0
RLG_element5_ZTIPO323_1244	chr_16	417841	420125	-	0	NA	NA	NA	NA	NA	0	0	0	0
NoCat_element10_ZTIPO323_1245	chr_16	420130	420613	+	37.1361	-3.92294	0.734281	-5.34256	9.16e-08	3.83e-06	3.41287	4.42132	73.1874	67.5228
NoCat_element10_ZTIPO323_1246	chr_16	420614	420881	+	18.0931	-3.86275	0.984667	-3.9229	8.75e-05	0.00191643	1.13762	2.21066	41.2205	27.8035
RLG_element5_ZTIPO323_1247	chr_16	420882	423340	-	0	NA	NA	NA	NA	NA	0	0	0	0
NoCat_element10_ZTIPO323_1248	chr_16	423338	423587	+	10.3364	-4.96978	1.39158	-3.57131	0.000355197	0.00583537	0	0	18.5072	22.8386
NoCat_element10_ZTIPO323_1249	chr_16	423566	423672	+	0	NA	NA	NA	NA	NA	0	0	0	0
NoCat_element10_ZTIPO323_1250	chr_16	423656	424140	+	114.502	-5.25578	0.612931	-8.57483	9.92e-18	7.61e-16	3.41287	6.63198	230.498	217.463
RLG_element5_ZTIPO323_1251	chr_16	424139	426229	-	0	NA	NA	NA	NA	NA	0	0	0	0
RLG_element4_ZTIPO323_1252	chr_16	426223	429449	+	0	NA	NA	NA	NA	NA	0	0	0	0
NoCat_element10_ZTIPO323_1253	chr_16	429452	429777	+	0	NA	NA	NA	NA	NA	0	0	0	0
NoCat_element10_ZTIPO323_1254	chr_16	429750	429913	+	0	NA	NA	NA	NA	NA	0	0	0	0
NoCat_element10_ZTIPO323_1255	chr_16	429914	430194	+	0.808984	0.574131	1.59186	0.360666	0.718349	NA	1.13762	1.10533	0	0.992982
RLG_element4_ZTIPO323_1256	chr_16	430191	432295	+	0	NA	NA	NA	NA	NA	0	0	0	0
RLG_element3_ZTIPO323_1257	chr_16	432279	432562	+	0	NA	NA	NA	NA	NA	0	0	0	0
RLG_element4_ZTIPO323_1258	chr_16	432563	434359	+	0	NA	NA	NA	NA	NA	0	0	0	0
DTA_element2_ZTIPO323_1259	chr_16	439611	442032	+	1.58597	-2.02387	1.59265	-1.27076	0.203814	NA	0	0	3.36494	2.97895
DTA_element2_ZTIPO323_1260	chr_16	440033	443681	+	0	NA	NA	NA	NA	NA	0	0	0	0
DTA_element3_ZTIPO323_1261	chr_16	501123	502575	-	0	NA	NA	NA	NA	NA	0	0	0	0
DHH_element4_ZTIPO323_1262	chr_16	502574	502645	-	0	NA	NA	NA	NA	NA	0	0	0	0
DHH_element4_ZTIPO323_1263	chr_16	503026	503163	-	0	NA	NA	NA	NA	NA	0	0	0	0
DTA_element3_ZTIPO323_1264	chr_16	503160	504258	-	0	NA	NA	NA	NA	NA	0	0	0	0
DHH_element4_ZTIPO323_1265	chr_16	504255	504392	+	0	NA	NA	NA	NA	NA	0	0	0	0
DHH_element4_ZTIPO323_1266	chr_16	504773	504844	+	0	NA	NA	NA	NA	NA	0	0	0	0
DTA_element3_ZTIPO323_1267	chr_16	504843	505231	-	0	NA	NA	NA	NA	NA	0	0	0	0
RLG_element11_ZTIPO323_1268	chr_16	510093	510764	-	0	NA	NA	NA	NA	NA	0	0	0	0
RLG_element11_ZTIPO323_1269	chr_16	510766	514944	-	0	NA	NA	NA	NA	NA	0	0	0	0
RLG_element10_ZTIPO323_1270	chr_16	514927	521729	-	0.77912	0.473213	1.51257	0.312854	0.754392	NA	2.27525	0	0.841234	0
RLG_element11_ZTIPO323_1271	chr_16	521730	526147	-	0	NA	NA	NA	NA	NA	0	0	0	0
DTX_element4_ZTIPO323_1272	chr_16	541699	547129	-	0.945195	-0.64149	1.59266	-0.402778	0.687111	NA	0	1.10533	1.68247	0.992982
DTX-MITE_element2_ZTIPO323_1273	chr_16	547096	547133	+	0	NA	NA	NA	NA	NA	0	0	0	0
RLC_element12_ZTIPO323_1274	chr_16	570325	570466	-	0	NA	NA	NA	NA	NA	0	0	0	0
RLC_element10_ZTIPO323_1275	chr_16	570555	571728	-	0	NA	NA	NA	NA	NA	0	0	0	0
RII_element1_ZTIPO323_1276	chr_16	571734	577326	+	0.486641	0.105022	1.44578	0.0726408	0.942092	NA	0	1.10533	0.841234	0
RLC_element10_ZTIPO323_1277	chr_16	577327	578563	-	0	NA	NA	NA	NA	NA	0	0	0	0
RII_element1_ZTIPO323_1278	chr_16	578564	584133	-	0.532651	0.055836	1.44705	0.0385862	0.96922	NA	1.13762	0	0	0.992982
RLC_element10_ZTIPO323_1279	chr_16	584203	584924	-	0	NA	NA	NA	NA	NA	0	0	0	0
RLC_element12_ZTIPO323_1280	chr_16	585095	586120	-	0	NA	NA	NA	NA	NA	0	0	0	0
RLC_element12_ZTIPO323_1281	chr_16	586208	586437	-	0	NA	NA	NA	NA	NA	0	0	0	0
DHH_element4_ZTIPO323_1282	chr_16	594856	594993	+	0	NA	NA	NA	NA	NA	0	0	0	0
RLG_element3_ZTIPO323_1283	chr_16	596153	598408	-	0	NA	NA	NA	NA	NA	0	0	0	0
RIL_element2_ZTIPO323_1284	chr_16	598428	605766	-	0	NA	NA	NA	NA	NA	0	0	0	0
RIL_element2_ZTIPO323_1285	chr_16	605647	606327	-	0	NA	NA	NA	NA	NA	0	0	0	0
RIL_element2_ZTIPO323_1286	chr_16	606013	606914	-	0	NA	NA	NA	NA	NA	0	0	0	0
NoCat_element4_ZTIPO323_1287	chr_16	606913	607044	-	0	NA	NA	NA	NA	NA	0	0	0	0
NoCat_element4_ZTIPO323_1288	chr_17	4	7366	+	0	NA	NA	NA	NA	NA	0	0	0	0
RIL_element2_ZTIPO323_1289	chr_17	9105	9184	+	0	NA	NA	NA	NA	NA	0	0	0	0
NoCat_element4_ZTIPO323_1290	chr_17	10672	10799	+	0	NA	NA	NA	NA	NA	0	0	0	0
RLX-TRIM_element3_ZTIPO323_1291	chr_17	10800	11457	+	0	NA	NA	NA	NA	NA	0	0	0	0
RLC_element1_ZTIPO323_1292	chr_17	11457	12811	-	0	NA	NA	NA	NA	NA	0	0	0	0
RLX-TRIM_element3_ZTIPO323_1293	chr_17	12816	13010	+	0	NA	NA	NA	NA	NA	0	0	0	0
RIL_element2_ZTIPO323_1294	chr_17	13680	13969	+	0	NA	NA	NA	NA	NA	0	0	0	0
RIL_element2_ZTIPO323_1295	chr_17	14081	14350	+	0	NA	NA	NA	NA	NA	0	0	0	0
RLC_element4_ZTIPO323_1296	chr_17	14382	14526	-	0	NA	NA	NA	NA	NA	0	0	0	0
RLC_element11_ZTIPO323_1297	chr_17	15731	15823	+	0	NA	NA	NA	NA	NA	0	0	0	0
RIL_element2_ZTIPO323_1298	chr_17	17039	17794	+	0	NA	NA	NA	NA	NA	0	0	0	0
RIL_element2_ZTIPO323_1299	chr_17	17796	18287	+	0	NA	NA	NA	NA	NA	0	0	0	0
RIL_element2_ZTIPO323_1300	chr_17	17922	37200	+	0.532651	0.055836	1.44705	0.0385862	0.96922	NA	1.13762	0	0	0.992982
RIL_element2_ZTIPO323_1301	chr_17	37081	43466	+	0.284406	0.502188	1.44427	0.347711	0.728057	NA	1.13762	0	0	0
RIL_element2_ZTIPO323_1302	chr_17	43274	44385	+	0.248246	-0.33166	1.44427	-0.229639	0.818372	NA	0	0	0	0.992982
NoCat_element9_ZTIPO323_1303	chr_17	44390	47291	-	0	NA	NA	NA	NA	NA	0	0	0	0
RIL_element2_ZTIPO323_1304	chr_17	47291	54918	+	0	NA	NA	NA	NA	NA	0	0	0	0
RIL_element2_ZTIPO323_1305	chr_17	52919	58391	+	0	NA	NA	NA	NA	NA	0	0	0	0
RIL_element2_ZTIPO323_1306	chr_17	57934	63689	+	0	NA	NA	NA	NA	NA	0	0	0	0
RIL_element2_ZTIPO323_1307	chr_17	63559	69942	+	0	NA	NA	NA	NA	NA	0	0	0	0
RIL_element2_ZTIPO323_1308	chr_17	67297	70863	+	0	NA	NA	NA	NA	NA	0	0	0	0
RLG_element2_ZTIPO323_1309	chr_17	70870	77239	+	0	NA	NA	NA	NA	NA	0	0	0	0
RLG_element2_ZTIPO323_1310	chr_17	77240	77341	+	0	NA	NA	NA	NA	NA	0	0	0	0
RLG_element2_ZTIPO323_1311	chr_17	77340	80010	+	0	NA	NA	NA	NA	NA	0	0	0	0
NoCat_element10_ZTIPO323_1312	chr_17	80015	80374	+	24.8831	-5.24434	1.4537	-3.60757	0.000309073	0.00526569	0	0	4.20617	95.3263
NoCat_element10_ZTIPO323_1313	chr_17	80333	80835	+	106.736	-5.21498	1.14349	-4.56059	5.1e-06	0.000167602	2.27525	3.31599	20.1896	401.165
RLG_element2_ZTIPO323_1314	chr_17	80836	83850	+	0	NA	NA	NA	NA	NA	0	0	0	0
RLG_element8_ZTIPO323_1315	chr_17	83852	84614	+	0	NA	NA	NA	NA	NA	0	0	0	0
RIL_element2_ZTIPO323_1316	chr_17	84618	85393	+	0	NA	NA	NA	NA	NA	0	0	0	0
RLC_element12_ZTIPO323_1317	chr_17	120036	121717	+	0	NA	NA	NA	NA	NA	0	0	0	0
RLC_element12_ZTIPO323_1318	chr_17	121463	121773	+	0	NA	NA	NA	NA	NA	0	0	0	0
RLC_element12_ZTIPO323_1319	chr_17	121519	121829	+	0	NA	NA	NA	NA	NA	0	0	0	0
RLC_element12_ZTIPO323_1320	chr_17	121575	121880	+	0	NA	NA	NA	NA	NA	0	0	0	0
RLC_element12_ZTIPO323_1321	chr_17	121631	121926	+	0	NA	NA	NA	NA	NA	0	0	0	0
RLC_element10_ZTIPO323_1322	chr_17	121886	122011	+	0	NA	NA	NA	NA	NA	0	0	0	0
RLC_element12_ZTIPO323_1323	chr_17	122001	122225	+	0	NA	NA	NA	NA	NA	0	0	0	0
DTA_element2_ZTIPO323_1324	chr_17	137632	139262	-	0	NA	NA	NA	NA	NA	0	0	0	0
DTA_element2_ZTIPO323_1325	chr_17	139261	141683	-	0	NA	NA	NA	NA	NA	0	0	0	0
DTM_element3_ZTIPO323_1326	chr_17	166778	166989	-	0.771047	0.644334	1.59089	0.405015	0.685466	NA	1.13762	1.10533	0.841234	0
RIL_element2_ZTIPO323_1327	chr_17	224102	224169	+	1.13762	1.1946	1.46045	0.817968	0.413376	NA	4.55049	0	0	0
DTX-MITE_element2_ZTIPO323_1328	chr_17	231046	231549	+	0	NA	NA	NA	NA	NA	0	0	0	0
DTA_element2_ZTIPO323_1329	chr_17	332497	332547	-	0	NA	NA	NA	NA	NA	0	0	0	0
DHH_element4_ZTIPO323_1330	chr_17	372288	372423	+	0.248246	-0.33166	1.44427	-0.229639	0.818372	NA	0	0	0	0.992982
DHH_element4_ZTIPO323_1331	chr_17	372803	372848	+	0	NA	NA	NA	NA	NA	0	0	0	0
DTX-MITE_element1_ZTIPO323_1332	chr_17	384829	384937	+	0	NA	NA	NA	NA	NA	0	0	0	0
DTX-MITE_element1_ZTIPO323_1333	chr_17	384956	385067	-	0	NA	NA	NA	NA	NA	0	0	0	0
DHH_element3_ZTIPO323_1334	chr_17	389450	401100	-	0	NA	NA	NA	NA	NA	0	0	0	0
DTX_element6_ZTIPO323_1335	chr_17	404341	404563	+	2.11055	-1.70899	1.51876	-1.12526	0.26048	0.608641	0	1.10533	3.36494	3.97193
RLG_element8_ZTIPO323_1336	chr_17	412441	412474	-	0	NA	NA	NA	NA	NA	0	0	0	0
NoCat_element1_ZTIPO323_1337	chr_17	414906	417962	-	0	NA	NA	NA	NA	NA	0	0	0	0
NoCat_element1_ZTIPO323_1338	chr_17	418869	419538	+	0	NA	NA	NA	NA	NA	0	0	0	0
NoCat_element10_ZTIPO323_1339	chr_17	428822	429320	-	2.08459	0.178205	1.46098	0.121977	0.902917	0.984906	3.41287	1.10533	0.841234	2.97895
NoCat_element10_ZTIPO323_1340	chr_17	429277	429388	-	0	NA	NA	NA	NA	NA	0	0	0	0
NoCat_element10_ZTIPO323_1341	chr_17	429365	429592	-	0	NA	NA	NA	NA	NA	0	0	0	0
RLC_element1_ZTIPO323_1342	chr_17	445350	451706	+	0	NA	NA	NA	NA	NA	0	0	0	0
RLC_element1_ZTIPO323_1343	chr_17	451534	451728	+	0	NA	NA	NA	NA	NA	0	0	0	0
RIL_element2_ZTIPO323_1344	chr_17	466031	466124	-	0	NA	NA	NA	NA	NA	0	0	0	0
DTM_element1_ZTIPO323_1345	chr_17	473256	473300	+	0	NA	NA	NA	NA	NA	0	0	0	0
DTX_element5_ZTIPO323_1346	chr_17	482733	482915	+	0	NA	NA	NA	NA	NA	0	0	0	0
DTX_element5_ZTIPO323_1347	chr_17	482870	486383	+	0	NA	NA	NA	NA	NA	0	0	0	0
DTX_element5_ZTIPO323_1348	chr_17	486360	488053	+	0	NA	NA	NA	NA	NA	0	0	0	0
DTA_element3_ZTIPO323_1349	chr_17	489361	489444	-	0	NA	NA	NA	NA	NA	0	0	0	0
DTX_element4_ZTIPO323_1350	chr_17	507993	513424	+	0	NA	NA	NA	NA	NA	0	0	0	0
DTA_element5_ZTIPO323_1351	chr_17	517977	518272	+	0	NA	NA	NA	NA	NA	0	0	0	0
DTA_element2_ZTIPO323_1352	chr_17	518062	518231	+	0	NA	NA	NA	NA	NA	0	0	0	0
DTA_element4_ZTIPO323_1353	chr_17	518063	518294	-	0	NA	NA	NA	NA	NA	0	0	0	0
DTA_element1_ZTIPO323_1354	chr_17	522977	525740	-	0	NA	NA	NA	NA	NA	0	0	0	0
DTA_element7_ZTIPO323_1355	chr_17	525757	525911	-	0	NA	NA	NA	NA	NA	0	0	0	0
RLC_element7_ZTIPO323_1356	chr_17	546297	553192	+	0	NA	NA	NA	NA	NA	0	0	0	0
RIL_element2_ZTIPO323_1357	chr_17	558822	559252	-	0	NA	NA	NA	NA	NA	0	0	0	0
RIL_element2_ZTIPO323_1358	chr_17	559257	562823	-	0.276332	0.502188	1.44427	0.347711	0.728057	NA	0	1.10533	0	0
RIL_element2_ZTIPO323_1359	chr_17	560178	566561	-	0.458554	-0.678221	1.4499	-0.467769	0.63995	NA	0	0	0.841234	0.992982
RIL_element2_ZTIPO323_1360	chr_17	566442	567066	-	0	NA	NA	NA	NA	NA	0	0	0	0
RIL_element2_ZTIPO323_1361	chr_17	566797	570009	-	0	NA	NA	NA	NA	NA	0	0	0	0
RII_element1_ZTIPO323_1362	chr_17	570011	570192	+	0	NA	NA	NA	NA	NA	0	0	0	0
RIL_element2_ZTIPO323_1363	chr_17	570194	570613	-	0	NA	NA	NA	NA	NA	0	0	0	0
RIL_element2_ZTIPO323_1364	chr_17	570441	572274	-	0	NA	NA	NA	NA	NA	0	0	0	0
RIL_element2_ZTIPO323_1365	chr_17	571816	576771	-	1.36165	1.20392	1.58073	0.761624	0.446284	NA	1.13762	3.31599	0	0.992982
NoCat_element4_ZTIPO323_1366	chr_17	576770	584099	-	0	NA	NA	NA	NA	NA	0	0	0	0
NoCat_element4_ZTIPO323_1367	chr_18	1	838	+	0	NA	NA	NA	NA	NA	0	0	0	0
NoCat_element4_ZTIPO323_1368	chr_18	6253	6422	+	0	NA	NA	NA	NA	NA	0	0	0	0
RLG_element1_ZTIPO323_1369	chr_18	6417	7743	+	0	NA	NA	NA	NA	NA	0	0	0	0
RLG_element1_ZTIPO323_1370	chr_18	7844	8469	+	0	NA	NA	NA	NA	NA	0	0	0	0
NoCat_element10_ZTIPO323_1371	chr_18	8467	8895	-	1.26754	-0.204645	1.53215	-0.133567	0.893745	NA	1.13762	1.10533	0.841234	1.98596
NoCat_element10_ZTIPO323_1372	chr_18	8895	8974	-	0	NA	NA	NA	NA	NA	0	0	0	0
NoCat_element10_ZTIPO323_1373	chr_18	8961	9183	-	0.668863	-0.969484	1.50148	-0.645688	0.518482	NA	0	0	1.68247	0.992982
RLG_element1_ZTIPO323_1374	chr_18	9180	12634	+	0	NA	NA	NA	NA	NA	0	0	0	0
DTX-MITE_element11_ZTIPO323_1375	chr_18	13423	13476	+	0	NA	NA	NA	NA	NA	0	0	0	0
NoCat_element10_ZTIPO323_1376	chr_18	40637	41258	-	0	NA	NA	NA	NA	NA	0	0	0	0
NoCat_element10_ZTIPO323_1377	chr_18	41131	41469	-	0	NA	NA	NA	NA	NA	0	0	0	0
RII_element1_ZTIPO323_1378	chr_18	44400	49977	+	0.210309	-0.33166	1.44427	-0.229639	0.818372	NA	0	0	0.841234	0
RLX-TRIM_element1_ZTIPO323_1379	chr_18	50340	50526	-	0	NA	NA	NA	NA	NA	0	0	0	0
RLX-TRIM_element1_ZTIPO323_1380	chr_18	50526	51083	-	0	NA	NA	NA	NA	NA	0	0	0	0
DTA_element5_ZTIPO323_1381	chr_18	70417	70680	+	0	NA	NA	NA	NA	NA	0	0	0	0
DTA_element4_ZTIPO323_1382	chr_18	70424	70807	-	0	NA	NA	NA	NA	NA	0	0	0	0
DTA_element5_ZTIPO323_1383	chr_18	70661	70962	+	0	NA	NA	NA	NA	NA	0	0	0	0
DTA_element5_ZTIPO323_1384	chr_18	70964	71038	+	0	NA	NA	NA	NA	NA	0	0	0	0
DTA_element2_ZTIPO323_1385	chr_18	71194	71352	+	0	NA	NA	NA	NA	NA	0	0	0	0
RII_element1_ZTIPO323_1386	chr_18	72454	78034	-	0	NA	NA	NA	NA	NA	0	0	0	0
RLC_element12_ZTIPO323_1387	chr_18	80204	80338	-	0	NA	NA	NA	NA	NA	0	0	0	0
RLC_element10_ZTIPO323_1388	chr_18	80433	83597	-	0	NA	NA	NA	NA	NA	0	0	0	0
RLC_element12_ZTIPO323_1389	chr_18	83768	84590	-	0	NA	NA	NA	NA	NA	0	0	0	0
RIL_element2_ZTIPO323_1390	chr_18	84610	84786	+	0	NA	NA	NA	NA	NA	0	0	0	0
RIL_element2_ZTIPO323_1391	chr_18	84871	84938	+	0	NA	NA	NA	NA	NA	0	0	0	0
RLC_element12_ZTIPO323_1392	chr_18	84912	85035	-	0	NA	NA	NA	NA	NA	0	0	0	0
NoCat_element10_ZTIPO323_1393	chr_18	85047	85277	+	0	NA	NA	NA	NA	NA	0	0	0	0
NoCat_element10_ZTIPO323_1394	chr_18	85261	85834	+	0.248246	-0.33166	1.44427	-0.229639	0.818372	NA	0	0	0	0.992982
RLC_element12_ZTIPO323_1395	chr_18	85831	85919	-	0	NA	NA	NA	NA	NA	0	0	0	0
DTM_element7_ZTIPO323_1396	chr_18	88308	88340	-	0	NA	NA	NA	NA	NA	0	0	0	0
DTM_element7_ZTIPO323_1397	chr_18	88622	88657	+	0	NA	NA	NA	NA	NA	0	0	0	0
RLC_element1_ZTIPO323_1398	chr_18	89594	95981	+	0	NA	NA	NA	NA	NA	0	0	0	0
RIL_element2_ZTIPO323_1399	chr_18	95910	95991	+	0	NA	NA	NA	NA	NA	0	0	0	0
RLG_element13_ZTIPO323_1400	chr_18	109395	111183	-	0	NA	NA	NA	NA	NA	0	0	0	0
NoCat_element10_ZTIPO323_1401	chr_18	112222	112728	+	0	NA	NA	NA	NA	NA	0	0	0	0
NoCat_element10_ZTIPO323_1402	chr_18	112732	112992	+	0	NA	NA	NA	NA	NA	0	0	0	0
DTX-MITE_element6_ZTIPO323_1403	chr_18	124647	125139	-	0	NA	NA	NA	NA	NA	0	0	0	0
DHH_element1_ZTIPO323_1404	chr_18	125260	125310	-	0	NA	NA	NA	NA	NA	0	0	0	0
RLC_element1_ZTIPO323_1405	chr_18	138369	144723	+	0	NA	NA	NA	NA	NA	0	0	0	0
DTT_element9_ZTIPO323_1406	chr_18	151429	152356	+	0	NA	NA	NA	NA	NA	0	0	0	0
DTT_element3_ZTIPO323_1407	chr_18	152845	152972	+	0	NA	NA	NA	NA	NA	0	0	0	0
RLG_element8_ZTIPO323_1408	chr_18	164362	164395	+	0	NA	NA	NA	NA	NA	0	0	0	0
RLC_element6_ZTIPO323_1409	chr_18	165525	166006	-	0	NA	NA	NA	NA	NA	0	0	0	0
RLC_element8_ZTIPO323_1410	chr_18	165678	165886	-	0	NA	NA	NA	NA	NA	0	0	0	0
RLC_element7_ZTIPO323_1411	chr_18	165741	166054	-	0	NA	NA	NA	NA	NA	0	0	0	0
RLG_element8_ZTIPO323_1412	chr_18	169907	169940	+	0	NA	NA	NA	NA	NA	0	0	0	0
RLG_element11_ZTIPO323_1413	chr_18	233737	237374	-	0	NA	NA	NA	NA	NA	0	0	0	0
NoCat_element10_ZTIPO323_1414	chr_18	237374	237457	-	0	NA	NA	NA	NA	NA	0	0	0	0
NoCat_element10_ZTIPO323_1415	chr_18	237521	238040	-	49.9292	3.62375	0.603916	6.00042	1.97e-09	1.01e-07	89.8722	96.1637	6.72987	6.95087
NoCat_element10_ZTIPO323_1416	chr_18	237882	238260	-	31.7095	0.368885	0.657632	0.560928	0.574846	0.878503	35.2663	36.4759	19.3484	35.7474
RLG_element11_ZTIPO323_1417	chr_18	238259	239945	-	0	NA	NA	NA	NA	NA	0	0	0	0
NoCat_element10_ZTIPO323_1418	chr_18	239942	240780	+	26.7178	-0.102269	0.638803	-0.160095	0.872807	0.983754	21.6148	29.8439	28.602	26.8105
RLG_element11_ZTIPO323_1419	chr_18	240781	244995	-	0	NA	NA	NA	NA	NA	0	0	0	0
RLG_element11_ZTIPO323_1420	chr_18	245647	255108	-	0	NA	NA	NA	NA	NA	0	0	0	0
DTA_element3_ZTIPO323_1421	chr_18	269814	272726	+	0	NA	NA	NA	NA	NA	0	0	0	0
RLC_element7_ZTIPO323_1422	chr_18	274090	274673	-	0	NA	NA	NA	NA	NA	0	0	0	0
NoCat_element10_ZTIPO323_1423	chr_18	274674	275486	-	0	NA	NA	NA	NA	NA	0	0	0	0
RLC_element7_ZTIPO323_1424	chr_18	275487	277746	-	0	NA	NA	NA	NA	NA	0	0	0	0
RLC_element5_ZTIPO323_1425	chr_18	276135	277746	+	0	NA	NA	NA	NA	NA	0	0	0	0
NoCat_element10_ZTIPO323_1426	chr_18	277746	278561	-	0	NA	NA	NA	NA	NA	0	0	0	0
RLC_element5_ZTIPO323_1427	chr_18	278559	279309	+	0	NA	NA	NA	NA	NA	0	0	0	0
RLG_element2_ZTIPO323_1428	chr_18	279309	279417	-	0	NA	NA	NA	NA	NA	0	0	0	0
RLG_element2_ZTIPO323_1429	chr_18	279412	286129	-	0	NA	NA	NA	NA	NA	0	0	0	0
RLG_element2_ZTIPO323_1430	chr_18	286124	286236	-	0	NA	NA	NA	NA	NA	0	0	0	0
RLC_element5_ZTIPO323_1431	chr_18	286237	287401	+	0	NA	NA	NA	NA	NA	0	0	0	0
RLG_element13_ZTIPO323_1432	chr_18	290867	292021	+	0	NA	NA	NA	NA	NA	0	0	0	0
RLG_element13_ZTIPO323_1433	chr_18	292934	293071	+	0	NA	NA	NA	NA	NA	0	0	0	0
RLG_element14_ZTIPO323_1434	chr_18	292984	293071	+	0	NA	NA	NA	NA	NA	0	0	0	0
RLC_element5_ZTIPO323_1435	chr_18	294125	294429	+	0	NA	NA	NA	NA	NA	0	0	0	0
RLG_element2_ZTIPO323_1436	chr_18	294430	294645	-	0	NA	NA	NA	NA	NA	0	0	0	0
RLG_element2_ZTIPO323_1437	chr_18	294532	295965	-	0	NA	NA	NA	NA	NA	0	0	0	0
RII_element1_ZTIPO323_1438	chr_18	295970	301549	+	0	NA	NA	NA	NA	NA	0	0	0	0
RLG_element2_ZTIPO323_1439	chr_18	301547	305868	-	0	NA	NA	NA	NA	NA	0	0	0	0
RII_element1_ZTIPO323_1440	chr_18	305870	311470	-	0.524578	0.055836	1.44705	0.0385862	0.96922	NA	0	1.10533	0	0.992982
RLG_element2_ZTIPO323_1441	chr_18	311451	312551	-	0	NA	NA	NA	NA	NA	0	0	0	0
RLC_element5_ZTIPO323_1443	chr_18	312550	313952	+	0	NA	NA	NA	NA	NA	0	0	0	0
RLC_element7_ZTIPO323_1442	chr_18	312550	314353	-	0	NA	NA	NA	NA	NA	0	0	0	0
RLC_element7_ZTIPO323_1444	chr_18	314236	314379	-	0	NA	NA	NA	NA	NA	0	0	0	0
DHH_element3_ZTIPO323_1445	chr_18	328880	328919	+	0	NA	NA	NA	NA	NA	0	0	0	0
RLG_element4_ZTIPO323_1446	chr_18	328915	329332	+	0	NA	NA	NA	NA	NA	0	0	0	0
DTT_element8_ZTIPO323_1447	chr_18	350388	351921	-	0	NA	NA	NA	NA	NA	0	0	0	0
DTX_element5_ZTIPO323_1448	chr_18	352569	354221	-	0	NA	NA	NA	NA	NA	0	0	0	0
DTX_element5_ZTIPO323_1449	chr_18	354192	357722	-	0	NA	NA	NA	NA	NA	0	0	0	0
DTA_element4_ZTIPO323_1450	chr_18	358034	358179	+	0	NA	NA	NA	NA	NA	0	0	0	0
DTX_element4_ZTIPO323_1451	chr_18	360755	360872	+	0	NA	NA	NA	NA	NA	0	0	0	0
DTX_element5_ZTIPO323_1452	chr_18	360770	360861	-	0	NA	NA	NA	NA	NA	0	0	0	0
DTX_element5_ZTIPO323_1453	chr_18	360849	360963	-	0	NA	NA	NA	NA	NA	0	0	0	0
NoCat_element3_ZTIPO323_1454	chr_18	368246	368523	-	0	NA	NA	NA	NA	NA	0	0	0	0
RII_element1_ZTIPO323_1455	chr_18	368520	374098	-	0	NA	NA	NA	NA	NA	0	0	0	0
NoCat_element3_ZTIPO323_1456	chr_18	374097	376479	-	0	NA	NA	NA	NA	NA	0	0	0	0
DTX_element3_ZTIPO323_1457	chr_18	377542	377638	+	0	NA	NA	NA	NA	NA	0	0	0	0
NoCat_element7_ZTIPO323_1458	chr_18	378227	380423	+	0	NA	NA	NA	NA	NA	0	0	0	0
RLG_element12_ZTIPO323_1459	chr_18	380444	380886	+	0	NA	NA	NA	NA	NA	0	0	0	0
RII_element1_ZTIPO323_1460	chr_18	380864	381058	+	0	NA	NA	NA	NA	NA	0	0	0	0
RLG_element12_ZTIPO323_1461	chr_18	381057	381638	+	0	NA	NA	NA	NA	NA	0	0	0	0
RLG_element1_ZTIPO323_1462	chr_18	381636	381682	-	0	NA	NA	NA	NA	NA	0	0	0	0
RLG_element3_ZTIPO323_1463	chr_18	381681	382329	+	0	NA	NA	NA	NA	NA	0	0	0	0
RLG_element3_ZTIPO323_1464	chr_18	382194	383133	+	0	NA	NA	NA	NA	NA	0	0	0	0
RLG_element3_ZTIPO323_1465	chr_18	382975	395871	+	0	NA	NA	NA	NA	NA	0	0	0	0
RLG_element1_ZTIPO323_1466	chr_18	395870	396084	-	0	NA	NA	NA	NA	NA	0	0	0	0
RLG_element12_ZTIPO323_1467	chr_18	396085	397687	+	0	NA	NA	NA	NA	NA	0	0	0	0
RLG_element13_ZTIPO323_1468	chr_18	397464	397717	+	0	NA	NA	NA	NA	NA	0	0	0	0
RLG_element14_ZTIPO323_1469	chr_18	397563	398773	+	0	NA	NA	NA	NA	NA	0	0	0	0
DTA_element4_ZTIPO323_1470	chr_18	398845	398994	-	0	NA	NA	NA	NA	NA	0	0	0	0
DTH_element1_ZTIPO323_1471	chr_18	398889	398975	+	0	NA	NA	NA	NA	NA	0	0	0	0
DHH_element4_ZTIPO323_1472	chr_18	399332	399468	+	0	NA	NA	NA	NA	NA	0	0	0	0
DTH_element8_ZTIPO323_1473	chr_18	399903	400160	-	0	NA	NA	NA	NA	NA	0	0	0	0
DTH_element8_ZTIPO323_1474	chr_18	400261	400763	-	0	NA	NA	NA	NA	NA	0	0	0	0
DTX_element5_ZTIPO323_1475	chr_18	422642	422732	-	0	NA	NA	NA	NA	NA	0	0	0	0
DTX_element5_ZTIPO323_1476	chr_18	422645	422744	-	0	NA	NA	NA	NA	NA	0	0	0	0
DTX_element5_ZTIPO323_1477	chr_18	424134	424217	+	0	NA	NA	NA	NA	NA	0	0	0	0
DTX_element5_ZTIPO323_1478	chr_18	424143	424226	+	0	NA	NA	NA	NA	NA	0	0	0	0
RLG_element3_ZTIPO323_1479	chr_18	424852	431786	-	0	NA	NA	NA	NA	NA	0	0	0	0
NoCat_element10_ZTIPO323_1480	chr_18	431783	432113	+	0.276332	0.502188	1.44427	0.347711	0.728057	NA	0	1.10533	0	0
NoCat_element10_ZTIPO323_1481	chr_18	432086	432563	+	21.612	-1.60652	0.767175	-2.09408	0.0362533	0.190889	12.5139	7.73731	40.3792	25.8175
RLG_element3_ZTIPO323_1482	chr_18	432561	438350	-	0	NA	NA	NA	NA	NA	0	0	0	0
RLG_element3_ZTIPO323_1483	chr_18	438154	438620	-	0	NA	NA	NA	NA	NA	0	0	0	0
RLG_element3_ZTIPO323_1484	chr_18	438486	439136	-	0	NA	NA	NA	NA	NA	0	0	0	0
DTX_element3_ZTIPO323_1485	chr_18	441834	445475	+	0	NA	NA	NA	NA	NA	0	0	0	0
RLG_element11_ZTIPO323_1486	chr_18	455158	459352	-	0	NA	NA	NA	NA	NA	0	0	0	0
RLG_element11_ZTIPO323_1487	chr_18	457353	464655	-	0	NA	NA	NA	NA	NA	0	0	0	0
DTX-MITE_element5_ZTIPO323_1488	chr_18	466021	466097	+	0	NA	NA	NA	NA	NA	0	0	0	0
DTT_element3_ZTIPO323_1489	chr_18	466190	466669	-	0	NA	NA	NA	NA	NA	0	0	0	0
DTT_element4_ZTIPO323_1490	chr_18	466288	467311	-	0	NA	NA	NA	NA	NA	0	0	0	0
DTX-MITE_element1_ZTIPO323_1491	chr_18	467338	467795	+	0	NA	NA	NA	NA	NA	0	0	0	0
DTM_element4_ZTIPO323_1492	chr_18	468071	468129	+	0	NA	NA	NA	NA	NA	0	0	0	0
NoCat_element10_ZTIPO323_1493	chr_18	468555	468877	+	0.494714	0.105022	1.44578	0.0726407	0.942092	NA	1.13762	0	0.841234	0
NoCat_element10_ZTIPO323_1494	chr_18	468859	469030	+	0	NA	NA	NA	NA	NA	0	0	0	0
NoCat_element10_ZTIPO323_1495	chr_18	469031	469316	+	35.692	0.331149	0.604314	0.547976	0.583709	0.889092	48.9178	30.9492	31.1257	31.7754
DTT_element4_ZTIPO323_1496	chr_18	471930	472322	-	0	NA	NA	NA	NA	NA	0	0	0	0
RLG_element1_ZTIPO323_1497	chr_18	477781	486390	+	0	NA	NA	NA	NA	NA	0	0	0	0
RLG_element1_ZTIPO323_1498	chr_18	487247	491316	+	0	NA	NA	NA	NA	NA	0	0	0	0
DTT_element12_ZTIPO323_1499	chr_18	491323	493135	-	0	NA	NA	NA	NA	NA	0	0	0	0
DTT_element4_ZTIPO323_1500	chr_18	495853	500481	-	0	NA	NA	NA	NA	NA	0	0	0	0
RLC_element7_ZTIPO323_1501	chr_18	501319	501463	+	0	NA	NA	NA	NA	NA	0	0	0	0
RLC_element7_ZTIPO323_1502	chr_18	501345	501810	+	0	NA	NA	NA	NA	NA	0	0	0	0
RLG_element8_ZTIPO323_1503	chr_18	501811	507210	+	0	NA	NA	NA	NA	NA	0	0	0	0
RLG_element8_ZTIPO323_1504	chr_18	507209	507246	+	0	NA	NA	NA	NA	NA	0	0	0	0
RLG_element8_ZTIPO323_1505	chr_18	507221	508175	+	0	NA	NA	NA	NA	NA	0	0	0	0
RLC_element5_ZTIPO323_1506	chr_18	508173	513311	-	0	NA	NA	NA	NA	NA	0	0	0	0
RLC_element7_ZTIPO323_1507	chr_18	508174	514532	+	0	NA	NA	NA	NA	NA	0	0	0	0
DTT_element4_ZTIPO323_1508	chr_18	516409	516519	-	0	NA	NA	NA	NA	NA	0	0	0	0
DTT_element3_ZTIPO323_1509	chr_18	516431	516681	-	0	NA	NA	NA	NA	NA	0	0	0	0
RIL_element2_ZTIPO323_1510	chr_18	531985	534813	-	0	NA	NA	NA	NA	NA	0	0	0	0
NoCat_element10_ZTIPO323_1511	chr_18	534806	535301	-	6.19234	4.30659	1.47451	2.92069	0.00349261	0.0373628	15.9267	8.84264	0	0
NoCat_element10_ZTIPO323_1512	chr_18	535320	535645	-	1.12955	1.64668	1.56642	1.05124	0.293147	NA	3.41287	1.10533	0	0
RIL_element2_ZTIPO323_1513	chr_18	535675	536521	-	0	NA	NA	NA	NA	NA	0	0	0	0
RIL_element2_ZTIPO323_1514	chr_18	536397	536563	-	0	NA	NA	NA	NA	NA	0	0	0	0
RIL_element2_ZTIPO323_1515	chr_18	536431	539739	-	0	NA	NA	NA	NA	NA	0	0	0	0
NoCat_element9_ZTIPO323_1516	chr_18	539737	544099	+	0	NA	NA	NA	NA	NA	0	0	0	0
RLG_element8_ZTIPO323_1517	chr_18	544093	544784	-	0	NA	NA	NA	NA	NA	0	0	0	0
RLX-TRIM_element3_ZTIPO323_1518	chr_18	544783	545421	-	0	NA	NA	NA	NA	NA	0	0	0	0
RLC_element7_ZTIPO323_1519	chr_18	545423	548382	-	0	NA	NA	NA	NA	NA	0	0	0	0
RLC_element7_ZTIPO323_1520	chr_18	548385	549341	-	0	NA	NA	NA	NA	NA	0	0	0	0
RLC_element7_ZTIPO323_1521	chr_18	549331	549897	-	0	NA	NA	NA	NA	NA	0	0	0	0
RIL_element2_ZTIPO323_1522	chr_18	549900	550985	-	0	NA	NA	NA	NA	NA	0	0	0	0
RIL_element2_ZTIPO323_1523	chr_18	550836	555217	-	0	NA	NA	NA	NA	NA	0	0	0	0
NoCat_element10_ZTIPO323_1524	chr_18	555218	556158	+	0.458554	-0.678221	1.4499	-0.467769	0.63995	NA	0	0	0.841234	0.992982
RIL_element2_ZTIPO323_1525	chr_18	556161	558150	-	0	NA	NA	NA	NA	NA	0	0	0	0
RIL_element2_ZTIPO323_1526	chr_18	558020	558543	-	0	NA	NA	NA	NA	NA	0	0	0	0
RIL_element2_ZTIPO323_1527	chr_18	558397	561006	-	0	NA	NA	NA	NA	NA	0	0	0	0
RIL_element2_ZTIPO323_1528	chr_18	560597	561100	-	0	NA	NA	NA	NA	NA	0	0	0	0
RIL_element2_ZTIPO323_1529	chr_18	560924	563232	-	0	NA	NA	NA	NA	NA	0	0	0	0
RIL_element2_ZTIPO323_1530	chr_18	562865	566640	-	0	NA	NA	NA	NA	NA	0	0	0	0
RLC_element12_ZTIPO323_1531	chr_18	569871	569929	-	0	NA	NA	NA	NA	NA	0	0	0	0
RLC_element12_ZTIPO323_1532	chr_18	569927	570204	-	0	NA	NA	NA	NA	NA	0	0	0	0
NoCat_element4_ZTIPO323_1533	chr_18	570429	573319	-	0	NA	NA	NA	NA	NA	0	0	0	0
NoCat_element4_ZTIPO323_1534	chr_18	573302	573557	-	0	NA	NA	NA	NA	NA	0	0	0	0
NoCat_element4_ZTIPO323_1535	chr_18	573563	573698	-	0	NA	NA	NA	NA	NA	0	0	0	0
NoCat_element4_ZTIPO323_1536	chr_19	4	146	+	0	NA	NA	NA	NA	NA	0	0	0	0
RII_element1_ZTIPO323_1537	chr_19	129	1071	+	0	NA	NA	NA	NA	NA	0	0	0	0
RLX-TRIM_element2_ZTIPO323_1538	chr_19	2852	3477	+	0	NA	NA	NA	NA	NA	0	0	0	0
RLX-TRIM_element2_ZTIPO323_1539	chr_19	3398	3498	+	0	NA	NA	NA	NA	NA	0	0	0	0
RIL_element2_ZTIPO323_1540	chr_19	3809	5115	+	0	NA	NA	NA	NA	NA	0	0	0	0
RIL_element2_ZTIPO323_1541	chr_19	5126	6934	+	0	NA	NA	NA	NA	NA	0	0	0	0
NoCat_element10_ZTIPO323_1542	chr_19	6933	7409	-	0	NA	NA	NA	NA	NA	0	0	0	0
NoCat_element10_ZTIPO323_1543	chr_19	7378	7719	-	0.734886	-0.334557	1.58948	-0.210482	0.833291	NA	0	1.10533	0.841234	0.992982
RIL_element2_ZTIPO323_1544	chr_19	7721	9852	+	0	NA	NA	NA	NA	NA	0	0	0	0
DTX_element5_ZTIPO323_1545	chr_19	11489	11666	+	0	NA	NA	NA	NA	NA	0	0	0	0
DTX_element5_ZTIPO323_1546	chr_19	11537	15210	+	0	NA	NA	NA	NA	NA	0	0	0	0
DTX_element5_ZTIPO323_1547	chr_19	15175	15275	+	0	NA	NA	NA	NA	NA	0	0	0	0
DTX_element5_ZTIPO323_1548	chr_19	15220	16843	+	0	NA	NA	NA	NA	NA	0	0	0	0
RLC_element5_ZTIPO323_1549	chr_19	27953	28484	+	0	NA	NA	NA	NA	NA	0	0	0	0
DTX_element5_ZTIPO323_1550	chr_19	30654	32235	-	1.09339	0.936669	1.58995	0.589118	0.555782	NA	2.27525	1.10533	0	0.992982
DTX_element5_ZTIPO323_1551	chr_19	32206	32283	-	0	NA	NA	NA	NA	NA	0	0	0	0
DTX_element5_ZTIPO323_1552	chr_19	32260	35950	-	0	NA	NA	NA	NA	NA	0	0	0	0
DTX_element5_ZTIPO323_1553	chr_19	49371	49459	+	1.57612	-1.25036	1.57376	-0.794506	0.426901	NA	0	1.10533	4.20617	0.992982
DHH_element3_ZTIPO323_1554	chr_19	56584	56620	-	0.568812	0.880076	1.44794	0.607813	0.543311	NA	2.27525	0	0	0
DTA_element2_ZTIPO323_1555	chr_19	61460	61589	+	100.792	-0.225126	0.703474	-0.320021	0.748952	0.959908	58.0188	127.113	156.47	61.5649
DTX-MITE_element8_ZTIPO323_1556	chr_19	68949	69334	-	5.89372	-1.96262	1.35963	-1.44349	0.148882	0.472314	0	3.31599	14.301	5.95789
DTX-MITE_element4_ZTIPO323_1557	chr_19	74316	74395	+	1.58419	-1.23734	1.57343	-0.786397	0.431635	NA	1.13762	0	4.20617	0.992982
DHH_element4_ZTIPO323_1558	chr_19	79275	79319	+	0	NA	NA	NA	NA	NA	0	0	0	0
RLG_element3_ZTIPO323_1559	chr_19	81052	83349	-	0	NA	NA	NA	NA	NA	0	0	0	0
RLG_element2_ZTIPO323_1560	chr_19	83341	83461	+	0	NA	NA	NA	NA	NA	0	0	0	0
RLG_element2_ZTIPO323_1561	chr_19	83462	90173	+	0	NA	NA	NA	NA	NA	0	0	0	0
RLG_element2_ZTIPO323_1562	chr_19	90174	90277	+	0	NA	NA	NA	NA	NA	0	0	0	0
RLG_element3_ZTIPO323_1563	chr_19	90276	101299	-	0	NA	NA	NA	NA	NA	0	0	0	0
RLG_element3_ZTIPO323_1564	chr_19	101222	101811	-	0	NA	NA	NA	NA	NA	0	0	0	0
NoCat_element10_ZTIPO323_1565	chr_19	102204	102754	-	539.255	-3.38501	1.3322	-2.54091	0.0110563	0.0847654	52.3307	44.2132	1987	73.4807
NoCat_element10_ZTIPO323_1566	chr_19	102711	103058	-	150.406	-3.21033	1.50001	-2.1402	0.0323385	0.182459	12.5139	5.52665	579.61	3.97193
DHH_element4_ZTIPO323_1567	chr_19	103863	104028	+	0	NA	NA	NA	NA	NA	0	0	0	0
NoCat_element10_ZTIPO323_1568	chr_19	104204	104514	+	4.77854	-3.57207	1.53846	-2.32185	0.0202409	0.133012	0	0	15.1422	3.97193
NoCat_element10_ZTIPO323_1569	chr_19	104496	104959	+	17.5076	-5.55157	1.37485	-4.03794	5.39e-05	0.0012402	0	0	52.1565	17.8737
DHH_element4_ZTIPO323_1570	chr_19	104971	105285	+	0	NA	NA	NA	NA	NA	0	0	0	0
DHH_element4_ZTIPO323_1571	chr_19	105338	105489	+	0	NA	NA	NA	NA	NA	0	0	0	0
DHH_element4_ZTIPO323_1572	chr_19	107393	107464	+	0	NA	NA	NA	NA	NA	0	0	0	0
DTX_element3_ZTIPO323_1573	chr_19	108111	108264	+	0	NA	NA	NA	NA	NA	0	0	0	0
DTM_element5_ZTIPO323_1574	chr_19	108148	108289	-	0	NA	NA	NA	NA	NA	0	0	0	0
DTM_element7_ZTIPO323_1575	chr_19	108165	108289	-	0	NA	NA	NA	NA	NA	0	0	0	0
DTX_element1_ZTIPO323_1576	chr_19	188875	194283	+	0	NA	NA	NA	NA	NA	0	0	0	0
RLC_element9_ZTIPO323_1577	chr_19	223502	225584	-	0.458554	-0.678221	1.4499	-0.467769	0.63995	NA	0	0	0.841234	0.992982
RLC_element9_ZTIPO323_1578	chr_19	228208	228315	-	0	NA	NA	NA	NA	NA	0	0	0	0
RLC_element7_ZTIPO323_1579	chr_19	236645	236761	+	0	NA	NA	NA	NA	NA	0	0	0	0
DTT_element3_ZTIPO323_1580	chr_19	239838	244190	-	0	NA	NA	NA	NA	NA	0	0	0	0
DTX-MITE_element5_ZTIPO323_1581	chr_19	244781	245352	+	0	NA	NA	NA	NA	NA	0	0	0	0
DTM_element7_ZTIPO323_1582	chr_19	254324	254381	+	0	NA	NA	NA	NA	NA	0	0	0	0
DTX_element3_ZTIPO323_1583	chr_19	282816	286118	+	0.630926	-0.844683	1.45441	-0.580773	0.561394	NA	0	0	2.5237	0
RII_element1_ZTIPO323_1584	chr_19	286115	291707	+	0	NA	NA	NA	NA	NA	0	0	0	0
DTX_element3_ZTIPO323_1585	chr_19	291781	292221	+	0	NA	NA	NA	NA	NA	0	0	0	0
RLG_element14_ZTIPO323_1586	chr_19	302474	302733	+	0.69695	-0.201024	1.49564	-0.134407	0.893081	NA	0	1.10533	1.68247	0
NoCat_element10_ZTIPO323_1587	chr_19	310344	310603	-	2.91385	-2.12581	1.48484	-1.43168	0.152236	0.478577	0	1.10533	7.57111	2.97895
NoCat_element10_ZTIPO323_1588	chr_19	310607	311160	-	4.32389	-1.5897	1.31992	-1.20439	0.228438	0.574826	2.27525	1.10533	10.936	2.97895
DTX_element5_ZTIPO323_1589	chr_19	337428	339018	-	0	NA	NA	NA	NA	NA	0	0	0	0
RLG_element7_ZTIPO323_1590	chr_19	339014	344037	-	0.210309	-0.33166	1.44427	-0.229639	0.818372	NA	0	0	0.841234	0
DHH_element4_ZTIPO323_1591	chr_19	344033	344168	+	0	NA	NA	NA	NA	NA	0	0	0	0
DHH_element4_ZTIPO323_1592	chr_19	344548	344593	+	0	NA	NA	NA	NA	NA	0	0	0	0
RLG_element7_ZTIPO323_1593	chr_19	344586	346527	-	0	NA	NA	NA	NA	NA	0	0	0	0
DTX_element5_ZTIPO323_1594	chr_19	346535	346635	-	0	NA	NA	NA	NA	NA	0	0	0	0
DTX_element5_ZTIPO323_1595	chr_19	346600	350153	-	0	NA	NA	NA	NA	NA	0	0	0	0
DTX_element5_ZTIPO323_1596	chr_19	350108	350292	-	0	NA	NA	NA	NA	NA	0	0	0	0
DTA_element5_ZTIPO323_1597	chr_19	356785	356908	+	0	NA	NA	NA	NA	NA	0	0	0	0
DTT_element11_ZTIPO323_1598	chr_19	357539	357844	-	0	NA	NA	NA	NA	NA	0	0	0	0
RLG_element10_ZTIPO323_1599	chr_19	357831	364631	-	0	NA	NA	NA	NA	NA	0	0	0	0
DTT_element11_ZTIPO323_1600	chr_19	364627	365682	-	0	NA	NA	NA	NA	NA	0	0	0	0
DTH_element7_ZTIPO323_1601	chr_19	365680	365714	-	0	NA	NA	NA	NA	NA	0	0	0	0
DTH_element7_ZTIPO323_1602	chr_19	365722	368517	-	0	NA	NA	NA	NA	NA	0	0	0	0
DHH_element4_ZTIPO323_1603	chr_19	368687	368849	-	0	NA	NA	NA	NA	NA	0	0	0	0
RLC_element9_ZTIPO323_1604	chr_19	369131	371202	-	0	NA	NA	NA	NA	NA	0	0	0	0
RII_element1_ZTIPO323_1605	chr_19	373038	377983	-	0	NA	NA	NA	NA	NA	0	0	0	0
RII_element1_ZTIPO323_1606	chr_19	377985	378143	-	0	NA	NA	NA	NA	NA	0	0	0	0
RII_element1_ZTIPO323_1607	chr_19	384841	386439	+	0	NA	NA	NA	NA	NA	0	0	0	0
RLG_element10_ZTIPO323_1608	chr_19	386474	386531	+	0	NA	NA	NA	NA	NA	0	0	0	0
RLG_element10_ZTIPO323_1609	chr_19	386533	386926	+	0	NA	NA	NA	NA	NA	0	0	0	0
RLC_element12_ZTIPO323_1610	chr_19	393250	394953	+	0	NA	NA	NA	NA	NA	0	0	0	0
RLC_element12_ZTIPO323_1611	chr_19	394699	394995	+	0	NA	NA	NA	NA	NA	0	0	0	0
RLC_element12_ZTIPO323_1612	chr_19	394759	395034	+	0	NA	NA	NA	NA	NA	0	0	0	0
RLC_element10_ZTIPO323_1613	chr_19	395023	395112	+	0	NA	NA	NA	NA	NA	0	0	0	0
RLC_element12_ZTIPO323_1614	chr_19	395102	395325	+	0	NA	NA	NA	NA	NA	0	0	0	0
RLC_element12_ZTIPO323_1615	chr_19	416073	416324	-	0	NA	NA	NA	NA	NA	0	0	0	0
RLC_element10_ZTIPO323_1616	chr_19	416314	416439	-	0	NA	NA	NA	NA	NA	0	0	0	0
RLC_element12_ZTIPO323_1617	chr_19	416399	416699	-	0	NA	NA	NA	NA	NA	0	0	0	0
RLC_element12_ZTIPO323_1618	chr_19	416445	418138	-	0	NA	NA	NA	NA	NA	0	0	0	0
RLG_element2_ZTIPO323_1619	chr_19	418272	418373	-	0	NA	NA	NA	NA	NA	0	0	0	0
RLG_element2_ZTIPO323_1620	chr_19	418374	420340	-	0	NA	NA	NA	NA	NA	0	0	0	0
RLG_element10_ZTIPO323_1621	chr_19	420276	420669	-	0	NA	NA	NA	NA	NA	0	0	0	0
RLG_element10_ZTIPO323_1622	chr_19	420341	427141	-	0.420617	-0.641415	1.44874	-0.442739	0.657955	NA	0	0	1.68247	0
RLG_element2_ZTIPO323_1623	chr_19	427141	431891	-	0	NA	NA	NA	NA	NA	0	0	0	0
RLG_element2_ZTIPO323_1624	chr_19	431892	432004	-	0	NA	NA	NA	NA	NA	0	0	0	0
RII_element1_ZTIPO323_1625	chr_19	432292	432451	-	0	NA	NA	NA	NA	NA	0	0	0	0
DTH_element1_ZTIPO323_1626	chr_19	449666	449788	-	0	NA	NA	NA	NA	NA	0	0	0	0
RLG_element14_ZTIPO323_1627	chr_19	449807	449839	-	0	NA	NA	NA	NA	NA	0	0	0	0
RLG_element14_ZTIPO323_1628	chr_19	449855	451065	-	0	NA	NA	NA	NA	NA	0	0	0	0
RLG_element8_ZTIPO323_1629	chr_19	450914	451169	-	0	NA	NA	NA	NA	NA	0	0	0	0
RLG_element12_ZTIPO323_1630	chr_19	450941	453406	-	0	NA	NA	NA	NA	NA	0	0	0	0
NoCat_element7_ZTIPO323_1631	chr_19	453430	455647	-	0	NA	NA	NA	NA	NA	0	0	0	0
RLG_element14_ZTIPO323_1632	chr_19	457401	457834	+	0	NA	NA	NA	NA	NA	0	0	0	0
DTA_element4_ZTIPO323_1633	chr_19	478382	480193	+	4.90255	-1.26253	1.41112	-0.894701	0.370947	0.718466	4.55049	0	10.0948	4.96491
NoCat_element10_ZTIPO323_1634	chr_19	480193	480593	+	1077.24	-1.5827	0.458826	-3.44945	0.000561737	0.0086133	567.674	491.872	2128.32	1121.08
NoCat_element10_ZTIPO323_1635	chr_19	480586	481058	+	1941.03	-1.63767	0.479845	-3.41291	0.000642735	0.0090075	1006.8	843.366	3964.74	1949.22
DTA_element4_ZTIPO323_1636	chr_19	481057	483263	+	0	NA	NA	NA	NA	NA	0	0	0	0
RLC_element1_ZTIPO323_1637	chr_19	490806	495056	-	0	NA	NA	NA	NA	NA	0	0	0	0
RLC_element1_ZTIPO323_1638	chr_19	493057	497163	-	0	NA	NA	NA	NA	NA	0	0	0	0
DTM_element5_ZTIPO323_1639	chr_19	498301	498489	+	0	NA	NA	NA	NA	NA	0	0	0	0
DTM_element7_ZTIPO323_1640	chr_19	498379	498488	+	0	NA	NA	NA	NA	NA	0	0	0	0
DTM_element1_ZTIPO323_1641	chr_19	500586	500765	-	0	NA	NA	NA	NA	NA	0	0	0	0
DTM_element5_ZTIPO323_1642	chr_19	500641	501221	+	0	NA	NA	NA	NA	NA	0	0	0	0
DTT_element7_ZTIPO323_1643	chr_19	511574	511749	+	0	NA	NA	NA	NA	NA	0	0	0	0
NoCat_element10_ZTIPO323_1644	chr_19	527174	527657	+	0	NA	NA	NA	NA	NA	0	0	0	0
NoCat_element10_ZTIPO323_1645	chr_19	527658	527917	+	0.420617	-0.641415	1.44874	-0.442739	0.657955	NA	0	0	1.68247	0
RIL_element2_ZTIPO323_1646	chr_19	537100	537661	-	0	NA	NA	NA	NA	NA	0	0	0	0
RIL_element2_ZTIPO323_1647	chr_19	537670	538753	-	0	NA	NA	NA	NA	NA	0	0	0	0
RIL_element2_ZTIPO323_1648	chr_19	538591	545106	-	0	NA	NA	NA	NA	NA	0	0	0	0
RIL_element2_ZTIPO323_1649	chr_19	544876	545660	-	0	NA	NA	NA	NA	NA	0	0	0	0
DTA_element3_ZTIPO323_1651	chr_19	545662	545784	+	0	NA	NA	NA	NA	NA	0	0	0	0
DTX-MITE_element8_ZTIPO323_1650	chr_19	545662	545813	-	0	NA	NA	NA	NA	NA	0	0	0	0
NoCat_element10_ZTIPO323_1652	chr_19	545900	546265	+	0	NA	NA	NA	NA	NA	0	0	0	0
NoCat_element10_ZTIPO323_1653	chr_19	546096	546454	+	0	NA	NA	NA	NA	NA	0	0	0	0
NoCat_element10_ZTIPO323_1654	chr_19	546455	546740	+	0.837071	1.30927	1.53333	0.853878	0.393173	NA	1.13762	2.21066	0	0
DTX-MITE_element8_ZTIPO323_1655	chr_19	546739	546909	-	0	NA	NA	NA	NA	NA	0	0	0	0
RIL_element2_ZTIPO323_1656	chr_19	546910	549050	-	0	NA	NA	NA	NA	NA	0	0	0	0
RIL_element2_ZTIPO323_1657	chr_19	548641	549734	-	0	NA	NA	NA	NA	NA	0	0	0	0
NoCat_element4_ZTIPO323_1658	chr_19	549736	549847	-	0	NA	NA	NA	NA	NA	0	0	0	0
NoCat_element4_ZTIPO323_1659	chr_2	1	125	+	0	NA	NA	NA	NA	NA	0	0	0	0
RLC_element7_ZTIPO323_1660	chr_2	126	707	+	0	NA	NA	NA	NA	NA	0	0	0	0
RLX-TRIM_element3_ZTIPO323_1661	chr_2	709	1529	+	0	NA	NA	NA	NA	NA	0	0	0	0
RLG_element8_ZTIPO323_1662	chr_2	1528	2219	+	3.14147	-2.18834	1.48581	-1.47282	0.140799	0.456108	0	1.10533	2.5237	8.93684
NoCat_element9_ZTIPO323_1663	chr_2	2213	6575	-	0.524578	0.055836	1.44705	0.0385862	0.96922	NA	0	1.10533	0	0.992982
RLG_element5_ZTIPO323_1664	chr_2	12145	14849	-	0	NA	NA	NA	NA	NA	0	0	0	0
NoCat_element10_ZTIPO323_1665	chr_2	14849	15331	-	413.783	-4.24889	1.47685	-2.87699	0.00401486	0.0419735	7.96336	8.84264	1624.42	13.9017
NoCat_element10_ZTIPO323_1666	chr_2	15300	15628	-	148.225	-4.08536	1.55695	-2.62395	0.00869171	0.0740405	1.13762	0	583.817	7.94386
RLG_element5_ZTIPO323_1667	chr_2	15642	16844	-	0.276332	0.502188	1.44427	0.347711	0.728057	NA	0	1.10533	0	0
RLG_element11_ZTIPO323_1668	chr_2	16845	17756	+	0	NA	NA	NA	NA	NA	0	0	0	0
NoCat_element10_ZTIPO323_1669	chr_2	17753	18044	-	1.01122	0.140543	1.59281	0.0882361	0.929689	NA	0	2.21066	0.841234	0.992982
NoCat_element10_ZTIPO323_1670	chr_2	18045	18529	-	1.25769	0.530519	1.58484	0.334745	0.737817	NA	1.13762	2.21066	1.68247	0
RLG_element11_ZTIPO323_1671	chr_2	18524	23964	+	0.210309	-0.33166	1.44427	-0.229639	0.818372	NA	0	0	0.841234	0
RLC_element1_ZTIPO323_1672	chr_2	46159	48707	-	0.248246	-0.33166	1.44427	-0.229639	0.818372	NA	0	0	0	0.992982
NoCat_element10_ZTIPO323_1673	chr_2	48708	49603	+	15796.7	-0.00677743	0.356169	-0.0190287	0.984818	0.997385	18836.8	12681.4	15620.9	16047.6
RLC_element1_ZTIPO323_1674	chr_2	49604	53424	-	0	NA	NA	NA	NA	NA	0	0	0	0
DTM_element7_ZTIPO323_1675	chr_2	108313	108350	-	0	NA	NA	NA	NA	NA	0	0	0	0
RLG_element3_ZTIPO323_1676	chr_2	108485	108567	-	0	NA	NA	NA	NA	NA	0	0	0	0
RLG_element1_ZTIPO323_1677	chr_2	108568	109376	+	0	NA	NA	NA	NA	NA	0	0	0	0
RLG_element1_ZTIPO323_1678	chr_2	109582	109967	+	0	NA	NA	NA	NA	NA	0	0	0	0
RIX_element1_ZTIPO323_1679	chr_2	109962	111412	+	0	NA	NA	NA	NA	NA	0	0	0	0
DTX_element4_ZTIPO323_1680	chr_2	111445	114642	+	0	NA	NA	NA	NA	NA	0	0	0	0
RII_element1_ZTIPO323_1681	chr_2	114629	117166	-	0	NA	NA	NA	NA	NA	0	0	0	0
RII_element1_ZTIPO323_1682	chr_2	115167	120211	-	1.02914	-0.50851	1.54491	-0.329152	0.742041	NA	1.13762	0	0	2.97895
DTX_element4_ZTIPO323_1683	chr_2	120208	122448	+	0	NA	NA	NA	NA	NA	0	0	0	0
DTX-MITE_element1_ZTIPO323_1684	chr_2	162464	162580	+	0	NA	NA	NA	NA	NA	0	0	0	0
DTX-MITE_element1_ZTIPO323_1685	chr_2	162601	162705	-	0	NA	NA	NA	NA	NA	0	0	0	0
RLG_element2_ZTIPO323_1686	chr_2	162831	166640	+	0	NA	NA	NA	NA	NA	0	0	0	0
RLG_element5_ZTIPO323_1687	chr_2	166641	173446	-	0	NA	NA	NA	NA	NA	0	0	0	0
RLG_element2_ZTIPO323_1688	chr_2	173441	174286	+	0	NA	NA	NA	NA	NA	0	0	0	0
NoCat_element10_ZTIPO323_1689	chr_2	174287	175066	-	0.248246	-0.33166	1.44427	-0.229639	0.818372	NA	0	0	0	0.992982
RLG_element2_ZTIPO323_1690	chr_2	175067	175229	+	0	NA	NA	NA	NA	NA	0	0	0	0
DTX-MITE_element6_ZTIPO323_1691	chr_2	184759	185253	+	0.841234	-0.992123	1.45755	-0.680678	0.496076	NA	0	0	3.36494	0
DTX-MITE_element10_ZTIPO323_1692	chr_2	229789	230272	-	0	NA	NA	NA	NA	NA	0	0	0	0
DTX_element5_ZTIPO323_1693	chr_2	230661	231836	+	0	NA	NA	NA	NA	NA	0	0	0	0
NoCat_element10_ZTIPO323_1694	chr_2	236705	237549	+	4419.04	-0.29479	0.260215	-1.13287	0.257268	0.608641	4102.27	3829.97	4878.32	4865.61
NoCat_element10_ZTIPO323_1695	chr_2	239356	240173	+	17.9049	-2.58305	0.860767	-3.00087	0.00269206	0.0309587	3.41287	5.52665	37.8555	24.8246
DTX_element5_ZTIPO323_1696	chr_2	250195	252097	+	0	NA	NA	NA	NA	NA	0	0	0	0
RLG_element3_ZTIPO323_1697	chr_2	252091	252376	-	0	NA	NA	NA	NA	NA	0	0	0	0
DTX_element5_ZTIPO323_1698	chr_2	252377	253245	+	0	NA	NA	NA	NA	NA	0	0	0	0
DTX_element5_ZTIPO323_1699	chr_2	253216	253384	+	0	NA	NA	NA	NA	NA	0	0	0	0
RII_element1_ZTIPO323_1700	chr_2	253441	259017	+	1.7945	-1.38388	1.56639	-0.883486	0.376974	NA	1.13762	0	5.04741	0.992982
DTX_element5_ZTIPO323_1701	chr_2	259019	260437	+	0	NA	NA	NA	NA	NA	0	0	0	0
RIL_element2_ZTIPO323_1702	chr_2	260458	260559	+	0	NA	NA	NA	NA	NA	0	0	0	0
DTT_element10_ZTIPO323_1703	chr_2	341987	344203	+	6.32606	0.161626	1.0423	0.155066	0.876769	0.983754	6.82574	6.63198	5.88864	5.95789
DTT_element13_ZTIPO323_1704	chr_2	346696	347802	-	0	NA	NA	NA	NA	NA	0	0	0	0
DTT_element13_ZTIPO323_1705	chr_2	347807	347988	-	0	NA	NA	NA	NA	NA	0	0	0	0
RLG_element2_ZTIPO323_1706	chr_2	348527	355542	-	0.210309	-0.33166	1.44427	-0.229639	0.818372	NA	0	0	0.841234	0
RLG_element2_ZTIPO323_1707	chr_2	356602	356703	-	0	NA	NA	NA	NA	NA	0	0	0	0
RLG_element2_ZTIPO323_1708	chr_2	356704	363415	-	0	NA	NA	NA	NA	NA	0	0	0	0
RLG_element2_ZTIPO323_1709	chr_2	363416	363528	-	0	NA	NA	NA	NA	NA	0	0	0	0
RLG_element9_ZTIPO323_1710	chr_2	363613	372082	-	0	NA	NA	NA	NA	NA	0	0	0	0
DTA_element6_ZTIPO323_1711	chr_2	372141	372403	+	1.33986	1.28889	1.58187	0.814789	0.415193	NA	3.41287	1.10533	0.841234	0
DTH_element8_ZTIPO323_1712	chr_2	385799	386626	+	0	NA	NA	NA	NA	NA	0	0	0	0
RLG_element5_ZTIPO323_1713	chr_2	389578	396380	+	0	NA	NA	NA	NA	NA	0	0	0	0
DTT_element7_ZTIPO323_1714	chr_2	474943	477150	-	0.210309	-0.33166	1.44427	-0.229639	0.818372	NA	0	0	0.841234	0
DTX_element4_ZTIPO323_1715	chr_2	485225	490656	-	0	NA	NA	NA	NA	NA	0	0	0	0
NoCat_element1_ZTIPO323_1716	chr_2	509935	510272	+	0	NA	NA	NA	NA	NA	0	0	0	0
NoCat_element1_ZTIPO323_1717	chr_2	514927	517510	+	0	NA	NA	NA	NA	NA	0	0	0	0
NoCat_element1_ZTIPO323_1718	chr_2	515441	517758	+	0	NA	NA	NA	NA	NA	0	0	0	0
DTA_element7_ZTIPO323_1719	chr_2	519216	519305	-	1.12955	1.64668	1.56642	1.05124	0.293147	NA	3.41287	1.10533	0	0
DTT_element10_ZTIPO323_1720	chr_2	525534	525574	+	0	NA	NA	NA	NA	NA	0	0	0	0
DTT_element13_ZTIPO323_1721	chr_2	602188	602533	+	0	NA	NA	NA	NA	NA	0	0	0	0
RII_element2_ZTIPO323_1722	chr_2	602521	607633	-	0	NA	NA	NA	NA	NA	0	0	0	0
DTT_element13_ZTIPO323_1723	chr_2	607643	609845	+	0	NA	NA	NA	NA	NA	0	0	0	0
DTX-MITE_element6_ZTIPO323_1724	chr_2	609905	610396	-	0	NA	NA	NA	NA	NA	0	0	0	0
DTX-MITE_element6_ZTIPO323_1725	chr_2	668870	669366	-	0.210309	-0.33166	1.44427	-0.229639	0.818372	NA	0	0	0.841234	0
DTX_element1_ZTIPO323_1726	chr_2	669378	674829	+	0	NA	NA	NA	NA	NA	0	0	0	0
NoCat_element10_ZTIPO323_1727	chr_2	807980	808317	+	0	NA	NA	NA	NA	NA	0	0	0	0
NoCat_element10_ZTIPO323_1728	chr_2	808274	808770	+	0	NA	NA	NA	NA	NA	0	0	0	0
DTT_element9_ZTIPO323_1729	chr_2	808924	811150	+	0	NA	NA	NA	NA	NA	0	0	0	0
RLG_element2_ZTIPO323_1730	chr_2	811147	811248	-	0	NA	NA	NA	NA	NA	0	0	0	0
RLG_element2_ZTIPO323_1731	chr_2	811249	812167	-	0	NA	NA	NA	NA	NA	0	0	0	0
RII_element1_ZTIPO323_1732	chr_2	812160	816831	-	0	NA	NA	NA	NA	NA	0	0	0	0
NoCat_element10_ZTIPO323_1733	chr_2	816799	817100	+	4.4276	0.664146	1.18087	0.562422	0.573829	0.878503	5.68812	5.52665	2.5237	3.97193
NoCat_element10_ZTIPO323_1734	chr_2	817080	817622	+	19446.1	-0.26235	0.425167	-0.617052	0.5372	0.868478	18447.7	16853	15221.3	27262.3
RII_element1_ZTIPO323_1735	chr_2	817621	818584	-	0.248246	-0.33166	1.44427	-0.229639	0.818372	NA	0	0	0	0.992982
RLG_element2_ZTIPO323_1736	chr_2	818579	819506	-	0	NA	NA	NA	NA	NA	0	0	0	0
NoCat_element10_ZTIPO323_1737	chr_2	819507	820320	-	46.6031	-0.696593	0.525556	-1.32544	0.185025	0.528643	31.8535	38.6865	62.2513	53.621
RLG_element2_ZTIPO323_1738	chr_2	820324	825218	-	0	NA	NA	NA	NA	NA	0	0	0	0
RLG_element2_ZTIPO323_1739	chr_2	825113	825331	-	0	NA	NA	NA	NA	NA	0	0	0	0
DTT_element9_ZTIPO323_1740	chr_2	825335	826771	+	0	NA	NA	NA	NA	NA	0	0	0	0
DTT_element3_ZTIPO323_1741	chr_2	826820	827363	+	0	NA	NA	NA	NA	NA	0	0	0	0
DHH_element4_ZTIPO323_1742	chr_2	847954	848122	-	75.1733	0.10138	0.43585	0.232603	0.81607	0.974506	72.8079	82.8997	71.5049	73.4807
RLC_element1_ZTIPO323_1743	chr_2	865389	871745	-	49.9586	0.831813	0.529311	1.5715	0.116067	0.415322	60.294	68.5304	41.2205	29.7895
NoCat_element8_ZTIPO323_1744	chr_2	871760	876290	+	0	NA	NA	NA	NA	NA	0	0	0	0
NoCat_element8_ZTIPO323_1745	chr_2	875757	876420	+	0	NA	NA	NA	NA	NA	0	0	0	0
NoCat_element8_ZTIPO323_1746	chr_2	875910	878885	+	0.817057	0.416063	1.51921	0.273868	0.784186	NA	2.27525	0	0	0.992982
RLG_element2_ZTIPO323_1747	chr_2	889053	889130	+	18.2251	0.625259	0.753839	0.829433	0.406859	0.748621	17.0643	27.6332	14.301	13.9017
DTX_element5_ZTIPO323_1748	chr_2	933201	933366	+	0	NA	NA	NA	NA	NA	0	0	0	0
DTX_element5_ZTIPO323_1749	chr_2	933345	937117	+	0	NA	NA	NA	NA	NA	0	0	0	0
DTX_element5_ZTIPO323_1750	chr_2	937091	938695	+	0	NA	NA	NA	NA	NA	0	0	0	0
DTX_element5_ZTIPO323_1751	chr_2	958990	960641	-	0.276332	0.502188	1.44427	0.347711	0.728057	NA	0	1.10533	0	0
DTX_element5_ZTIPO323_1752	chr_2	960605	960708	-	0	NA	NA	NA	NA	NA	0	0	0	0
DTX_element5_ZTIPO323_1753	chr_2	960670	963727	-	0	NA	NA	NA	NA	NA	0	0	0	0
RII_element1_ZTIPO323_1754	chr_2	963727	969336	-	52.1199	-0.218474	0.544403	-0.401309	0.688193	0.953351	37.5416	58.5825	59.7276	52.628
RLG_element3_ZTIPO323_1755	chr_2	969337	969380	+	0	NA	NA	NA	NA	NA	0	0	0	0
DTX_element5_ZTIPO323_1756	chr_2	969378	970078	-	6.07091	0.207261	1.47363	0.140647	0.888149	0.983754	3.41287	9.94797	0	10.9228
RLC_element1_ZTIPO323_1757	chr_2	1060643	1062077	+	4.6762	2.52338	1.27704	1.97596	0.0481588	0.238205	10.2386	6.63198	0.841234	0.992982
NoCat_element10_ZTIPO323_1758	chr_2	1062077	1062223	-	21.6874	0.023325	0.669374	0.034846	0.972203	0.997372	21.6148	22.1066	20.1896	22.8386
NoCat_element10_ZTIPO323_1759	chr_2	1062225	1062553	-	4806.09	0.165934	0.265912	0.624018	0.532616	0.868478	5345.69	4822.55	4502.29	4553.82
NoCat_element10_ZTIPO323_1760	chr_2	1062544	1062851	-	2199.2	0.272802	0.308369	0.884661	0.37634	0.721318	2682.52	2134.39	1904.55	2075.33
RLC_element1_ZTIPO323_1761	chr_2	1062852	1067788	+	0	NA	NA	NA	NA	NA	0	0	0	0
RLC_element1_ZTIPO323_1762	chr_2	1067788	1067825	-	0	NA	NA	NA	NA	NA	0	0	0	0
RLC_element1_ZTIPO323_1763	chr_2	1067825	1073980	-	0	NA	NA	NA	NA	NA	0	0	0	0
DTH_element3_ZTIPO323_1764	chr_2	1142373	1145686	-	1.27383	0.405741	1.56581	0.259126	0.795538	NA	3.41287	0	1.68247	0
RLC_element11_ZTIPO323_1765	chr_2	1161209	1161333	+	0	NA	NA	NA	NA	NA	0	0	0	0
RLC_element2_ZTIPO323_1766	chr_2	1161308	1161373	+	0	NA	NA	NA	NA	NA	0	0	0	0
RLC_element3_ZTIPO323_1767	chr_2	1162100	1162245	+	0	NA	NA	NA	NA	NA	0	0	0	0
RLC_element11_ZTIPO323_1768	chr_2	1162637	1165419	+	0	NA	NA	NA	NA	NA	0	0	0	0
RLC_element11_ZTIPO323_1769	chr_2	1165423	1167216	+	0	NA	NA	NA	NA	NA	0	0	0	0
RLG_element10_ZTIPO323_1770	chr_2	1167217	1174020	-	0	NA	NA	NA	NA	NA	0	0	0	0
NoCat_element10_ZTIPO323_1771	chr_2	1174033	1174504	-	0.771047	0.644334	1.59089	0.405015	0.685466	NA	1.13762	1.10533	0.841234	0
NoCat_element10_ZTIPO323_1772	chr_2	1174501	1174809	-	0.828997	1.07822	1.45378	0.741669	0.458288	NA	0	3.31599	0	0
RLC_element11_ZTIPO323_1773	chr_2	1174810	1175002	+	0	NA	NA	NA	NA	NA	0	0	0	0
RLC_element11_ZTIPO323_1774	chr_2	1175871	1176129	+	0	NA	NA	NA	NA	NA	0	0	0	0
DTT_element1_ZTIPO323_1775	chr_2	1222760	1224973	+	0.845144	1.31783	1.53435	0.858886	0.390403	NA	2.27525	1.10533	0	0
NoCat_element2_ZTIPO323_1776	chr_2	1244965	1248928	+	0	NA	NA	NA	NA	NA	0	0	0	0
RLG_element2_ZTIPO323_1777	chr_2	1249135	1249241	-	0	NA	NA	NA	NA	NA	0	0	0	0
RLG_element2_ZTIPO323_1778	chr_2	1249242	1255959	-	0	NA	NA	NA	NA	NA	0	0	0	0
RLG_element2_ZTIPO323_1779	chr_2	1255954	1256066	-	0	NA	NA	NA	NA	NA	0	0	0	0
NoCat_element9_ZTIPO323_1780	chr_2	1258593	1258651	+	0	NA	NA	NA	NA	NA	0	0	0	0
RLG_element4_ZTIPO323_1781	chr_2	1259214	1259252	-	0	NA	NA	NA	NA	NA	0	0	0	0
RLG_element7_ZTIPO323_1782	chr_2	1260084	1260464	-	0	NA	NA	NA	NA	NA	0	0	0	0
NoCat_element3_ZTIPO323_1783	chr_2	1260470	1263138	+	0	NA	NA	NA	NA	NA	0	0	0	0
DTH_element1_ZTIPO323_1784	chr_2	1302862	1303479	+	0	NA	NA	NA	NA	NA	0	0	0	0
DTH_element1_ZTIPO323_1785	chr_2	1303452	1307387	+	4.31912	-0.216459	1.2583	-0.172025	0.863418	0.983754	2.27525	5.52665	2.5237	6.95087
DTT_element14_ZTIPO323_1786	chr_2	1394408	1394549	-	148.764	1.0755	0.380626	2.82561	0.00471904	0.0461864	204.772	200.065	84.9647	105.256
DTM_element7_ZTIPO323_1787	chr_2	1431374	1431408	+	0	NA	NA	NA	NA	NA	0	0	0	0
RII_element2_ZTIPO323_1788	chr_2	1486415	1491526	-	0	NA	NA	NA	NA	NA	0	0	0	0
DTX_element5_ZTIPO323_1789	chr_2	1510765	1510876	-	0	NA	NA	NA	NA	NA	0	0	0	0
DTX_element5_ZTIPO323_1790	chr_2	1510803	1510893	-	0	NA	NA	NA	NA	NA	0	0	0	0
DTX_element5_ZTIPO323_1791	chr_2	1512302	1512407	+	0	NA	NA	NA	NA	NA	0	0	0	0
DTT_element3_ZTIPO323_1792	chr_2	1587231	1587753	-	0	NA	NA	NA	NA	NA	0	0	0	0
DTT_element4_ZTIPO323_1793	chr_2	1587642	1588285	-	0	NA	NA	NA	NA	NA	0	0	0	0
DTT_element9_ZTIPO323_1794	chr_2	1587840	1591493	-	0	NA	NA	NA	NA	NA	0	0	0	0
DTT_element3_ZTIPO323_1795	chr_2	1590216	1591877	-	0	NA	NA	NA	NA	NA	0	0	0	0
RLG_element11_ZTIPO323_1796	chr_2	1675909	1679155	-	1.61619	1.57098	1.55798	1.00834	0.313289	NA	3.41287	2.21066	0.841234	0
RLG_element2_ZTIPO323_1797	chr_2	1679155	1679256	-	0	NA	NA	NA	NA	NA	0	0	0	0
RLG_element2_ZTIPO323_1798	chr_2	1679257	1685964	-	0	NA	NA	NA	NA	NA	0	0	0	0
RLG_element2_ZTIPO323_1799	chr_2	1685965	1686024	-	0	NA	NA	NA	NA	NA	0	0	0	0
NoCat_element10_ZTIPO323_1800	chr_2	1686020	1686887	+	45.0086	-0.0386178	0.548298	-0.070432	0.94385	0.991741	48.9178	39.7919	38.6968	52.628
RLG_element2_ZTIPO323_1801	chr_2	1686888	1686959	-	0	NA	NA	NA	NA	NA	0	0	0	0
RLG_element11_ZTIPO323_1802	chr_2	1686960	1693178	-	0	NA	NA	NA	NA	NA	0	0	0	0
RLC_element1_ZTIPO323_1803	chr_2	1693808	1700165	+	0	NA	NA	NA	NA	NA	0	0	0	0
NoCat_element10_ZTIPO323_1804	chr_2	1742094	1742615	-	330.652	0.161871	0.3477	0.465547	0.64154	0.933281	315.122	383.549	284.337	339.6
NoCat_element10_ZTIPO323_1805	chr_2	1742584	1742948	-	137.556	0.0328434	0.374105	0.0877918	0.930042	0.985759	144.478	133.745	127.026	144.975
DTH_element5_ZTIPO323_1806	chr_2	1750325	1751242	-	0	NA	NA	NA	NA	NA	0	0	0	0
RLG_element8_ZTIPO323_1807	chr_2	1751236	1752189	-	0	NA	NA	NA	NA	NA	0	0	0	0
RLG_element8_ZTIPO323_1808	chr_2	1752164	1752201	-	0	NA	NA	NA	NA	NA	0	0	0	0
RLG_element8_ZTIPO323_1809	chr_2	1752200	1753722	-	0	NA	NA	NA	NA	NA	0	0	0	0
RLG_element8_ZTIPO323_1810	chr_2	1753714	1754018	-	0	NA	NA	NA	NA	NA	0	0	0	0
DTH_element10_ZTIPO323_1811	chr_2	1754015	1755559	+	0	NA	NA	NA	NA	NA	0	0	0	0
DTH_element5_ZTIPO323_1812	chr_2	1755695	1756251	-	0	NA	NA	NA	NA	NA	0	0	0	0
DTX-MITE_element8_ZTIPO323_1813	chr_2	1778501	1778606	-	0	NA	NA	NA	NA	NA	0	0	0	0
DTT_element6_ZTIPO323_1814	chr_2	1867437	1868443	-	0	NA	NA	NA	NA	NA	0	0	0	0
RLG_element10_ZTIPO323_1815	chr_2	1868448	1874609	+	0	NA	NA	NA	NA	NA	0	0	0	0
RLG_element3_ZTIPO323_1816	chr_2	1874609	1879213	-	0	NA	NA	NA	NA	NA	0	0	0	0
RLG_element3_ZTIPO323_1817	chr_2	1879216	1881316	-	0	NA	NA	NA	NA	NA	0	0	0	0
RII_element1_ZTIPO323_1818	chr_2	1881315	1886900	-	18.7816	0.19969	0.724395	0.275664	0.782806	0.960767	17.0643	23.2119	15.9835	18.8667
RLG_element3_ZTIPO323_1819	chr_2	1886907	1893610	-	0	NA	NA	NA	NA	NA	0	0	0	0
RLG_element3_ZTIPO323_1820	chr_2	1893447	1894123	-	0	NA	NA	NA	NA	NA	0	0	0	0
RLG_element10_ZTIPO323_1821	chr_2	1894121	1894765	+	0	NA	NA	NA	NA	NA	0	0	0	0
DTT_element6_ZTIPO323_1822	chr_2	1894771	1895206	-	0	NA	NA	NA	NA	NA	0	0	0	0
NoCat_element10_ZTIPO323_1823	chr_2	1895203	1895577	+	0	NA	NA	NA	NA	NA	0	0	0	0
NoCat_element10_ZTIPO323_1824	chr_2	1895570	1896101	+	1.01929	0.176955	1.55848	0.113544	0.909599	NA	1.13762	1.10533	0.841234	0.992982
DTT_element6_ZTIPO323_1825	chr_2	1896101	1896847	-	0	NA	NA	NA	NA	NA	0	0	0	0
DTM_element5_ZTIPO323_1826	chr_2	1904118	1905265	+	0	NA	NA	NA	NA	NA	0	0	0	0
RLG_element7_ZTIPO323_1827	chr_2	1905261	1909268	-	0	NA	NA	NA	NA	NA	0	0	0	0
RLG_element9_ZTIPO323_1828	chr_2	1909191	1909279	-	0	NA	NA	NA	NA	NA	0	0	0	0
NoCat_element10_ZTIPO323_1829	chr_2	1909269	1910187	+	389.714	-0.200169	0.394448	-0.507466	0.611828	0.914328	295.782	428.868	461.838	372.368
RLG_element7_ZTIPO323_1830	chr_2	1910186	1913147	-	0	NA	NA	NA	NA	NA	0	0	0	0
DTM_element7_ZTIPO323_1831	chr_2	1913148	1916314	+	0	NA	NA	NA	NA	NA	0	0	0	0
DTM_element1_ZTIPO323_1832	chr_2	1942406	1945833	+	0.276332	0.502188	1.44427	0.347711	0.728057	NA	0	1.10533	0	0
RLC_element3_ZTIPO323_1833	chr_2	1950035	1950166	+	0	NA	NA	NA	NA	NA	0	0	0	0
RLC_element3_ZTIPO323_1834	chr_2	1950057	1957217	+	18.8248	2.27759	0.850377	2.67833	0.00739899	0.0642177	31.8535	32.0546	8.41234	2.97895
DHH_element1_ZTIPO323_1835	chr_2	1975813	1989548	+	0	NA	NA	NA	NA	NA	0	0	0	0
DTX-MITE_element11_ZTIPO323_1836	chr_2	2080758	2081335	-	3.61654	3.32778	1.56012	2.13303	0.0329219	0.182459	3.41287	11.0533	0	0
DTT_element14_ZTIPO323_1837	chr_2	2098391	2099758	-	0	NA	NA	NA	NA	NA	0	0	0	0
DTT_element14_ZTIPO323_1838	chr_2	2099805	2100666	-	0	NA	NA	NA	NA	NA	0	0	0	0
DTM_element7_ZTIPO323_1839	chr_2	2100844	2100878	-	0	NA	NA	NA	NA	NA	0	0	0	0
DTX-MITE_element1_ZTIPO323_1840	chr_2	2155788	2155893	+	0	NA	NA	NA	NA	NA	0	0	0	0
DTX-MITE_element1_ZTIPO323_1841	chr_2	2155921	2156016	-	0	NA	NA	NA	NA	NA	0	0	0	0
DTX-MITE_element1_ZTIPO323_1842	chr_2	2174996	2175091	+	0	NA	NA	NA	NA	NA	0	0	0	0
DTX-MITE_element1_ZTIPO323_1843	chr_2	2175079	2175241	+	0	NA	NA	NA	NA	NA	0	0	0	0
DTX_element5_ZTIPO323_1844	chr_2	2185624	2189231	+	0.210309	-0.33166	1.44427	-0.229639	0.818372	NA	0	0	0.841234	0
DTX_element5_ZTIPO323_1845	chr_2	2189218	2189280	+	0	NA	NA	NA	NA	NA	0	0	0	0
DTX_element5_ZTIPO323_1846	chr_2	2189266	2190951	+	0	NA	NA	NA	NA	NA	0	0	0	0
DTM_element2_ZTIPO323_1847	chr_2	2193477	2193543	+	39.2173	0.552472	0.61394	0.89988	0.368184	0.718466	34.1287	59.6878	30.2844	32.7684
DTH_element3_ZTIPO323_1848	chr_2	2202503	2205835	-	1.33986	1.28889	1.58187	0.814789	0.415193	NA	3.41287	1.10533	0.841234	0
RLG_element8_ZTIPO323_1849	chr_2	2366006	2366285	+	0	NA	NA	NA	NA	NA	0	0	0	0
RLG_element2_ZTIPO323_1850	chr_2	2366768	2366880	+	0	NA	NA	NA	NA	NA	0	0	0	0
RLG_element2_ZTIPO323_1851	chr_2	2366875	2366983	+	70.6355	0.665781	0.745515	0.893048	0.371831	0.718466	137.652	37.5812	54.6802	52.628
DTM_element5_ZTIPO323_1852	chr_2	2371519	2371567	+	0	NA	NA	NA	NA	NA	0	0	0	0
DTX_element5_ZTIPO323_1853	chr_2	2446891	2446938	-	0	NA	NA	NA	NA	NA	0	0	0	0
DTT_element5_ZTIPO323_1854	chr_2	2470600	2470937	-	3.37215	0.38351	1.2885	0.29764	0.765978	0.960767	3.41287	4.42132	1.68247	3.97193
NoCat_element10_ZTIPO323_1855	chr_2	2470940	2471756	+	396.684	0.0736001	0.337404	0.218137	0.827323	0.976425	358.351	455.396	371.826	401.165
DTT_element5_ZTIPO323_1856	chr_2	2471756	2473043	-	0	NA	NA	NA	NA	NA	0	0	0	0
RLG_element7_ZTIPO323_1857	chr_2	2473039	2473783	+	0	NA	NA	NA	NA	NA	0	0	0	0
RLG_element7_ZTIPO323_1858	chr_2	2473782	2478069	-	0	NA	NA	NA	NA	NA	0	0	0	0
RLG_element7_ZTIPO323_1859	chr_2	2476070	2480738	-	0	NA	NA	NA	NA	NA	0	0	0	0
RLG_element7_ZTIPO323_1860	chr_2	2480739	2483632	+	0	NA	NA	NA	NA	NA	0	0	0	0
RLG_element10_ZTIPO323_1861	chr_2	2483633	2490436	-	0	NA	NA	NA	NA	NA	0	0	0	0
RLG_element7_ZTIPO323_1862	chr_2	2490433	2493762	+	0	NA	NA	NA	NA	NA	0	0	0	0
DTT_element5_ZTIPO323_1863	chr_2	2493711	2494346	-	0	NA	NA	NA	NA	NA	0	0	0	0
RLG_element2_ZTIPO323_1864	chr_2	2660949	2661079	-	4.22923	1.13216	1.2579	0.900035	0.368102	0.718466	3.41287	8.84264	1.68247	2.97895
RLG_element2_ZTIPO323_1865	chr_2	2661078	2661140	-	0	NA	NA	NA	NA	NA	0	0	0	0
DTT_element5_ZTIPO323_1866	chr_2	2708925	2711101	+	17.3209	0.827216	0.813692	1.01662	0.309334	0.671196	29.5782	15.4746	14.301	9.92982
RIL_element2_ZTIPO323_1867	chr_2	2732082	2732336	-	0.276332	0.502188	1.44427	0.347711	0.728057	NA	0	1.10533	0	0
RLG_element7_ZTIPO323_1868	chr_2	2809080	2816039	-	0	NA	NA	NA	NA	NA	0	0	0	0
DTM_element5_ZTIPO323_1869	chr_2	3096552	3100464	+	0	NA	NA	NA	NA	NA	0	0	0	0
DTM_element7_ZTIPO323_1870	chr_2	3100044	3100556	+	0	NA	NA	NA	NA	NA	0	0	0	0
DTM_element5_ZTIPO323_1871	chr_2	3100523	3100563	-	0	NA	NA	NA	NA	NA	0	0	0	0
RLC_element2_ZTIPO323_1872	chr_2	3110867	3117101	+	1.54387	0.173307	1.49882	0.115629	0.907947	NA	1.13762	2.21066	0.841234	1.98596
DTH_element2_ZTIPO323_1873	chr_2	3186277	3187766	-	0	NA	NA	NA	NA	NA	0	0	0	0
NoCat_element10_ZTIPO323_1874	chr_2	3187765	3188027	-	7.28178	1.3028	1.35942	0.958344	0.337889	0.712977	10.2386	12.1586	6.72987	0
NoCat_element10_ZTIPO323_1875	chr_2	3188028	3188281	-	1.63234	1.13527	1.58271	0.717295	0.473192	NA	5.68812	0	0.841234	0
NoCat_element10_ZTIPO323_1876	chr_2	3188165	3188494	-	4.04523	2.19542	1.41439	1.5522	0.120613	0.417249	4.55049	9.94797	1.68247	0
DTH_element2_ZTIPO323_1877	chr_2	3188496	3189042	-	0	NA	NA	NA	NA	NA	0	0	0	0
NoCat_element10_ZTIPO323_1878	chr_2	3189042	3189490	-	379.843	-0.48346	0.298255	-1.62096	0.105025	0.392777	319.672	312.808	445.013	441.877
NoCat_element10_ZTIPO323_1879	chr_2	3189478	3189570	-	0	NA	NA	NA	NA	NA	0	0	0	0
NoCat_element10_ZTIPO323_1880	chr_2	3189549	3189772	-	43.7444	-0.0347622	0.539466	-0.0644381	0.948621	0.991741	47.7802	38.6865	48.7916	39.7193
DTH_element2_ZTIPO323_1881	chr_2	3189774	3190572	-	0	NA	NA	NA	NA	NA	0	0	0	0
RLG_element3_ZTIPO323_1882	chr_2	3190567	3196602	-	0	NA	NA	NA	NA	NA	0	0	0	0
RII_element1_ZTIPO323_1883	chr_2	3196601	3202193	-	5.07676	0.765125	1.25428	0.610011	0.541855	0.868478	5.68812	7.73731	5.88864	0.992982
RLG_element3_ZTIPO323_1884	chr_2	3202194	3209484	-	0	NA	NA	NA	NA	NA	0	0	0	0
RLG_element3_ZTIPO323_1885	chr_2	3209407	3209999	-	0	NA	NA	NA	NA	NA	0	0	0	0
DTH_element2_ZTIPO323_1886	chr_2	3209996	3210081	-	0	NA	NA	NA	NA	NA	0	0	0	0
RIX_element1_ZTIPO323_1887	chr_2	3210076	3210395	+	0	NA	NA	NA	NA	NA	0	0	0	0
DTA_element5_ZTIPO323_1888	chr_2	3213889	3217520	+	0.458554	-0.678221	1.4499	-0.467769	0.63995	NA	0	0	0.841234	0.992982
DTA_element5_ZTIPO323_1889	chr_2	3217455	3217932	+	0	NA	NA	NA	NA	NA	0	0	0	0
RLG_element1_ZTIPO323_1890	chr_2	3222117	3226109	+	0	NA	NA	NA	NA	NA	0	0	0	0
RLG_element7_ZTIPO323_1891	chr_2	3226109	3233065	-	0	NA	NA	NA	NA	NA	0	0	0	0
RLG_element7_ZTIPO323_1892	chr_2	3232688	3239643	-	0	NA	NA	NA	NA	NA	0	0	0	0
RLG_element1_ZTIPO323_1893	chr_2	3239644	3243837	+	0	NA	NA	NA	NA	NA	0	0	0	0
RLG_element3_ZTIPO323_1894	chr_2	3243833	3244473	+	0	NA	NA	NA	NA	NA	0	0	0	0
RLG_element3_ZTIPO323_1895	chr_2	3244350	3257663	+	0	NA	NA	NA	NA	NA	0	0	0	0
RLG_element1_ZTIPO323_1896	chr_2	3257659	3258111	+	0	NA	NA	NA	NA	NA	0	0	0	0
RLG_element3_ZTIPO323_1897	chr_2	3258051	3258125	+	0	NA	NA	NA	NA	NA	0	0	0	0
RLG_element1_ZTIPO323_1898	chr_2	3258320	3258397	+	0	NA	NA	NA	NA	NA	0	0	0	0
RLG_element1_ZTIPO323_1899	chr_2	3258395	3262313	+	0	NA	NA	NA	NA	NA	0	0	0	0
DTX_element5_ZTIPO323_1900	chr_2	3265173	3265274	+	0	NA	NA	NA	NA	NA	0	0	0	0
DTX_element5_ZTIPO323_1901	chr_2	3265176	3265286	+	0	NA	NA	NA	NA	NA	0	0	0	0
DTX_element5_ZTIPO323_1902	chr_2	3265191	3265301	+	0	NA	NA	NA	NA	NA	0	0	0	0
DTX_element5_ZTIPO323_1903	chr_2	3265203	3265313	+	0	NA	NA	NA	NA	NA	0	0	0	0
DTX_element5_ZTIPO323_1904	chr_2	3265215	3265325	+	0	NA	NA	NA	NA	NA	0	0	0	0
DTX_element5_ZTIPO323_1905	chr_2	3265227	3265337	+	0	NA	NA	NA	NA	NA	0	0	0	0
DTX_element5_ZTIPO323_1906	chr_2	3265248	3265358	+	0	NA	NA	NA	NA	NA	0	0	0	0
DTX_element5_ZTIPO323_1907	chr_2	3265269	3265379	+	0	NA	NA	NA	NA	NA	0	0	0	0
DTX_element5_ZTIPO323_1908	chr_2	3265281	3265391	+	0	NA	NA	NA	NA	NA	0	0	0	0
DTX_element5_ZTIPO323_1909	chr_2	3265293	3265403	+	0	NA	NA	NA	NA	NA	0	0	0	0
DTX_element5_ZTIPO323_1910	chr_2	3265305	3265415	+	0	NA	NA	NA	NA	NA	0	0	0	0
DTX_element5_ZTIPO323_1911	chr_2	3265317	3265427	+	0	NA	NA	NA	NA	NA	0	0	0	0
DTH_element5_ZTIPO323_1912	chr_2	3265323	3265460	-	0	NA	NA	NA	NA	NA	0	0	0	0
DTX_element5_ZTIPO323_1913	chr_2	3265329	3265439	+	0	NA	NA	NA	NA	NA	0	0	0	0
DTX_element5_ZTIPO323_1914	chr_2	3265341	3265453	+	0	NA	NA	NA	NA	NA	0	0	0	0
DTH_element5_ZTIPO323_1915	chr_2	3267552	3267669	-	0	NA	NA	NA	NA	NA	0	0	0	0
DTX_element5_ZTIPO323_1916	chr_2	3267574	3267668	+	0	NA	NA	NA	NA	NA	0	0	0	0
RSX_element1_ZTIPO323_1917	chr_2	3268046	3268643	+	0	NA	NA	NA	NA	NA	0	0	0	0
RLC_element1_ZTIPO323_1918	chr_2	3271386	3276844	-	0	NA	NA	NA	NA	NA	0	0	0	0
NoCat_element10_ZTIPO323_1919	chr_2	3276845	3277177	+	722.419	0.121099	0.29739	0.407206	0.683857	0.953351	794.061	711.832	651.957	731.828
NoCat_element10_ZTIPO323_1920	chr_2	3277151	3277317	+	26.9499	-0.5271	0.622323	-0.846988	0.397002	0.733417	22.7525	21.0013	30.2844	33.7614
NoCat_element10_ZTIPO323_1921	chr_2	3277317	3277514	+	437.309	0.129838	0.31779	0.408567	0.682858	0.953351	470.976	443.237	380.238	454.786
NoCat_element10_ZTIPO323_1922	chr_2	3277503	3277638	+	0	NA	NA	NA	NA	NA	0	0	0	0
RLC_element1_ZTIPO323_1923	chr_2	3277637	3278551	-	6.9844	-1.70691	1.09974	-1.5521	0.120639	0.417249	3.41287	2.21066	8.41234	13.9017
DTT_element4_ZTIPO323_1924	chr_2	3279804	3284174	-	0	NA	NA	NA	NA	NA	0	0	0	0
DTT_element4_ZTIPO323_1925	chr_2	3282232	3284409	-	0	NA	NA	NA	NA	NA	0	0	0	0
DTX_element3_ZTIPO323_1926	chr_2	3303665	3303850	+	0	NA	NA	NA	NA	NA	0	0	0	0
DTA_element2_ZTIPO323_1927	chr_2	3303666	3303771	+	0	NA	NA	NA	NA	NA	0	0	0	0
DTX_element6_ZTIPO323_1928	chr_2	3306533	3306604	+	0	NA	NA	NA	NA	NA	0	0	0	0
DTH_element6_ZTIPO323_1929	chr_2	3354989	3355028	-	0	NA	NA	NA	NA	NA	0	0	0	0
DTH_element2_ZTIPO323_1930	chr_2	3355113	3355702	+	0	NA	NA	NA	NA	NA	0	0	0	0
DTH_element6_ZTIPO323_1931	chr_2	3355300	3355703	+	0	NA	NA	NA	NA	NA	0	0	0	0
DHH_element4_ZTIPO323_1932	chr_2	3355700	3355837	+	0	NA	NA	NA	NA	NA	0	0	0	0
DHH_element4_ZTIPO323_1933	chr_2	3356174	3356219	+	0	NA	NA	NA	NA	NA	0	0	0	0
DTH_element6_ZTIPO323_1934	chr_2	3356218	3359038	+	0	NA	NA	NA	NA	NA	0	0	0	0
RLC_element2_ZTIPO323_1935	chr_2	3365052	3371281	-	0	NA	NA	NA	NA	NA	0	0	0	0
DTX-MITE_element11_ZTIPO323_1936	chr_2	3475251	3475875	-	0	NA	NA	NA	NA	NA	0	0	0	0
DTX-MITE_element1_ZTIPO323_1937	chr_2	3572542	3572573	-	0	NA	NA	NA	NA	NA	0	0	0	0
DHH_element1_ZTIPO323_1938	chr_2	3572572	3582746	+	0	NA	NA	NA	NA	NA	0	0	0	0
DHH_element1_ZTIPO323_1939	chr_2	3582732	3586338	+	0.458554	-0.678221	1.4499	-0.467769	0.63995	NA	0	0	0.841234	0.992982
DTX-MITE_element1_ZTIPO323_1940	chr_2	3586339	3586816	-	0	NA	NA	NA	NA	NA	0	0	0	0
DTA_element5_ZTIPO323_1941	chr_2	3593106	3594971	+	0	NA	NA	NA	NA	NA	0	0	0	0
RLG_element10_ZTIPO323_1942	chr_2	3594961	3601763	-	0	NA	NA	NA	NA	NA	0	0	0	0
DTA_element5_ZTIPO323_1943	chr_2	3601762	3604074	+	0	NA	NA	NA	NA	NA	0	0	0	0
RLG_element11_ZTIPO323_1944	chr_2	3605890	3608961	+	0	NA	NA	NA	NA	NA	0	0	0	0
RII_element1_ZTIPO323_1945	chr_2	3608957	3614562	+	80.1573	0.137566	0.629689	0.218466	0.827066	0.976425	48.9178	119.376	85.8059	66.5298
RLG_element11_ZTIPO323_1946	chr_2	3614557	3620930	+	0	NA	NA	NA	NA	NA	0	0	0	0
RLG_element11_ZTIPO323_1947	chr_2	3622321	3629729	+	0	NA	NA	NA	NA	NA	0	0	0	0
RLG_element11_ZTIPO323_1948	chr_2	3627731	3631750	+	10.1227	-0.732836	0.966277	-0.758412	0.448205	0.802064	10.2386	4.42132	10.936	14.8947
NoCat_element10_ZTIPO323_1949	chr_2	3632969	3633767	+	228.81	1.06543	0.413051	2.57942	0.00989678	0.0786085	375.416	246.488	146.375	146.961
DTT_element1_ZTIPO323_1950	chr_2	3633778	3635988	-	0	NA	NA	NA	NA	NA	0	0	0	0
DTT_element7_ZTIPO323_1951	chr_2	3685283	3685803	-	0	NA	NA	NA	NA	NA	0	0	0	0
RII_element1_ZTIPO323_1952	chr_2	3685788	3691383	+	0	NA	NA	NA	NA	NA	0	0	0	0
DTT_element7_ZTIPO323_1953	chr_2	3691383	3693084	-	0	NA	NA	NA	NA	NA	0	0	0	0
DTM_element6_ZTIPO323_1954	chr_2	3696852	3699045	-	4.85629	0.387833	1.14647	0.338285	0.735149	0.958806	6.82574	4.42132	4.20617	3.97193
RII_element1_ZTIPO323_1955	chr_2	3699145	3704738	+	40.8392	0.428948	0.571729	0.750265	0.453095	0.804725	42.0921	51.9505	28.602	40.7123
DTM_element1_ZTIPO323_1956	chr_2	3704734	3705893	-	0	NA	NA	NA	NA	NA	0	0	0	0
RLC_element1_ZTIPO323_1957	chr_2	3738055	3744413	-	0.496491	-0.713189	1.45095	-0.491533	0.62305	NA	0	0	0	1.98596
RLG_element11_ZTIPO323_1958	chr_2	3794141	3794639	+	1.61406	-1.33213	1.55761	-0.855238	0.39242	NA	0	1.10533	3.36494	1.98596
RLG_element11_ZTIPO323_1959	chr_2	3794628	3795261	+	0	NA	NA	NA	NA	NA	0	0	0	0
RLG_element4_ZTIPO323_1960	chr_2	3795268	3795330	-	0	NA	NA	NA	NA	NA	0	0	0	0
RLG_element8_ZTIPO323_1961	chr_2	3795328	3795524	+	0	NA	NA	NA	NA	NA	0	0	0	0
RLG_element3_ZTIPO323_1962	chr_2	3795520	3796242	+	0	NA	NA	NA	NA	NA	0	0	0	0
RLG_element3_ZTIPO323_1963	chr_2	3796078	3796477	+	0	NA	NA	NA	NA	NA	0	0	0	0
RII_element1_ZTIPO323_1964	chr_2	3796474	3800707	+	0	NA	NA	NA	NA	NA	0	0	0	0
RLG_element3_ZTIPO323_1965	chr_2	3800700	3802031	+	0	NA	NA	NA	NA	NA	0	0	0	0
RIL_element2_ZTIPO323_1966	chr_2	3802048	3802620	-	0	NA	NA	NA	NA	NA	0	0	0	0
RIL_element2_ZTIPO323_1967	chr_2	3802620	3806157	-	0	NA	NA	NA	NA	NA	0	0	0	0
RIL_element2_ZTIPO323_1968	chr_2	3803540	3809895	-	0	NA	NA	NA	NA	NA	0	0	0	0
RIL_element2_ZTIPO323_1969	chr_2	3809776	3810400	-	0	NA	NA	NA	NA	NA	0	0	0	0
RIL_element2_ZTIPO323_1970	chr_2	3810131	3813070	-	0	NA	NA	NA	NA	NA	0	0	0	0
RIL_element2_ZTIPO323_1971	chr_2	3812898	3816133	-	0	NA	NA	NA	NA	NA	0	0	0	0
RIL_element2_ZTIPO323_1972	chr_2	3815910	3816204	-	0	NA	NA	NA	NA	NA	0	0	0	0
RIL_element2_ZTIPO323_1973	chr_2	3815981	3825269	-	0.276332	0.502188	1.44427	0.347711	0.728057	NA	0	1.10533	0	0
RIL_element2_ZTIPO323_1974	chr_2	3825271	3828808	-	0	NA	NA	NA	NA	NA	0	0	0	0
RIL_element2_ZTIPO323_1975	chr_2	3826191	3832546	-	0	NA	NA	NA	NA	NA	0	0	0	0
RIL_element2_ZTIPO323_1976	chr_2	3832427	3833051	-	0	NA	NA	NA	NA	NA	0	0	0	0
RIL_element2_ZTIPO323_1977	chr_2	3832782	3835721	-	0	NA	NA	NA	NA	NA	0	0	0	0
RIL_element2_ZTIPO323_1978	chr_2	3835549	3838784	-	0	NA	NA	NA	NA	NA	0	0	0	0
RIL_element2_ZTIPO323_1979	chr_2	3838562	3838855	-	0	NA	NA	NA	NA	NA	0	0	0	0
RIL_element2_ZTIPO323_1980	chr_2	3838632	3851155	-	0.284406	0.502188	1.44427	0.347711	0.728057	NA	1.13762	0	0	0
RIL_element2_ZTIPO323_1981	chr_2	3850742	3851256	-	0	NA	NA	NA	NA	NA	0	0	0	0
RLC_element11_ZTIPO323_1982	chr_2	3852543	3852635	-	0	NA	NA	NA	NA	NA	0	0	0	0
RLC_element4_ZTIPO323_1983	chr_2	3853840	3853984	+	0	NA	NA	NA	NA	NA	0	0	0	0
RIL_element2_ZTIPO323_1984	chr_2	3854016	3854285	-	0	NA	NA	NA	NA	NA	0	0	0	0
RIL_element2_ZTIPO323_1985	chr_2	3854397	3854686	-	0	NA	NA	NA	NA	NA	0	0	0	0
RLX-TRIM_element3_ZTIPO323_1986	chr_2	3855356	3855550	-	0	NA	NA	NA	NA	NA	0	0	0	0
RLC_element1_ZTIPO323_1987	chr_2	3855555	3856909	+	0	NA	NA	NA	NA	NA	0	0	0	0
RLX-TRIM_element3_ZTIPO323_1988	chr_2	3856909	3857566	-	0	NA	NA	NA	NA	NA	0	0	0	0
NoCat_element4_ZTIPO323_1989	chr_2	3857567	3857694	-	0	NA	NA	NA	NA	NA	0	0	0	0
RIL_element2_ZTIPO323_1990	chr_2	3858597	3858676	-	0	NA	NA	NA	NA	NA	0	0	0	0
NoCat_element4_ZTIPO323_1991	chr_2	3859594	3859985	-	0	NA	NA	NA	NA	NA	0	0	0	0
NoCat_element4_ZTIPO323_1992	chr_2	3859967	3860111	-	0	NA	NA	NA	NA	NA	0	0	0	0
NoCat_element4_ZTIPO323_1993	chr_20	1	4197	+	0	NA	NA	NA	NA	NA	0	0	0	0
NoCat_element4_ZTIPO323_1994	chr_20	6340	6509	+	0	NA	NA	NA	NA	NA	0	0	0	0
RIL_element2_ZTIPO323_1995	chr_20	6507	6874	+	0	NA	NA	NA	NA	NA	0	0	0	0
RLC_element8_ZTIPO323_1996	chr_20	18913	19028	+	0.496491	-0.713189	1.45095	-0.491533	0.62305	NA	0	0	0	1.98596
RLC_element9_ZTIPO323_1997	chr_20	87400	87506	-	0	NA	NA	NA	NA	NA	0	0	0	0
DTA_element2_ZTIPO323_1998	chr_20	93878	93955	+	5.21647	-3.88811	1.49038	-2.6088	0.009086	0.075992	0	0	10.936	9.92982
DTA_element2_ZTIPO323_1999	chr_20	93916	94079	+	18.5768	-1.33916	0.761944	-1.75756	0.0788227	0.341591	7.96336	12.1586	24.3958	29.7895
[truncated: 2,140 more rows]

## Sheet: △k1_6
Gene	chr	start	stop	strand	baseMean	log2FoldChange	lfcSE	stat	pvalue	padj	Zt09_1	Zt09_2	△k1_6_1	△k1_6_2
NoCat_element4_ZTIPO323_1	chr_1	1	137	+	0	NA	NA	NA	NA	NA	0	0	0	0
RIL_element2_ZTIPO323_2	chr_1	135	604	+	0	NA	NA	NA	NA	NA	0	0	0	0
RII_element1_ZTIPO323_3	chr_1	603	1411	+	0	NA	NA	NA	NA	NA	0	0	0	0
RIL_element2_ZTIPO323_4	chr_1	1396	5960	+	40.581	-6.27549	1.28127	-4.89786	9.69e-07	5.16e-06	0	1.49222	78.2681	82.5639
RIL_element2_ZTIPO323_5	chr_1	5563	11247	+	19.8798	-6.58294	1.47311	-4.46873	7.87e-06	3.54e-05	0	0	36.3607	43.1584
RIL_element2_ZTIPO323_6	chr_1	11128	14952	+	14.5839	-6.14299	1.50899	-4.07092	4.68e-05	0.000180875	0	0	30.8142	27.5213
RIL_element2_ZTIPO323_7	chr_1	14861	18406	+	1.39584	-2.6289	2.27031	-1.15795	0.246885	NA	0	0	3.08142	2.50194
RIL_element2_ZTIPO323_8	chr_1	18393	18930	+	0	NA	NA	NA	NA	NA	0	0	0	0
RIL_element2_ZTIPO323_9	chr_1	18926	19493	+	0	NA	NA	NA	NA	NA	0	0	0	0
RIL_element2_ZTIPO323_10	chr_1	19057	19804	+	0	NA	NA	NA	NA	NA	0	0	0	0
RIL_element2_ZTIPO323_11	chr_1	19730	26108	+	3.41716	-4.00191	1.86713	-2.14335	0.0320854	0.0602594	0	0	6.16284	7.50581
RIL_element2_ZTIPO323_12	chr_1	25837	26918	+	0.156371	-0.0546026	2.81527	-0.0193952	0.984526	NA	0	0	0	0.625484
RIL_element2_ZTIPO323_13	chr_1	26940	27275	+	0.154071	-0.0546026	2.81527	-0.0193952	0.984526	NA	0	0	0.616284	0
RIL_element2_ZTIPO323_14	chr_1	27274	28289	+	0	NA	NA	NA	NA	NA	0	0	0	0
RIL_element2_ZTIPO323_15	chr_1	28176	32369	+	0	NA	NA	NA	NA	NA	0	0	0	0
RLG_element3_ZTIPO323_16	chr_1	32368	33009	+	0.156371	-0.0546026	2.81527	-0.0193952	0.984526	NA	0	0	0	0.625484
RLG_element3_ZTIPO323_17	chr_1	32880	46195	+	1.39584	-2.6289	2.27031	-1.15795	0.246885	NA	0	0	3.08142	2.50194
RIL_element2_ZTIPO323_18	chr_1	46196	50397	+	1.54761	-2.78144	2.2269	-1.24902	0.211657	NA	0	0	4.31399	1.87645
RIL_element2_ZTIPO323_19	chr_1	50225	50841	+	0	NA	NA	NA	NA	NA	0	0	0	0
RIL_element2_ZTIPO323_20	chr_1	50429	51076	+	0	NA	NA	NA	NA	NA	0	0	0	0
RIL_element2_ZTIPO323_21	chr_1	50900	51403	+	0	NA	NA	NA	NA	NA	0	0	0	0
RIL_element2_ZTIPO323_22	chr_1	50994	51458	+	0.310442	-0.637	2.80848	-0.226813	0.820569	NA	0	0	0.616284	0.625484
RIL_element2_ZTIPO323_23	chr_1	52722	54992	+	0.931326	-2.02131	2.46937	-0.818551	0.413042	NA	0	0	1.84885	1.87645
RIL_element2_ZTIPO323_24	chr_1	54723	59126	+	0	NA	NA	NA	NA	NA	0	0	0	0
RIL_element2_ZTIPO323_25	chr_1	55228	59969	+	0	NA	NA	NA	NA	NA	0	0	0	0
RIL_element2_ZTIPO323_26	chr_1	57970	61731	+	0.779555	-1.75208	2.56474	-0.683141	0.494518	NA	0	0	0.616284	2.50194
RIL_element2_ZTIPO323_27	chr_1	61453	62528	+	0	NA	NA	NA	NA	NA	0	0	0	0
RIL_element2_ZTIPO323_28	chr_1	62546	62885	+	0	NA	NA	NA	NA	NA	0	0	0	0
RIL_element2_ZTIPO323_29	chr_1	62884	63899	+	0	NA	NA	NA	NA	NA	0	0	0	0
RIL_element2_ZTIPO323_30	chr_1	63786	67977	+	0	NA	NA	NA	NA	NA	0	0	0	0
RLG_element3_ZTIPO323_31	chr_1	67978	68619	+	0	NA	NA	NA	NA	NA	0	0	0	0
RLG_element3_ZTIPO323_32	chr_1	68490	77378	+	0.310442	-0.637	2.80848	-0.226813	0.820569	NA	0	0	0.616284	0.625484
RLG_element3_ZTIPO323_33	chr_1	77378	78156	+	0.623184	-1.44328	2.65392	-0.543829	0.586559	NA	0	0	0.616284	1.87645
RII_element1_ZTIPO323_34	chr_1	78154	82940	+	1.40044	-2.62996	2.27369	-1.15669	0.247398	NA	0	0	1.84885	3.7529
DTM_element5_ZTIPO323_35	chr_1	83329	83442	+	3.26999	-3.92478	1.89853	-2.06727	0.0387085	0.0695022	0	0	3.6977	9.38226
DTT_element14_ZTIPO323_36	chr_1	83603	85852	-	16.866	-5.0057	1.37377	-3.64378	0.000268665	0.000917872	1.66877	0	33.8956	31.8997
RII_element1_ZTIPO323_37	chr_1	86690	87481	+	0.154071	-0.0546026	2.81527	-0.0193952	0.984526	NA	0	0	0.616284	0
RLG_element3_ZTIPO323_38	chr_1	87469	91042	+	0.156371	-0.0546026	2.81527	-0.0193952	0.984526	NA	0	0	0	0.625484
RLG_element11_ZTIPO323_39	chr_1	91043	95218	+	0.156371	-0.0546026	2.81527	-0.0193952	0.984526	NA	0	0	0	0.625484
RLG_element6_ZTIPO323_40	chr_1	95218	101934	+	0	NA	NA	NA	NA	NA	0	0	0	0
RLG_element11_ZTIPO323_41	chr_1	101921	102660	+	0	NA	NA	NA	NA	NA	0	0	0	0
RLG_element6_ZTIPO323_42	chr_1	102662	109377	-	1.55221	-2.7915	2.21728	-1.25898	0.208039	NA	0	0	3.08142	3.12742
RLG_element11_ZTIPO323_43	chr_1	109359	109779	+	0.310442	-0.637	2.80848	-0.226813	0.820569	NA	0	0	0.616284	0.625484
DTH_element5_ZTIPO323_44	chr_1	146936	150336	-	25.0377	1.82199	0.651579	2.79627	0.0051697	0.0124694	50.063	28.3522	10.4768	11.2587
NoCat_element3_ZTIPO323_45	chr_1	164471	164613	-	0.156371	-0.0546026	2.81527	-0.0193952	0.984526	NA	0	0	0	0.625484
NoCat_element10_ZTIPO323_46	chr_1	168754	169218	-	106.859	0.579935	0.386349	1.50107	0.133338	0.176321	168.545	88.0409	77.6518	93.1971
NoCat_element10_ZTIPO323_47	chr_1	169203	169511	-	37.7286	1.07146	0.520417	2.05884	0.0395093	0.070827	51.7318	50.7355	22.8025	25.6448
DXX_element2_ZTIPO323_48	chr_1	173829	173871	+	0	NA	NA	NA	NA	NA	0	0	0	0
RLC_element1_ZTIPO323_49	chr_1	182941	189296	-	1.55451	-2.79211	2.21868	-1.25846	0.208225	NA	0	0	2.46514	3.7529
NoCat_element10_ZTIPO323_50	chr_1	388569	389342	+	2.49044	-3.51118	2.00589	-1.75044	0.0800432	0.12044	0	0	3.08142	6.88033
DTM_element5_ZTIPO323_51	chr_1	389898	391146	+	0.156371	-0.0546026	2.81527	-0.0193952	0.984526	NA	0	0	0	0.625484
NoCat_element10_ZTIPO323_52	chr_1	391151	391952	-	8.78469	-1.36033	1.07135	-1.26973	0.20418	0.249998	6.67507	2.98444	11.0931	14.3861
DTM_element7_ZTIPO323_53	chr_1	391953	392190	+	0	NA	NA	NA	NA	NA	0	0	0	0
RLG_element2_ZTIPO323_54	chr_1	392191	392327	-	0.623184	-1.44328	2.65392	-0.543829	0.586559	NA	0	0	0.616284	1.87645
RLG_element2_ZTIPO323_55	chr_1	392330	392480	-	0	NA	NA	NA	NA	NA	0	0	0	0
DTM_element7_ZTIPO323_56	chr_1	392481	395359	+	0.310442	-0.637	2.80848	-0.226813	0.820569	NA	0	0	0.616284	0.625484
DTM_element7_ZTIPO323_57	chr_1	398554	398588	-	0	NA	NA	NA	NA	NA	0	0	0	0
DTM_element7_ZTIPO323_58	chr_1	398852	398883	+	0	NA	NA	NA	NA	NA	0	0	0	0
RLG_element11_ZTIPO323_59	chr_1	427313	436775	+	1.71088	-2.93767	2.17392	-1.35132	0.176592	NA	0	0	2.46514	4.37839
DTT_element2_ZTIPO323_60	chr_1	465324	465787	-	3.56377	0.847339	1.4964	0.566253	0.571222	0.622145	3.33753	5.96888	3.6977	1.25097
RLG_element10_ZTIPO323_61	chr_1	465786	472593	-	1.69938	-2.91266	2.19868	-1.32473	0.185261	NA	0	0	5.54655	1.25097
DTT_element1_ZTIPO323_62	chr_1	472588	473358	-	0	NA	NA	NA	NA	NA	0	0	0	0
DTH_element1_ZTIPO323_63	chr_1	555770	560254	+	0.464513	-1.06279	2.75113	-0.386312	0.699266	NA	0	0	1.23257	0.625484
DHH_element1_ZTIPO323_64	chr_1	707604	721288	+	9.14769	-5.46883	1.58751	-3.44491	0.000571255	0.00182932	0	0	20.9537	15.6371
DTX-MITE_element5_ZTIPO323_65	chr_1	735156	735722	+	0.469113	-0.998687	2.80327	-0.356258	0.721647	NA	0	0	0	1.87645
RLC_element4_ZTIPO323_66	chr_1	738595	739596	-	0.616284	-1.34414	2.737	-0.491098	0.623357	NA	0	0	2.46514	0
RLC_element4_ZTIPO323_67	chr_1	739569	745202	-	3.10902	-3.85597	1.9064	-2.02264	0.0431101	0.0754762	0	0	4.93027	7.50581
DXX_element2_ZTIPO323_68	chr_1	909523	910147	+	8.58362	0.267325	1.01494	0.26339	0.79225	0.823764	8.34383	10.4455	6.16284	9.38226
RLG_element5_ZTIPO323_69	chr_1	910148	912502	-	1.39354	-2.62322	2.27573	-1.15269	0.249037	NA	0	0	3.6977	1.87645
NoCat_element10_ZTIPO323_70	chr_1	912503	912836	+	0	NA	NA	NA	NA	NA	0	0	0	0
NoCat_element10_ZTIPO323_71	chr_1	912795	912968	+	0	NA	NA	NA	NA	NA	0	0	0	0
NoCat_element10_ZTIPO323_72	chr_1	912969	913255	+	2.02822	-3.17659	2.12497	-1.49488	0.134945	0.178235	0	0	1.23257	6.88033
RLG_element5_ZTIPO323_73	chr_1	913255	915004	-	0.466813	-1.06843	2.74979	-0.388549	0.69761	NA	0	0	0.616284	1.25097
RLG_element8_ZTIPO323_74	chr_1	915005	921346	+	13.2202	-5.9963	1.53091	-3.91682	8.97e-05	0.000336171	0	0	19.1048	33.7761
RLG_element5_ZTIPO323_75	chr_1	921343	924055	-	1.0854	-2.24824	2.3955	-0.938526	0.347974	NA	0	0	2.46514	1.87645
DXX_element2_ZTIPO323_76	chr_1	924038	929451	+	0	NA	NA	NA	NA	NA	0	0	0	0
DXX_element2_ZTIPO323_77	chr_1	927505	929576	+	0	NA	NA	NA	NA	NA	0	0	0	0
DXX_element2_ZTIPO323_78	chr_1	929515	929672	-	0	NA	NA	NA	NA	NA	0	0	0	0
DXX_element2_ZTIPO323_79	chr_1	929645	930052	+	0	NA	NA	NA	NA	NA	0	0	0	0
DXX_element2_ZTIPO323_80	chr_1	930011	930419	-	0	NA	NA	NA	NA	NA	0	0	0	0
DXX_element2_ZTIPO323_81	chr_1	930371	930665	+	0	NA	NA	NA	NA	NA	0	0	0	0
RLC_element1_ZTIPO323_82	chr_1	1154591	1160947	-	0.946617	1.76903	2.42427	0.729719	0.465562	NA	1.66877	1.49222	0	0.625484
DTX_element3_ZTIPO323_83	chr_1	1171947	1172178	+	0.777255	-1.75757	2.55483	-0.687939	0.491491	NA	0	0	1.23257	1.87645
DTM_element5_ZTIPO323_84	chr_1	1172176	1172608	-	0.312742	-0.642691	2.80842	-0.228844	0.81899	NA	0	0	0	1.25097
DTX_element3_ZTIPO323_85	chr_1	1172459	1176108	+	0.623184	-1.44328	2.65392	-0.543829	0.586559	NA	0	0	0.616284	1.87645
DTX-MITE_element4_ZTIPO323_86	chr_1	1184195	1184553	+	0.74611	2.52708	2.68965	0.939558	0.347444	NA	0	2.98444	0	0
NoCat_element8_ZTIPO323_87	chr_1	1184602	1187279	+	0.466813	-1.06843	2.74979	-0.388549	0.69761	NA	0	0	0.616284	1.25097
RLG_element7_ZTIPO323_88	chr_1	1187277	1194235	+	4.04035	-4.25518	1.80769	-2.35394	0.0185758	0.0381704	0	0	6.77912	9.38226
NoCat_element8_ZTIPO323_89	chr_1	1194232	1195737	+	0.935926	-2.01265	2.48639	-0.809468	0.418246	NA	0	0	0.616284	3.12742
RII_element1_ZTIPO323_90	chr_1	1195736	1195918	-	0.154071	-0.0546026	2.81527	-0.0193952	0.984526	NA	0	0	0.616284	0
NoCat_element8_ZTIPO323_91	chr_1	1195916	1197582	+	0.618584	-1.4341	2.65655	-0.539836	0.58931	NA	0	0	1.84885	0.625484
NoCat_element10_ZTIPO323_92	chr_1	1197583	1197814	+	0.156371	-0.0546026	2.81527	-0.0193952	0.984526	NA	0	0	0	0.625484
NoCat_element10_ZTIPO323_93	chr_1	1197791	1197896	+	0	NA	NA	NA	NA	NA	0	0	0	0
NoCat_element10_ZTIPO323_94	chr_1	1197857	1198367	+	19.9971	-6.58953	1.47507	-4.46727	7.92e-06	3.55e-05	0	0	46.8376	33.1507
NoCat_element8_ZTIPO323_95	chr_1	1198365	1199542	+	0.156371	-0.0546026	2.81527	-0.0193952	0.984526	NA	0	0	0	0.625484
RLC_element1_ZTIPO323_96	chr_1	1218145	1224500	+	2.24551	1.22277	1.78639	0.684489	0.493666	0.554327	5.0063	1.49222	1.23257	1.25097
RLC_element1_ZTIPO323_97	chr_1	1431609	1432839	-	0.312742	-0.642691	2.80842	-0.228844	0.81899	NA	0	0	0	1.25097
NoCat_element10_ZTIPO323_98	chr_1	1432839	1433327	-	1804.66	2.10532	0.237658	8.85865	8.1e-19	1.47e-17	3587.85	2272.65	655.11	703.044
NoCat_element10_ZTIPO323_99	chr_1	1433296	1433681	-	20.4584	1.92387	0.69985	2.74898	0.00597811	0.0141668	36.7129	28.3522	8.01169	8.75678
RLC_element1_ZTIPO323_100	chr_1	1433682	1438820	-	0.310442	-0.637	2.80848	-0.226813	0.820569	NA	0	0	0.616284	0.625484
DTX-MITE_element7_ZTIPO323_101	chr_1	1833870	1834066	-	0	NA	NA	NA	NA	NA	0	0	0	0
DTM_element1_ZTIPO323_102	chr_1	1843016	1843176	+	0	NA	NA	NA	NA	NA	0	0	0	0
DTM_element1_ZTIPO323_103	chr_1	1843360	1843806	+	0.464513	-1.06279	2.75113	-0.386312	0.699266	NA	0	0	1.23257	0.625484
DTM_element1_ZTIPO323_104	chr_1	1844698	1845026	+	1.0808	-2.22279	2.42285	-0.917429	0.358918	NA	0	0	3.6977	0.625484
DTX-MITE_element2_ZTIPO323_105	chr_1	2017263	2017476	+	0	NA	NA	NA	NA	NA	0	0	0	0
DTX-MITE_element2_ZTIPO323_106	chr_1	2017480	2017527	+	0	NA	NA	NA	NA	NA	0	0	0	0
DTX-MITE_element2_ZTIPO323_107	chr_1	2017497	2017544	+	0	NA	NA	NA	NA	NA	0	0	0	0
DTX-MITE_element2_ZTIPO323_108	chr_1	2017548	2017898	+	0	NA	NA	NA	NA	NA	0	0	0	0
RLC_element1_ZTIPO323_109	chr_1	2099572	2105941	+	1.23717	-2.43761	2.34137	-1.0411	0.297828	NA	0	0	3.6977	1.25097
DTX-MITE_element7_ZTIPO323_110	chr_1	2141903	2142188	-	6.47979	0.252593	1.14328	0.220938	0.825141	0.854013	6.67507	7.4611	6.77912	5.00387
DTT_element10_ZTIPO323_111	chr_1	2154358	2154425	-	4.19385	0.303835	1.39111	0.218411	0.827109	0.855263	3.33753	5.96888	2.46514	5.00387
DTT_element10_ZTIPO323_112	chr_1	2154545	2154600	-	1.9648	-1.63304	2.02973	-0.804561	0.421073	0.480006	1.66877	0	4.31399	1.87645
DTX_element1_ZTIPO323_113	chr_1	2160825	2160872	+	0	NA	NA	NA	NA	NA	0	0	0	0
DTX_element1_ZTIPO323_114	chr_1	2160825	2160862	-	0	NA	NA	NA	NA	NA	0	0	0	0
DTT_element6_ZTIPO323_115	chr_1	2186079	2188273	+	1.70858	-2.93834	2.17087	-1.35353	0.175886	NA	0	0	3.08142	3.7529
DTH_element4_ZTIPO323_116	chr_1	2394740	2398084	+	0.774955	-1.75372	2.55603	-0.686111	0.492643	NA	0	0	1.84885	1.25097
DTX_element1_ZTIPO323_117	chr_1	2438824	2441082	-	2.07385	-0.520304	1.91975	-0.271026	0.786371	0.818773	3.33753	0	3.08142	1.87645
DTX_element4_ZTIPO323_118	chr_1	2441243	2442478	+	0.464513	-1.06279	2.75113	-0.386312	0.699266	NA	0	0	1.23257	0.625484
DTX_element1_ZTIPO323_119	chr_1	2441721	2443217	-	0.156371	-0.0546026	2.81527	-0.0193952	0.984526	NA	0	0	0	0.625484
RLG_element2_ZTIPO323_120	chr_1	2443218	2443330	+	0	NA	NA	NA	NA	NA	0	0	0	0
RLG_element2_ZTIPO323_121	chr_1	2443331	2450018	+	6.04097	-4.8552	1.68891	-2.87476	0.00404339	0.0101901	0	0	15.4071	8.75678
RLG_element2_ZTIPO323_122	chr_1	2450019	2450125	+	0	NA	NA	NA	NA	NA	0	0	0	0
DTX_element4_ZTIPO323_123	chr_1	2450122	2450923	+	0.620884	-1.44428	2.64917	-0.545182	0.585629	NA	0	0	1.23257	1.25097
DTX-MITE_element3_ZTIPO323_124	chr_1	2676720	2677381	+	1.19675	-0.739026	2.29204	-0.322432	0.747126	NA	1.66877	0	0.616284	2.50194
DTT_element14_ZTIPO323_125	chr_1	2696953	2697097	-	24.1839	1.80739	0.677682	2.66702	0.00765275	0.017699	51.7318	23.8755	9.24426	11.8842
DTT_element4_ZTIPO323_126	chr_1	2761667	2762103	+	0	NA	NA	NA	NA	NA	0	0	0	0
RLG_element10_ZTIPO323_127	chr_1	2762117	2768916	+	5.8984	-4.82436	1.68819	-2.85771	0.00426715	0.010688	0	0	11.7094	11.8842
DTT_element9_ZTIPO323_128	chr_1	2768913	2771811	+	0	NA	NA	NA	NA	NA	0	0	0	0
RLG_element8_ZTIPO323_129	chr_1	2774973	2775479	+	0	NA	NA	NA	NA	NA	0	0	0	0
RLG_element7_ZTIPO323_130	chr_1	2775081	2776095	+	0.623184	-1.44328	2.65392	-0.543829	0.586559	NA	0	0	0.616284	1.87645
RLG_element12_ZTIPO323_131	chr_1	2775130	2775750	+	0	NA	NA	NA	NA	NA	0	0	0	0
RLG_element12_ZTIPO323_132	chr_1	2776003	2776312	+	0	NA	NA	NA	NA	NA	0	0	0	0
RLG_element12_ZTIPO323_133	chr_1	2776719	2776805	+	0	NA	NA	NA	NA	NA	0	0	0	0
RLG_element8_ZTIPO323_134	chr_1	2776798	2777157	+	0	NA	NA	NA	NA	NA	0	0	0	0
RLG_element2_ZTIPO323_135	chr_1	2776941	2777379	+	0	NA	NA	NA	NA	NA	0	0	0	0
DTM_element7_ZTIPO323_136	chr_1	2778001	2778157	-	0	NA	NA	NA	NA	NA	0	0	0	0
DTA_element4_ZTIPO323_137	chr_1	2779055	2779177	+	0	NA	NA	NA	NA	NA	0	0	0	0
DTM_element7_ZTIPO323_138	chr_1	2779064	2779168	+	0	NA	NA	NA	NA	NA	0	0	0	0
DTA_element5_ZTIPO323_139	chr_1	2779076	2779177	-	0	NA	NA	NA	NA	NA	0	0	0	0
RLG_element13_ZTIPO323_140	chr_1	2779913	2780043	-	0	NA	NA	NA	NA	NA	0	0	0	0
RLG_element12_ZTIPO323_141	chr_1	2779954	2780335	-	0	NA	NA	NA	NA	NA	0	0	0	0
RLG_element8_ZTIPO323_142	chr_1	2780992	2781259	-	0	NA	NA	NA	NA	NA	0	0	0	0
RLG_element4_ZTIPO323_143	chr_1	2781054	2782122	-	0	NA	NA	NA	NA	NA	0	0	0	0
RLG_element12_ZTIPO323_144	chr_1	2781506	2782117	-	0	NA	NA	NA	NA	NA	0	0	0	0
RLG_element8_ZTIPO323_145	chr_1	2784935	2790484	+	1.85805	-3.06363	2.13621	-1.43414	0.151531	0.192236	0	0	4.93027	2.50194
RLG_element10_ZTIPO323_146	chr_1	2790476	2797278	+	2.32256	-3.40648	2.03374	-1.67498	0.0939376	0.135212	0	0	6.16284	3.12742
RLG_element8_ZTIPO323_147	chr_1	2797279	2798020	+	4.95787	-4.56161	1.7439	-2.61574	0.00890333	0.0202989	0	0	12.3257	7.50581
DTT_element9_ZTIPO323_148	chr_1	2798626	2799322	+	0.156371	-0.0546026	2.81527	-0.0193952	0.984526	NA	0	0	0	0.625484
DTT_element3_ZTIPO323_149	chr_1	2799392	2799935	+	0	NA	NA	NA	NA	NA	0	0	0	0
DTM_element4_ZTIPO323_150	chr_1	2802178	2802242	+	1.7787	2.80198	2.11055	1.32761	0.184308	NA	5.0063	1.49222	0.616284	0
DTX-MITE_element1_ZTIPO323_151	chr_1	2802342	2802439	+	0.990754	1.76905	2.48527	0.711814	0.47658	NA	3.33753	0	0	0.625484
DTX-MITE_element7_ZTIPO323_152	chr_1	2802527	2802581	-	0	NA	NA	NA	NA	NA	0	0	0	0
DTM_element4_ZTIPO323_153	chr_1	2802536	2802581	-	0	NA	NA	NA	NA	NA	0	0	0	0
DTM_element5_ZTIPO323_154	chr_1	2819904	2823830	+	0.620884	-1.44428	2.64917	-0.545182	0.585629	NA	0	0	1.23257	1.25097
DTM_element7_ZTIPO323_155	chr_1	2823382	2823922	+	0	NA	NA	NA	NA	NA	0	0	0	0
DTM_element5_ZTIPO323_156	chr_1	2823889	2823929	-	0	NA	NA	NA	NA	NA	0	0	0	0
RLG_element4_ZTIPO323_157	chr_1	2966247	2966287	+	0	NA	NA	NA	NA	NA	0	0	0	0
DTT_element10_ZTIPO323_158	chr_1	3107282	3109497	-	5.02452	0.212227	1.29012	0.164501	0.869337	0.887497	3.33753	7.4611	5.54655	3.7529
NoCat_element10_ZTIPO323_159	chr_1	3175457	3175712	-	10.3623	0.627251	0.928412	0.675618	0.499283	0.559516	13.3501	11.9378	6.77912	9.38226
NoCat_element10_ZTIPO323_160	chr_1	3175713	3176214	-	14.6428	1.07414	0.804267	1.33555	0.181697	0.225416	25.0315	14.9222	9.86054	8.75678
RLG_element11_ZTIPO323_161	chr_1	3223924	3233399	-	1.60934	0.0687071	2.06872	0.0332123	0.973505	NA	3.33753	0	1.84885	1.25097
DTT_element14_ZTIPO323_162	chr_1	3261565	3262438	+	0	NA	NA	NA	NA	NA	0	0	0	0
DTT_element14_ZTIPO323_163	chr_1	3262489	3263852	+	30.6381	1.50106	0.585099	2.56548	0.0103033	0.0230696	55.0693	35.8133	15.4071	16.2626
DTX_element1_ZTIPO323_164	chr_1	3302239	3306233	-	36.2841	0.673051	0.531882	1.26541	0.205723	0.251614	40.0504	49.2432	30.1979	25.6448
DTX_element1_ZTIPO323_165	chr_1	3304234	3307680	-	0.623184	-1.44328	2.65392	-0.543829	0.586559	NA	0	0	0.616284	1.87645
DTX_element1_ZTIPO323_166	chr_1	3407405	3409863	-	14.1297	-0.993875	0.847917	-1.17214	0.241142	0.289267	6.67507	11.9378	16.6397	21.2665
RII_element1_ZTIPO323_167	chr_1	3409862	3415499	-	19.2296	-2.13988	0.834918	-2.56299	0.0103776	0.0231898	1.66877	11.9378	32.663	30.6487
DTX_element1_ZTIPO323_168	chr_1	3415499	3418478	-	9.26768	-1.2042	1.02515	-1.17466	0.24013	0.288602	5.0063	5.96888	11.7094	14.3861
DTX_element5_ZTIPO323_169	chr_1	3581330	3585178	+	2.32947	-3.41527	2.02578	-1.6859	0.0918142	0.134849	0	0	4.31399	5.00387
DTX_element5_ZTIPO323_170	chr_1	3585152	3586746	+	0.623184	-1.44328	2.65392	-0.543829	0.586559	NA	0	0	0.616284	1.87645
DTT_element2_ZTIPO323_171	chr_1	3592657	3594810	+	0.571263	0.863236	2.71214	0.318287	0.750268	NA	1.66877	0	0.616284	0
RLG_element7_ZTIPO323_172	chr_1	3643288	3643566	-	19.1009	0.303772	0.70754	0.429335	0.667679	0.711406	18.3564	23.8755	15.4071	18.7645
DTX-MITE_element5_ZTIPO323_173	chr_1	3707920	3708491	+	0.156371	-0.0546026	2.81527	-0.0193952	0.984526	NA	0	0	0	0.625484
DTX-MITE_element10_ZTIPO323_174	chr_1	3711879	3712362	+	20.5579	0.0591412	0.695793	0.0849982	0.932263	0.945725	15.0189	26.8599	20.3374	20.0155
DTX_element6_ZTIPO323_175	chr_1	3756186	3756395	+	0.156371	-0.0546026	2.81527	-0.0193952	0.984526	NA	0	0	0	0.625484
DTX_element6_ZTIPO323_176	chr_1	3756507	3756603	+	0	NA	NA	NA	NA	NA	0	0	0	0
DTX_element6_ZTIPO323_177	chr_1	3756630	3757105	+	0.154071	-0.0546026	2.81527	-0.0193952	0.984526	NA	0	0	0.616284	0
RLG_element8_ZTIPO323_178	chr_1	3757099	3760977	+	1.0831	-2.24026	2.40313	-0.932224	0.351221	NA	0	0	3.08142	1.25097
RLG_element10_ZTIPO323_179	chr_1	3760977	3766112	+	2.63761	-3.60635	1.97128	-1.82944	0.067333	0.106681	0	0	5.54655	5.00387
RII_element1_ZTIPO323_180	chr_1	3766103	3766263	-	0	NA	NA	NA	NA	NA	0	0	0	0
RLG_element10_ZTIPO323_181	chr_1	3766280	3767948	+	1.86495	-3.07209	2.12995	-1.44233	0.149209	0.191814	0	0	3.08142	4.37839
RLG_element8_ZTIPO323_182	chr_1	3767949	3769985	+	0	NA	NA	NA	NA	NA	0	0	0	0
RLG_element8_ZTIPO323_183	chr_1	3767986	3770313	+	2.01442	-3.19013	2.09485	-1.52284	0.127798	0.170916	0	0	4.93027	3.12742
DTX_element6_ZTIPO323_184	chr_1	3770313	3772597	+	0.618584	-1.4341	2.65655	-0.539836	0.58931	NA	0	0	1.84885	0.625484
DTX_element6_ZTIPO323_185	chr_1	3772583	3772937	+	0	NA	NA	NA	NA	NA	0	0	0	0
RLG_element2_ZTIPO323_186	chr_1	3774146	3774271	+	0	NA	NA	NA	NA	NA	0	0	0	0
RLG_element2_ZTIPO323_187	chr_1	3774260	3774661	+	0	NA	NA	NA	NA	NA	0	0	0	0
RLG_element2_ZTIPO323_188	chr_1	3774654	3780486	+	1.0831	-2.24026	2.40313	-0.932224	0.351221	NA	0	0	3.08142	1.25097
RLG_element2_ZTIPO323_189	chr_1	3780475	3780587	+	0	NA	NA	NA	NA	NA	0	0	0	0
DTA_element6_ZTIPO323_190	chr_1	3780895	3781091	+	0	NA	NA	NA	NA	NA	0	0	0	0
DTA_element6_ZTIPO323_191	chr_1	3781829	3782026	+	0	NA	NA	NA	NA	NA	0	0	0	0
DTT_element1_ZTIPO323_192	chr_1	3796191	3798387	-	2.61336	-1.14276	1.79955	-0.635022	0.525414	0.583437	0	2.98444	2.46514	5.00387
RYN_element1_ZTIPO323_193	chr_1	3848390	3853049	-	0	NA	NA	NA	NA	NA	0	0	0	0
DTT_element8_ZTIPO323_194	chr_1	3887551	3888035	+	2.67137	-0.39827	1.75019	-0.227558	0.81999	0.850248	0	4.47666	3.08142	3.12742
RLG_element10_ZTIPO323_195	chr_1	3888036	3894835	+	2.17309	-3.30865	2.05687	-1.60858	0.107707	0.151288	0	0	4.31399	4.37839
DTT_element8_ZTIPO323_196	chr_1	3894835	3896557	+	1.40504	-2.60837	2.30756	-1.13036	0.258325	NA	0	0	0.616284	5.00387
DTT_element5_ZTIPO323_197	chr_1	4003648	4003687	-	0.616284	-1.34414	2.737	-0.491098	0.623357	NA	0	0	2.46514	0
DTX_element5_ZTIPO323_198	chr_1	4064327	4065953	-	1.24407	-2.45194	2.32991	-1.05238	0.292627	NA	0	0	1.84885	3.12742
DTX_element5_ZTIPO323_199	chr_1	4065898	4069777	-	1.0854	-2.24824	2.3955	-0.938526	0.347974	NA	0	0	2.46514	1.87645
DTH_element2_ZTIPO323_200	chr_1	4168386	4169052	-	0.625484	-1.36248	2.73272	-0.498581	0.618075	NA	0	0	0	2.50194
RLG_element10_ZTIPO323_201	chr_1	4169052	4175768	+	2.49734	-3.48751	2.04441	-1.70588	0.0880312	0.130882	0	0	1.23257	8.75678
RLG_element10_ZTIPO323_202	chr_1	4173769	4175857	+	0	NA	NA	NA	NA	NA	0	0	0	0
DTH_element2_ZTIPO323_203	chr_1	4175853	4176745	-	0.618584	-1.4341	2.65655	-0.539836	0.58931	NA	0	0	1.84885	0.625484
RLG_element10_ZTIPO323_204	chr_1	4176744	4177074	+	0	NA	NA	NA	NA	NA	0	0	0	0
DTH_element2_ZTIPO323_205	chr_1	4177074	4179105	-	2.77812	0.289289	1.63493	0.176942	0.859554	0.879107	1.66877	4.47666	2.46514	2.50194
RLC_element11_ZTIPO323_206	chr_1	4239901	4240047	-	14.7022	-3.96832	1.18045	-3.3617	0.000774654	0.00238551	0	2.98444	31.4305	24.3939
RLC_element2_ZTIPO323_207	chr_1	4240825	4242402	-	2.16389	-3.28695	2.08133	-1.57925	0.114278	0.15722	0	0	6.77912	1.87645
RLC_element2_ZTIPO323_208	chr_1	4242862	4244197	-	0.931326	-2.02131	2.46937	-0.818551	0.413042	NA	0	0	1.84885	1.87645
RLC_element2_ZTIPO323_209	chr_1	4245719	4245788	-	0.310442	-0.637	2.80848	-0.226813	0.820569	NA	0	0	0.616284	0.625484
RLC_element3_ZTIPO323_210	chr_1	4245820	4245949	-	1.0877	-2.25109	2.39459	-0.940075	0.347179	NA	0	0	1.84885	2.50194
RLC_element7_ZTIPO323_211	chr_1	4246502	4246537	-	0.469113	-0.998687	2.80327	-0.356258	0.721647	NA	0	0	0	1.87645
RLC_element2_ZTIPO323_212	chr_1	4246711	4246833	-	0.154071	-0.0546026	2.81527	-0.0193952	0.984526	NA	0	0	0.616284	0
DTX-MITE_element7_ZTIPO323_213	chr_1	4407164	4407346	+	0	NA	NA	NA	NA	NA	0	0	0	0
DTT_element1_ZTIPO323_214	chr_1	4424519	4426712	-	0.156371	-0.0546026	2.81527	-0.0193952	0.984526	NA	0	0	0	0.625484
DTT_element14_ZTIPO323_215	chr_1	4449114	4451293	+	1.0877	-2.25109	2.39459	-0.940075	0.347179	NA	0	0	1.84885	2.50194
DHH_element1_ZTIPO323_216	chr_1	4509625	4509739	+	0	NA	NA	NA	NA	NA	0	0	0	0
DHH_element1_ZTIPO323_217	chr_1	4509733	4510045	+	0.310442	-0.637	2.80848	-0.226813	0.820569	NA	0	0	0.616284	0.625484
RIL_element2_ZTIPO323_218	chr_1	4513604	4513656	+	1.14571	-0.801947	2.31813	-0.345946	0.729384	NA	0	1.49222	2.46514	0.625484
NoCat_element10_ZTIPO323_219	chr_1	4519572	4520439	+	374.591	0.159991	0.240858	0.664255	0.506527	0.566504	423.867	367.086	335.875	371.538
RII_element3_ZTIPO323_220	chr_1	4520739	4521159	+	0.154071	-0.0546026	2.81527	-0.0193952	0.984526	NA	0	0	0.616284	0
RLG_element10_ZTIPO323_221	chr_1	4521507	4523582	-	0.310442	-0.637	2.80848	-0.226813	0.820569	NA	0	0	0.616284	0.625484
RLG_element10_ZTIPO323_222	chr_1	4521583	4528306	-	0.462213	-0.982742	2.80552	-0.350289	0.726122	NA	0	0	1.84885	0
DTX-MITE_element11_ZTIPO323_223	chr_1	4536852	4536971	+	0.312742	-0.642691	2.80842	-0.228844	0.81899	NA	0	0	0	1.25097
DTH_element7_ZTIPO323_224	chr_1	4537458	4537944	-	0.466813	-1.06843	2.74979	-0.388549	0.69761	NA	0	0	0.616284	1.25097
DTH_element7_ZTIPO323_225	chr_1	4538705	4538908	-	0	NA	NA	NA	NA	NA	0	0	0	0
DTH_element7_ZTIPO323_226	chr_1	4539058	4540045	-	1.55681	-2.78954	2.22452	-1.254	0.209843	NA	0	0	1.84885	4.37839
DTX-MITE_element11_ZTIPO323_227	chr_1	4540407	4540961	+	20.4603	-5.28485	1.34981	-3.91525	9.03e-05	0.000337242	1.66877	0	34.5119	45.6603
RLC_element4_ZTIPO323_228	chr_1	4603951	4610913	+	0.156371	-0.0546026	2.81527	-0.0193952	0.984526	NA	0	0	0	0.625484
RLC_element4_ZTIPO323_229	chr_1	4610908	4611748	+	0	NA	NA	NA	NA	NA	0	0	0	0
DTX-MITE_element5_ZTIPO323_230	chr_1	4902487	4903057	+	1.62781	1.13965	1.98691	0.57358	0.566252	NA	1.66877	2.98444	1.23257	0.625484
RLC_element2_ZTIPO323_231	chr_1	4906829	4906936	-	0.310442	-0.637	2.80848	-0.226813	0.820569	NA	0	0	0.616284	0.625484
RLC_element5_ZTIPO323_232	chr_1	4907054	4907103	+	0	NA	NA	NA	NA	NA	0	0	0	0
NoCat_element10_ZTIPO323_233	chr_1	4907206	4907646	+	0.156371	-0.0546026	2.81527	-0.0193952	0.984526	NA	0	0	0	0.625484
RLG_element10_ZTIPO323_234	chr_1	4907647	4913608	-	3.56663	-4.06692	1.8515	-2.19655	0.0280524	0.0535329	0	0	8.01169	6.25484
RII_element1_ZTIPO323_235	chr_1	4913605	4919195	-	4.11365	-1.23692	1.45979	-0.847323	0.396815	0.455587	1.66877	2.98444	5.54655	6.25484
RLG_element10_ZTIPO323_236	chr_1	4919196	4920046	-	0.464513	-1.06279	2.75113	-0.386312	0.699266	NA	0	0	1.23257	0.625484
NoCat_element10_ZTIPO323_237	chr_1	4920047	4920393	+	0.156371	-0.0546026	2.81527	-0.0193952	0.984526	NA	0	0	0	0.625484
RLC_element5_ZTIPO323_238	chr_1	4920514	4921375	+	0.308142	-0.631279	2.80853	-0.224772	0.822157	NA	0	0	1.23257	0
RLC_element8_ZTIPO323_239	chr_1	4920745	4921375	-	0	NA	NA	NA	NA	NA	0	0	0	0
RLC_element3_ZTIPO323_240	chr_1	4921038	4921453	-	0	NA	NA	NA	NA	NA	0	0	0	0
RIL_element2_ZTIPO323_241	chr_1	4969671	4970153	-	0	NA	NA	NA	NA	NA	0	0	0	0
DTT_element3_ZTIPO323_242	chr_1	4970524	4971621	-	0	NA	NA	NA	NA	NA	0	0	0	0
DTT_element9_ZTIPO323_243	chr_1	4970946	4972601	-	0.618584	-1.4341	2.65655	-0.539836	0.58931	NA	0	0	1.84885	0.625484
DHH_element4_ZTIPO323_244	chr_1	4972598	4972644	-	0	NA	NA	NA	NA	NA	0	0	0	0
DHH_element4_ZTIPO323_245	chr_1	4973068	4973203	-	0	NA	NA	NA	NA	NA	0	0	0	0
DTT_element9_ZTIPO323_246	chr_1	4973199	4975200	-	0	NA	NA	NA	NA	NA	0	0	0	0
DTT_element4_ZTIPO323_247	chr_1	4973921	4975569	-	0	NA	NA	NA	NA	NA	0	0	0	0
RIL_element2_ZTIPO323_248	chr_1	4975582	4975787	-	0.373055	1.57079	2.81527	0.557955	0.576875	NA	0	1.49222	0	0
NoCat_element8_ZTIPO323_249	chr_1	5050753	5057707	-	6.993	-5.0746	1.64689	-3.08132	0.00206083	0.00566351	0	0	11.7094	16.2626
RLC_element1_ZTIPO323_250	chr_1	5171896	5178251	-	0.154071	-0.0546026	2.81527	-0.0193952	0.984526	NA	0	0	0.616284	0
RLC_element1_ZTIPO323_251	chr_1	5192843	5199199	-	3.70017	-0.973193	1.53404	-0.6344	0.52582	0.583437	3.33753	1.49222	2.46514	7.50581
DHH_element1_ZTIPO323_252	chr_1	5200190	5206839	-	13.188	-5.99894	1.52303	-3.93882	8.19e-05	0.000308854	0	0	27.7328	25.0194
RLG_element2_ZTIPO323_253	chr_1	5206835	5206940	-	0	NA	NA	NA	NA	NA	0	0	0	0
RLG_element2_ZTIPO323_254	chr_1	5206929	5208375	-	3.25849	-3.92995	1.8848	-2.08507	0.0370626	0.0675176	0	0	6.77912	6.25484
NoCat_element10_ZTIPO323_255	chr_1	5208378	5209204	-	382.306	-0.765628	0.237665	-3.22146	0.00127539	0.00369468	287.028	279.045	467.143	496.009
RLG_element2_ZTIPO323_256	chr_1	5209203	5214493	-	1.86265	-3.07148	2.12886	-1.44278	0.149082	0.191814	0	0	3.6977	3.7529
RLG_element2_ZTIPO323_257	chr_1	5214482	5214607	-	0	NA	NA	NA	NA	NA	0	0	0	0
DHH_element1_ZTIPO323_258	chr_1	5214608	5219210	-	0.464513	-1.06279	2.75113	-0.386312	0.699266	NA	0	0	1.23257	0.625484
DHH_element1_ZTIPO323_259	chr_1	5217211	5220292	-	0	NA	NA	NA	NA	NA	0	0	0	0
RLG_element2_ZTIPO323_260	chr_1	5220293	5220405	+	0	NA	NA	NA	NA	NA	0	0	0	0
RLG_element2_ZTIPO323_261	chr_1	5220406	5227117	+	3.10212	-3.85451	1.90475	-2.02363	0.0430085	0.0754762	0	0	6.77912	5.62936
RLG_element2_ZTIPO323_262	chr_1	5227118	5227223	+	0	NA	NA	NA	NA	NA	0	0	0	0
DHH_element1_ZTIPO323_263	chr_1	5227220	5227554	-	0	NA	NA	NA	NA	NA	0	0	0	0
DHH_element1_ZTIPO323_264	chr_1	5227757	5228551	-	0.929026	-2.01502	2.47422	-0.814406	0.415412	NA	0	0	2.46514	1.25097
DHH_element1_ZTIPO323_265	chr_1	5228552	5228613	-	0.373055	1.57079	2.81527	0.557955	0.576875	NA	0	1.49222	0	0
RLC_element1_ZTIPO323_266	chr_1	5242003	5248359	-	0.310442	-0.637	2.80848	-0.226813	0.820569	NA	0	0	0.616284	0.625484
DTX-MITE_element10_ZTIPO323_267	chr_1	5271273	5271756	+	0.839868	-0.202988	2.46289	-0.0824188	0.934314	NA	0	1.49222	0.616284	1.25097
RLC_element1_ZTIPO323_268	chr_1	5439773	5446129	-	0.156371	-0.0546026	2.81527	-0.0193952	0.984526	NA	0	0	0	0.625484
RSX_element1_ZTIPO323_269	chr_1	5538254	5538331	+	24.2908	1.66931	0.639027	2.61227	0.00899445	0.0204651	38.3816	35.8133	11.7094	11.2587
DTX-MITE_element4_ZTIPO323_270	chr_1	5563289	5563645	+	36.2122	1.85575	0.539592	3.43917	0.000583493	0.0018632	60.0756	53.7199	14.7908	16.2626
RLC_element1_ZTIPO323_271	chr_1	5581862	5588219	+	14.729	0.381749	0.795564	0.479847	0.631336	0.679715	20.0252	13.43	12.3257	13.1352
RLC_element1_ZTIPO323_272	chr_1	5678637	5682962	+	0.310442	-0.637	2.80848	-0.226813	0.820569	NA	0	0	0.616284	0.625484
RLC_element1_ZTIPO323_273	chr_1	5680963	5684994	+	3.87707	-4.19371	1.82101	-2.30296	0.0212813	0.0424117	0	0	8.62797	6.88033
DTX_element1_ZTIPO323_274	chr_1	5764636	5770010	+	0.618584	-1.4341	2.65655	-0.539836	0.58931	NA	0	0	1.84885	0.625484
RLG_element8_ZTIPO323_275	chr_1	5863451	5863526	+	23.0435	1.00478	0.649754	1.5464	0.122008	0.166631	33.3753	28.3522	13.5582	16.8881
RLC_element3_ZTIPO323_276	chr_1	5881496	5881647	-	0.464513	-1.06279	2.75113	-0.386312	0.699266	NA	0	0	1.23257	0.625484
RLC_element11_ZTIPO323_277	chr_1	5882594	5882814	-	0	NA	NA	NA	NA	NA	0	0	0	0
RLC_element1_ZTIPO323_278	chr_1	5884130	5890489	-	0.312742	-0.642691	2.80842	-0.228844	0.81899	NA	0	0	0	1.25097
RLC_element11_ZTIPO323_279	chr_1	5961720	5967376	-	45.8463	1.04511	0.483867	2.15991	0.0307793	0.0581444	70.0882	53.7199	31.4305	28.1468
RLG_element10_ZTIPO323_280	chr_1	5967376	5972807	+	0.156371	-0.0546026	2.81527	-0.0193952	0.984526	NA	0	0	0	0.625484
RLG_element10_ZTIPO323_281	chr_1	5970808	5974183	+	22.8324	-6.77822	1.46006	-4.64242	3.44e-06	1.66e-05	0	0	41.291	50.0387
RLC_element3_ZTIPO323_282	chr_1	5974581	5974702	-	0.308142	-0.631279	2.80853	-0.224772	0.822157	NA	0	0	1.23257	0
DXX_element2_ZTIPO323_283	chr_1	5975122	5975199	-	0	NA	NA	NA	NA	NA	0	0	0	0
RLG_element7_ZTIPO323_284	chr_1	5976655	5976874	-	0	NA	NA	NA	NA	NA	0	0	0	0
RLG_element13_ZTIPO323_285	chr_1	5977662	5979036	-	0	NA	NA	NA	NA	NA	0	0	0	0
RLC_element2_ZTIPO323_286	chr_1	5982778	5982841	-	0	NA	NA	NA	NA	NA	0	0	0	0
RLC_element11_ZTIPO323_287	chr_1	5982815	5982924	-	0	NA	NA	NA	NA	NA	0	0	0	0
RLG_element2_ZTIPO323_288	chr_1	5990009	5990173	-	10.0269	-0.215615	0.995423	-0.216606	0.828515	0.855929	5.0063	13.43	14.7908	6.88033
RLC_element4_ZTIPO323_289	chr_1	6007569	6010867	-	1.62172	-1.3994	2.16172	-0.647356	0.517402	NA	0	1.49222	0.616284	4.37839
RLC_element4_ZTIPO323_290	chr_1	6010843	6014456	-	0.154071	-0.0546026	2.81527	-0.0193952	0.984526	NA	0	0	0.616284	0
RLG_element2_ZTIPO323_291	chr_1	6015494	6016126	+	0	NA	NA	NA	NA	NA	0	0	0	0
RLX-TRIM_element1_ZTIPO323_292	chr_1	6016127	6016310	+	0	NA	NA	NA	NA	NA	0	0	0	0
RLG_element2_ZTIPO323_293	chr_1	6016310	6016931	+	0	NA	NA	NA	NA	NA	0	0	0	0
RLG_element1_ZTIPO323_294	chr_1	6017354	6018342	+	0.154071	-0.0546026	2.81527	-0.0193952	0.984526	NA	0	0	0.616284	0
RLG_element1_ZTIPO323_295	chr_1	6017865	6019465	+	0	NA	NA	NA	NA	NA	0	0	0	0
DTA_element3_ZTIPO323_296	chr_1	6019390	6022325	+	0.469113	-0.998687	2.80327	-0.356258	0.721647	NA	0	0	0	1.87645
RLG_element1_ZTIPO323_297	chr_1	6022311	6022484	+	0	NA	NA	NA	NA	NA	0	0	0	0
RIL_element2_ZTIPO323_298	chr_1	6022511	6027530	-	1.70858	-2.93834	2.17087	-1.35353	0.175886	NA	0	0	3.08142	3.7529
RLG_element3_ZTIPO323_299	chr_1	6027489	6027835	-	0	NA	NA	NA	NA	NA	0	0	0	0
RLG_element3_ZTIPO323_300	chr_1	6027528	6030776	-	0	NA	NA	NA	NA	NA	0	0	0	0
RLG_element3_ZTIPO323_301	chr_1	6028777	6031105	-	0.154071	-0.0546026	2.81527	-0.0193952	0.984526	NA	0	0	0.616284	0
RLG_element3_ZTIPO323_302	chr_1	6031038	6040804	-	0.774955	-1.75372	2.55603	-0.686111	0.492643	NA	0	0	1.84885	1.25097
RLG_element3_ZTIPO323_303	chr_1	6040683	6041350	-	0	NA	NA	NA	NA	NA	0	0	0	0
RIL_element2_ZTIPO323_304	chr_1	6041348	6043855	-	0.154071	-0.0546026	2.81527	-0.0193952	0.984526	NA	0	0	0.616284	0
RIL_element2_ZTIPO323_305	chr_1	6043613	6044249	-	0	NA	NA	NA	NA	NA	0	0	0	0
DTX-MITE_element8_ZTIPO323_306	chr_1	6044250	6044651	-	0	NA	NA	NA	NA	NA	0	0	0	0
RIL_element2_ZTIPO323_307	chr_1	6044654	6044702	-	0	NA	NA	NA	NA	NA	0	0	0	0
RIL_element2_ZTIPO323_308	chr_1	6044722	6047515	-	0.623184	-1.44328	2.65392	-0.543829	0.586559	NA	0	0	0.616284	1.87645
RIL_element2_ZTIPO323_309	chr_1	6047087	6053991	-	0.777255	-1.75757	2.55483	-0.687939	0.491491	NA	0	0	1.23257	1.87645
RIL_element2_ZTIPO323_310	chr_1	6053865	6055537	-	0.466813	-1.06843	2.74979	-0.388549	0.69761	NA	0	0	0.616284	1.25097
RIL_element2_ZTIPO323_311	chr_1	6055859	6056514	-	0.154071	-0.0546026	2.81527	-0.0193952	0.984526	NA	0	0	0.616284	0
DTM_element2_ZTIPO323_312	chr_1	6056510	6061016	-	4.02425	-4.24273	1.81921	-2.33219	0.0196908	0.0401677	0	0	11.0931	5.00387
RIL_element2_ZTIPO323_313	chr_1	6061014	6065088	-	3.10672	-3.85648	1.90437	-2.02507	0.0428599	0.0754762	0	0	5.54655	6.88033
RIL_element2_ZTIPO323_314	chr_1	6065105	6072451	-	1.0854	-2.24824	2.3955	-0.938526	0.347974	NA	0	0	2.46514	1.87645
[truncated: 3,825 more rows]
