# Supplementary material for: Destabilization of chromosome structure by histone H3 lysine 27 methylation
Source: PLoS Genet. 2019 Apr 22;15(4):e1008093. doi: 10.1371/journal.pgen.1008093 (PMC6510446; doi:10.1371/journal.pgen.1008093)
Supplement: S8 Table — (XLSX) [file pgen.1008093.s008.xlsx]

## Sheet: Blatt1
S8 Table. Predicted secondary metabolite gene clusters merged with the Z. tritici annotation.
Chromosome	Start	End	Gene	Strand	antiSMASH annotation (type of secondary metabolite)
chr_1	2170752	2171879	Zt09_chr_1_00720	+	other
chr_1	2172553	2173399	Zt09_chr_1_00721	+	other
chr_1	2173534	2175532	Zt09_chr_1_00722	-	other
chr_1	2175948	2177095	Zt09_chr_1_00723	-	other
chr_1	2179138	2181288	Zt09_chr_1_00724	-	other
chr_1	2189682	2191185	Zt09_chr_1_00726	+	other
chr_1	2191438	2195442	Zt09_chr_1_00727	-	other
chr_1	2196494	2197533	Zt09_chr_1_00728	+	other
chr_1	2197761	2198749	Zt09_chr_1_00729	+	other
chr_1	2198874	2200957	Zt09_chr_1_00730	-	other
chr_1	2201195	2202619	Zt09_chr_1_00731	+	other
chr_1	2208268	2209189	Zt09_chr_1_00733	+	other
chr_1	2214178	2216295	Zt09_chr_1_00735	+	other
chr_1	2300683	2303494	Zt09_chr_1_00774	+	siderophore
chr_1	2303693	2304215	Zt09_chr_1_00775	-	siderophore
chr_1	2308952	2311261	Zt09_chr_1_00777	-	siderophore
chr_1	2361770	2363542	Zt09_chr_1_00797	+	Terpene
chr_1	2363890	2366166	Zt09_chr_1_00798	+	Terpene
chr_1	2367198	2368723	Zt09_chr_1_00800	-	Terpene
chr_1	2369241	2372837	Zt09_chr_1_00801	+	Terpene
chr_1	2373297	2374819	Zt09_chr_1_00802	+	Terpene
chr_1	2378183	2379266	Zt09_chr_1_00804	+	Terpene
chr_1	2380114	2380689	Zt09_chr_1_00805	+	Terpene
chr_1	2380802	2382007	Zt09_chr_1_00806	-	Terpene
chr_1	2382438	2382811	Zt09_chr_1_00807	-	Terpene
chr_1	2387009	2390470	Zt09_chr_1_00809	-	Terpene
chr_1	2391243	2392508	Zt09_chr_1_00810	+	Terpene
chr_1	2392822	2394200	Zt09_chr_1_00811	-	Terpene
chr_1	2400089	2400886	Zt09_chr_1_00812	+	Terpene
chr_1	2404304	2405491	Zt09_chr_1_00814	+	Terpene
chr_1	2406406	2407170	Zt09_chr_1_00815	-	Terpene
chr_1	2407486	2409128	Zt09_chr_1_00816	-	Terpene
chr_1	2409464	2411896	Zt09_chr_1_00817	-	Terpene
chr_1	2415221	2417395	Zt09_chr_1_00819	-	Terpene
chr_1	2417689	2419068	Zt09_chr_1_00820	+	Terpene
chr_1	2419862	2420799	Zt09_chr_1_00821	+	Terpene
chr_1	2421428	2422605	Zt09_chr_1_00822	-	Terpene
chr_1	2423177	2424224	Zt09_chr_1_00823	+	Terpene
chr_1	2432302	2434117	Zt09_chr_1_00825	-	Terpene
chr_1	2434609	2438581	Zt09_chr_1_00826	+	Terpene
chr_1	3518416	3520164	Zt09_chr_1_01230	-	Terpene
chr_1	3522475	3523268	Zt09_chr_1_01232	-	Terpene
chr_1	3525844	3526637	Zt09_chr_1_01234	-	Terpene
chr_1	3526948	3527677	Zt09_chr_1_01235	+	Terpene
chr_1	3530669	3535837	Zt09_chr_1_01237	-	Terpene
chr_1	3821935	3823258	Zt09_chr_1_01335	-	T3pks
chr_1	3824215	3824857	Zt09_chr_1_01336	-	T3pks
chr_1	3825339	3826316	Zt09_chr_1_01337	+	T3pks
chr_1	3826931	3828886	Zt09_chr_1_01338	-	T3pks
chr_1	3830405	3831196	Zt09_chr_1_01340	+	T3pks
chr_1	3831799	3837569	Zt09_chr_1_01341	+	T3pks
chr_1	3837904	3839492	Zt09_chr_1_01342	+	T3pks
chr_1	3839581	3840506	Zt09_chr_1_01343	-	T3pks
chr_1	3840795	3841956	Zt09_chr_1_01344	+	T3pks
chr_1	3842408	3843148	Zt09_chr_1_01345	+	T3pks
chr_1	3854441	3856440	Zt09_chr_1_01346	-	T3pks
chr_1	3856940	3857621	Zt09_chr_1_01347	-	T3pks
chr_1	3858650	3859188	Zt09_chr_1_01348	+	T3pks
chr_1	3859854	3860702	Zt09_chr_1_01349	+	T3pks
chr_1	3861310	3862197	Zt09_chr_1_01350	-	T3pks
chr_1	5128643	5129818	Zt09_chr_1_01811	-	Nrps
chr_1	5132139	5132695	Zt09_chr_1_01812	-	Nrps
chr_1	5132896	5134698	Zt09_chr_1_01813	+	Nrps
chr_1	5135325	5136306	Zt09_chr_1_01814	+	Nrps
chr_1	5138591	5140418	Zt09_chr_1_01815	+	Nrps
chr_1	5141421	5142547	Zt09_chr_1_01816	+	Nrps
chr_1	5143063	5145246	Zt09_chr_1_01817	+	Nrps
chr_1	5145962	5146792	Zt09_chr_1_01818	+	Nrps
chr_1	5146946	5150080	Zt09_chr_1_01819	-	Nrps
chr_1	5150660	5151942	Zt09_chr_1_01820	-	Nrps
chr_1	5152460	5155249	Zt09_chr_1_01821	+	Nrps
chr_1	5155422	5156534	Zt09_chr_1_01822	-	Nrps
chr_1	5159841	5161232	Zt09_chr_1_01824	-	Nrps
chr_1	5161416	5162622	Zt09_chr_1_01825	+	Nrps
chr_1	5162955	5164817	Zt09_chr_1_01826	-	Nrps
chr_1	5170144	5171076	Zt09_chr_1_01829	-	Nrps
chr_1	5178369	5179157	Zt09_chr_1_01830	+	Nrps
chr_1	5179219	5180056	Zt09_chr_1_01831	-	Nrps
chr_1	5180606	5182299	Zt09_chr_1_01832	+	Nrps
chr_1	5182529	5183849	Zt09_chr_1_01833	-	Nrps
chr_1	5187511	5188824	Zt09_chr_1_01836	-	Nrps
chr_1	5190671	5192491	Zt09_chr_1_01837	-	Nrps
chr_1	5513062	5515350	Zt09_chr_1_01958	-	T1pks
chr_1	5517163	5523886	Zt09_chr_1_01959	+	T1pks
chr_1	5524934	5526679	Zt09_chr_1_01960	-	T1pks
chr_1	5526725	5528313	Zt09_chr_1_01961	-	T1pks
chr_1	5528745	5529721	Zt09_chr_1_01962	+	T1pks
chr_1	5530156	5532204	Zt09_chr_1_01963	-	T1pks
chr_1	5534979	5536861	Zt09_chr_1_01964	+	T1pks
chr_1	5537248	5538170	Zt09_chr_1_01965	+	T1pks
chr_1	5538546	5547675	Zt09_chr_1_01966	-	T1pks
chr_1	5555852	5557240	Zt09_chr_1_01968	+	T1pks
chr_1	5557699	5558697	Zt09_chr_1_01969	+	T1pks
chr_1	5560208	5561206	Zt09_chr_1_01971	-	T1pks
chr_1	5561697	5563037	Zt09_chr_1_01972	-	T1pks
chr_1	5566984	5568639	Zt09_chr_1_01974	+	T1pks
chr_2	31258	33597	Zt09_chr_2_00004	-	T1pks
chr_2	33887	34825	Zt09_chr_2_00005	+	T1pks
chr_2	35810	37234	Zt09_chr_2_00006	+	T1pks
chr_2	38655	40090	Zt09_chr_2_00008	-	T1pks
chr_2	41114	43119	Zt09_chr_2_00009	+	T1pks
chr_2	43950	45871	Zt09_chr_2_00010	+	T1pks
chr_2	53854	58297	Zt09_chr_2_00011	+	T1pks
chr_2	58408	59617	Zt09_chr_2_00012	-	T1pks
chr_2	59911	61476	Zt09_chr_2_00013	+	T1pks
chr_2	62599	64484	Zt09_chr_2_00014	-	T1pks
chr_2	65374	66377	Zt09_chr_2_00015	-	T1pks
chr_2	77471	78346	Zt09_chr_2_00018	+	T1pks
chr_2	78761	79991	Zt09_chr_2_00019	+	T1pks
chr_2	86076	87190	Zt09_chr_2_00022	+	T1pks
chr_2	90713	92091	Zt09_chr_2_00024	-	T1pks
chr_2	95885	97982	Zt09_chr_2_00026	+	T1pks
chr_2	98374	99028	Zt09_chr_2_00027	-	T1pks
chr_2	99609	101786	Zt09_chr_2_00028	+	T1pks
chr_2	103528	108090	Zt09_chr_2_00030	-	T1pks
chr_2	122836	124173	Zt09_chr_2_00031	+	T1pks
chr_2	124551	131740	Zt09_chr_2_00032	-	T1pks
chr_2	136390	137210	Zt09_chr_2_00035	+	T1pks
chr_2	143780	146209	Zt09_chr_2_00037	+	T1pks
chr_2	146837	149823	Zt09_chr_2_00038	-	T1pks
chr_2	151184	152475	Zt09_chr_2_00039	+	T1pks
chr_2	222377	223458	Zt09_chr_2_00057	+	T1pks-nrps
chr_2	225845	226729	Zt09_chr_2_00059	+	T1pks-nrps
chr_2	262619	263257	Zt09_chr_2_00062	+	T1pks-nrps
chr_2	263674	264623	Zt09_chr_2_00063	-	T1pks-nrps
chr_2	265190	266575	Zt09_chr_2_00064	+	T1pks-nrps
chr_2	268656	270175	Zt09_chr_2_00066	+	T1pks-nrps
chr_2	270313	278751	Zt09_chr_2_00067	-	T1pks-nrps
chr_2	279196	284342	Zt09_chr_2_00068	+	T1pks-nrps
chr_2	286992	288500	Zt09_chr_2_00069	-	T1pks-nrps
chr_2	289130	290602	Zt09_chr_2_00070	-	T1pks-nrps
chr_2	291617	292238	Zt09_chr_2_00071	-	T1pks-nrps
chr_2	296103	297933	Zt09_chr_2_00074	-	T1pks-nrps
chr_2	300657	301848	Zt09_chr_2_00075	-	T1pks-nrps
chr_2	305310	310192	Zt09_chr_2_00077	+	T1pks-nrps
chr_2	418479	420089	Zt09_chr_2_00108	+	Nrps
chr_2	420584	422080	Zt09_chr_2_00109	-	Nrps
chr_2	422453	423453	Zt09_chr_2_00110	+	Nrps
chr_2	427564	428871	Zt09_chr_2_00113	-	Nrps
chr_2	429154	430695	Zt09_chr_2_00114	+	Nrps
chr_2	431119	432712	Zt09_chr_2_00115	-	Nrps
chr_2	433742	437840	Zt09_chr_2_00116	-	Nrps
chr_2	439283	453302	Zt09_chr_2_00117	+	Nrps
chr_2	453825	455477	Zt09_chr_2_00118	-	Nrps
chr_2	456769	458519	Zt09_chr_2_00120	-	Nrps
chr_2	459143	460416	Zt09_chr_2_00121	-	Nrps
chr_2	461149	468432	Zt09_chr_2_00122	-	Nrps
chr_2	468869	471319	Zt09_chr_2_00123	+	Nrps
chr_2	471610	472482	Zt09_chr_2_00124	+	Nrps
chr_2	1007540	1007867	Zt09_chr_2_00311	-	Nrps
chr_2	1008626	1010053	Zt09_chr_2_00312	-	Nrps
chr_2	1016494	1017902	Zt09_chr_2_00316	-	Nrps
chr_2	1018855	1023954	Zt09_chr_2_00317	+	Nrps
chr_2	1024322	1025240	Zt09_chr_2_00318	+	Nrps
chr_2	1025441	1026479	Zt09_chr_2_00319	-	Nrps
chr_2	1027959	1040953	Zt09_chr_2_00321	-	Nrps
chr_2	1042772	1045006	Zt09_chr_2_00323	+	Nrps
chr_2	1045088	1046035	Zt09_chr_2_00324	-	Nrps
chr_2	1046587	1046984	Zt09_chr_2_00325	-	Nrps
chr_2	1053543	1056410	Zt09_chr_2_00327	-	Nrps
chr_2	1048431	1052139	Zt09_chr_2_00326	-	Nrps
chr_2	1934751	1938296	Zt09_chr_2_00616	-	Terpene
chr_2	1938887	1941115	Zt09_chr_2_00617	+	Terpene
chr_2	1954819	1955637	Zt09_chr_2_00619	+	Terpene
chr_2	1964576	1965321	Zt09_chr_2_00620	+	Terpene
chr_2	1968003	1969484	Zt09_chr_2_00622	-	Terpene
chr_2	1966036	1967143	Zt09_chr_2_00621	-	Terpene
chr_2	1969994	1973326	Zt09_chr_2_00623	+	Terpene
chr_2	1973872	1974276	Zt09_chr_2_00624	+	Terpene
chr_2	1975025	1975639	Zt09_chr_2_00625	+	Terpene
chr_2	1994559	1995670	Zt09_chr_2_00627	+	Terpene
chr_2	1999481	2001820	Zt09_chr_2_00631	+	Terpene
chr_2	2002847	2003996	Zt09_chr_2_00632	+	Terpene
chr_2	2004703	2006781	Zt09_chr_2_00633	+	Terpene
chr_2	2011853	2013153	Zt09_chr_2_00637	-	Terpene
chr_2	2013492	2018012	Zt09_chr_2_00638	+	Terpene
chr_2	2018430	2020703	Zt09_chr_2_00639	-	Terpene
chr_2	2021360	2023460	Zt09_chr_2_00640	+	Terpene
chr_2	2024313	2025971	Zt09_chr_2_00641	-	Terpene
chr_2	2027009	2027866	Zt09_chr_2_00642	-	Terpene
chr_2	2028620	2029135	Zt09_chr_2_00643	+	Terpene
chr_2	2029290	2031095	Zt09_chr_2_00644	+	Terpene
chr_2	2031715	2032371	Zt09_chr_2_00645	-	Terpene
chr_2	2032893	2036462	Zt09_chr_2_00646	-	Terpene
chr_2	2038028	2039912	Zt09_chr_2_00647	+	Terpene
chr_2	2040265	2042436	Zt09_chr_2_00648	+	Terpene
chr_4	13221	13759	Zt09_chr_4_00001	-	Nrps
chr_4	15580	29351	Zt09_chr_4_00002	-	Nrps
chr_4	30645	32000	Zt09_chr_4_00003	+	Nrps
chr_4	33143	35151	Zt09_chr_4_00004	+	Nrps
chr_4	36524	40624	Zt09_chr_4_00005	+	Nrps
chr_4	41788	43948	Zt09_chr_4_00006	+	Nrps
chr_4	48463	49155	Zt09_chr_4_00007	-	Nrps
chr_5	85463	87322	Zt09_chr_5_00006	+	T1pks
chr_5	88348	89691	Zt09_chr_5_00007	+	T1pks
chr_5	94164	94958	Zt09_chr_5_00009	-	T1pks
chr_5	95307	96818	Zt09_chr_5_00010	-	T1pks
chr_5	96999	99044	Zt09_chr_5_00011	+	T1pks
chr_5	101621	108595	Zt09_chr_5_00013	-	T1pks
chr_5	108946	110334	Zt09_chr_5_00014	+	T1pks
chr_5	111722	112639	Zt09_chr_5_00015	+	T1pks
chr_5	113332	114768	Zt09_chr_5_00016	+	T1pks
chr_5	115565	116695	Zt09_chr_5_00017	-	T1pks
chr_5	118107	118760	Zt09_chr_5_00019	-	T1pks
chr_5	122351	129292	Zt09_chr_5_00021	-	T1pks
chr_5	130690	132388	Zt09_chr_5_00022	+	T1pks
chr_5	133725	134685	Zt09_chr_5_00023	+	T1pks
chr_5	141477	142268	Zt09_chr_5_00026	-	T1pks
chr_5	143418	149554	Zt09_chr_5_00027	-	T1pks
chr_5	1298634	1299569	Zt09_chr_5_00382	+	Other
chr_5	1301816	1302451	Zt09_chr_5_00384	-	Other
chr_5	1302995	1303367	Zt09_chr_5_00385	+	Other
chr_5	1303812	1305343	Zt09_chr_5_00386	-	Other
chr_5	1309805	1310533	Zt09_chr_5_00388	-	Other
chr_5	1317075	1319876	Zt09_chr_5_00390	-	Other
chr_5	1321396	1322017	Zt09_chr_5_00391	+	Other
chr_5	1322254	1324347	Zt09_chr_5_00392	-	Other
chr_5	1324951	1325578	Zt09_chr_5_00393	-	Other
chr_5	1330532	1330885	Zt09_chr_5_00396	+	Other
chr_5	1331122	1331981	Zt09_chr_5_00397	-	Other
chr_5	1336939	1338965	Zt09_chr_5_00400	-	Other
chr_5	1352428	1353597	Zt09_chr_5_00406	-	Other
chr_5	1358608	1360382	Zt09_chr_5_00407	+	Other
chr_5	1361045	1364653	Zt09_chr_5_00408	-	Other
chr_5	1365119	1366024	Zt09_chr_5_00409	+	Other
chr_5	1371335	1374787	Zt09_chr_5_00411	+	Other
chr_5	1376143	1377295	Zt09_chr_5_00412	-	Other
chr_5	1378729	1380182	Zt09_chr_5_00413	+	Other
chr_6	72339	75933	Zt09_chr_6_00005	+	T1pks
chr_6	84106	86260	Zt09_chr_6_00008	-	T1pks
chr_6	90181	92061	Zt09_chr_6_00010	-	T1pks
chr_6	92419	93681	Zt09_chr_6_00011	+	T1pks
chr_6	94059	94688	Zt09_chr_6_00012	-	T1pks
chr_6	106974	108443	Zt09_chr_6_00014	+	T1pks
chr_6	108846	112186	Zt09_chr_6_00015	-	T1pks
chr_6	112528	119549	Zt09_chr_6_00016	-	T1pks
chr_6	120777	121813	Zt09_chr_6_00017	-	T1pks
chr_6	122499	123239	Zt09_chr_6_00018	+	T1pks
chr_6	124038	124796	Zt09_chr_6_00019	-	T1pks
chr_6	126642	127304	Zt09_chr_6_00021	-	T1pks
chr_6	134467	135455	Zt09_chr_6_00024	-	T1pks
chr_6	136029	137678	Zt09_chr_6_00025	+	T1pks
chr_6	138045	139851	Zt09_chr_6_00026	+	T1pks
chr_6	142562	144129	Zt09_chr_6_00028	-	T1pks
chr_6	148845	150747	Zt09_chr_6_00030	+	T1pks
chr_6	152845	154634	Zt09_chr_6_00031	+	T1pks
chr_6	154778	155653	Zt09_chr_6_00032	-	T1pks
chr_6	162136	163125	Zt09_chr_6_00035	-	T1pks
chr_6	163518	164459	Zt09_chr_6_00036	+	T1pks
chr_6	165093	167438	Zt09_chr_6_00037	-	T1pks
chr_6	167996	170251	Zt09_chr_6_00038	+	T1pks
chr_6	282085	284130	Zt09_chr_6_00066	-	Nrps
chr_6	285711	285973	Zt09_chr_6_00067	+	Nrps
chr_6	286095	288743	Zt09_chr_6_00068	+	Nrps
chr_6	294769	295779	Zt09_chr_6_00071	+	Nrps
chr_6	295975	298508	Zt09_chr_6_00072	-	Nrps
chr_6	302980	304903	Zt09_chr_6_00074	+	Nrps
chr_6	310922	311707	Zt09_chr_6_00078	-	Nrps
chr_6	312363	315135	Zt09_chr_6_00079	+	Nrps
chr_6	323267	336043	Zt09_chr_6_00084	-	Nrps
chr_6	336860	337712	Zt09_chr_6_00085	-	Nrps
chr_6	338312	340108	Zt09_chr_6_00086	+	Nrps
chr_6	344581	346296	Zt09_chr_6_00088	-	Nrps
chr_6	346604	349414	Zt09_chr_6_00089	-	Nrps
chr_6	342674	344357	Zt09_chr_6_00087	-	Nrps
chr_6	349910	352816	Zt09_chr_6_00090	-	Nrps
chr_6	353539	354504	Zt09_chr_6_00091	-	Nrps
chr_6	355231	356229	Zt09_chr_6_00092	-	Nrps
chr_6	1818307	1818975	Zt09_chr_6_00495	+	Nrps
chr_6	1821703	1823472	Zt09_chr_6_00497	-	Nrps
chr_6	1824180	1825511	Zt09_chr_6_00498	+	Nrps
chr_6	1825623	1829363	Zt09_chr_6_00499	-	Nrps
chr_6	1830168	1831851	Zt09_chr_6_00500	+	Nrps
chr_6	1832331	1834148	Zt09_chr_6_00501	+	Nrps
chr_6	1835353	1836408	Zt09_chr_6_00502	-	Nrps
chr_6	1837027	1838027	Zt09_chr_6_00503	-	Nrps
chr_6	1838352	1839413	Zt09_chr_6_00504	-	Nrps
chr_6	1839800	1841259	Zt09_chr_6_00505	+	Nrps
chr_6	1842541	1844637	Zt09_chr_6_00507	+	Nrps
chr_6	1846401	1849511	Zt09_chr_6_00509	+	Nrps
chr_6	2243841	2245382	Zt09_chr_6_00595	-	Nrps
chr_6	2250424	2252288	Zt09_chr_6_00598	-	Nrps
chr_6	2254126	2254776	Zt09_chr_6_00599	+	Nrps
chr_6	2255766	2257584	Zt09_chr_6_00600	-	Nrps
chr_6	2259280	2262834	Zt09_chr_6_00601	+	Nrps
chr_6	2267820	2270529	Zt09_chr_6_00603	+	Nrps
chr_6	2271112	2272098	Zt09_chr_6_00604	+	Nrps
chr_6	2272576	2275875	Zt09_chr_6_00605	-	Nrps
chr_6	2277801	2278779	Zt09_chr_6_00606	-	Nrps
chr_7	2561490	2562458	Zt09_chr_7_00838	-	t1pks
chr_7	2566511	2567380	Zt09_chr_7_00839	+	t1pks
chr_7	2571494	2571969	Zt09_chr_7_00840	+	t1pks
chr_7	2572935	2574930	Zt09_chr_7_00841	+	t1pks
chr_7	2575644	2576816	Zt09_chr_7_00842	+	t1pks
chr_7	2577096	2579147	Zt09_chr_7_00843	-	t1pks
chr_7	2581920	2589469	Zt09_chr_7_00844	-	t1pks
chr_7	2590017	2591228	Zt09_chr_7_00845	+	t1pks
chr_7	2591341	2592281	Zt09_chr_7_00846	-	t1pks
chr_7	2597608	2601755	Zt09_chr_7_00848	+	t1pks
chr_7	2603448	2605040	Zt09_chr_7_00849	+	t1pks
chr_7	2605773	2606813	Zt09_chr_7_00850	-	t1pks
chr_7	2607080	2608068	Zt09_chr_7_00851	-	t1pks
chr_8	2346207	2348024	Zt09_chr_8_00743	+	Nrps
chr_8	2348749	2350009	Zt09_chr_8_00744	-	Nrps
chr_8	2350371	2350877	Zt09_chr_8_00745	+	Nrps
chr_8	2353113	2359499	Zt09_chr_8_00747	-	Nrps
chr_8	2362865	2363757	Zt09_chr_8_00749	-	Nrps
chr_8	2372481	2374211	Zt09_chr_8_00750	+	Nrps
chr_9	483909	485710	Zt09_chr_9_00132	+	Other
chr_9	486068	487579	Zt09_chr_9_00133	-	Other
chr_9	491843	493654	Zt09_chr_9_00136	-	Other
chr_9	499739	501421	Zt09_chr_9_00139	+	Other
chr_9	502021	503802	Zt09_chr_9_00140	-	Other
chr_9	507100	508295	Zt09_chr_9_00141	+	Other
chr_9	516919	518664	Zt09_chr_9_00142	-	Other
chr_9	519436	524064	Zt09_chr_9_00143	-	Other
chr_9	524749	525222	Zt09_chr_9_00144	-	Other
chr_9	536535	542086	Zt09_chr_9_00147	-	Other
chr_9	542645	546473	Zt09_chr_9_00148	+	Other
chr_9	546781	549046	Zt09_chr_9_00149	-	Other
chr_9	549477	550373	Zt09_chr_9_00150	+	Other
chr_9	550659	551441	Zt09_chr_9_00151	-	Other
chr_9	553695	555038	Zt09_chr_9_00153	-	Other
chr_9	572878	575367	Zt09_chr_9_00155	+	Other
chr_9	577594	578260	Zt09_chr_9_00156	+	Other
chr_9	579610	581261	Zt09_chr_9_00157	+	Other
chr_9	581504	582109	Zt09_chr_9_00158	+	Other
chr_9	582630	583301	Zt09_chr_9_00159	+	Other
chr_9	583782	584468	Zt09_chr_9_00160	+	Other
chr_9	605261	607233	Zt09_chr_9_00163	+	Other
chr_9	608998	609735	Zt09_chr_9_00165	+	Other
chr_9	624087	624488	Zt09_chr_9_00168	+	Other
chr_9	624651	626231	Zt09_chr_9_00169	-	Other
chr_9	627874	629412	Zt09_chr_9_00170	-	Other
chr_9	629828	631152	Zt09_chr_9_00171	-	Other
chr_9	631376	632866	Zt09_chr_9_00172	-	Other
chr_9	640319	641512	Zt09_chr_9_00174	-	Other
chr_9	634242	639573	Zt09_chr_9_00173	-	Other
chr_9	642303	644553	Zt09_chr_9_00175	+	Other
chr_9	644807	645962	Zt09_chr_9_00176	+	Other
chr_9	646249	647225	Zt09_chr_9_00177	+	Other
chr_9	651291	652751	Zt09_chr_9_00178	+	Other
chr_9	655200	657056	Zt09_chr_9_00180	-	Other
chr_9	657482	661173	Zt09_chr_9_00181	+	Other
chr_9	661333	662242	Zt09_chr_9_00182	-	Other
chr_9	663250	665199	Zt09_chr_9_00183	+	Other
chr_9	680484	682965	Zt09_chr_9_00185	-	Other
chr_9	684308	685892	Zt09_chr_9_00187	-	Other
chr_9	686917	690524	Zt09_chr_9_00188	+	Other
chr_9	694521	695804	Zt09_chr_9_00190	-	Other
chr_9	696036	697185	Zt09_chr_9_00191	-	Other
chr_9	697334	699196	Zt09_chr_9_00192	+	Other
chr_9	701101	702245	Zt09_chr_9_00194	+	Other
chr_9	702767	703498	Zt09_chr_9_00195	+	Other
chr_9	703947	704639	Zt09_chr_9_00196	+	Other
chr_9	705132	706300	Zt09_chr_9_00197	-	Other
chr_9	707138	708006	Zt09_chr_9_00198	+	Other
chr_9	709314	712451	Zt09_chr_9_00200	+	Other
chr_9	712724	714190	Zt09_chr_9_00201	-	Other
chr_9	1480807	1483860	Zt09_chr_9_00437	-	T1pks
chr_9	1484039	1485260	Zt09_chr_9_00438	+	T1pks
chr_9	1485727	1488662	Zt09_chr_9_00439	-	T1pks
chr_9	1489330	1493724	Zt09_chr_9_00440	+	T1pks
chr_9	1494054	1502294	Zt09_chr_9_00441	-	T1pks
chr_9	1507247	1508554	Zt09_chr_9_00443	-	T1pks
chr_9	1515961	1516611	Zt09_chr_9_00445	+	T1pks
chr_9	1518989	1522576	Zt09_chr_9_00446	+	T1pks
chr_10	341287	342289	Zt09_chr_10_00118	+	Terpene
chr_10	342575	344755	Zt09_chr_10_00119	+	Terpene
chr_10	346566	347713	Zt09_chr_10_00120	-	Terpene
chr_10	350128	351876	Zt09_chr_10_00122	+	Terpene
chr_10	352797	353756	Zt09_chr_10_00123	-	Terpene
chr_10	354137	355729	Zt09_chr_10_00124	+	Terpene
chr_10	357048	359126	Zt09_chr_10_00125	+	Terpene
chr_10	363111	365601	Zt09_chr_10_00126	+	Terpene
chr_10	376942	378798	Zt09_chr_10_00131	-	Terpene
chr_10	384037	385734	Zt09_chr_10_00134	-	Terpene
chr_10	386649	387272	Zt09_chr_10_00135	-	Terpene
chr_10	388012	389535	Zt09_chr_10_00136	-	Terpene
chr_10	390135	391166	Zt09_chr_10_00137	+	Terpene
chr_10	391408	392312	Zt09_chr_10_00138	+	Terpene
chr_10	393325	394115	Zt09_chr_10_00139	+	Terpene
chr_10	396168	399081	Zt09_chr_10_00140	+	Terpene
chr_10	400158	400886	Zt09_chr_10_00141	+	Terpene
chr_10	401587	404229	Zt09_chr_10_00142	+	Terpene
chr_10	404535	405945	Zt09_chr_10_00143	+	Terpene
chr_10	411366	413165	Zt09_chr_10_00145	+	Terpene
chr_10	417335	417946	Zt09_chr_10_00146	+	Terpene
chr_10	418037	419193	Zt09_chr_10_00147	-	Terpene
chr_10	419554	420012	Zt09_chr_10_00148	-	Terpene
chr_10	425702	427006	Zt09_chr_10_00152	-	T1pks
chr_10	427490	428563	Zt09_chr_10_00153	+	T1pks
chr_10	434653	436154	Zt09_chr_10_00155	+	T1pks
chr_10	437422	438857	Zt09_chr_10_00156	+	T1pks
chr_10	439622	440422	Zt09_chr_10_00157	+	T1pks
chr_10	440463	442177	Zt09_chr_10_00158	-	T1pks
chr_10	443021	443795	Zt09_chr_10_00159	-	T1pks
chr_10	444419	445102	Zt09_chr_10_00160	-	T1pks
chr_10	448452	457362	Zt09_chr_10_00161	-	T1pks
chr_10	469523	473757	Zt09_chr_10_00164	-	T1pks
chr_10	474344	476205	Zt09_chr_10_00165	+	T1pks
chr_10	476527	477261	Zt09_chr_10_00166	-	T1pks
chr_10	479842	480507	Zt09_chr_10_00167	+	T1pks
chr_10	481157	481765	Zt09_chr_10_00168	-	T1pks
chr_10	483076	485734	Zt09_chr_10_00169	-	T1pks
chr_10	1274387	1278003	Zt09_chr_10_00450	+	T1pks
chr_10	1281343	1282301	Zt09_chr_10_00452	-	T1pks
chr_10	1283033	1283467	Zt09_chr_10_00453	+	T1pks
chr_10	1283727	1284806	Zt09_chr_10_00454	+	T1pks
chr_10	1289798	1291500	Zt09_chr_10_00456	-	T1pks
chr_10	1294114	1295619	Zt09_chr_10_00458	-	T1pks
chr_10	1298210	1298977	Zt09_chr_10_00460	-	T1pks
chr_10	1299752	1300408	Zt09_chr_10_00461	-	T1pks
chr_10	1300842	1302124	Zt09_chr_10_00462	-	T1pks
chr_10	1302975	1303428	Zt09_chr_10_00463	+	T1pks
chr_10	1303836	1304693	Zt09_chr_10_00464	-	T1pks
chr_10	1305364	1306554	Zt09_chr_10_00465	-	T1pks
chr_10	1333466	1334167	Zt09_chr_10_00467	+	T1pks
chr_10	1334648	1335304	Zt09_chr_10_00468	+	T1pks
chr_10	1335944	1336956	Zt09_chr_10_00469	+	T1pks
chr_10	1344442	1348257	Zt09_chr_10_00472	+	T1pks
chr_10	1348702	1349767	Zt09_chr_10_00473	+	T1pks
chr_10	1365935	1366947	Zt09_chr_10_00477	+	T1pks
chr_10	1374019	1375667	Zt09_chr_10_00479	-	T1pks
chr_10	1377321	1378660	Zt09_chr_10_00480	+	T1pks
chr_10	1379647	1381988	Zt09_chr_10_00481	-	T1pks
chr_10	1382903	1383596	Zt09_chr_10_00482	-	T1pks
chr_10	1384588	1386072	Zt09_chr_10_00483	-	T1pks
chr_10	1386900	1396077	Zt09_chr_10_00484	-	T1pks
chr_10	1396439	1397586	Zt09_chr_10_00485	-	T1pks
chr_10	1433970	1434464	Zt09_chr_10_00486	+	T1pks
chr_10	1435059	1435817	Zt09_chr_10_00487	-	T1pks
chr_10	1436178	1437155	Zt09_chr_10_00488	-	T1pks
chr_10	1437567	1439416	Zt09_chr_10_00489	-	T1pks
chr_10	1440011	1441659	Zt09_chr_10_00490	+	T1pks
chr_10	1442061	1443747	Zt09_chr_10_00491	-	T1pks
chr_10	1444548	1445821	Zt09_chr_10_00492	+	T1pks
chr_10	1448485	1456017	Zt09_chr_10_00494	+	T1pks
chr_10	1457034	1458128	Zt09_chr_10_00495	-	T1pks
chr_10	1460785	1461824	Zt09_chr_10_00496	-	T1pks
chr_10	1464720	1466107	Zt09_chr_10_00498	+	T1pks
chr_10	1466602	1468337	Zt09_chr_10_00499	+	T1pks
chr_10	1468509	1468973	Zt09_chr_10_00500	-	T1pks
chr_10	1469160	1469840	Zt09_chr_10_00501	+	T1pks
chr_10	1469910	1472369	Zt09_chr_10_00502	-	T1pks
chr_10	1473012	1474574	Zt09_chr_10_00503	-	T1pks
chr_10	1476382	1477263	Zt09_chr_10_00505	-	T1pks
chr_10	1477645	1478863	Zt09_chr_10_00506	-	T1pks
chr_10	1479378	1480511	Zt09_chr_10_00507	-	T1pks
chr_11	393046	396402	Zt09_chr_11_00116	-	Other
chr_11	397325	399112	Zt09_chr_11_00117	+	Other
chr_11	399249	400159	Zt09_chr_11_00118	+	Other
chr_11	404099	404649	Zt09_chr_11_00120	+	Other
chr_11	406975	408380	Zt09_chr_11_00121	+	Other
chr_11	413046	414790	Zt09_chr_11_00123	-	Other
chr_11	409058	412465	Zt09_chr_11_00122	-	Other
chr_11	415540	417018	Zt09_chr_11_00124	+	Other
chr_11	418281	420033	Zt09_chr_11_00125	+	Other
chr_11	420161	423584	Zt09_chr_11_00126	-	Other
chr_11	424893	425437	Zt09_chr_11_00127	-	Other
chr_11	428026	429601	Zt09_chr_11_00128	-	Other
chr_11	430128	433163	Zt09_chr_11_00129	-	Other
chr_11	566670	567897	Zt09_chr_11_00176	+	T1pks
chr_11	568061	569917	Zt09_chr_11_00177	-	T1pks
chr_11	576774	578348	Zt09_chr_11_00180	+	T1pks
chr_11	578691	582279	Zt09_chr_11_00181	-	T1pks
chr_11	583016	584434	Zt09_chr_11_00182	-	T1pks
chr_11	584834	585795	Zt09_chr_11_00183	-	T1pks
chr_11	586456	593034	Zt09_chr_11_00184	-	T1pks
chr_11	600309	603354	Zt09_chr_11_00185	+	T1pks
chr_11	604483	605471	Zt09_chr_11_00186	+	T1pks
chr_11	607580	608596	Zt09_chr_11_00188	+	T1pks
chr_11	610262	611143	Zt09_chr_11_00190	+	T1pks
chr_11	612724	613512	Zt09_chr_11_00191	-	T1pks
chr_11	825106	826125	Zt09_chr_11_00261	-	Other
chr_11	830726	831888	Zt09_chr_11_00263	-	Other
chr_11	836060	837149	Zt09_chr_11_00265	-	Other
chr_11	838918	839175	Zt09_chr_11_00266	+	Other
chr_11	843335	843843	Zt09_chr_11_00270	-	Other
chr_11	844120	845271	Zt09_chr_11_00271	-	Other
chr_11	849070	849633	Zt09_chr_11_00272	+	Other
chr_11	849800	852913	Zt09_chr_11_00273	-	Other
chr_11	859004	859945	Zt09_chr_11_00276	-	Other
chr_11	862234	864087	Zt09_chr_11_00277	+	Other
chr_11	864981	865709	Zt09_chr_11_00278	-	Other
chr_11	865920	867230	Zt09_chr_11_00279	+	Other
chr_11	867260	868675	Zt09_chr_11_00280	-	Other
chr_11	869705	870655	Zt09_chr_11_00281	-	Other
chr_11	880197	882172	Zt09_chr_11_00284	+	Other
chr_11	886770	888062	Zt09_chr_11_00286	+	Other
chr_11	883344	886224	Zt09_chr_11_00285	+	Other
chr_11	892656	893377	Zt09_chr_11_00287	+	Other
chr_11	897216	898548	Zt09_chr_11_00289	-	Other
chr_11	903215	903757	Zt09_chr_11_00291	+	Other
chr_11	904057	904779	Zt09_chr_11_00292	+	Other
chr_11	905298	905963	Zt09_chr_11_00293	+	Other
chr_11	906356	909492	Zt09_chr_11_00294	-	Other
chr_11	910032	911057	Zt09_chr_11_00295	+	Other
chr_11	911353	913120	Zt09_chr_11_00296	-	Other
chr_11	915726	920087	Zt09_chr_11_00297	-	Other
chr_12	153205	155304	Zt09_chr_12_00028	+	Nrps
chr_12	157399	159188	Zt09_chr_12_00029	-	Nrps
chr_12	159958	161713	Zt09_chr_12_00030	+	Nrps
chr_12	161784	162926	Zt09_chr_12_00031	-	Nrps
chr_12	163516	164961	Zt09_chr_12_00032	-	Nrps
chr_12	165859	167679	Zt09_chr_12_00033	+	Nrps
chr_12	187387	187871	Zt09_chr_12_00040	-	Nrps
chr_12	195532	196074	Zt09_chr_12_00043	-	Nrps
chr_12	197403	198315	Zt09_chr_12_00045	-	Nrps
chr_12	196336	197163	Zt09_chr_12_00044	-	Nrps
chr_12	434096	438232	Zt09_chr_12_00126	-	Other
chr_12	447147	449162	Zt09_chr_12_00128	-	Other
chr_12	450788	452175	Zt09_chr_12_00130	+	Other
chr_12	452502	456569	Zt09_chr_12_00131	-	Other
chr_12	464670	465189	Zt09_chr_12_00134	+	Other
chr_13	657491	658485	Zt09_chr_13_00227	-	T1pks
chr_13	659626	661284	Zt09_chr_13_00228	-	T1pks
chr_13	661521	662343	Zt09_chr_13_00229	-	T1pks
chr_13	663438	664048	Zt09_chr_13_00230	-	T1pks
chr_13	666489	669104	Zt09_chr_13_00232	+	T1pks
chr_13	669641	671250	Zt09_chr_13_00233	-	T1pks
chr_13	675014	675662	Zt09_chr_13_00235	+	T1pks
chr_13	676070	679046	Zt09_chr_13_00236	-	T1pks
chr_13	679175	687422	Zt09_chr_13_00237	-	T1pks
chr_13	689484	690851	Zt09_chr_13_00238	+	T1pks
chr_13	692328	694142	Zt09_chr_13_00240	-	T1pks
chr_13	708234	709841	Zt09_chr_13_00244	+	T1pks
chr_13	702903	707507	Zt09_chr_13_00243	+	T1pks
chr_13	1116277	1116950	Zt09_chr_13_00364	+	Terpene
chr_13	1128251	1130164	Zt09_chr_13_00367	+	Terpene
chr_13	1132439	1133774	Zt09_chr_13_00368	+	Terpene
chr_13	1134425	1136228	Zt09_chr_13_00369	+	Terpene
chr_13	1138015	1139802	Zt09_chr_13_00370	+	Terpene
