# Supplementary material for: Destabilization of chromosome structure by histone H3 lysine 27 methylation
Source: PLoS Genet. 2019 Apr 22;15(4):e1008093. doi: 10.1371/journal.pgen.1008093 (PMC6510446; doi:10.1371/journal.pgen.1008093)
Supplement: S9 Table — Listed are location, size and type of structural variation. Only events that have not been described before for Zt09 are listed here. (XLSX) [file pgen.1008093.s009.xlsx]

## Sheet: Blatt1
S9 Table. Structural variation detected in sequenced progenitor and evolved strains. Listed are location, size and type of structural variation. Only events that have not been described before for Zt09 are listed here.
Strain	Chromosome	Start	Stop	Size	Type of variation	Description
Zt09-1
△kmt6-1
	chr_6	642561	642720	159	deletion	intergenic
△kmt1-1
	chr_1	2772800	3835000	1062200	duplication	duplicated region, start in TE region, between DTT_9 and RLG_8, three possible breakpoints at the end, 1 between genes Zt_chr1_01335 (Maf1, RNA PolIII regulator) and Zt_chr1_01336 (Clathrin adaptor complex), 1 in gene 1341 (ubiquitin protein ligase), new telomeres on all breakpoints
	chr_6	1	11300	11299	deletion	breakage at the end of the chromosome, new telomere
Zt09-50-1
	chr_10	928308	929886	1578	deletion	in gene Zt_chr10_00332 (Med15)
	chr_4	123675	124482	807	deletion	TE, DTT10/14
Zt09-50-2
	chr_1	5951838	5952563	725	deletion	in gene, Zt_chr1_02104 (DNA polymerase III subunits gamma and tau, virus associated)
Zt09-50-3
						no additional mutations detected
△kmt6-50-1
	chr_19	480200	481000	800	duplication	TE nocat10
△kmt6-50-2
	chr_15	620850	639501	18651	deletion	breakage at the end of the chromosome, new telomere
△kmt6-50-3
	chr_1	5951799	5953397	1598	deletion	in gene, Zt_chr1_02104 (DNA polymerase III subunits gamma and tau, virus associated)
	chr_8	590650	597700	7050	duplication	TE, RII_1
△kmt1-50-1
	chr_1	3339041	3459235	120194	tandem duplication	tandem duplication, start in gene Zt_chr1_01161 (But2 domain), end in gene Zt_chr1_01206 (DNA polymerase III subunits gamma and tau, virus associated)
	chr_1	1753118	2089657	336539	duplicated region	duplicated region, start fused to chromosome 13, end to chromosome 19
	chr_3	3486565	3486869	304	deletion	in TE, RLG8
	chr_4	1355403	1355509	106	deletion	in promotor of Zt_chr4_00401 (fungal specific protein of unknown function)
	chr_4	2286201	2324998	38797	deletion	deletion of 9 genes Zt_chr4_00704 - Zt_chr4_00712 and 5 TEs (RLC3, RII2, DHH1)
	chr_9	725789	1837217	1111428	deletion	large deletion (1111428 bp), involved in new chromosome formation
	chr_13	23209	24039	830	deletion	in TE, nocat4, nocat10 deleted
	chr_13	922381	1065311	142930	tandem duplication	tandem duplication, intergenic start and end
	chr_1	1753118	]chr_13:1185646]N		fusion	fusion of chromosomes 1 and 13, intergenic
	chr_13	1185646	N[chr_1:1753118[		fusion	fusion of chromosomes 1 and 13, DHH_2 (tel)
	chr_1	5976814	]chr_17:210768]N		transposition	duplication of genes Zt_chr1_02106 (reverse transcriptase) and Zt_chr1_02107 (TPR_MLP1_2 , telomere length control, nuclear pore complex), transposition to chromosome 17
	chr_17	210768	N[chr_1:5976814[		transposition	deletion of gene Zt_chr17_00032 (unknown function) by transposition of genes Zt_chr1_02106 and Zt_chr1_02107
	chr_1	2089657	N]chr_19:549766]		fusion	fusion of chromosomes 1 and 19, in gene Zt_chr1_00690 (RCC1 regulator of chromosome condensation)
	chr_19	549766	N]chr_1:2089657]		fusion	fusion of chromosomes 1 and 19, in TE/telomere
	chr_6	1	11300	11299	deletion	breakage at the end of the chromosome, new telomere
	chr_9	563000	725789	162789	duplicated region	start in TE RLG10, new telomere formation, end in gene Zt_chr9_00208 (RNA helicase)
	chr_9	1837217	2142475	305258	duplicated region	start in TE DTM5, end is end of chromosome
	chr_9	1957200	1963100	5900	deletion	TE RLG_8, only in part of the population
	chr_13	266400	430000	163600	duplicated region	start intergenic between genes Zt_chr13_00082 (mitochondrial carrier) and Zt_chr13_00083 (SUR7 domain), end is intergneic in promotor of Zt_chr13_00138 (acetyltransferase), new telomere formation on both sides
	chr_16	8400	17000	8600	duplication	start and stop in TE RIL2, duplication of large TE RIL2 and gene Zt_chr16_00002 (unknown function)
	chr_19	1	163350	163349	deletion	breakage at the end of the chromosome, new telomere, deletion ends right after centromere
△kmt1-50-2
	chr_1	925750	933000	7250	deletion	DXX_2, RLG_8, gene Zt_chr1_00255 (very short, unknown function, few homologs)
	chr_1	1908865	2127268	218403	tandem duplication	start in gene Zt_chr1_00617 (eukaryotic translation initiation factor eIF-2-beta/eIF-5 family protein), end in gene Zt_chr1_00704 (a/b hydrolase)
	chr_1	3827699	3838711	11012	deletion	deletion of 5 genes Zt_chr1_01338 - Zt_chr1_01342
	chr_1	2936604	3845092	908488	tandem duplication	tandem duplication , starts in gene Zt_chr1_01008 (PX domain), end intergenic in centromere (half of the centromere sequence duplicated)
	chr_10	1421282	1425553	4271	duplication	TE RLG_9
	chr_3	3486600	3488350	1750	deletion	TE RLG_8
	chr_6	1	11300	11299	deletion	breakage at the end of the chromosome, new telomere
	chr_8	1341754	1343728	1974	duplication	duplication of 2 genes, Zt_chr8_00451 (very small, unknown function, only homologs in bacteria), Zt_chr8_00452 (histone like transcription factor), (1.5X coverage)
	chr_8	1813873	1961605	147732	tandem duplication	start in TE (RLG10/2), end in gene Zt_chr8_00661 (MFS transporter), (1.5X coverage)
	chr_8	2204800	2443572	238772	deletion	breakage at the end of the chromosome, new telomere, (0.5X coverage)
	chr_9	1839250	1957300	118050	duplicated region	4x coverage, start in TE DTM5, end in RLG8, new telomere formation on both sides
	chr_9	1963300	2134376	171076	duplicated region	3x coverage, start in RLG8, end in RLX_TRIM3, includes centromere
	chr_9	1957300	1962300	5000	deletion/duplicated region	2x start and end in RLG8, new telomere at the end
	chr_9	2134500	2141060	6560	deletion	start and end in RLX_TRIM3
△kmt1-50-3
	chr_1	988017	1068652	80635	tandem duplication	start intergenic, end in gene Zt_chr1_00306 (argonaute)
	chr_1	2128217	3623711	1495494	deletion	large deletion (1495494 bp),
	chr_1	1527175	3679601	2152426	tandem duplication	start in gene Zt_chr1_00460 (unknown function), end in gene Zt_chr1_00705
	chr_1	3623707	3679603	55896	triplication	start in gene Zt_chr1_01267 (protein involved in DNA repair), end in gene Zt_chr1_01286 (Mus7)
	chr_1	3831435	3851792	20357	deletion	deletion of complete centromeric region and 5 genes Zt_chr1_1341 - Zt_chr1_01345
	chr_6	1	11300	11299	deletion	breakage at the end of the chromosome, new telomere
	chr_9	1946885	1963100	16215	deletion	deletion of TEs (RII1, RLG5, RLG8)
