# Supplementary material for: Destabilization of chromosome structure by histone H3 lysine 27 methylation
Source: PLoS Genet. 2019 Apr 22;15(4):e1008093. doi: 10.1371/journal.pgen.1008093 (PMC6510446; doi:10.1371/journal.pgen.1008093)
Supplement: S10 Table — Some structural variations are associated to large segmental duplications. This is noted as (large segmental duplication). (XLSX) [file pgen.1008093.s010.xlsx]

## Sheet: Blatt1
S10 Table. Detailed description and annotation of structural variation detected in the single kmt1 deletion clones. Some structural variations are associated to large segmental duplications. This is noted as (large segmental duplication).
Strain	Chromsome	Breakpoint coordinates	Type of structural variation associated to breakpoint	Sequence annotation	Closest TE (distance)	Closest gene (annotation) (distance)	Description
△kmt1-50-1-1
	chr_1	1753118	fusion to chromosome 13 (large segmental duplication)	intergenic	DTX-MITE (80 kb)	Zt_chr1_00550 (PSP-1 domain, suppressing mutations in the DNA polymerase alpha subunit) (600 bp)
	chr_1	2089657	fusion to chromosme 19 (large segmental duplication)	in gene	RLC_1 (9 kb)	Zt_chr1_00690 (RCC1 regulator of chromosome condensation)
	chr_1	3339041	tandem duplication (large segmental duplication)	in gene	DTX_1 (30 kb)	Zt_chr1_01161 (But2 domain, Ubiquitin 3 binding)
	chr_1	3459235	tandem duplication (large segmental duplication)	in gene	DTX_1 (40 kb)	Zt_chr1_01206 ( (DNA polymerase III subunits gamma and tau, viral domain)
	chr_1	5976821	transposition (duplication)	in TE/gene	RLG_7 + RLG_13	Zt_chr1_02106 (retrotransposon polyprotein) + Zt_chr1_02107 (SH3/MLP1/MLP2 domain)	transposition to chromosome 17
	chr_4	2286200	deletion	in gene	RLC_3 (15 kb)	Zt_chr4_00704 (unknown function)	deletion, involves several TEs and 9 genes
	chr_4	2324998	deletion	in TE	DHH_1	Zt_chr4_007012 (succinate dehydrogenase) (4.5 kb)	deletion, involves several TEs and 9 genes
	chr_9	563000	de novo telomere formation (large segmental duplication)	in TE	RLG_10	Zt_chr9_00154 (integrase, transposon associated) (5.5 kb)
	chr_9	725793	deletion (large segmental duplication)	in gene	RLC_1 (20 kb)	Zt_chr9_00208 (RNA helicase)
	chr_9	1837211	deletion (large segmental duplication)	in TE	DTM_5	Zt_chr9_00560 (DNA/RNA helicase) (1.5 kb)	large deletion (1111428 bp), involved in isoform chromosome 9, start gene 208 (RNA helicase, translation initiation), stop in DTM_5
	chr_9	2129950	de novo telomere formation, chromosome breakage (large segmental duplication)	in TE	NoCat_9	Zt_chr9_00629 (unknown function) (7 kb)
	chr_9	1957200	deletion	in TE	RLG_8	Zt_chr9_00581 (unknown function) (2.5 kb)	deletion inside duplicated region, only present in one duplicated sequence
	chr_9	1963100	deletion	in TE	RLG_8	Zt_chr9_00581 (unknown function) (8.5 kb)
	chr_13	922381	tandem duplication (large segmental duplication)	intergenic	TE cluster DTT_3, RII_2, RLG_8, NoCat10 (2 kb)	Zt_chr13_00318 (NAD(P)-dependent dehydrogenase) (150 bp)	in between 2 TE cluster
	chr_13	1065311	tandem duplication (large segmental duplication)	intergenic	TE cluster DTH_5_RLG_2, RLG_5 (3.5 kb)	Zt_chr13_00353 (polysaccharide deacetylase) (100 bp)	in between 2 TE cluster
	chr_13	1185649	fusion to chromosome 1	telomere	DHH_2	Zt_chr13_00371 (unknown) (34 kb)
	chr_13	266400	de novo telomere formation (large segmental duplication)	intergenic	RLC_4 (6 kb)	Zt_chr13_00082 (mitochondrial carrier) (250 bb)	in between 2 Tes, 20 kb distance to centromere
	chr_13	430000	de novo telomere formation (large segmental duplication)	intergenic	RLC_1 (11 kb)	Zt_chr13_00138 (acetyltransferase) (300 bp)	gene Zt_chr13_00139 is viral/TE related gene
	chr_6	16300	de novo telomere formation, chromosome breakage	in TE	RIL_2	Zt_chr6_00001 (unknown function) (18 kb)
	chr_7	2651150	de novo telomere formation, chromosome breakage	in TE	RLG_10	Zt_chr7_00851 (alpha/beta hydrolase) (40 kb)
	chr_12	1453400	de novo telomere formation, chromosome breakage	in TE	RIL_2	Zt_chr12_00449 (beta-glucosidase) (35 kb)
	chr_15	8880	de novo telomere formation, chromosome breakage	in TE	RIL_2	Zt_chr15_00002 (transposon associated) (700 bp)
	chr_16	8250	de novo telomere formation, chromosome breakage	in TE	RIL_2	Zt_chr16_00002 (unknown function) (4 kb)
	chr_16	15300	transposition	in TE	RIL_2	Zt_chr16_00002 (unknown function) (2.5 kb)	transposition of RIL_2 transposon to chromosome breakpoint
	chr_16	36300	deletion	in TE	RLG_8	Zt_chr16_00003 (unknown function) (9 kb)
	chr_16	42280	deletion	in TE	RLG_8	Zt_chr16_00003 (unknown function) (15 kb)
	chr_17	210767	transposition (deletion)	in gene	RIL_2 (12 kb)	Zt_chr17_00032 (unknown function)	TE insertion from chromosome 1
	chr_19	175900	de novo telomere formation, chromosome breakage	intergenic	DTX_1 (12 kb)	Zt_chr19_00025 (unknown function) (400 bp)	breakage includes centromere
	chr_19	549768	fusion to chromosome 1	telomere	NoCat_4	Zt_chr19_00082 (unknown function) (24 kp)
△kmt1-50-2-1
	chr_1	917273	deletion	in TE	RLG_8	Zt_chr1_00254 (unknown function) (7.9 kb)	deletion including several TEs and 2 genes
	chr_1	935495	deletion	intergenic	DXX_2 (4.5 kb)	Zt_chr1_00257 (Thioredoxin) (1.1 kb)	deletion including several TEs and 2 genes
	chr_1	1043000	de novo telomere formation (large segmental duplication)	in gene	not annotated H3K9me3 peak (1 kb)	Zt_chr1_00299 (unknown function)
	chr_1	1386377	fusion to chromosome 8 (large segmental duplication)	in gene	RLC_2 (45 kb)	Zt_chr1_00414 (unknown function)
	chr_1	5948016	deletion	in gene	RLC_11 (9.5 kb)	Zt_chr1_02103 (large viral gene)
	chr_1	5952165	deletion	in gene	RLC_11 (13.5 kb)	Zt_chr1_02104 (DNA polymerase III subunits gamma and tau)
	chr_3	3502600	de novo telomere formation, chromosome breakage, transposition	in TE	NoCat_4	Zt_chr_3_01144 (unknown function) (600 bp)
	chr_3	3486600	deletion	in TE	RLG_8	Zt_chr_3_01144 (unknown function) (8 kb)
	chr_3	3492400	deletion	in TE	RLG_8	Zt_chr_3_01144 (unknown function) (13.8 kb)
	chr_7	103038	fusion/transposition to chromosome 9	in TE	DTH_4	Zt_chr7_00035 (phosphotransferase) (2.7 kb)
	chr_8	1553337	fusion to chromosome 1 (large segmental duplication)	in gene	DHH_3 (36 kb)	Zt_chr8_00553 (Sac3, virus related domain)
	chr_8	1725500	de novo telomere formation (large segmental duplication)	in gene	DTH_3 (51 kb)	Zt_chr8_00590 (Tho2 complex subunit, virus related domain)
	chr_6	11300	de novo telomere formation, chromosome breakage	in TE	RIL_2	Zt_chr6_00001 (unknown function) (23 kb)
	chr_9	533352	de novo telomere formation (large segmental duplication), fusion/transposition to chromosome 7	intergenic	RII_1 (17 kb)	Zt_chr9_00146 (glycosyltransferase) (500 bp)
	chr_9	800760	deletion (large segmental duplication)	intergenic	RLC_1 (20 kb)	Zt_chr9_00238 (Rho, virus related domain) (100 bp)
	chr_9	2017411	deletion (large segmental duplication)	in gene	DTH_9 (15kb)	Zt_chr9_00596 (sphingosine-1-phosphatase)
	chr_11	1127700	deletion	in TE	RLG_8	Zt_chr11_00365 (transposon/virus related gene) (2.3 kb)	deletion of 4 genes, Zt_chr11_00362 (unknown function), Zt_chr11_00363 (unknown function), Zt_chr11_00364 (transposon related gene, chromodomain), Zt_chr11_00365 (transposon/virus related gene)
	chr_11	1147050	deletion	in TE	RLG_8	Zt_chr11_00361 (abhydrolase) (2 kb)
	chr_13	41000	de novo telomere formation, chromosome breakage	in TE	RLG_13	Zt_chr13_00005 (unknown) (1 kb)	higher coverage on entire chromosome
	chr_16	36500	chromosome breakage, (fusion to chromosome 4)	in TE	RLG_8	Zt_chr16_00003 (unknown function) (15 kb)	no evidence for de novo telomere formation, few reads supporting fusion to chromosome 4
	chr_17	576300	deletion/transposition	in gene/TE	NoCat_4, RIL_2	Zt_chr17_00090 (fragment of inactivated DNA methyltransferse)
△kmt1-50-2-2
	chr_1	925750	deletion	in TE	DXX_2	Zt_chr1_00255 (unknown function) (7.5 kb)
	chr_1	933000	deletion	in gene	DXX_2 (2.3 kb)	Zt_chr1_00255 (unknown function)
	chr_1	1908864	tandem duplication (large segmental duplication)	in gene	DTX_MITE (14 kb)	Zt_chr1_00617 (transcription initiation factor)
	chr_1	2127270	tandem duplication (large segmental duplication)	in gene	DTM_1 (63 kb)	Zt_chr1_00704 (abhydrolase)
	chr_1	2936604	tandem duplication (large segmental duplication)	in gene	RLG_4 (28 kb)	Zt_chr1_01008 (PX domain)
	chr_1	3844993	tandem duplication (large segmental duplication)	centromere	RYN_1 (3.2 kb)	Zt_chr1_01345 (unknown function) (1.7 kb)
	chr_1	3827699	deletion	in gene	RYN_1 (9.1 kb)	Zt_chr1_01338 (phosphoglycerate dehydrogenase)	deletion of 5 genes, breakpoint in starting strain
	chr_1	3838716	deletion	in gene	RYN_1 (20 kb)	Zt_chr1_01342 (alcohol-dehydrogenase)
	chr_6	11300	de novo telomere formation, chromosome breakage	in TE	RIL_2	Zt_chr6_00001 (unknown function) (23 kb)
	chr_8	1341754	tandem duplication	intergenic	more than 140 kb to next TE	Zt_chr8_00451 (unknown function) (250 bp)	small duplication of associated genes
	chr_8	1343725	tandem duplication	in gene	more than 140 kb to next TE	Zt_chr8_00452 (histone-like transcription factor)
	chr_8	1813873	tandem duplication (large segmental duplication)	in TE	RLG_10 (large TE cluster)	Zt_chr8_00609 (unknown function) (30 kb)	1.5 X coverage
	chr_8	1961605	tandem duplication (large segmental duplication)	in gene	DTM_2 (2.5 kb)	Zt_chr8_00661 (MFS transporter)
	chr_8	2204764	de novo telomere formation, chromosome breakage	in TE	DHH_1	Zt_chr8_00725 (squalene cyclase) (3 kb)	0.5 X coverage of broken region at the end of the chromosome
	chr_9	1839250	de novo telomere formation (large segmental duplication)	in TE	DTM_5	Zt_chr9_00560 (DNA/RNA helicase) (3 kb)	3-3.5 X coverage
	chr_9	1957300	deletion (large segmental duplication)	in TE	RLG_8	Zt_chr9_00581 (unknown function) (2 kb)	1.5 X coverage
	chr_9	1962300	deletion (large segmental duplication)	in TE	RLG_8	Zt_chr9_00581 (unknown function) (8 kb)	0.5 X coverage
	chr_9	1963300	deletion (large segmental duplication)	in TE	RLG_8	Zt_chr9_00581 (unknown function) (7 kb)	2.5 X coverage
	chr_9	2134376	fusion/transposition to chromosome 10	in TE	RLX_TRIM_3	Zt_chr9_00629 (unknown function) (11 kb)
	chr_9	2134500	deletion	in TE	RLX_TRIM_3	Zt_chr9_00629 (unknown function) (11 kb)
	chr_9	2141060	deletion	in TE	RLX_TRIM_3	Zt_chr9_00629 (unknown function) (17.5 kb)
	chr_10	2262	fusion/transposition to chromosome 9	in TE	RLX_TRIM_3	Zt_chr10_00001 (reverse transcriptase) (2.7 kb)
	chr_10	1421282	tandem duplication	in TE	RLG_9	Zt_chr10_00486 (unknown function) (8.4 kb)
	chr_10	1425553	tandem duplication	in TE	RLG_9	Zt_chr10_00486 (reverse transcriptase) (12.4 kb)
