# Supplementary material for: Destabilization of chromosome structure by histone H3 lysine 27 methylation
Source: PLoS Genet. 2019 Apr 22;15(4):e1008093. doi: 10.1371/journal.pgen.1008093 (PMC6510446; doi:10.1371/journal.pgen.1008093)
Supplement: S11 Table — (XLSX) [file pgen.1008093.s011.xlsx]

## Sheet: Sheet1
S11 Table. Annotation of breakpoints of segmental duplications in the single clones originating from evolved populations △kmt1-50-1 and △kmt1-50-2.
Strain	Chromosome	Breakpoint location	Type of structural variation associated to breakpoint	Sequence annotation
△kmt1-50-1-1
	1	1753118	fusion to chromosome 13	intergenic
	1	2089657	fusion to chromosome 19	in gene
	1	3339041	tandem duplication	in gene
	1	3459235	tandem duplication	in gene
	9	563000	de novo telomere formation	in TE
	9	725793	deletion	in gene
	9	1837211	deletion	in TE
	9	2129950	de novo telomere formation	in TE
	13	922381	tandem duplication	intergenic
	13	1065311	tandem duplication	intergenic
	13	266400	de novo telomere formation	intergenic
	13	430000	de novo telomere formation	intergenic
△kmt1-50-2-1
	1	1043000	de novo telomere formation	in gene
	1	1386377	fusion to chromosome 8	in gene
	8	1553337	fusion to chromosome 1	in gene
	8	1725500	de novo telomere formation	in gene
	9	533352	de novo telomere formation	intergenic
	9	800760	deletion	intergenic
	9	2017411	deletion	in gene
△kmt1-50-2-2
	1	1908864	tandem duplication	in gene
	1	2127270	tandem duplication	in gene
	1	2936604	tandem duplication	in gene
	1	3844993	tandem duplication	centromere
	8	1813873	tandem duplication	in TE
	8	1961605	tandem duplication	in gene
	9	1839250	de novo telomere formation	in TE
	9	1957300	deletion	in TE
	9	1963300	deletion	in TE
