# Supplementary material for: Destabilization of chromosome structure by histone H3 lysine 27 methylation
Source: PLoS Genet. 2019 Apr 22;15(4):e1008093. doi: 10.1371/journal.pgen.1008093 (PMC6510446; doi:10.1371/journal.pgen.1008093)
Supplement: S12 Table — (XLSX) [file pgen.1008093.s012.xlsx]

## Sheet: Sheet1
S12 Table. Distance of structural rearrangements in the evolved single △kmt1 clones to H3K9me3 (Zt09) and H3K27me3 (Zt09 and △kmt1).
Chromosome	Start	End	Structural variation	Distance to H3K27me3 (Zt09)	Distance to H3K27me3 (△kmt1)	Distance to H3K9me3 (Zt09)
chr_1	917273	935495	deletion	478802	0	0
chr_1	925750	933000	deletion	487279	2321	0
chr_1	1043000	1043000	de novo telomere formation (large segmental duplication)	432494	119570	888
chr_1	5976821	5982532	transposition (duplication)	23803	4433	1089
chr_1	3844993	3844993	tandem duplication (large segmental duplication)	6161	8290	5278
chr_1	5948016	5952165	deletion	54170	17584	8711
chr_1	2089657	2089657	fusion to chromosme 19 (large segmental duplication)	611148	353850	9783
chr_1	3827699	3838716	deletion	12439	14568	11556
chr_1	2127270	2127270	tandem duplication (large segmental duplication)	648761	316237	21255
chr_1	3339041	3339041	tandem duplication (large segmental duplication)	512113	70272	30621
chr_1	3459235	3459235	tandem duplication (large segmental duplication)	391919	44167	40188
chr_1	1386377	1386377	fusion to chromosome 8 (large segmental duplication)	89117	89209	47093
chr_1	1908864	1908864	tandem duplication (large segmental duplication)	430355	430255	63440
chr_1	1753118	1753118	fusion to chromosome 13 (large segmental duplication)	274609	274509	88151
chr_1	2936604	2936604	tandem duplication (large segmental duplication)	914550	141199	112345
chr_10	2262	2262	fusion/transposition to chromosome 9	0	0	0
chr_10	1421282	1425553	tandem duplication	3812	624	0
chr_11	1127700	1147050	deletion	0	46072	0
chr_12	1453400	1453400	de novo telomere formation, chromosome breakage	0	0	0
chr_13	41000	41000	de novo telomere formation, chromosome breakage	0	0	0
chr_13	1185649	1185649	fusion to chromosome 1	0	21	0
chr_13	922381	922381	tandem duplication (large segmental duplication)	141734	4381	2057
chr_13	1065311	1065311	tandem duplication (large segmental duplication)	72034	4731	2493
chr_13	266400	266400	de novo telomere formation (large segmental duplication)	183828	8011	5750
chr_13	430000	430000	de novo telomere formation (large segmental duplication)	190070	16037	11691
chr_15	8880	8880	de novo telomere formation, chromosome breakage	0	0	0
chr_16	8250	8250	de novo telomere formation, chromosome breakage	0	0	0
chr_16	15300	15300	transposition	0	0	0
chr_16	36300	42280	deletion	0	0	0
chr_16	36500	36500	chromosome breakage, (fusion to chromosome 4)	0	0	0
chr_17	576300	576300	deletion/transposition	0	0	0
chr_17	210767	211877	transposition (deletion)	0	0	68050
chr_19	549768	549768	fusion to chromosome 1	0	0	0
chr_19	175900	175900	de novo telomere formation, chromosome breakage	0	7245	12198
chr_3	3486600	3492400	deletion	0	0	0
chr_3	3502600	3502600	de novo telomere formation, chromosome breakage, transposition	0	0	0
chr_4	2286200	2324998	deletion	13034	0	0
chr_6	11300	11300	de novo telomere formation, chromosome breakage	0	0	0
chr_6	16300	16300	de novo telomere formation, chromosome breakage	0	0	0
chr_7	103038	103038	fusion/transposition to chromosome 9	595	0	0
chr_7	2651150	2651150	de novo telomere formation, chromosome breakage	0	6878	0
chr_8	1813873	1813873	tandem duplication (large segmental duplication)	36598	0	0
chr_8	2204764	2204764	de novo telomere formation, chromosome breakage	57287	0	0
chr_8	1961605	1961605	tandem duplication (large segmental duplication)	58689	58550	2018
chr_8	1341754	1343725	tandem duplication	394715	248947	23467
chr_8	1553337	1553337	fusion to chromosome 1 (large segmental duplication)	221436	39334	36915
chr_8	1725500	1725500	de novo telomere formation (large segmental duplication)	49273	55541	50703
chr_9	2129950	2129950	de novo telomere formation, chromosome breakage (large segmental duplication)	0	0	0
chr_9	2134376	2134376	fusion/transposition to chromosome 10	0	0	0
chr_9	2134500	2141060	deletion	0	0	0
chr_9	1957200	1963100	deletion	1618	0	0
chr_9	1962300	1962300	deletion (large segmental duplication)	2417	0	0
chr_9	1957300	1957300	deletion (large segmental duplication)	7417	312	0
chr_9	1963300	1963300	deletion (large segmental duplication)	1417	370	0
chr_9	563000	563000	de novo telomere formation (large segmental duplication)	19035	3959	0
chr_9	1837211	1837211	deletion (large segmental duplication)	9338	8156	0
chr_9	2017411	2017411	deletion (large segmental duplication)	44464	16089	15262
chr_9	533352	533352	de novo telomere formation (large segmental duplication), fusion/transposition to chromosome 7	13906	13835	16437
chr_9	800760	800760	deletion (large segmental duplication)	117186	49795	20505
chr_9	725793	725793	deletion (large segmental duplication)	114175	23339	20555
chr_9	2204764	2204764	de novo telomere formation (large segmental duplication)	62361	62383	62359
